# Supplementary material for: Integrated transcriptomic, untargeted and targeted metabolomic analyses reveal seasonal regulatory mechanisms of vascular cambium activity in woody plants: insights from Schima superba
Source: Front Plant Sci. 2026 Jan 22;16:1727826. doi: 10.3389/fpls.2025.1727826 (PMC12872755; doi:10.3389/fpls.2025.1727826)
Supplement: Supplementary file 1 [file DataSheet1.fasta]

Supplementary Table S5. All unigenes
>TRINITY_DN19_c0
CGAGCAGGTTGCTATTGCAGCTATGGACTGCCAATGCCTTGAAGTTGCAAAGGTACGGTT
TTTTTTTTTTCTTTCTGGTACGCCTCATGGAATTGCATTCTGTTTATCCATTTGGATGAT
CTGGTAACAAACCAAACAGAGCATTGTGTCTAGGGTTTTTTATCCATTTGAATGATCTGG
TAACAAACTAAACAAAGCATTATGTCACAATCAAGTAGGGTTGGAGACATGAATAACTTT
TTTGTCATTCTGCTATGTCAAGGGTTGTATGTTCGCTTAAATTAAATAGGTTCATATCAT
TTTTCACTGCTGCATACTAGTCAGTTTTAGGTCTCATCCTTCCGGTAACACTTCTATTAT
GGTGTTCATGTCACTCTTCCTTATTGTTGTATTTTTAGATCTTTATTGTATATATCAAAC
CATCTTAACTAGTTATCTCTCAACTTATTTTCAATTAGTGGTAACTCCACCTTTTCACAA
ATATATTTGTTTAGAATATTGTCTTTCCTAGTCTTAAAGCGTATTTCAACTGGCAATTAT
GTATGGGATTCAATCATCAG
>TRINITY_DN15_c0
ATGAATCATAAGACACGAATTTAGATATAGGATTTTAAGTGCAAGTCTAAACCCCCTTTC
TAAAAGCAATAGGAAGATTTGAATCGGTAACTTTTTGATCATCTCTAACAGAAGCAATAA
TAGGAGATTCATTACCTAGAGGATCTAGAACTAGAATAAAAGATAACACTTGACTTGGTG
GCACATGAGAGGTCTATTCTTTCTAACATTGAGCATAGGTCTTAAGATCAATCTTGTCCA
AACATCCACCAATATTATTTTCTCCTTCAACAGGTTCTCCCTCAACATATGTCTTCTTCT
CCCCTTTACCACAATTCTCCTCCCTCTCACCACAAATAACAATCCTTTGAGTAGGAAAGA
ACAAGGACAACTCTTGCTGATAAGAGTTTGACATCTCTTCCCCAATAATACTCTCCTCTT
GAAGAGATAGTTGAGATGAGGGAAAGAAATATTCAAATTCACGAAGGGTGACATCCATAC
TAACATACACCTTATGTGAACAAGGATAATAACATTTA
>TRINITY_DN35_c0
GTTTGATAAAATTTATTATAAGTTAAAACTAATAATCAAAATATAAAAACCAAAAACACC
CATTTCCTCAGCTTTTATAATCAATTTATTTAAGTTATTTTTACTTAACAAGCTGTAAGC
AAAAATAAAACTACGCAATATGACATATACTCTTAAATTTAAAAAACAATTATAAACAAA
TCTAAAAAGCTACAACAAACTACCCCATTGTGGCCTACAAGCCCAAGTTGATGAATGTGG
CACGACCTCACTTTTTATGGGGCAATGGTCCCGTTTGGTACAGTTTATAAGTCAATTTAT
TTAACTTCTTTGATTAAAAAAAATTAACTAATGATGTTTAATTGTAA
>TRINITY_DN23_c0
AAAGATGTGGCCTTTTTAGCCAAATCCAAACAAGGAATTGTGCTTTAAATATTTATCTCA
CATATTTAAACTGGGTTGTATGGACCCCTATTTTGGAAAAAAGTTTCCTGTGCGATGTTT
CAATTCTGACGTTGTTACATAGATGAAAGGGTTAAGAGTCATTGAACCATTTGCGGAAGT
AGATTGGCTCTGTTTGGTTGAGTTTTCAGAATTTGAAGCAGTCACGTGTCAATATGGCAT
CACCTAATTAGAGAAGTTTTTTATGATACTGATTAGATCGCCAATCAGGTAATTGCTGGA
CTCGTGTAATTTTCCATAACTTTCATCAGTTTTTCCCAGCTGAGGGCATTTATGAAATCT
TTTGCCGGTTCTTGTTATTTTTTCAGGTACTCTGATGGAAAGCCATTAGTGGTGAACTTT
CAGGAGGTAGTAGCATCATTGATTGATAGTGCAAGGATTGGAGAGGCGATAGATTTACAG
TTTTGTGCTGGTACCTTACGAACGAGTGAAGCTCTTGCTCTCTTTGAATCTGTATGACAT
AAATAGGGTTTGTGAAGTGTTTTGGAAAGACTTCTCCTGTGCACTCTAATTGTAAATTTA
TATGGTATCACAAAATTAAA
>TRINITY_DN3_c0
GATTTTTTGACAGAAATAAAAAAGACATCAACCATGTGGCTCCATTTTGGAAATGAAAAA
AATTCCTTAGTCAAATCCGTAAACCAGCAATCACTTAAGAAAAATATCCAACTATCACAT
GAGAATAAACTTTACAGTTCAATCTGTGCATATCTTCAAATATATGAAACAAAAAAAATA
AAAAATCACAACCATTATGTGATTCCACTTTTTGGGCTCAGAGGCTGATAAAATGGTGCT
ATCTTAGGAAAATCAGCTAACCCGTTCATATATACACACATACACACACAATAGCATCTC
ACTCTTTAAAATGTACACAAGAGCAAGATCAAAGACAAGATTGAACAACACTTCATCTTT
GCAAATTGGTGAGGCAACCTAAACAACACTTAGAACCCAGACCCTAAATAAATTATAAAA
CAGTAATTTGAACAGCAAACTTGACTATCAATTCAAATTAAATTTCAGTACAATATGCAT
CTTGAAGGCAATCTCAGATCTTTTAGTTTGTTATGGATCATAACATGACACAGGACTAAA
AACATAAATTAAGAAAAATATATTTAATACCTTCAAGAGAAACAAAAAACACAC
>TRINITY_DN38_c0
GTACACACAGTGTCCTAATCCACCAAATGATATTTAAACTCATCTCCGATCCCCCAAAAG
AAATCATGCTACAAACCGTCATAAATCACAATTTCAGCAAGCATTGTCCTAAATTTCCCT
AATCTGTTCAGCATCAGGAAGAACTAGTTCTTCTGCCTATACATGTTCTACATACCACGA
TTTCAAAATTGATCAAGTCAACAACAAAGCTTTTTGAGACACACCTCAATGCTAATATCG
AGTCAACAACAAAGCTTATTGAGACAGGCCTGCATTCTAATATTATACTACTACTGCTGC
TGCTGCTAATAATAATAATAATACATCTCGAAAAATCATCAAGAGCTGGCAGGCAAAGAA
GTAAAGGTTCCAACCACATTACATCTCGAAAAATCATTAAGCTACCCACCTCGGTCCACA
GCACGTAGCAAGGGACGAAACCCTCGAATTGC
>TRINITY_DN59_c0
GTGCACACAAGCCAATTGCAGCAACAGTATCAGCAGCAAACCTTCTGTCTGGATCTCTGA
TATAATCCTAGCAACACACTAAAAGATAAGCATCAATTCACACATCAAGCCCATGCAGAT
CATTTATAAGTAACTGACTGCAATGACAGTGGCAAATTTTTTAATTTAGCAAAGTGTCAA
ATAAATGAGTCAAACAATCAAATAAGCTATGTAAGTAGAAGGGTATGAATTCCAATGAAA
ATATAAGCAGAACACAGCAATCACGAGCCAAAAGGGAAAAAAATGGTGGCTTGTCGCTCT
AGACATGTAGCTCAGGCTTTCCTTCCCAAATCCCAAGTGGAGCCCAAGACTTTGCTATCT
AATGCAGTCCTATAGTTTCTTCTCACTATTAGCAAGTACGAAGAGTTAGACATGCTCACT
GCTGGAGTGCCTTTAGCAATTTTACTCATTGGATCTGCTTTTAATTCAAACCAACTCAAC
AAGATAGAATACAAACTACCTGTGGTGGTAACACAGTAACATAGATTAATCTTCTAACGA
ATCTACTTTTGACTTTTTCTTTTATTTAACCAAAAAACTTATTAATGAAAGTGAAAGACA
AATTGTGCTATAGAAGACATAAACAGGCACAAAAGGGCACAATAATTGGGCAGTGAGCAT
TAGGTGATTACAAACTCTGCAAGTTCATGATCTAAATTTCAAACAAAAGAGAACACTAAC
CCCTACGAATACTCGTGTTTAAATTTGGAAAAGTAGAGAACAAATAATAAATTGGAAAAG
TAGGAAAATCTGCTTTTACTTTTTTTTTTTTTTTTTTTTAATCAAAAATATTTAGTTGTG
GAAGCAAAAAGGCAAGTTGTGCCATGGAAGAGTTCACAAGCAGAAAAAGTTCCAATAATT
AGGCAATGAGCAAAAGTCATTACGAAATATATATTCATGAGTAGTTTAAGCCTAAAAGCA
CCTGATACAGAAGTTCGAGTAACATATTTATCACAAGTCCTGTCTTTAAAATTCAGAAGA
ATTTGTAGAATAAGCCCTTAAGGCATGGACCAACCAAGTTTTAACTAAATATTTTCATTT
TTCGCTTTTGATTGACAACCTGCTAGACAAGTGGAAGAGAAGAAGGATACTTAAATTTAA
AATTTTAAATACATTGAAGAGGTCAAAAAGACTATAGAAAATCCACTGAAGCAAAGAATA
ATGCTGTCGGTGGACCCAACATAAATCCCATCAAGAATAAAATTGACCAGTATTGAACTA
GCAATTTTCAGTTGAAACTAGAAAAAAAATCATTGCTTCTAGCATTGCTTCTAGCATTGA
AACTAGCAGTTTTCAATCCAAGCCCAGGCAACAAAACTGCATCAAAGATCAAAACCATGA
AACAAATTACTTTTCCATTAAAGATTCATAGGTGCCCTTCA
>TRINITY_DN20_c0
ACTATTTTCTTCTTCTGTATGAAGTAAACGAAGTATTGAGAAGTTATTCTTGTATTTATC
CTAGCAATTATACTCTAATGCTATGCAAGAATGATTACAATCTTACTTCCATAATAGTTT
GGATACTTGACTTAGAGTATCTGAAAAATATCCGATATTTCTCAAAATTGAAGAAAATTA
ATACCAAGTATCGGATACGTTTAGGAAGCATCGGATACGTATCCACGAGTACCTGAGGAG
TATCAGTATCTGATACGGATATGACACCCTTTTAGAAGTATCCGTGCGTCGTAGATGTTA
TCTTTTTCACCCACCTCCTTGCGTAAATATATACCTTTATGCTTGCACATATTCTTAAGT
TCGGCTTAATTTGCATGTTAATTTTTATGGCTGCTGTTGTTTTCTGATACATGTGATTGG
TTCTCACTCATTGGAGTAGTTGACTTGGCATTGGTCTTGAGGTTATGGTGGATATATTTG
ACAAAACCTTTGTATGAGAAGTTGATTTTGAAAAATAAAAGTTATAAAGTGTCTCTCAGT
CTGTTTGGTTTGGTTTTCAAATCAGTTTTCAGAAATTTTTTCTAAAAAATTAAAAACCAA
GTTGGGAAAAAAAAAAAAAAAAAAAA
>TRINITY_DN91_c0
CGTCGATCGCCTCTTCTTGTTACCACCACCAAAAGGTATCAACACCGGAGAAGAGATTGC
GAGAGAGAGAGAGCGGCCACTGGTTCACTGGGTATCAATGCTGGTAGCTAGGTATCGTTC
ATTGGTTCTCCGACCAGATCGTGAAGAGAGAGAGAGAGAGAGAGAGAGAGAGAGAGAGAG
AGAGAAGCCAAGGTCGCCGGAATCGCCAAGCACGCCGCCGGAATCGCCAAGCACGCCCCC
AGAATTGCC
>TRINITY_DN69_c0
ATTATATAATATTCTTAGATAAGATCTAAATTATTTAGAAATGTACTTTAAATTAAATGA
GATTTAGAGAAGATATTGAATTTATATCTTGTCCCTTCAGGTGGGAAGTTAGAAATGTTT
CTTTAATGTGAGTGTCTTTTTCTTCAAAGGTTATATAAAATTAGAGGATCCAAGTGTATA
AATTGGGTATGAATGTCGGATACATATCCCACAATTTTACCCTTGTCATATCCGGCACGG
GTACATTGGGGAGGTAGAAGAATCCATGTAACACAGGATTCAAGTAATAACCATGACCGA
GGAATGAAGAACAGTTTTAAAAGTGAATCAAGAATAGGAGTATACCTGAACCGGGCCTGC
TGCAATAAGCATGCCACCAACTCCACCTCCTACGACATAGCCATCAGGGCTACAAAGGGA
>TRINITY_DN63_c0
GTCTTGGCTTTCAGTCAGGGCAAGCATGTGGGTCCTCCACAACATACAATTATTATGGGG
GGTCAAGAATCAACCTTTAATGATCTCGCCAATTTTGCCAAGTGTCTAAAGCTTTTGAGC
TTTAGCTAATGCAAGTGTTTCTGATTTGGGTATTTAACTAATATTCATAAAAGTGGTAAA
TCAACTGTTTTGGTTGAGGAATATATTCTGTGTTTAGGTGGAAAAGGAAAACGAATTGTA
GGATGCAACTACGGACACGTTTTGTTAGTTTAAGTGTTGGGTTTAGATTGTTAGGTTTAA
AACATTTACTTGCATCTTAAGATTTATCATTTTTAATGAGCTTTAATTTCCTGCCAATAT
ATTTTTGTCCCTAAATCAAAGTAGTTAAGAACATTTCATAGGAAATTGTAAGTGGAGGTG
GAAATAAGGATTTTTTTTACTCTCTTTTTTTCCCCCCTTTTAAACCAGTACCCGACCAAG
GTGTGGGCAAGGACATTCTAGCTTCCTATCTTCTCCTTTTCTGTATTGGGCTATGTTGGT
TGACTAGTATGAAAGACAAAATTAGTGTAAATTTTTTAATTTGGACCTGCCAAGTTCTGT
TTTGTTGTGGAATCAAAGCTGCTTTTCTGACATTGATAGTATGTTATGGCTTACGGTTGA
CTCTTGTCTTTTCAGTACTTAACATGATTTACCCTGTTTGAGAAGCAATTTTTTCTTCAA
GATATATGATATGCAATCTGACATTTATTTAATTATTTATTATTATAATAATAGCTATTA
TTATTTTCTGTAA
>TRINITY_DN9_c0
GACTTTCACTATATATGTTTTGTAATTGCTCTCCCTTTAGCATCATTATTTGCATTGAAA
ATGTTTACTGGTATCTAATTCCAGAGTTATTGTTATGGACAGTACTAATTCAATTTTAGC
ATTTCCTTTCATTGCAGCAACTTCGAACCTAATTAAATGCTTTTTACTTATTTCCAGATC
CAGAAGTTCGCGTTGCGGTTTTCAACAATCTCTGAAATAGAAACATTCATGAATGCTTTG
AAGGTGCAATTGTCA
>TRINITY_DN8_c0
GAAGTAAAATTATATAAATTTTGGAGGGGTCAAAATACTAATTTCTCAAAATGAATTTTG
TAAAGGCAGAGGGTTCCCTCAAGTCCGGATGGTGCTGTCCGAGTCCATGGGGCCCACTAC
GGGCTCCGTTTTGATGATACAAACCGTTCATTTTGTTGGATCATGCTTGTATATCATTTA
TAAAAAAAATTAACTCGATATGATAACTTTAACCTATTCAATTTATCGTATTTGTCACAA
AAAAATAAATGGTTTATCTTAAAAAACACACTTACCGTTCATTTTTTTAGAGACAAATAT
GATAAATTGAATAGA
>TRINITY_DN10_c0
TACAATACGGGTACGTCGATACGACAAATCCTCATAAAAGTGGTGCACGGGTACAGATGG
GTACGTCCATAAAAAAATATTTATTTTTAGTTTAGAGTAATGCAAAAACTAGTTAAATAG
TTTAGTTTGTTAAGATCTAACTTACAATTCACATTTAATTCCAAAAGTAAGGTATAAACC
AAAATTAAATGTCATTATATTAAA
>TRINITY_DN4_c0
GCCAATACTAGCACCATTCATATTTCTTACTGTTGCACTCTCTTTTTTTCTTTATGGTAT
TCATTATTTCTGCTTGGTCCCTCTATGATACCCCTTGGACTACACCATGCCTGTTTGCTT
TCTTTGTTCTTCTGCTCTAAACACGAACTTTTATTTATTTATTTATAATTCTCTTATTTC
ACACATCTTCAGGCTGGACAGGACTTTTCTGTCCGTGTGTTCTGTT
>TRINITY_DN22_c0
GTATAATCTTCACGCGAAAACCACGGGTACTACTTTTATCCCAAACTATATTTGTAATTT
TCCCTATTTTCCAATAGGGTGACATACTAGGTTGATTTGGTATCCAGAATCGAGGCACCT
AGGGCTACCTCGACCTATGGGGCTGCCATACAGAGTTCAAGCCGGGGTAGTTTTGAAGTA
ATTTTCACACCCCTAGGTATTCAAACCAGACTTTAATCTCGAAAATTCCGAACTTTGCGT
TCTAGGCTTTGCCATTCGAACTCTAGTTTTTACCGTCTCAGTTGGTCTCTTAGGAACTCA
CTACAAATATAGTTAGGTGGCTATACCAGACCATCCAAAGCCGTTTGGGCATGGCTAACA
CCAAAGGAC
>TRINITY_DN11_c0
TATGCATATATATACACATATATATCCCTTATTACACATTTTAGTTACACTATTTGAGCG
CGCTCTCTCTCTCTTTCTAAATTAACAAACACTTAACATACATAAATGTATCTCATTTTT
TACATTTTTTATCACATAACACATATTTTAAAACATAATTTTAACACCACCATTAAAAAT
GTTCTAACAGCTCTTCTAGAGGGGCTGGGATCTTCTCTCCCCATTTCTTGTCCCATTTCT
CTATCTCATAACCCTTTTGTTGCCACGGGTAAATTCAAAAAAAAAAAAAAACAAAAAAAC
AAACAAACAAATCTTGACACTGTAACCATCTTCGGTGCCTATCTTCTTCCTCCCCCTTTT
CTCTATATTGGATCACAAAA
>TRINITY_DN7_c0
GTGAGTTTGATCAGATGAAGAGAAAGAGGAACTCATAATTTCTGGTGCTTTTAAAGTCAA
TGGCACTCATGGGTTTTGACTTGTAATTGCAGATGATTAGGCTGTGACAGACATCAAATT
AACTCTTCTTCAAAAAGCAGCGGACGTTAAGAACTATGGTTTCTGATATAGGGAAGCCAA
GTTATTGAGGCATTCATTTTTTTTTTTTTTTGATTGGCAACAAAGAAGTTTTATTAATAA
ATAAAAAGGAGAGAGACAAGAAAAATAGTGGACAAGAA
>TRINITY_DN2_c0
GAAAGGGTTGCCGAAGGAGGGGGGAGGGAATGAAAACTTGTTTCAAAACAAGTGACAACA
TATTTTTTCCATTTATTTGAAAATTGTTGCCATTTTTTTTGGCAACAAAAAACATTTATT
AGTAGCATTTTGTAATGTGGATAGTTTATTATTTTTGTTTACATTAAAATGATTTTTTTT
AATGTATATTTTTGTTAAAAACAAAAACAAAAAACATGTTTGGTATGCACATGTTTTCAA
AACAAACAAAAACAAAAAGCAAGAAAACATGCTTGGTAAGTGCCCAAAGCGTGGGGGGTT
GCTGGAGATGGTGGAG
>TRINITY_DN6_c0
AGCTTGCTTAACATGTACTCTAAGGACACTCATTAACAAAATTCAAATTTATTATATGTC
AAGTATATGAATAGTTTATTCAAAAGTAATAAAAAATATCCATTAATTAAATTTGATAAA
ACATCAATATATCATCTAAGACGCATGGACACTTCTAAGAAGTTAACATACCATATCCAA
CACCGTGTCTGAGACTGACACAGCACGACACTCGTCGAACAATTCCCAACACTTACACAT
CTGGATGTACGGATAGGTTTTGGCAACAGAACTATCACCGATAAGCATTGAA
>TRINITY_DN1_c0
GGGTATTGGGGCAAAAGGTCTGATGAATAATGCCATGAGTGCTAAAATAGTTCCCTAAAT
CCGAATCAATATACTCACCCCCATTATCCAAACCCAAAATTTTAACAACCGCCCCAAATT
GAGTATAAACCATCTCATGAAAATTTTGAAACACAGAAAACATCACGCTTTTCTTTCAAT
AAATACACTCAAGTACTGCGAGAAAAATCATCAATGAAGGTGACAAACCATTTATGACCT
TTTAATGAAACAACACGGGAAGGACCC
>TRINITY_DN0_c0
TTAAAATATGAAAAAAATATCCACAAAAACGTAACGTATACAAATTCAAAACTCAAAAAC
TATTTTTGAAAACTGAAACCAAACAGGCTCATTACTTGTGACTCAATAAATTGTGTGCAC
TTTCTTGTTTGGCCATGTGTTCATACTTCATACATCTATGCCCTTTGCTAAAGTAGAGAT
CAAACTTGTGGGTGGCAATATGAAGTTTCATGGAAATATCTATTCTACCCATATTGGAAT
AAGTTCTAGGTGTTAACCCTTAGTTGCATGAACCAGGCCGGGGGTGCGG
>TRINITY_DN5_c0
GATTTCCGGCGACGAAGCTATTTCCGGTTAGGGTTCCAGCCGCCAAACGGGGCTTCCACC
ATGGCCGTTCTCCCTTCTCACGATCTCTTCTCTTCTCTTCTCTTCTTTCTCTCTCTCTCT
CTCTCTCTCTCATCACGAGAACTAGTGAAGTGTGATTCGCGATCGTGGCCGGAGGACCAG
TGACGGATCTGCCATTTCCGTTGATCTCCAGCGTTGATAGGCTCACGACGACGACCGATC
TGCGATTCAAGACGACGGATGTACGATTTCCGTTGTTCTCCGACTCAAAATGACGACGGA
TTTGTGATTGACGATGACGGATCTGCGATTTCCGTTGTCTGGGCTCACGATGATGATGGA
TCTACGATGATGAGCTCGCCGTCGGCAATGTGAAACCCTAGCCACCGGCGGCTAGG
>TRINITY_DN17_c0
ATTTTTTTTTCTTATTTTGGCATTAATGTTTTGTCTAGTTATAAAAAATATGACATGTGA
TCAATACTTGCTGTTGAATGGAAGTTATTTTATTTAAAAAATTGCAAGTTTGGCAATAAA
CTTGTATTCTATGCTGCATATGTGATACCATGCATGTGGGTCTCTTTTTAATATTATGTG
AACTCAGTTGAAATCATATTTTTTTAATTCCAAAATAATCATGTAGTACATTGTTGTACA
ATTCTTATGATTGTCTCAGTACAATCTTCATGCTTACCAGCCTTTTAATGTGGTTTTTGC
AGGCAGTGAAGA
>TRINITY_DN14_c0
CAACCTCGTGTTCCACCACCACCACTCAACCATCAACCGTCGATCATACGACGGACATCT
GTCCTTCCCCGCGCCACACGAGTACGAGTTCAGCTGCAGTAACAGCCCAACAGCCTTCTT
CCCCTTCAATCTCACCAAGCGCAAACACCACCACTCTCATTTCTTTTCGTGCGCTCACGC
GTCACCCACTGACGAGGACGACATAGTGACGGTTAATGCGGTTAGAAAGGAGTTGGAGAT
GCTGAACAGTGAGGAGGCAGCGTCGCCGGCGCTGCCGGGGTTTGGGCGGAGCCCAATGGT
GAGGCAGCTGAGGATAACGGACTCGCCGTTTCCGTTAAGGGACGTGGACGGAGATAGCCA
TGTGGACGAAGCGGCGGACGAGTTCATAATGAAGTTCTATAATGATTTGAGGAAACAAAA
CTAAATGGCTCTGCGTTGAAAACATCCCTCCGGCTTCTGTTGTCATCAGATTATAACGTC
CTGAACTTCATGTTATTTTTTTGGACAATGATCTCGTTAATTGTTCATG
>TRINITY_DN21_c0
AGTCTCAATCGCCTCTCTCTCACTCACTTAGGGGAGGTGGCGGAGAGCGATTGCAAGCAG
CGGCGGTGAGTCGATTAACTAGATGAAATATTAGGGCAGCAGATTGGACAACCAGTCAAT
AGTTGCAAAACTGTGAATGGTGTGTCATTCCTTAATCAAATCATATGCCCTCTATATGAG
ATGGTCGCTGCGGTATGCTTGTGGTTACTATCTAATTTAATTTTATATTTTCTTTAATTT
TTTTCCTCTTATTTTTCCCCACCAATTTTTCCTATGTCCCTTAAGAGATATCATTGGAAT
ATGCTTTCATGTGGTTTTCTTTATAGTTTCTATCTGGCTCTCTGTTCAAAATTCATGTTT
TTTTTTTCCTCGTTTTTTGGTGGTGGTGGGGAGTTGTTGGTTTGTTGTGGCTTTTTATGT
TACTTCCATGAAAAATCAATGTAGGAGAAGCATGTTGATCATCTATACCTTGGATGTAGC
TCTACTATGGCAAGCCTAAAATTGGGTTATGTTTTTCTGCTTGTCTCTTATTTTTTTCCC
CCCTTGCACTATAGCCATGCTTGCAAAGTTTAACTCAAATAAATGTATAATTTGTGGTGC
CAATAAGTAGTTTGGAGTTGAAAAGCTTTTGTCGAGTGGTATTAGAGTTAGAGGTTACTT
CATGGTGTTTAATTAAGTTCCAATGGTCAAGGATTGTTGTAGGGTGTTTCTAGTTGAGGT
GAAAATTTAAAAAAAAAAATTAAATATTA
>TRINITY_DN50_c0
GCTGAACCTATGTTTCTCATTTTTCAATTCTTTGACTTGTGTCACAATACAGAGCCTTCC
CAAAATCAACTTGAATCTACACCACCACTGCCAAACCCTTTTACCACGGCAGAGAGAGAG
AGAGAGAGAGAGAGCAGAGCAGAGCAGAGCAGAGCCCTCTTAGACATTCTAACAAATACC
TTGCGACTATCATCAATCAAGCGCCCGTCGTCCAACGGTCGAGTCACGGCGATGAATCGA
AGATCGCCGAACAATGATGTTGTCGTTCGAGCGCTAGTCGACTTTGAGGAACGTAAACAC
AGAAAGAGACAGTGAGATGAGGCGATGATAGTGCCCCAATCGTGACCTACCAGGAAGACC
TGGTCGAGATCTAAGGAGTCG
>TRINITY_DN50_c1
GTGCAGGCAGCAGTGCTACTCTTTCTATCCTCTGCCGGCTACCGAGCAAATGCCTCTGAT
CTCCGCAGCTACGGCTACACTGATGCGCCGCCTTCCGCTGCCAGCTACTCTATCCTCTAC
ATCATCGGCGATCTCGTCTACCTCCTCGACTCCTCCGCCGGCTACCTAGCAATAGCCTTC
GATCTCCATGGCTTAGGCGATACTGAT
>TRINITY_DN58_c0
GTCCATTGTATTTTTCTTGATGACTCCTATATCTTCTGGAAAAGCAAGAAACAACCTATC
ATTGTTCATTTACTGAGGCCGAATATGGTGCTATGACTCATGCTATGGCTGAGCTTGTTT
GGCTTTGTTGCTTCTCTATGATTTGTGTGCCCCTTTCTCTTCTACTCCTCTCTACTTTGA
TAATAAAAGTGCTATCTAGATAGCTCATATAGAAATTGATTGTCACTTTGTTTGTTAGCA
TTTTCAATTTGGTGCTATTGATTTAACTTTTGTCTCCTCGTAGATTGCCAACTTCTTCAC
CAAGACTCACACTTCTGATTGTTTTCAGTTCTTATTTGACAAACTCTTCATGCTCACTAG
GCTTGCCTCATATGTTAAAGGGTGTGTGAAGATGTAGTCTGTATTCTCCTTCAGTTTAGG
GGTATTTTAGTACTTTTGTTGCATTTTAGTCATTAGGTCTTTTCTTTGTATTTGTTTAGT
GTTATTCAATGTTTTAACTTTGAGGGTTAATGTAATAACACATTGTCTCCTCTTCTCTCT
CTATATTGCGTTTTGTATCAGTAATACTGATTTATACTAACATATCTTCTAGCTGAGATA
TATATTCTAGTGGCATAGATTTGCACATAAAAAAATAAACATAACCACAAAAAAATATTA
TAAAAGCTAACCTAAGCAGCAGTAGTGGCAGTAGTAATAAAGCTAAAATAACACCAGCAA
CAACAATAGTAATAACGAGATTAATTTGGGTTTAACTGTATAAATGTGTTGTTGAGTGAG
AGAGCACAGACACATGA
>TRINITY_DN94_c0
GAAGATGACCTCTGTTGAGCCACTACATGAGCAAACATGAGAACAAATTAAACTTTACAG
AAAAAGTTTAGGCCATTTTTCAAGTAAACAACAAATCCACAACATATGATAGCCTAGGAA
AATATTCAAAAAATGTTTTACCAAAACGCCTGATAGGATTAAGATATATCTGACAAATAC
CTTGTATACAAAAATTGTTGCACCTCAAGTCTTACCATTGCATTACATGCTCATGTTTAC
TAGTTTGGCACTTGAACATCAAGGGTTTGTTTGGATAGATGTGAATTTCGAATCAAGGGA
TTTGACATTTAATCATTCAAGGACAATAGTCAAATTTAGATATGATAGTTTACCTAAGAA
TTTAAAGATTGAGTTAAATAGCTTCATCATGATCGATTTGAAATCACTATATACAAG
>TRINITY_DN18_c0
ACGAATTTAAAACTCAAAAACTATTTTTAAAAATTCAAAACCAAACAGGCTCTATGGTTT
CCGTTTCACCAGCAGGCAGCCGCAATCTTGTAGCCGTTAGCCGGACCTCAACTTTACAAA
ACCATTTTTTTTTTCAGTGACATCTCCGGCATCAACCTTTGCCTTGCTTCACCTATGCCC
AGTTCACAACACCACCTATACCATCTTGCTCGTCTCTCTCTTTCGATTCCAAAGTCACCA
ACCATGCCACCAAAATCAAGCCCACGCGCCCTCATGCGCCACCTGAAGCAACATGTGTTA
GATCCAGTATTACCAATGAGCCTCAGGCACCTTCTTCGCTGCTGCTCACGTTACGCTGAC
GCCAATCCTATTGCCTCTACTTTTGATGACGTCATTCCGCTTCTGATGACGTTAGCGTCC
ACGTCTCTGCATGTGTCAACCTTAGCACGTGCATATGATGTCACGTCTAAAGTTAGCCTC
CCTTTTTCGTGTATGCGCCTGTTCTGACATCAGCCCTTACTCCTCCTCTTTGAACGTTGA
CGTCAACCTTAGCCTGCTTTAGCTTCTTTTCCAAATCGGTTCACCTTGTTTTCGACCTTT
CTAGATGTTATCAGATGGTTCCCTATGTTTTTCGACGTTTTGGACTCATTGGAACATCTG
TTTCTACTGATTTCAACACTTTTTTTTTTTTTTTTTTCTCTTTCCTCTTTTTCAACCTCA
AATAGGTTTTTCAAATCCCTTTGAGTTTGAGGGGGGTATTATACCTAAATCATGGTGAGC
ATGGTTATACCATGCGAACCACTTAAGCCGCCCCATGGCACAATTGTTCAGCACCACGTC
ATAAG
>TRINITY_DN13_c0
GTGTAATTTGGTGAATTTTAAATCTGTGAAATATAATAGATTGTGGGATGTTTGAATTTG
TGGTGGTTTTTTAATTGACTCTTATTAATAGAAAGATTGTGATATAGTGGGATGTTTATG
AGCAATTTATTTTCTTTTGTGATTTTGCTATTATGTTTTTTTTTAGGGATTTATGAATTA
ATTTATAAATAGGTTAGAATATGTTAGAACTAGCTTTAAAAAATTACTAGTAGACTTCTA
GCCCAACGAAGGTTCAAAAAAATCAAGCTCAATAGCATAGCCTGATTTTTTTGTGGGAAA
CTTGAGCCTAACCCAAACTAAATCTTTTGAGTTTGAGCTGGGATTGGGCTAAATGTCTCG
GGTTCACAAGTCGTGCCAAGTGAACATTGAGCACTATTCGAGCTGGCCTTGGACTGGTCT
TGAGCCTGGCCTAGTCCATCCGACTTGCACCCTTAGATATGTGGCCGATTTTTTTAAATT
TTAAAAGGATAAGGACTTGCTACTTGGTTTGTCAAACTCTTTATGTGGTTATGCTCTTTA
GTGTTTCCATTTCTGCTAGGTAATATTGTCAAATAAAATTCACTATTTTTGTAGATACAA
AATGTTAATTTTAATTTTTAAATGACATTT
>TRINITY_DN16_c0
TTTATTTCTTTTGGACTAAGGAACACGATCTGGACTGTATTTCTCAATAAATAAATGCTG
ATTCCTTATTATGTTAAATTGTTTTCCTGTATTGAATATATTTTTCTTGAAGCTTCGCAA
TCTAGTTGGTTTTATTCAGCAGCCTTGGAAGCTAAATTTCAACGTCTAGTATTGTTGCTT
TAGAGTTCAAAGAATTCAGAACAGTGATTAAGTTGTTATAAGACTACCCTTTCACTCTTT
GAAATATGCACACTAATTTTGATAAATACAGGACAAATATATGAATAGTTTATTGGTGTA
ACTTCTAGCATAACTTATTTAATTCGTTCAGTCCCATCTATAAATTTTCCAACTTTTTAG
ACCATTGTACCCTCAATGAAATGGAGGCCACATGAGATGGGCATTTCTTGTTTGTTAGAT
GATGATGCTTTCATGAGATGGGCATTTCAAATATCATTACTTCAATTTTATACCTCCGTT
TTTAATGAATTTTATATTCTTGAAATTCACTTGTCCAGATCTGTTAAGCAATATTTATAT
TGAATATGAAAACTCGTAAAAATAAGAAAGTGAATTTTTAGTAAAACTACTTTATTAAAT
ATTAGAGTCATGCTAGAGATCTCTAAAACATCACCCCTAAATTCACCCACAAAGATGTGG
TAGGTGTTGTGTCATAGGTGTTTGATTCTAACATGAATCAACAACTGACATGTAACGGTT
CATAAGGCTAAATTTAGGAGTGATATTTTTGAGGTCTCAAGCTTTTTTGGTAACTAATAT
TGGACTAACTACATGGAAGGGACTCTGGACATTGATCTTCAATCTAGACTATGACGATAA
GCTATGAAGCATGGATATGGATATGGTATATGAGTACGATACAAAAAAA
>TRINITY_DN66_c0
GCTCTTCAAGCCAATGTTGAGCTGCAGAAAGAGTTGGAAGCGGTGAAGACTGCATTTGCA
GAAGCCGAACGGGTCCATGCAACCGTGATGGTGTCCCAGGAGCTCGCTTTACAAAAGAAG
TATGAAGCTGAGGTTTTTTACGTCCAAGACCAATATTACAAAGAAGGTTGGGTTGCCGCA
TTGAAAGCTACCAAAGTTGACGAGTCCTCCCAACTTTTCACAAACATTCACTTGCCCTAG
AGTCTATCCAAAAGTTCCGAATCCTCATCGAGCTCTTCTGAGTCAATCGTAAAGGAAACA
CCTCTGGATGCCGTACAGGATACAGTTGAAAATGAAGAAACTCAGTCTGCTCCTATCCTG
TCCGAACTTGATGCCCAACTGCCTCCCCTTGCAGAAGAGATCGCACCTTCATCGCCCGAG
CAAAATGTCCTTTCTCCTGGTGGGTAT
>TRINITY_DN90_c0
AAAAAATATTTTCAAATTTTTAAAATTTATTTTCGGCCCAAAAAAGAGAAAATCACATAA
AAATGATGAGTGTAACCAAACAATGTAATTAAAAATAACAAAGAAAAACATCAGAATCTG
TAAACAGCCTCTCTAAAAGTAAAGCTAAGGAAGGAGTATTCACCCTTAAAGTAAACTTAA
CATAGGAGTACACTTTGTTGCTGGAAAGATTGAGAAGAGTTAGTTATAGTATTAAAATCT
TGACCATTGAATGTATTATTGGTCAGGTGTCATTCATTGTATAGAATTGGAGGATCCTCC
AATTCT
>TRINITY_DN12_c0
AAATAAGTTCCATTTTCGCCCGATTTTCCCAGGGAAAGAACGTAATTATCACTTGCTCTC
TCTCAAATATTTGTTCTTGAATGATACTTTTTTTTCATTATGTTTTGGTTCTCTAATTCA
TAATAACAGCCATGGATGCAATTTGAAAGGTGAAGTAAAAATTGTGGAGTATCTTATTTT
TGGCAGACAAGCCTGCCACTTTTCTGAGGCTTATTGATTTGGATAGATTTGAAGCCTTAA
ATTTATTTTAAAATGGATGCTTTGCTCGAATAAAGGAAAAGAAAAATTAGCCTAGGCTTA
ATTGCTAATCAACTTGATGTGAATTTAGAAGGTCTAGAGTATTTAATGAGGCCTTGCTAG
GTAAGTGGCTCTAGAGAAATGCACTCAAAGGAATAATTTTGGAAAGAAGATAATGGCTAC
CAAATATGATAATGGTGTGGGTGGTTGGACTATGATTTAATTCTTATGGGTTAAGATTGG
CAAATGGATTACGAAGGGGAAGGGGTGAATTTATTAAACTCATATTTTGCAATTGGGGAG
GGTAGTAGGGTGAACTTTAGGTGGTGCAGAGATGTTCTGTTGAAACTTTGCCACATCTTC
ATGGGGTGGCCAAGGATAAAGAAGCCTCGGTATGTGATCTCATAAGGTCAGAACATATTG
TGGGGAGGGAATGTTCATTTTGCGGAAGTGGTCTATAGATTGGGAAGTGGATATCTTTGA
GGCTTTTTGTCGAATGGATACTTGTTATTGGGGGAGGATGAGATTTTTTGGGGTACTCTT
TCTATAAGGTGTATGTTGGTTAAATAGGGGTGCTAGATGTGTCTTTTGGGTGTGATAAAT
ATCACATTTTCGAGGGAGTTAGAGCCCCTATTGTAGATTTATGTTTTCTTTATGGCTATT
GTTACATAGATGTATACTAGGTAAGGTTGATTTTCTGAAGTCTTTTTCTTTTAGATTTTG
TAGATCACTTAGATTTGTATATGTTACATAGTTGCATAACAGGTAAGGAAACTTTGTATA
TGTCATGCATACGCAGGAAACAAATTTTTTTTTTTTTTTTTCAGGAAATTTATGTTCTTA
TAAGCTGGTGAAAGCCTTTAACGAGAAAATATTATAATGTGGCAGGTGGGTCAATGGCTT
CG
>TRINITY_DN62_c0
CATCTCTTCTACTTCCCCCCTCCTGAACCAGCCCCATTTAGGGTATTCAATGACGAGGGC
TAGGCCCTCAAAGACTGTAATACAGTCATGTAGGTAGACATAGGTTAGTCAATTGAATCT
TCTTTTCTTGCAAATTGCATCTGATTAGCCTTCCAGATATGAGACAAAATTTGAGAACTC
TAATAATGTTCAGTTACTAATCAAGTGATGTTAGGATTATGTCATTTAGTAACTAGTTGA
AAAACTAAGCACAAAAAACCAAGAAGTTGAAGGAGCTGAGCACAAAAAGTTATAACACAA
ACAGATAATTTAATAAATACGACAACACGCCATACATAAACAAAGACTCTTTTTGCTTAG
TACTCTTCATGGACTGAAAATACAACATATAAATCTCCTGAAGCTTGAAATTAGTAAGAA
TACTAAGAATAGGTTTAATGTTATTTGACCATATTAGTTCCATTGCAAGCAACTTCAATA
AGTTTACTAAAATTTTGAACTTTTGAAAGTGAATAATCATAGATTGCAATATCTACTTTA
AACTAACTTTATTTAGGGAAGTTTGGGGTTACCCAAATTTAAAATAGACATTGCAATTCT
ATGCAGTCTGTTTGGTTTTGAGTTTTCAAAAACAGTTTTTGAGTTTTGAATTCGTATACG
TTACGTTTTCGTGG
>TRINITY_DN68_c0
GTTGACAATACCAAAATGCCCTTCCTCTCCTCTTCTTCTTCCACTCTTTTTGCAACTCCG
ATAGCCGTCGCTGCTGCTAGTCAGCCCTCCTTCTTCCTCACTACCACATCCCCTCCTCAT
CACCTATAGTCCTTTCTTGCTATTGTAGCCCTTTCCTATTATCTTCAGCCTCTCTCCTAC
TACCGTAGCCCCTGCTCACCTCTCCCATCCATCTACATGATTTCCACTTTGTTACCACTG
CCATACCTCATTTTTCCTATCCAACCACCGACGATCCCTCTCCTACCTTTCTTCGCCATA
CACAAACCTCCTTTACTTTAGCCTCCTCAGATTTGGATAAGAAAAAACCCATGAAATCAA
AACCCTAAACCCCAAAAGAAAAGAAAGAGACTTGAGGGCTGCCGCAGGGGTTGCGATCGG
GTTGTAGGGTTGCTAAAGTGGGTAGATGAATGTGATCATTGCAGTAACAGTTACGATAGC
CACTATAGTGGCTATTGCGATGAGAGAGGCAGCTATCGGGAGAAGTGGAGAAACGACTTG
CGATTGTAGAAGTAGATGAGGAAGGCAACAACTATGGTGGCGATGGATTGTTGGTTAATT
AAGGTTACAAGGAAATAAGAGAGCTGACAACGACGAAATGAATGGAAAAATGGAAGGAGA
GACACTAGC
>TRINITY_DN30_c0
GGGATTGTAAGCAATAACATGAATTAAACCTTCGTAAATTTGTGATTTTTCTGACTCTGC
ATCATGGAAACCCCTCTGATCAAATGTTGGGTTAGCTTTTTGATTGTCTCTATTGCTTCT
TATTGTTGTTTGTGTATATGTATCTATGCCTATATGAAAGAACCTCCACAAAAAAAAAAA
AAGAGAAACTCAAATTTATTCTAATACCTTTTATTTATATAATATTTAATTATACCTTTC
AAAGTTGACATCAATCTCCATAATAATTCATATTTTTAACACACATATTACAACTAAGCA
TAAGAAAAAAAAATGTTAG
>TRINITY_DN33_c0
GAGAGAGGCTCAGACAAATAAAATAAAATAAAATAAAATAAAAAAGAGACAAAAAAAGTT
GAGATTTGCAGTTGAAACAGAGTGGGTAAAAGAAGGTTGGCCACATGACAAAGGGTAAAT
ACAAGAGCCTACAATAATGTGCGTGGAACCAACTTTTTCAGTCGTGGCATTAGCGCCACC
CTTTTTCCAACTTCAAGTACTTTTTGGTCATTATGGATAGAGACAATTTAGTAATAAAAT
AATTTCATTAAGTTAGGGTGTCCAAACTAACTTTTGGGGTGGATTTAGCACCACCCTCAC
TGTTTTTTATTCCTTAAAAACATTAAATATGTTTATGTTTATTTTTGGTAAAAACAAAAA
CAAACATGTTTGCTATTCGTGTTTTAAAAACTTGTCTTGAAAGTAAAAT
>TRINITY_DN25_c0
GCTGCCCCTGCCCCACACTTCAACAACGTAGGCCTTTCCTTCTCTTTTCTACTTTTCCCT
GATTTTGATACATAATTTATTACTTGGTCCCTTTGCTTAATCTTGGAATACATTGTTCTT
TCTACACTATTTTCTTGGGAATTGTTAGCTGCACCAAACACGACAACATATACGAGGCTT
TGGAATTTGACCCACAGCCACAAACTTCTACCTGAGTTCATGCCATGGTCCATGTAGTAT
GTTTCTATCATGTGTATAGCTTTTGTGTAATATGGAATTCATACTACTGTGTCTGTAATA
TGTTGTTAATTAAGAAAAAAGAAACTGAAGCTTCTGAATTTTGAGTTTATTCATTAGAAG
AGTAAAGGATCATTTGTGATGACTAATGATATCAAGTTTTGTCTACTGATCCTTATCAAT
GATATTGAGCTG
>TRINITY_DN27_c0
GGCTGGACATTTTCATTGTGTGTTGGATAATGATGAACATTTGGAGCTTATGGTTGGGCT
TGCCTTTTGTTGTGGAGTTGATCGTGTTGATGTGTCGATTAGTTGTTCTTCATTTGTGGA
AGGTTCTATAAGTTGTGTTGGTGAATGTAGTAGTAGTAGTGGCAAGCGAAATAGGATGGA
AGTTGATTGTGAAAGTGATTTTTTGCCTTCATTTTATTCTCATGAAGAAATTCCTCTATT
ATCTGATGCTTGGGTGAATTGTATCAAAGAAGTAGGACAAAGATTTTCTAAAGGGGTTGT
TGAGTTTCGGGATGC
>TRINITY_DN31_c0
TGCTAGTGTTTAATATTTTATATAGCCAGTCCCAAACCCGGATAAAGGAGGGTTATGTGT
TAGCTAGCCTGACAGCCAACACGTAAAAATCCCCGTCAGAACCTTTATGAACATGAATCC
TAATATTGATTAAGCTGAATGGCGACAGAAGGATTCATCTAGCAGACCTCGCTTGATTTA
GACACAAGGCTTAGTTTGGTTTTTCTTTTTTTTTTCCCCTCGTTTTTTTTCTTTGAGATG
TTTCCCGAATCTCATCAGGTAAGAAAATTTTCATGAAAGAAACAATTTCATGGAATGTAG
GTAGTGGTTACGATCGATTTGATAGAAAAGAATCAATAGGTTTGTTTTGACATTTTTTTC
CGCCTTACAATCTGAAGTTTTACGCTTAAGGGAAGAAATGTTCTTGGTGGATGCAGGA
>TRINITY_DN28_c0
GAAATATTATTGTTTGTTTATTTATTTATTTTTTTTTTAAGTACTTTTTATAGACTTTAA
AAGACACCCTAAGATATGTTCATATTCCCACTGACCTAGTTCAAGTAGGTTTTAGCAGTA
TTTAGGTCAAACCAATTTGACAACATAAACCATGGGTTTGGGACCTGCAAAGATATCATT
TATTAAAATCCCAAAATATTTTAATGAAAATGTTTTAAAAAGTATTTAATGTATTAAGGC
TCCAATCAATAAATTTTTTAGTTGACAATGTTACACTATTCCGAAACTACTGAATAATTA
TCCACTGAATAATTACCCACTGAGCTTTTTTACTTCCTCTCACATCACACCTAGTGAATG
TTGTGATTGGTTTAAGATAGCTACCCAACTCCTATAACACCAGGAATGATCAGAAATAAT
TTAAAATAGAAAGTGATTATGCCCTTGTTTTATTTATTTATTTCTTTTAAATAGTAACAG
TGACTACAAACAGTCCAGTGTTCTTTTCACAGCATGTGAGAGACACTAACCATGGACCAG
ATGATAATGAAAGCAGAATGACTGGATAATTTGCTATGTGCTTTATGGGTAATTAAATAA
AATAATGGATTTTTTTACAAATATATATTAATTTTCTACTCATTTTGGTTTAGTTTTTAC
TTTATTGTCTTTTTCTCTTTTTTTGTTTCATTTTCTTTT
>TRINITY_DN37_c0
AAATGCCCAATATTGTGTGGTGGAAGACTTGTGTTAGAGATTCCTTTGTCAGGGTAAGAT
ATATATATTTTTTTGATAAATAAAATAAATAAATATTTAATTGTCAGGGTAAGATATATT
ACTTCAACATGCATAATTTGGTCATGTTTTCTTGCATTCTCCACCTTTTCCCCAATTATT
TGGATGTTACAGCACAGTATGGGAAGCACTCAAATTGATTTTTGTTCTGCTATGAACATA
GAAACCAATCATAGAACCGAACATTGAATACACATGAATAAACAAGATTTTATAAGGTTT
GTTAGTGGGGTTCATGAATCCCTTTACATTTCCTATTATTGATCTTATTTTGTTGACAGG
CGGGGTATGATTACGATGAGGAGACATTTGAGAAGATATTCAAGCGCATATATTCGACCT
TCGG
>TRINITY_DN24_c0
AATCAAACTCCACAGCTGATAAGCCACCAGACAGTGAAGAAGAAGATGATCCACCGACTC
CGCCGCCCCACAACACATACAACACCAATTGATTAGAATCTGACAACGCTGAATAAGATT
ATCAATCGTCAAAATCCTATCCAAAGTCACCGCCTACACAAATAACGCCACTTTGGACGA
AACTCCAGGAATCCAAATACTCTACCACGGGAACTGAAACTCAATACTTCTCACCAAAGC
TCAAAAAATGAGGCCACCAAAAATACACCTTGTGCACCTTTCCCCCGCCACACCAAAGCA
TCATCAACCCTCTCTCCCCCTCCATTCGCACTCCATAAAGATAGGTAAGCAACTCTACTA
AT
>TRINITY_DN32_c0
ATTTTGGAATTTTATTTCAACTTTAAATTTCCTATTTTTGGGAATGCTTCTAATTTTACT
AATGTATTTTAGTTGTCAATTTTTGGGTTTATGGATGATTTTGAGAATGAATAGAAATTT
TGGAATTTTGTTTCAACAGTATATCTCTTTCATGCGCTTCTATTTTTGTTTTGAATAATT
TTAATTTTACGAATGTATTTTAGTAGTCAATTCTTGGGTTTATGGATGATTTTGAGCACA
TGATGCACACGCCTCCCATATCATATAATAACTGTGTTAAGTGATTTCTTGATGTGATAG
TTGTTGGTGTATTTGTTCTCTGATTTTAACTATTTATTGTCATTTGTGCTTGTTCAATTA
GTAGCTACATACAGGAAACTCCACTGGACCAAATTTCTAAGTTATTTAAAAGATCAAGCT
TGATTTTTGGAGTCTATATGATGAATCTGTTACTTCTTTCATCTGACTTCATTGATATTC
ATATTACTCTCAGATCAGAAAATTTGACTGAAATACTTAAGGAAGCAGTACTTGGTTTTT
TACGATTTCCAAACAGAAATTCGAATTTTTGGGCTTTATTTTGACTGCTGATAGCCCTTT
AAAAGGGCTTGAAAAATTGGTTTCAGTTGCCAAATGTGATTTTGAGCTAGTCTCCAAGAC
CATGAGTGCTTTATGAAGTAGTAACATACCATAGAAAATTTAGGTTTACAATTCATTTCA
AATTTACCCGTGTGGATTCACTGCCTTGCTAGACTAATTGATTCACAATTTTGAAATTGC
AGATGGAAAAACAATTTAAGGCATTCAAAAATGTTTCATTTGTGTAACTCCTTGGATTTT
AGTTTTGTGTTAAATAGTACATAACCACTCAGTTAAAACAGGACATAAAAGATAGTCTTT
TGTCGCTAAGCTTTCTAGGTTCTAGTAAGGCATACCAAATTTTTTGAAGGTTGTAAACTT
GTGGGGATTTTAACTTTAATTATTCACGACTGTTGAAGTGGTGCTCAACTTATGAGGTCA
TATTTATTGTTAATGTGCTAGCTCTCGATAGAAACATTTATAAGTTCACAGTGCAGTTGG
AAGGAAAATATAACAAGATCCACTATTTGAATTGAACCTTTGCTCCATGGAATTCATTAC
ACTAGAATCGGCGAGGAGTTGAAGGGCCTTCTCCAGAAGAGCTGGTGCAGGAGGTTTACC
AGAGTACTCTTTTAAGTGCAGTTGAACATTCTCTGTATGTTCATGGATCAACTCACTGTC
TGAGCCATCTTCAGTTCTCTATTTTCTGGGTAAGCTACCTCTTTAGTTCTAGTTCATGAA
TATACATTCCATCAGGCACTCAGTCTCACACATTCATCATATAAAGGAAAAAATATGAAT
TTCTTATTTTAGCTGATTTTCGTTATTAATACCTGTTTGTTGACTTCTTGACAGACCATT
CAACTTGCATATGTTTTGGTCATCTCTCTCTCTCTCTCTCTCTCTCTCTCTCTCTCTCTC
TCTCTCATCAATTTGGTGATGCATCATATGCATGATGGGCACTGGCCTTACTGGCCATGT
TAATATTCTCTGTCCCGTTCTATGAAATGGTTATGAAATGTCAGTTTTCTCTTGCACAAA
CTATCCTCCTGCAG
>TRINITY_DN40_c0
TATTTACACTTTCCACATCATATTTCAATACAAGCTAACACAAATAAATTTAAAATAAAG
TATTTTTGGTGTATCAATGTTCTTCCACATAAAGCAATGACAATTTAATATTACTAAATA
AAGTGATGTGTTTTTCATGTCATTATGATGCTGAAAATAACTCCATAATACTCGTCACTG
TTAAGACTATAAAAAATCGACAATGAAAATCTTATCTTTTTTTGCACTTGTCTTCATCCT
TGGATCTCTTTGATTCTTAGGCAATATTTTCATTTATCTCGGTGTAGTTGGCTTTAGAAT
TCATCTTATCGTTGTATCCCACAGACGACTTTAAATTTTATGGGCAAAAAATCGTACCTC
ATACGATCACTTAGAAGATCTCCAAAACACCTGAGATAGAAGCCTGCCTCTCGCCGAGAT
CCTGGCCTGAATTGCCGAGATCCTCACCGTATGTGGAGTCAGATAAAGATGGAGACAATG
ATCATAATTCCAAATAATGGGCTGTA
>TRINITY_DN46_c0
GTAAGTTCATAGGCTCTTTATTTTTTGCTTGGGATACACTAACATAGACTGTGGTTTAGT
AGTAACACACAAATGTTTTGTTTCAATTGCGTTGTAGCCCATGCCAATAATTTGTTCTTA
AAACTTAATGCAACAAGTGGAGAGAGAGAGAGAGAGAGAGAGAGAGAGAGAGAGAGAGAG
AGAGAGAGAGAGAGAGAGAGAGAGACTATGCTTTGTTCTTTCTGGTGGTAATTCCCATTA
ATTTTTGAATGATATATTCACAAAAATACCAATGTCTACAAAAATCCATAAAAGTTTACT
ACACTATAATGACAAATGAAAGAACATGTAAACATGATTATAGAGCAAAGTCACTCAGCT
CTGCTATTTAACTCCTTGTTTTCAAAAAATTACTATTATTTCTTTTCCTTCATATGGGCA
ACACATGAAAGATTCACTTTCCAACCACGATCCCGTACGAAACTCATGCATGACAACTCC
AAATATCTACAATTTCCCCCAAGAAGAAAGAGGCGTGCATAAGTGTAG
>TRINITY_DN52_c0
ATAAAAACTCAAATATCATGTTGGGTAAGAACAAGATAGATGGGAAGCACTAGACTAAAA
TACCATCACGCTTACTCCCACTGCATCACCATCATCGTCACTTCCCAACTCTCACCTCAA
CACCACTACAGTAACATCACTGCCACACCTTCTATGCATTGTAAACACCTCCACCATACC
ATCACTCTTACCACCACCATCATTGCATCTCTATTAGTTCAAACCTAACTCCTTGTGCAT
CTGATTATGAGAATCAAATTCTTCACATCAATCTTACCTTCTTCGTACACA
>TRINITY_DN52_c1
AACATGATATTTGAGTTTTTATTGACATGATGTACAATTATATAACCACGGTTTCAATTG
AAAGAGAAAGGAGGAAGGGGCAGAAATTGATTTTTATTTTTATGTCTTATTTTCTAAGAG
ACTCGAATACTTGCATGCAAGAACATATGCAACAAGTTTACTGGTGCTTCTCAACTACCC
ATAGGCATATATTTTCCAACCCTTG
>TRINITY_DN97_c0
GCTATATATTTCATAACTCAAACACCATGATATCATTTATATAACAATTACATTCTAGAG
AATATATATGTTTCAAAACATATTTAGAGTGCATAAGTTGTATTATGAAGAATGCAAATA
ATTGTTATTATGAAGGGTTTCATCGCATAGGATGTATTTGGAGAGTCAAGAAGTGTCACC
GAAGTATTCGCAAAGTGCCGACAAAGTGTTCGATATTATGAATTGAATTTTTTAATTAAG
ATACGTTGAGAAAGTGTCAGACATGCTTTTAGGAGTGTCGACACAACATGTTTGCTCTGT
AGAAGTGTCTGCGCCTTAGCCAA
>TRINITY_DN84_c0
CTCCTTTACAGCCATCCGTAGTTCATCTGCATTATGTGCCTTAGTGAGTTTTCTACAAAA
ATCATGGCAATCTAGCCACACAACTCTCAAAAAAGCATATCTTTTTTGTGACTCTAAGTC
GCACAAGAATGGAAATGATTTCCCACCAAACAAAAGGAAAATTACATGAACAAAGCAAAC
CTAAGCAGAATTTTTTGCTTCATATAGTAACTCAAGGAGAAAGAAAGGGGGGAAGAACGA
AGGGAAAATAAAATAATAAAAGACACACCTAGTAATTTTTTATTTGAACTGCTAAATGAG
AGGCCTTTGAAGTTCCACAGATTCAATTACAAACACACAGTAAAACCTTGCCGAGTGCCT
TATTTGGCTAAGTTCCTGTCTCGTTTGTGTTGGCTTTCAAATGATTGGATGATTATTGTT
GAAACTGAAAGGTCCGAAATGCATAAAAGTGAATTGTGCATGACTCCAATGCATACCTGC
ATTTTCTCTTTCTTCCCGCGGGTTAAGTGCAATTCCCTTGTTGAAAGCCATTCCTTTGAC
CTGATTTCATAAA
>TRINITY_DN89_c0
CTGCCTCTGCAAGAAGCAAACTCTTCAAAATCAAGAACATGAAGTTATACATCTTGAAAG
TTTTTTTAGAATTTGTCAAAAATGTGTTAATATCTTCCTGCTGGAAATTATTGAGCAAAA
AGCAATCGAAGGTATTGAAAACAATCCTAAAGTCATCAAGAACTTCAGATAAAACAAATT
CCTATTCGCATTACATTAACAATTTACATCACAAAATTTTGAATTATTAGTTACCGAGGA
CAGGCACTATTGCTCAATAGTGCCAAAGACAAATATTGTTTGCAAGCTGCTGAGTTAGAG
TATGAATTATAAGACATAAAACAATATCTTGCAGCTGGAAATTATTGAAATAGAAGCAAT
TGAAGGTATTGATATGATAACCAATCCTTTAGTCATCAAGAACTTCGGATAAAACAAATG
CCTAATCGCATTCCATTAACAAATTGCATCACAAAATTTTGTGATGTTACCAAGGACAGT
CACTCTTGGTCAACAGTGGCAAAGAAAAATAGTCTTTACATTGCAGAATATGAGTATCAA
TGATAAG
>TRINITY_DN39_c0
ATCAGACCCAATACAAAATCACAAACAAATAGCAATCAATTGCTCGCAACAAATAGTTCT
TTAGAAAAAATTAACTTAGACCCAGATTTTCTATAGCATATATCAATGATTCAATTGAAG
GGTCTGAAAACAAATCAAAAGAGTGACTTAAATTTTTTGAAGGTTGGAGCAAGAGAACTT
ACCTTTTTTCTTGCGTATGTATGTATCTAACTGTGTGTATCTAACTGTGT
>TRINITY_DN44_c0
GCTCGCGAGTCAGGATGGATTACGAGCCAAGAGTATGCTTGCGATCTAGGAGTGTGGTTG
CAGAGCCAGCAAACCTTATGCCTTGAGGTAGTGGGGTCCACTTGTATGACTAGTTAGAGG
TATTCAAATACCTACAAACTGTATTAATATATAAGTGCTCTAAAATTGGTGGATGGTATC
TATATGCTCATCATTGTATCGTCATTTATGTGCAGTAGCTTTGCCTCGTACTTTTTCATT
ATTGCCATCGATCTTACATTTACATTTAAATATACAGCAGGATGGCCTCTTAGTTTTTAA
TTCCTATCTCATCCAACATATCTTACATTTACATTTAAATATACAGCAGGATGGCCTCTT
AGTTTTTAATTCCTATCTCATCCAACATATCTTACATTTACATTTAAATAT
>TRINITY_DN41_c0
GTCAATGCAAACTATCTTGCCTAGCTTTACAAGATCTACTTCCCAACACAATGCAAGTCT
TAGATTGCTAAGAATTTGGTGATGTTTCATGATATTGCATACTGAACATGACAGCATAGC
AAACCAATCGACATTATCCCTTCTATCTTTGGCGGGAAGTCATCAATGCTCATTGGACAA
TAAATTACCTTCTAGCTTGACTGCACGCTTGTTTATTTGTTCATTGGCAGCAAAAGCTCC
AAGAAAGATCTGGGTGATGTCCTATTTCTTGACTTCTACTCCACTTCATATTCATGCTCC
ATTACCAGAGTTCCAATACAACAAACTCTACTTTGAGCACTGATTCAGCAGTATAATGCA
GTCAGAAAGTTCACGATGCTTAGTTTACAAATGTAATCCAGCCTGACCAGAGGCCAAAAC
CAATGTTTTCTTTCATAATCTCTCACATTGCCTCTCTGTGTGTAAGTTTTACAACAAATG
ATGGCTTGCTATTATGAATGAAATTTTTATAAACCTGGGATTGGATCTAATTAACCCAAT
TTTGGTTTGATATATATATTAACCCAAGTCAGCTCATGTTGGCCCCCTTATGCATGATTC
CAGCTTCCGCCACTGACTGAACCAACCACAAAAAATAATCCTGATGGGGCCCCCATTACA
GAGATTGTTTCACTCAAACTGCAGCACATGTATATTCTTGGGTCTGC
>TRINITY_DN45_c0
TTTCAATTTTTAGTTTTATCAAACACCAAGTAGTACTCCTAACTAGTTTGTTTCTCTATT
TTCCATATATAATTGTGTAAATAGTACAAAATATATGTTGATCTAAAATATATACTATAG
CTACTCTGAATGATACATTTTTTTAGAAATCCACTCATGAGATTGTGAAGGTGGGATTGA
ATTTTAAGTAAACATGGATGAAATATCTGGAGGACTTTGGAAGATTAGCATAGATTGGAT
GATTGAAACGTACTGTTGAAGAAATCTATTCTATTATATAAAGCAAAGGGTTAGTGTCTT
GAAGCCTTAATTCTCTTAAATGTCAAGTGGACAAAATGGACTATGGATATTTAAGATTGG
TATGTTGATTTAGAGAATGACGCAGATTACATAATTTCTCACTTACAAAACAGTTTCAAC
TACTTACATTTTAAATTTTTATTTTTTTATTAATTTGGCACACAATATGTGTCTTCCCTT
TTAGTATACATATGTACTTATCAACTAAAGAAATATGCATAGTGTGGTTGAAGATTCACA
TGGATTGGATGGTTG
>TRINITY_DN85_c0
CGGTGGTAGAAGGGTTCTTCAGGTCCCCGAGAAGTAATTGCATTATAGAGCTGCTGCGGT
AGAAAGAGGTGACAAAGGGCAAAACAATTTGGGGCAAATTTCACCAAGGAGAGAGATTAA
AATACTAATTGAGTCTTAAATTTACTCACAATAATATGGACTGTTTTATGTTAATTATTG
ATTAAAAAAAATTAAATTTGACGCCTGTCACACTATTCGAGGTATATTTTATGTTTTAAG
AATTTCTAACATTTATTTTTTACCAAAATTTGTTTCTTTCGTTTCCTTCTATGTTGGATT
TGATATGGTATGGTAGATTTCATTATTTAAAAGTAATAAATAGTTGTTTTTCAAGTGCAA
ATAATTATTTATAAAATATTGTTAATTATACCAATTGTGGTTGCATATGGAGAAAGAAAC
TTTTCAAAGTTGAAGTTGATCATATCTTACTTTCAGTCATATTACAGGAAAGATTGAATG
GATTAACTATGTTACCCATATTATACAAGTTTAATTAATCATTTTGCAGCTAAAAATGCA
AGAAAAGTAATGTTTAAGTGATACTTTGCTACGGTTGGCTCAATTTGTTTAAGTATTATA
G
>TRINITY_DN29_c0
GTTGCATCCCATTCAATAAGAGTTGCACCCCCCACCCTTTTGTAATTATTTTTTCTAAAC
TCTATGTTTTAGTAATTCTCCCAAACAAATTAATCACCAGAAGAAAATTAGAATATTTCA
GATAATTTGTTACTGTCTATACTAAAGTCAGAAAATCTGTTATTGAATGAGCCATATAGC
TGTTAGAGCTAGGACAACTTGCACCAGTGTCCCACATAAACTCTAAATTTCATACAATCA
AGTTAACAAGGTTGATAAAGTGCTCGTTACGTATTGGTATCGCATGTCTAATACTATGGC
AACATAATCCCAGGGTTAAGTCATCAGGCTTGTTCCCATTCTTTTTTGTGCCCAGCAAGC
ATAATTAAGAGAATACCACATAATTTACTAATTGATTCAGGGAAGAGAGGAGGATTTTGA
ATTAGATGTAAGTATTGTACTTAAACATAAATGCCTAAATGAAGAAACAATTTCACAACA
TGAATGAAATCTAGTTCAACAAAATTCATGTTAAAACAATGGATAAACAAAAATAATAAT
AAAACAATAAAAGGAGAAA
>TRINITY_DN36_c0
GTCATGGCAGTGGATTAGCAGTGAGTTGGGACAACAAGGAAGGAGGGGGTACAATGAGTG
GCGCTAAGCTCAAAATAGATGTCGAGTGTAAGACAAAAGTGAGGTTGGGCAGGAATTTCC
TCCTTATTGACCGTAACTTGCATCAAAATCTTAAAGCTGTTGGTACTTTCCAGTTTCATC
ATTGACAGAGTTTGTCGATTGTCGAGGTTCAAACAAAAAGGCTTTCTGAGACTGATATGC
AAGAGGAATTGTTGGATGTTTCAAATGTTAAAATTCAGTCTCCTACACGCTCTCCTACTG
AAGTTGTACCACCACCAATGTTATTACCAGATCCAACTCCTGAAGAGCCGTTGGTAGCAC
TCAAAGGAGCAGTTGCTAGCACTCAAAGGAGCAGTTGCTAGCACTCAAATCTGATCAAAT
TGTACATTTTTGTGCAGGAGGCTTTAAGCGCAACCAAGACCACTGTTTTTGGTGCAACTA
ACTTGACCGATACTGTTGACTTCCTTCAGCTCCATGTCCCAGTTCCTGGCAAATGCAAGA
GAGAGTCATGGATCGAAGACAACGTTGCCAGCTCAAGTCTTTTTCGACCATATCGATGCC
GAGCTTATTGATCTGACTCAGGTTGCACTAATTGTCTCACCTTTGGTTGTGTGGGCTTTG
CTGTCTTTGCAAGTTTGCTGATGTTGCATGAGGTCTAGTTGAGTTGCAGGTGCTGGTTGC
AATCAGGGCTTTTAGTTGGTTTTTGTGATCATT
>TRINITY_DN48_c0
GTTTTTTTTATTACAATGTTTTATATTTAATAGCTGTGGCTTGGATATTGAAGGTTTCCA
CTTGGAACTAACACGGTTTGGTAGTTATATCTGTGCTTGAAAGCTAATGATATCTATAGG
CGTTAGGTTCAATACCAAAATATGTTTTGACTTGTAAGACATTGTGATCTTCTTTTGACA
GAACTGAACTGAGGTATATTTAAGTCAGATATATTTATTGGACGTCTCATAGATAATGAT
TCCATGATTTTTACTGAAATATTGTCAAATTTGTGACAATCATCATCTTCGTTTTACTGA
AATATTGTCAAATTTGTGACAATCATCATCTTCGTTTTACTGAAATATTGTCAAATT
>TRINITY_DN48_c1
ATTTGTGACAATCATCATCTTCGTCATGCAACCTTAATAGTTGGTACCATGACAAGCTGG
AGCTGTGGAGTAAAGGGATGTGCGACACTGTGATCGCAGTCAGAGTGTTGGTTTTACAGT
CCTGTAGCACCTAGCGACCTAGCTGGTTTGGTACTTTAAGTTGACAATTTAAAACAGAGA
ATCAAGTTAAATCAGCTCAACCTGCTCAAAGCAGTGTATCATGTGCTTGTATCAAGCTGA
CTGGTGGACCTGTTGTGGAATGTCTTATGTATTAACTCAAAAAATACTGTTCCGAGCCTC
TGTACACTTGCCATAAAGTATTGAGTGGCTTTACTGCCACCTCTATTTGCTGAGTTTGGA
TAGTTCCCATTTAGTCACTTTTCTACAGTATAGTTCTATACAAAATGTAATGTCCATGCG
CTTAGCTATAATTGCTGTGATTGCCAATTCCCTTGGCAGTTAAACCTGTGACCTGCTGTC
CACAACCAATTGATGTCCATTTCAAGGATGACTATGGTACCTTCTTGTTTAACTGGTGAC
TCAAGTCCTCCACAATGGATGTAGTTTGATAGACGAAGACTGTGGTGCATAATGGGGAGT
GGGGACTACAGTGGACCACTTACTAGCTGTATCCGAATATTGCCATAGAATTTATGAAAC
TATAATTCATGGTTTCATCCTTGAACTATTACTATTTATTTTCAAAATCTAGGTTACCAA
TTTGATATCAATATTTTGCAGAAAGTTTTATGCTGAATGAGACTGCAATATTCACATTTT
GTTGACTATGAAACTCAGCTCCTATGAACTGCTCCAATAACTAAACCTGATTTGTTTAGG
TGCAATCTGCAAATTGTAAATGTTATCTCCTTGTTATTTATTTGAACATTTTTGTGATTC
CATAGAAAGTAAGGGAGCTTCACTGTTATGAACCACTTGATGAATTGTTATACCCAACTG
ATCTGCTTGTAATGACTGTTTTTGATATTTTTTTTGGAATGATTCATTTTGCATGCTTTC
TAGAGATCATTATTCTTATTATGTGATTTGAAGAGCCTTGGA
>TRINITY_DN43_c0
TGACCATGGCGACATTAATATACTTCAGACTGCAAACGATATGATTATAAGTAAATAATA
GTCTTAAAATGAGACTATTTCCATTCCGACTAATAAAGATGAAAGTAAGTTACATCAATA
AGCATAATACTTGAACATGTCACAGATTAGAAGTAGTTCTGCAGCCAACTTTTAGAGATG
AATCCAAGAAGACAAAAAGGCAACAAGAGAACAGCCAAGAAAAAAATAGCCAAAATTGAG
TTGTCTAACAGTTTGATAATATACATCCACATAGCATAAACAAATAGATGCGTGAATAAC
AGTGTTAAGTAAGACAGCCCAAATTTATTCAAGCCACAGTGTAATTTGGCATGTTAGATC
GATCTCCTACGAATGACCCTCATAATGCAGAGTCCTAGTCGTCCATTTGTCTGCCACACA
TACATAGAAATAGACCTAAGAAAGATCTTGACAAGACTAAAAAAGAGAGGTTATATCTTG
AATGTTCACAATCAGACAGTTATTAACTAAAGTCTAAATGTATAAACAAAAATGTTAGTT
ACCCCTTAGTCATTTTTGTGTTGGCAATTTCACTCTCAGATTGAGTCTGTTATATTTTTA
TTTATTTTTTATTTTTTAG
>TRINITY_DN43_c1
TTTTCTTGTAAATGTTCGTTTATTTGGCGTTGAATGAAACCCTAATTAGAGCTTTATACG
CAAGATGACCCTCGCCAGTCTTTTCAATAATTGGACTAGGCAGGGCAGGCCTGGTCGACA
GGAAGAACCGGGACCCGTTCCAGAAAGCGGCCCTTTAAAAATAAAAAATAAATAAAAAAA
TTTAAAAACCGCTTGTGTAGAAAAAACCCGCTTTCTTTTCATAAAACCATTCAATCAGCT
GGTTTAGCCGGAGAGCCGGAGTAAACCGTGTTCCATAGAGCCATG
>TRINITY_DN49_c0
GGCGTCACCCCTTACCGGCATCACTCCACTCCCTCACAGCGTCAACGACTCACCCCTCTC
CTTTCCCAAGGTTTGGCTCTAATATTTTGCTTTCTTTCTATATATATGATATATATGCCC
TATTTTCGCCCTAATTGATTTTGCCTTGTTTTGGGTCTGTTGGTCTATTGGTATACGATA
AACACACGGTTGGTGTAATTAAGGTGAAAATGAATTCGTAGCTAGTCTTTCTCATTTTGT
TTTCAATTTTATTTCTGTTTTTGCTTTATGTAAGAAAATATACACGAGTTGCTCTCAAAT
TCTAGTTGATGTGTTCCCTATTGTTTGGCTTGGCAATTGTTATACTCAACTCT
>TRINITY_DN99_c0
GAATAGGGTTTTGGGTTGAAAAAGTAAACTGTTAAGAGTGCTGTGACTAGAAACTCGAGA
ATAATATCTAGGGTATGTGCACAAAAAAGGAGAAGAGAGAGAAAGAGGTGCTTCACCCTC
ATAAGGGTTAGGCCAATCACGCAAACACAATCTCAAATTCTCATAATATCACTCTTCTAT
TAAATCGTTGAGATTACATATATATTTATAGGCTAAAG
>TRINITY_DN99_c1
GGCTTAACCTTGGTAAAGATTAAGCGCCACATGGGCAAAAATTTATTCCGTTGCGTACTC
AAAAGAGTCGGCCCATGACTCTAAACCTTGTGAGGGTGAAGCACCTCTTTCTCTTTTCTT
TCTTCTTTGCATAGATTACCCAAGTACTATTCATGGGTTACTATTCACATGGCCCTCAAA
AAGTGTACTTTTCCACCCCAAATCACGCCCTAATCCCTTCTTCTACCTTATGGCCTTTAA
TTTAACCATTAAAACTCTAAATTATTCACTGTTTCAGCACTTAAATACCCTATATTTTGA
AAATCCAGCAAGCTGCCATT
>TRINITY_DN34_c0
GGCAGACCGTAATAGTTTTAAGATTGTATCTCATAGTAGAAGCGGTGGGCAAAGACGAGC
AGAAAAGAGAACCCTGGAAACCATTGATAAAAGTATTGTTGATGCCGTTGAAGTTACTAC
TGAAGGAAGTGCTAAGCGTTTGTCAATTCATCAATTTGATTATAGATCGCGAGTGGAGAA
AGCCAACCCTAACTAGCCCCAATTTCACCAATGAAGCTCGTCGTTTGGAATTGTTAGGGT
GTGGGGAACCCTCAGACAATTCGACACTTGAAGGCTTTCCGGCATCGTCACTCACCAAAG
ATGCTATTCTCCATGGAGACAAAGAATGTGGATCATAAATTGGTTAGATTGAGCAAGATT
CTTGAATTTGCGAACTCTGTGTATGTTAGCCCAGTTAGTTTAGCCGGTGGCCTCTGTTTG
ATGTGGAAGCAAGATGTTGCCATTGAAATGTTACATACAAGTCCTTACTTCCTTGATGTT
TGGGTTTGGACTGATCAACGCCGAGGTACTAGCTAAAGATTAACTCTGATTCATGCTGAT
ACATCCTTCCAACATTGGAAAGCTTTATTTGAGATTATCAATCAATGGGTTAGCTACGAA
GGGTGATCGTGGATTATTGGTGGAGACTTTAATCATATTCTAGATCACAATGAGAAGCAT
GGGGGACAGCCAAGGCAGGGGTTTGACATCAATAACTTCTCTGATTTTGTGCATAAAGGG
AAATGAATAGACCTGGGTTACGTTGGGTATCCCTTTACCTGGAATAACTGGTGGCAGGGT
TCGCATATTGTGGAGAGAGATTAGACCGGTTTCTTGGGAACACCAGTTGGCGCCTGGATT
TTCCTAGGGTGGTAGTAAAGCACTTGGTTTCACTTAGGTCTAACCATTGCCCTTTGTTGC
TTGATTTGGAGGCCCCATGTACTAAAGGTGGGAAACGTTTTATTTTTTTACAGAAGATGG
TGTGAGGAACTAGAGTGTGGGGATGTGGTAAGGAAGATTTGGGAGATGGGCGAGCATGGG
ACGAAATGCTTTCAGATTTACTCGAAGTTAATATTGTGCCGTGATCGGATCCTACAATGG
CGTAAGAGTGCTGGTCGGAACTCACAATGGTGGATTGCTGACTATATGGAGCGGTTGGAG
GAGCTACAACTTCAGCACAACGTTGATAGTGATGAATTGCAGGGTGTAGAAAAGGAACTA
ACTGAGGCTATGCTTAGTGAGGAGGTTTATTGGCAGGACAAGACCCGTGTCCAGTGGCTA
AGGGAAGGGGATTGCAACTCCCGCTTTTTCCATGCTTTGACAGTCCAACGGCGTCAATCT
GGTAAGCTCTGTGGGCTGGAGGATGAGATGGGTTCGTGGCATGATGCCGATGAGTCAGTG
TAAAGAATAGTTGTCCGTTACTTTTAAGGATTTGTTCACCTCTTCGAACCTAGGGGATTT
TGGAGAGGTTCTGCAATTTGTGGATAGGAAAATCATGAATGAAATGAACCGCTCTCTAAC
ACGCCTATTCACATCATCCGAGATTCGTGATTCAATGTTCCAAATGAGTCCAACTAAATC
ACCAGGCCCTGATGGATTTGGACCAGTGTTTTTTCAAAATTATTGGGATATTGTTGGTAA
CAGCGTGGTCCAGGATGTGCAGAATTTTTGGAATTTAGGAAAACTTTTGAATAACATCAA
TGATACTCATATTGTTTTGATTCCTAAAGTGAGTTGTCCGATGAATATGGGTCAAATCTG
GCCTATTAGTTTGTGCAACACTTCTTACAAAATTCTAGCCAAAGTTCTCATGAACTAACT
CTATCCTGTTCTTCGTTCAATAATTCGTGAGAACCAAAGTGCGTTTGTGACTGGTAGACT
TATCTCAGACAATATCGTACTGTTGCAAGAGGTGTTGCATTACATGAAGAATAACCGTCA
CAGCAAACACTGTAGCATGGCACTTAAATTAGATATGTGAAAGTCCTTCGATTGGATTGA
ATGGGCTTTTCTAGAGGCGATGTTGTTAAGGCTTGGGTTTGCTGATACTTGGACCTGGTG
GATTATAGAGTGTGTTTCAATCGTATCTTTCTTGGTACTTGTTAACGGGTTTAGTCATGG
ATTCTTTAAACCAGGCAGAGGGTTTCGACAAGGAGACCTGCTTTCGCCTTATCTATTTTT
GATTTGTACAGAAGGCCTCTCGGCGATGCTATGCAGGTTGGAGCAAAGAAGAGAGTTAAT
CGGAGTACGGATCAATAGAGGTTGCCCTTCCATAAGTCACCTTTTATTTGTTGATGACAC
TCTCATTTTCTGTCAAGTCTTGGAAGCCCAAGGACTTAAAGTAAAAGAAGTGTTGAGACA
TTTTCGACATGCTTCAAGACAGCTTATTAATTATCAAAAGTCCTCCATATATTTTAGTAA
GAATGCGCTGGTTGATTAGAGATAAAAGATCAATCTTGAACTCTTCATTCCAGTACGGGC
ACATTTGGGGCGTTACCTTGATCTACCTTCGTCCATTGCTGGGTCTAAGAAGGAGCTTTT
TTGCTTTATTAAAGATCGGGTGGTTTAGCGCTTAACAGGGTAGAAAAAGCAGTTATATCT
CCCGCTGGGAAGGAGGTGCTTTTGAAATTGGTCGCTTACACCTTACCGACTTATGCAATG
GCTTGTTTCAAGTTGCCTGATTCTCTTTGTCAACAAATCAATAGTGCCTTAAGGGCATGG
TTGAGAGGCTTATTCAAGACTTCAAAGGATGTAAACTGGTGCACTTTGTTGGCCACTATG
CTATTGTGGCGACTTTGGAAAGGACGTAATGCGGTATTTTTTGAGCATAAAGCCCAAAAT
CCAGTCCAGGTTTGTCGTTTGGCAATGGAAGAGGCTTTAGAATTTGTTTCGGCGAAGATT
AAACCAGATAGAGATCATTCACCGGTGTTGGCAATGCTGACTCCAAGAGAGGAATGGATG
AGACCATCAAGAAATGTTCTGAAAATAAATGTGGATGGTGCTACGGGCGTAAACCAATGA
GAGGAGGGGTGGGTGTTGTGATTCGTAATTTTGAAGGAAGATGTCTAGTTAATCGTGCTT
TGAATGTTAATCCCATTTCGGATCCGCTCACAGTTGAAACTATGGCAGTCCGGAAGGGTG
TGAAACTGGGATTGGATTTGGACTTGCACTCTGTTTTGATCGAGAGTGACTCTCAATCAA
TGATGAAGATGTTGAATGGAAGTGGGGAACAAGATGGGCGAGTGGCTGTGATCTTGGAGG
ATATTAGAGAGATGTGCAAAGGGTTTGAGCATTATGGGTTCGAGTTTGTTAGGAGAGGGG
GTAATACCGTGGCGCATGTGTTAGCTCGATTTGGAGTTTTGCTCCTAGATGCTTCACCTG
AGAAGCTGTAGGACCAGCTTGGCTGTTAGGCCCTCTTAGTGATGATGGCTGCTTTTTGTA
ATCTTGGGTTTGGTCTAATGTTATTGCTATCGTTTAAAGGAAAAAAAAAAGATTAAAAGA
TCAATTGATTATTTCTTTCAAA
>TRINITY_DN60_c0
GAAATGTGCAATATATAGAGGGGCTACAATTAGTGACTATGTTATAAGGTAGGGGGACCA
TAACTTTGGAATATCTCCTTTTGGAACGATGAGCTTTTGAGATTCCTTTTGGGCGCTTTA
TGAAATTCCATTTAGGGGTTTGGGAGAGGATGCTTTTATGGTGGTTGAGGTCAAAGTCCG
ATAAGTTTGAGGTGAAATCTTACTATGGTGTCTTGATAGGTGGTATAGTTGTTTCCGTTC
CTTGCAAGGCAATTTGGGTGACAAAAGCTTCTTCCAAGGTTGCGTTATTTGTTTGGATAG
TAGCGCACGACAAGATCCTCACCATTTACAATCTTATTCGAAGGAAACAAGTTAATGTGA
ATTGGTGCTGCATGTATAAGTGTGAC
>TRINITY_DN53_c0
GTATGTAGAGTGGATCACACTAATGAAGGGAAGGACAGAGAAGCTTTAGGGTCAAAATTG
GTATTAAATTGTTGACATCATCTTTTTCTCTTAGTTGACCTAATTGTTGACTAACAGAGG
GGGGAAAACTGTAATGAGGTTGAAAATCATACGGAGGGGTTGTAATTTCCAGAACTTCTA
GGAGGAATACATATTAAAGTCAAACCTCAAAGGATGTAGATGTAAAATTCAGGCAGAAAA
TTAAAATTTAAAATTATATACAATAAACAGTGCTCAAGGTACAATTAGCATGATATTTCC
TTTGA
>TRINITY_DN54_c0
ACTCATTCAATTGGACCAACCGTTTCCTTTACTCATCAATTCTCTCACCTTCGGTTCTTT
GTTGCTATTATTATTAACGAGAGTCTGACTGGTGATGGTAGTGGTGGCGTTGAGTGTGGT
TGATGGCGGTGGTGGGGTGGTTGGTGGAGGGAATAAATACTGTGCTGAGACAGAGACACA
GACAGAGACAGACCCTACTACATGGTGGTGAACAGAGACGCTGACGACAATCTGAATGGC
CTTTTGTTTTGTTTCTTAAATCCTAGTGCTGTGTTGTTGTTGTTGTTGTTGTTGTTTTTA
TATATATACATATATATATAGAGAGATAGAGAGAGTAGA
>TRINITY_DN51_c0
AAGGCTCGGGCTCTTTGGAGATGTGTTGTTTGTGCGGTTCTTTGGGTTTTATGGCTAGAA
AGGAATGCTAGGATTTTTGAGGAGAAAAGTAAAGATGTTGAGAGTATTTAGGAGAATTTG
TTAGTTGGCTTCTTTTTGGGTTTCAGAGGCCCCCCTTCTTTTGAAGGGATTCCATTGTTT
TTAATTTGTAGAGATTGGAGTGCTATTCGTAGAGTGTGAGAATTCATGTTTTTTTATATT
CTCTAGATTTTGGTGGATTCTTGCTTGTCCCCTCCTCTCCTCCCTCCTTCCTTCTTGTAC
TTACTCATTTTTTTAATAAATTTTCTTTTGTTGCACATTAAAAAAAAAAAAA
>TRINITY_DN56_c0
GTTGATTATGATCAAAAGCCTGATGTTTTCAGGTACTGTCTCCTTTTTTCTGTTGAAGAT
TATGTTTTTTGAGATGTTTCCAGAAAAGTGCCACCCCCTTTATGAGTGGAGGTGGAAGCT
CCTGGAGAAGCAATACTTAATTTAAGTAATTCTCCAAAATGGAAGAAATATTCCTCATTT
CTATTTATCTTACTTTTTGGGCTGCTTTGGTGGCAAGAGTTGGTCTGCATAACATGCCTC
ATAAGTTTTTGTTAGGCTTTAGTCTGTCTTTCAGCAAGGAAAGTGATTCGATACCATCAT
AAATGATGTGTCAGAGAATGGCATGTACTTACTTCCCTGATCTATGTGTGACAGGGGGAC
AGTACGTTATGCAAGCGTACATGCTCATTTGGGTAGGACAGGAAGCA
>TRINITY_DN61_c0
GATAAATGCCAAAATAAAAATCTAACAGTGTTAGTGTCCATAGAATTATTCTAAAATTAA
TTCAACTAAAACTACAAGAACTGAATTGACCCAACAGATAAACTATAGAAACTATGAGTG
TAATTTGCATAAAATATTTTTGGAAGTTAACTTTACTTTTTCTATTAATATCAGTTTTAA
GATACCTCGATTGTCATCATGCAAAACTTATGTGCTACTAATTTTAATTTTCACTCTAGT
TAACTACATTCATGAGTAATGTGGCAATTGTCATTTGGTTTACATGGTCTCTGGTGGTAA
ATTATCGTTGGACATGGAATAGGTTTGTGATCGCTTACTGGAGTCATTTACCATTATTAC
CTTTTTACTTAGTTGTAACATGTATAGATAAAAGAAATTGAGTGGAGAAGTTGCCTTCTT
GAGTTTGTTGGAAACTTGGAAA
>TRINITY_DN83_c0
CACACCTACTAGAACAATAGATAAAAAATAAAAAATAAAAAAAAAGAACAAAAGATAAGC
CCATCATTGTCTACATATCATGTAGAAGATAAAAACTTGGGCAATGGAATGCTTATGTTT
GCCACAGCCTCTATGCATAGTAACACATTTTCAAGTCTTTCCCTACTTGCTTGAATTTAT
CCCAAGACTACCATCAAACTACTTGATTCCAAATTTACCCTGCTTGTTACACTATTCCCA
AAATATTCATGGATATTATAAATAATTTTTGAACATTTCTGACCTCCCCTCTCTGGCCTC
CGCATTACTCTAGATAATTATGAAGGGCAAATTTCACTTTACCCCCATTTGATTAAACCC
TTATGTGTTGATCCCCTTATCATTTGAAAATAAGCATATACCCCATGTGGTTTGTGGAGC
AAAGTGCACTGTCACATTCCGTTACAATTTCCAAATTGTAAATTAATTCAGACAGCAGAT
CCAACTGATCTAGAGGACTTTCATGTAACTGAAGTTAAATGAAGTTAAATTGTAGTAACA
TATTACAG
>TRINITY_DN64_c0
AATAAAAGAAACTTTTAAAAGGAGCTTCACCAAGCAATCAAATTACATTACAATGTAAAG
TGATATCAAGCTGGTGTCGATAAGCTTTTTAGTTGCCTTCTACCTACCTTGTAAAAGCGC
AACTAGTTTGCTCCACTCCATGTCGAGATGCCACTTGAAACTAGTTTGCTCCATTTTCAG
GACTGATATCTCCATAGGAAACTAAACCCCTTTGCCTGGCTGGGGAGCTTGATCTAGACC
TGCTGGGAGATGCAGATGCCACTGTTTCAGGATGTATTGTCTTGGGACCGGGAATAGGTG
ATATAGAGCGAGACAAGCCTCCGCTCTTGGAGCTTGAACTCGATCCTCCTCTCTTTGAAG
GGTGCTGATCATCCATACGAGTCCCAAGATGAGATCTCAACCTGTTACTCAGTGCAGATC
GCCTATCTACGGGGCTAGGGCAGCGTATAGGGCTTCGGCTGCATTCTTGTCACAACTACA
ATTAAAGCCCGGGCTGCGAGAGATGCTCTTACTTCGACTTCTCCTGTTTCGGTATCTAGG
AAAGAAGAAATACAAATTTTTTGCTCAAG
>TRINITY_DN70_c0
TAAAAAAAAACTAAAGAAAAAGGAAAAGAAAAAAAAAAAGACTCTTAACTAGATGTTAAT
GCTTTTGCTTCTTATAGTTAACTTCCCTAAGGTTTCTGAATCACATTGATCAACAAGCCT
AACCTTGTCAAGTTGCATGCTATTCAAACCAAATTTGAATTACAACTTCTATGATAAATT
TTAAGTATTTCAGTACATTTTTTTTTGGCCCCTCCTACCGATTGTTAAAAATAATAAATA
AAAACCCATTCTGTTCAGTTGAGTTTTCAAAATCTATTTTATATATATTTTTCCCCAAAA
AATAAAAACTAAAAATATGAGGTTGTTTCCAATTATCTCTCTTGCTAAGTAGTGTCTTGA
GCTTGGTGGTAGCTTGAGGATTATGGAGTTGTTGGCTTTTTTGGCAGTCCGACGGTTAAA
AATATAATTACAAGTGTGCTAGCAAAGATTGAAAAATCCTTATATATAATTGAGACGATT
GTTTAGAGGTTCTTTTTACTTCAATGAAGAGGATTTACCGTGAGTGTCAAGTTAAGAACT
AATTCTTATAAGGAGAATAATTAATATGAG
>TRINITY_DN67_c0
GATGGTTTTATTTTTGGTTCTAGGTTGCTATTTTTGGAAAATTATGGGAAAAAAAAATGA
TATGATGATGCTTTAAACATATTGGAATATTGCTTTATATTTGAATTTTAACATGATACT
CAATCACCACTGGTATTTAAAGACTGATAAGTTTAGGAATACAGAACCAACCACAGAAAT
ATATAGTCTCTTTCATGACAAGATGTGTATGATCAAAATTATTTTATGTGATTGGTTCTA
TTGGTTACAGCTAACCATCTTTGTGCATGAATATAATTGCCTTTTCATATATTTTCTTCA
AATATTTCCTAAACCTAACCATATCCAATTTCACATTTTGTTGCTCCAAGTATATGTCCA
TAATTTCTTTGGACCAACCCTTCCTTTGTAGTGACATTGGATCTTTTATCACCACATCAT
CCTTTCCATACTTCTCTCCAAGGCTGCTCTCCTCCACTCCAATCTTATACTCCATGTATT
CCAACCCTAATTGCCGGGCTGGATTCCCGAAACACGCCTGCGCCACCCATTCCAATCCAA
TCGCCACCACTTGCACCACCACCGCCCCTGGCCGGAGAAACAACAAGTTAGTGAGTGCCG
CACCGTGCACCCCTACCATTGCATGGCTTGAACTTATCATAGCATACACTTCACCCAAAG
GAGTCTTAGCTTTTGGCTTGAATTCAATGACGTCGAAACCCTCTTCCTCCGCCGCCCTTT
TTACTTTGGCCCGATTCAAGATCACGCGGCCAACGCCACCGCTACGGCTCGCCAACACGA
GGCGTGGTCGGGATTTGAGAGATAGGTTGGAAATGGAAGGATGGTTTTGGCTACCATAGG
TTTTCTCAAGCATTGCATGGAAATCTAGCAAGGTTTTCGGGTTGGGTATCAATTTTGGGT
CAATGGTCATGAAACCATGTGACAAGAGGCCCACCGTGGCAGAAGGGAAACAGTGGGTGG
CGGTATCATTATCGAGCCTTATAATCGGGTGCTTGCTAAAACTCCAAAGCAAATCTGCGT
ACTTACGGACCCACCAATCGCACGATTTGGAGATCACGAGGACCGGATCCTCACCATTGG
GGAATGCTGAACTGACGGTGATGAAGAGTGGGATGAACCGATCATTGAACTCATGAAAGA
AGCTTCCGGTGCACCCCCCTGCACTGAACGCTAAGGCTGGGGCATTGTGTTGGACCATGC
ATGGTGGGCTTGGTGGGCCTGATGTGAGAGTGACCTCTTTGATTTGGGCCACTGTAAAAT
TCTCCCATTTTTTAAGGTAAGGCCGGTCTTTTGCCAGCAAGTTTGTTGGGCCCGCAACAT
AAAAAGTAGCCACTTTTGGGTCCATCACAGTTGGGCTGTTGATTGAGCAGATACCATAGT
TAGCATAGGACCGGTTGCAGTGGATTGGGCTCGGCAATGGAGAGTGAACACTTGCTGAAG
AATGTGGGTCCCTTAGTGTTTATAGTAAAAAGGGTATGGTATATAGATCAAT
>TRINITY_DN57_c0
ATAAATATGTACCCATGTTTCCTTAACTTCATCAATGAGAGTTCTAGTTAATGAGTGTGA
AACAAAAGTGTAATTTCCAGGTACTAAGAACACTTGCAGTGTTTATCTCCGAAGATCAAT
TTTTTGAGCTTCATCTTCACGGTGGTCATCGTTTGAAAAGATATATCATTACAAAATGGC
AAAAGGAACGGCTGATATTTCACTGACAATAATAGAAGATATCAAAACAACCGTGACTGA
GGAGAAATCACCTTCCTTATATTTAAGGAACCCTTACACAAGTGAAGTAATGAACAAGTA
CCACAATCGATGTCTGCCTCTATACATCGCTGCAATGAAAGGTGATTGGGAAGCAGCCAA
TCGCATCATCCAAGCAGATCCGACGGTCGTCCGAGCTCGCATCACCGAGGGTGGGGAAAC
CGTACTTCACATTGCGACCACTGGAAAACACATCCATTTTGTGAAGAAACTGGTTGCGAA
GATGAATCCATCGGACTTAGGAATCACAAACAGTAAAGGAAACACTGCCCTTTGTTTCGC
CGCCCTAGACGGCACCGTCGTGGTTGCCGAGGTCATGATTGCCGCCGCCGGAGGGCTGTC
GCTACCGGATATCTGCGGCCACGGCGGAGTGAAACCACTCTACATAGCTGCTCTGTCCGG
AAAGAGAGACATGGTTAATTATCTTTATCGGCAGACTAATGTTGGAGATTGGGATGAGTC
TGAGCAGGTTAACCTTCTCATTACCTGCATCACTAGTTCCTTACTTGATACAGCGTTGAA
TTTGGCACGCGCTTACCCAAAATTAACTGTCGCTAAAGATGGTAATGGTGAGACAGCATT
ACACGTGCTAGCTCGTAGCCCTTCTATTTTTGCTAGCAAAAATCAAGACGGACTATCAAG
GAGATTCATCAAATTTCATGGTGAAAATTCAATGCAAACTCAGGCACTTGAGCTATTGAA
TTGCCTCATGCAAAACTTGTTCTCTTCTTATGACCTGAATATCTCAGAGATAATGGAAGA
GGCACCAGGCATGCTATTTGCAGCAGCCTATTCAGGAAATACAGAGTTCTTGATTAGGTT
TCTCCAAAGTTTTCCGGACCTCATATGGAAATCTAATAAAGAAAATCAAACCATATTCCA
TGTCGCAGTTAAGAATCGAAATGAGAGAATCCTCAATCTGTTACACGAGATAGGGTCGGC
TGGAAAAGTGATAGCTACCCAAAGAGATAAGAATGACAACAACCTGTTGCACTTAGCAGC
CAACTTGGCACCTCCAAGTAACATAACAGGAGCAGCCCTTAAGATGCAGTATGAGATTAT
GTGGTTCAAGAAGGTGGAGAAGATTGTACAACAACCTTTGTATAGAGAAATGAGAAATTC
AGATGGCAAAACTCCACAAGATTTGTTCATTGAAAACCATAAAGAGTTGATGAAGGAAGC
AAAACAATGGATGAACGAGATAGCTAAATCTTCCACCATTTTGGCAACACTTATCGGTGT
AGTGGTTTTCCTAGCAGCCTTCATTGTATTGGGGGCCGGTACATCATCAGGGAGTGGGGG
TGCACCTATTTTCCTAAAAAAGAAGCAGCTCTTTGGGGTTCTTTCCATCTCAGAAAGCAT
TGCATTATCGTTCTCAACCATCTCTACACTATTGTTCTTGTCCATCATCTCATCTCGCAA
CACAAAAATCGACTTTCTCAGGTCGCTTCTGCTCAGGCTCGTGCTTGGAATGATGACTCT
CTTGGTCTCAATGGCGGCCATGATGGTAGCATTTTCCACTACTTTCCTTTTATTATATCA
TCATGGTTTAGTATGGATCAATGTTACTTTGAGCTTGTTTACACCTGTGCTTGTCGTGTG
TGTGTTACTAAAATGTACCTTTTGCTTGGACATTGTTTCCGCTAGTTACTAAAATGTACC
TTTAGTTGGTTAATTTTGTAATAATCTTTAGTTTATGTTTCTTTTTAGTTATCAGGTCAT
TCTTATATTATGTAGTAGTTGTTAGTGTTAGGCTAGTGAGTGAGTATGTAATGTAAAACT
TTCTTAGATGATTGATAGGTGGGTGGTTGTAGTTTTCTTGATTTTTGTATAAAGTAGTAG
>TRINITY_DN55_c0
ACTTAAGCATCGGAGTGCTTTGGCTGACCACTCCAACCAGCAAGGACTTGCATGTTTATG
GTTGCAGGTCATAAGAGAGTTCACCAACATTGACATTACCATTCTCATTCGCTAATTCAA
TGTGGTGCAAGTTCAAACTTTTCCCCACACAATCAACTATAAAATGCACCCAAAATGTGG
AATACATAACAGACTAGGGATTTAAACAGAACACACAAAAAATTTGCAGAACTTCCAGTA
GACTCAGCAAGATGATATCACTGGGGGAGAAAAATGTACAAATCAATACAAGTCAAATTC
CATACATAATGCAATTTCCTATGTTAGAGTTAGCAGCAAGGATCAATGTGCACTCCCTTG
TGTAGAGGTACAACTATTGATATATTTTTTATATTGAAACAACTGAATTGTTAGTAAACC
TTGCAACAAAGAACATTTTCCATAACTGAAGCTCATTGAATATGATTATGATACCTGAAT
GCAACTGTACCACCATTGTCACCCTCCAAGCCGCAACTAATTTTCAAATGATGATTATGC
TCCCCAAATGAACTCATCTGCAATGCTGGAAGATATTGACGCCATTTCAACATTGTTTTA
ATCTACCCTGATTGCATTCACGATCGGAATCCATATAGAGGCCTCCCCCGATCAGTTCGT
ATACTCTAATATACACGCCTTCTGCTGTATCAAAATAGTCTTTCCTGGATGGGAATCCTT
TTTTTTTTTTTCCCGCTAGGTTATATTACAAGGGAAAGGGTGAGCGTCGATATGGTAGAG
CAAAGAGCAATAAGGCACAATCCAAGCACCACTTCCAAGCGTTGATATATGCAATTAACA
CAATTAACAACTCTTCTAGTTGGGAAAGATGTTAGATACAGTAAGAACTTTTCACTTTTT
TAAGGATAGTCATTTTCATTTTCTTTGTTGAAGCTGAGCCACTATCTTTTAGCACCACAG
AAACTAAAACAACTTCACATATTTCTGACCTCAATTAAACTGTGAGCTGGTGTTTTCCTT
AATCCGATTTCATTCACCATATGTCTTGTTTTCTCTGCATCTTTCCATCTTCCCACAGCA
GCATAAATTTTAGCCATTAACACGTAATTTCCAGTGTTCTCCGGCTCTAACTTGAACAGC
CACTTTGCAGCCAGCTCTCCCAGTTCAACATTCTCATGTATCACACAAGCACCAAGCAAT
GCACCCCAGACAGCATTATTAGGTTTGAATGGCATTGTTTTAATTAGTTCATAAGCTTCC
TCCAGCCGACCTGCACGGCCTAGAAGATCAACAATACAAGTGTAGTGATCGGGGCGAGGA
GTCATTTGATGAACTTCTAGCATGAATTTGAACAAACCTAAACCCTCGTCCACCAAACCA
CCATGGCTGCAAGCATGCAAAACAGAAGTAAAAGTGACTTCATTTGGCTCCACCCCCAAT
TGCACCATTTGATTGAAAAGAGAAACAGCAACCTCACCATTCCCATGCATTCCGTAACCA
GCTATTATTGCACTCCAACAAATAATGTCCTTGACCTTCATGGAAATCCCATTAAAGATC
TTATGAGCAAACTCTAAACTTCCACATTTAGAGTATATATCAATCAAACCAGTTGCAACT
TCTACTTTTGAAAGAAATCCTGATCTTATTAGGTAACCATGTATGTTCATTGCTTGCTGC
AAATCTGCTAGCATGGCATAAGCAGGAAGGAGGCTTATCAATGTTGCAGCATTAGGGTCT
ATTGCTTCCAATAGCATTTCTTTGAAAAGTTCAATCGCTTCTCTTGCCAGCAAATTGTGA
ATAAAACCGGAGAGAATTGCATTCCACGGGACTGTTCTTTTTCTTGAAGTTTTTGTAAAC
ACTTGGAAGCTGACTCTAACGCAATTGCATTTCGCATACATGTCAATCAATGTAGTTTCC
ACAGAAACATCAGATTCAAGTTTTTGTCTTAAAGCCCAACCATGCAAGCACCTGCCATGA
TTCAAAAAATTCAAATTGGTACATGCCGAAAGAAGAGAAGCCACAGTTATTGAATTGGGC
CTTACACCTTCTAATTGCATCAGTGGACAAAGCATCAAAGCTCTTCTTGCATCACCATTC
AAAATGTAGCCATTAATCATGGTAGTCCATGTCACCACATCCCTCTCCTCCATCTTATCA
AAAACTAATTGTGCTTCACTCATACTACCACACTTTACATACATGTCCACCAATGCATTC
CTTACTGCTATTTTGCTTCCTGAACCATTCTCTTCCACCAGTTCATGAACTTGTCTTCCA
CACTTCAAGTCCTTCAGATACCCACAAGCTGGCAACACCGAAACCACGGTGGCATTGTCT
GGCTCCACCCCTACATCCACCATTTCATTGAAAATCAGCAAAGCAGCTTCAGCACATCCA
TTCTGATAATACCCACTTATCAAAGTGTTCCAAGACACCACACTTCGCTCCTGCATGCTA
TCAAAAACTCTCCTGGCCATCTCCTTTTCACACCAATTCATGTACATTGCCAACAAAGAA
TTCCCAATAAATGTACCCAAATAAACACCGCTGGTCACCATCAAACCATGAACCGAAAAA
CCCAATTCAAGCATGGACAGATCACTACACGCTTTAATAACAAAAGGGTACGTGAATTTA
TCGGGCCGAGGATATCCCGACGCAAGCATTTCAACAAAGAGTTGGAGCGCATCGCGTGAT
AAACCATTCTGTGTATACGCTTTTATCATGATATTATATAAAAGTAACGTTGGTTCAGGC
AATTCGTCGAACAGTTTGCGGGCATGTGAGAGGTGGCCGCATGCGGCGTATGTTCGGGTG
AGGTGAGAGAGAAGGTGGGCGGAGAGATGGGAGGAGAGGACGCCAGAGGTGATGATGTGG
GCATGGAGTTGTTTGGTGGTGGCGACGGACTTGGTGGCGGCGAAGTGGTGCAAGAGTGAC
TCGAATTGGGCCCGGGTGGTGCTGAGGAGGTGCTTCGTTTTGGAAACAGCCTGTGATGTG
CCATTCATGAATTCGGAAAAAGGTCACTGTGCGCTACGCTTGGCTTGACTCGATTTTTGG
TTGGT
>TRINITY_DN71_c0
GCCGGCTTCATCGTGGGCCCCTCCGGCGAAAACTCCTATCTCACGCATCCCGAGAGAATG
ACAGTCCCCTCGCTTTACTTGTCCGGCGGCCGGACCCTGCTGGTGACTCCCCGGACTTCG
TTTTTGGCTAATAAGTACATGAAGTTGCACCAGCCTGGTTTCAGGCATGAGAGGGTGGTG
GTGGAGGGTTTTGGTCATTCGGATTTGTTGATTGGAGAAGAGGCGTGTTTGAAGGTTTTT
CCTCATATTTTGTCTCATATTAGGTTGGCTGAAGAAGGGAGAGATTGTGTTGGGGTGGTG
GGTGGTGGTGGTGGTGGTGGTGGTGAGAGGAGGAGGAAGTATGATAAAGAGGCTTTAGAG
TGGGGTGAAGATCCATTTGTGGAAGGGAGTGGAGGGTTTTGGAGATTTGTTTCTCCTGTG
GTTAGTGTTTGG
>TRINITY_DN72_c0
TATTTAGAGTGCACATGTTGCATTTTGAAAATACATAACATTTTTACTAAGAAAAGATGC
ATCACATAGGCTGTGTTTAGAGGGTCTAAGAAGTGTTGCCAACGTGTATGTGAAAGTGGC
CGATATTATGAATTTAAAATTTTATTTGAGACACGTTCTAGAAGTATTAGACATGCTTTT
TGGAGTGTCCATTTCCCACAAATACAACATAGTTCTAAATGGATAACATCGACGTGTGAG
CACATCCATGAAAAGTCAGTCTAAATATACGTGGTGCATTTCTACCTTCTAATACGATTA
ATGTTCTTATGTGGTATGCTTTTGATAACGTTTCATTTTTTGCAGGAGGGTCTAAGGAG
>TRINITY_DN73_c0
GCCCTTCACGAGGAAAACAGGTTAGTTTCAGAGGCTCTCTCTGTTTTGTTCTTCTATTGA
TTTTTCTCTTGATGTGATTTTCACTATTCAATTCATGGGTTTTCTCGGTTTTGATTTGGT
TAAACAAATATTGCATTTCAAGAATGAAAGAAAGAAACAACTTATTAATGATACAAACCA
TTGGCCTATGCTTAGGCTATGGGGACTTTGGATTGCACCCATCATTCCCAAGGTGACACC
GCGAATCCTATAACCCATCAGATCACATACGCGATGATGTGGCACCTGACTCTGATACTA
AATGATATAAACTATTGGGTAAATTGCAAATGAGTCGAGTCAAGTCAAGGTGAACACTGT
TCGAACTCAATTTGCAAATAATTAATTGAGCACGAGTCAAGTTTAAAGAATTAAGCTTAA
CCTCAGATCATCAAAGAATTTAAAAACTTAAGCGCGATAACATAATTGAGCTGAGCTCAA
GCTCAAACAAAAAAAAA
>TRINITY_DN74_c0
GAGAACTAGAACTCACAGCAAGGGCCATCTGATCAGCCAACACAGGAGGTGCAGAGACAG
AAGAAGAAACGGGTGAAAGCAATCGGCAACGACGTTCCTCACTGTCAATAGTAACAAAAG
CCTCATATAAGGATGGCAAAGGAGATGTATTCAAAATCTGAATACGGAGAGTCTCGTATT
CAGATTTCAAACCCATCAAAAACTGGTAGGTATGCTGGCAGGCTAGGCATTTGGTCATGA
TGGATGCAACTTCAACTAGAAAGTCACTCAATGGCTCACATTGAGCCAACTTCTCCCAAC
AAGCCTATAAATACCCGAAAAATTCAGCCACTATGAGACCCAAAGTAT
>TRINITY_DN80_c0
GTCAAACAACTACAAGGAGTTGACACCATTTATTCTCGACCAATCAAGTACAAATGATCA
TGAAAATACACAGACTATGATCTTACCAAACGATTCAAACACCTTAGTCACAGCTTCCAT
TGAGACACAATAACATTAAAACTTAACGCCAAAGACTTCCTTTAAGGATCTTCATTATGT
CATCATAGCTTCCAATACAACAACTACAATAACTCTTCTCGAAAATAATCTTTCATTCTC
AAGTACTCCAATAATCAAGTCTCAAGGCAACTAACACAATCTACTCCTAAAAGTAATCAA
A
>TRINITY_DN75_c0
ATTTTCTTCTTCTTACTCCCACACTCATAGAATTATCATAATACAATAGCTATATATAGA
TCATCCTAACAATGTGAAAACATTAAATGCAAATAATTCAAACTTGAATTGTAAGGTTAC
AGACACACAGTAATATGCAATCTTTGAACCCATGATTTCAGCATTCTTGCTCCTAAGAGC
TTCTAAAAAACATGTAGATCAAGCTTACTCTCCAACATTGTTGGATGGTAAGTTTGATAG
CCACCCTAACTAGAAGCTTAGGAACAAGATACAAAAATCATGGTTTCAAAGATTTGTTGT
AATTTCATTAAATGTATTCACATTGCCTATTATCCATCTATAAATAGGCAATGGTTTTGA
TAGTTCTAAGTGTGGGAGAGAAGAAGAAAAGAGAGGAGATAGGAGAGAATGACCGAGTTT
TGAGAAAA
>TRINITY_DN77_c0
AATAATTCTCATTGAGTAGAGCAAAATAATAATAATAATAAGAATAATAATAAATTGCGT
AAGTCTATCATTACTTAGCACATGATAACAAAATAATAATGTACAAGTCACGTGATTTTT
TTATTTTTTAATTTGTCAATTTAAAATTGTTTAGCATACAACATGTTTTTGTTTGTCCAA
CTAATAACTACAGGTTGATGACTAATGGAGTATTTATTGGCAGCAAAGAATCTTTTTATT
ACAGCCCAGAAATGGGCTGTGACCAACCCAACCTTTGGCCTAATGGAAGGGAGATCAAAC
AGAATCTCATAAAAAAATAAAAATAAAATAAAAAATAAAAAATAATCATATTACAAAAAT
AATTGATGATAA
>TRINITY_DN79_c0
TGCCGGGACACAAACCAAGAATCTGAACAGTAAACAAAAACCTCAAAATTGAAAGGAAAA
AAGTTAAATTCTTGAAAAACCTATACCATGACTCCAAGCAATTAGAGATCATAGCGGTAT
GCAAATGGAAAACTCATCATCAAATAACCCCCTCGCCCAGAAGCAATCATCTATGGATTG
CTAAAAAGAAAAAAGTGGCCACTATAAACTCAGAACAATAATAGCAACAACTGGGTTCCT
ATAATATATACATATATATATATATATAGATATTAAACCTGAG
>TRINITY_DN87_c0
ATAATATATCATGAAGGGCCACCCTAATGACAACTCCAAGGGCTGTCATTAAAAAGCAAA
TAAAGCCAAAATATTTATAATCCCAATACACTTTTTACATGTTTTTGAACACTTCAACAA
ATCTCAATACACTTTTCACACATATCTATCCACTTTTTACCATAGTTGTCAAACCGGGAT
TCGAATCGTGAATCGTAAAGATTTAGTCACTTTTTCTAAATTACATAGAAAAA
>TRINITY_DN78_c0
GCTCACCACCTAGTCTTGCAATTTACATGGCACCCTGCAGCATCAACATCAGAAGATGTT
AAAGACACAACGGCGTCTAAACAGGGCAAGTCCAAGCAACTAGAATCAAAAAAAGTAAAC
AAAAAGTAAAAGGTCTACACCACATGCAAAGTAACACAAAATCAGACATTGAAAATACTA
GCAAGTTTTCAAACTGTTTCTGAGCTACACTGCATTAATATCATAATCAAACATCCTCTT
TCATGCATGAGATATGGTTCAAATAGAAAACAAAATGTTTGTAATTCAGCCACCAAATAA
ATCCTAAAGCAATTTGGGGCATTAACAATCTGTCCTCTTGGTGTTCTTTACTTGTAGTAT
AAGGTTAAAAAACAATGCAAAAGAAAATTGACAATTTATAAAAGTGTCATT
>TRINITY_DN82_c0
ATCATCATTTCCACTATGTTCCTCTACTTCTGCAATGAGAAGTGCCTTGTTCTGATTGTT
GCCCATAGCCTTGAGGCAATTGGAAGACTTATGTCTTGGTTCTCCTCATTTGAAACACTT
GAAGTTTCCCTCCAGAGGTGGGTTTCGACCCCAGAAGCTACATTGGAATGTGGAGCTTGA
GAAGAGGAAGCACCCTTATCTATACGCTTGGAAGGAGGACTACCCTTGTCAAAGCTAGGA
GTGGAAGGACCCGACCTAAATCCACCTGTAAAACCTCCTTGAGAGTATTGTCCTATCTGG
TAAGTGTTATGGCTTTGTTGCTTCTCAACCGTTGAGGCTCTATTGTAAGTCTTGGAAATG
GACCACAATGAATG
>TRINITY_DN76_c0
GGGCACTGGCCCCCAACAGGCATCACCCCGCTAAATCCCCTAGAAGTCCCACTCCTAAAC
ACATCCGTATTACTCGCATCAGGAGTATCAATCACCTGAGCTCACCATAGTCTAATAGAA
AACAACCGAAACCAAATAATTCAAGCACTGCTTATTACAATTTTACTGGGTCTCTATTTT
ACCCTCCTACAAGCCTCAGAGTACTTCGAGTCTCCCTTCACCATTTCCGACGGCATCTAC
GGCTCAACATTTTTTGTAGCCACAGGCTTCCACGGACTTCACGTCATTATTGGCTCAACT
TTCCTCACTATCTGCTTCATCCGCCAACTAATATTTCACTTTACATCCAAACATCACTTT
GGCTTCGAAGCCGCCGCCTGATACTGGCATTTTGTAGATGTGGTTTGACTATTTCTGTAT
GTCTCCATCTATTGATGAGGGTCTTAAAAAAAAAAAAAAAAAAAAAAAAAAAAAAAAAAA
AAAAAAAAAAAAAAAAAAAAAAAAGCTGG
>TRINITY_DN88_c0
GCACACTAACAAACAGAGCATTTAGTAACAGCTAAAATCCATCAAACCAAAACATCCTTA
AAGTGAAGAATCAAATCATTGTATGAATACTCCTTAAATTGTCCTTTTGATTTAATCTAA
TCAACAACCTGCGACTTAATCAAATCAAGGATCAAGCACCAGTTTGGATGAATATCATCA
AACACAAGTCTATTTCTAACAATCAAAATCGACCATAAAATTACAAGTGGAATGGCATTC
CAAAACAGCCTAGCTTTCTTCTTAACATGAGTTCCATGCCACCAAACGAGAAGATCCTTA
ATCGAACATGGCGAGACCCAAACAAAACCCCACCAATCAAAATAGGCCGCCCAAATTTTC
CAAACATCAAAGCAGAGGATAAAAACATGGTCAATTGTTTCAAGTTCTAGCATCTCTATG
TGTAGATTTTTTTTTTTTTTTTTT
>TRINITY_DN86_c0
GGCATTTACTAATGCTTGAAAAAAATTCAAGAGTTCGGTTTTCGATTTCCGTTACGCCTT
AGCCGATACTCCCGATATCTGTTATACTAGCCGATACCGCGATTTAAAACCATGCTTCTA
CCTGTTAAGACCGCTATAGTGGTGTGTTTGAATTTCATAGGTGTAATGGCCGCAACCGCT
ATGTAATACCCGTAACGGGCCATTACTTAATAGTGGCATGAGGTACGATGCATTTAAAAG
CCTTTTTTTTTG
>TRINITY_DN93_c0
GGAAAATTGAGGAAATGGATGCAATTGAAGCTAGTGAAGGAGTATATGATTCTTTAAGGA
AGGAGAGGGTTATGATTAAATCAAAATTTGAGGAGATTATTTTTAGGGAGTGGATGTCTT
AGCCTCAAAAGGAAAAATTAAAGTGAGTAAAGGAGGGAGACTGTAACACTAAGTTTTTTG
ATAGGGTGGCTGATGGGAAGAGGAAGAAGAATTTTATCAAAAAGTTGGAGGTAGTTCAGG
GCATATTTGTGGATAATGAAGATCAAATTTGATCTGAAATTTTTAACTTCTTCTCAAAAA
CTTTTTGGATTTTTTTTTTTTTT
>TRINITY_DN92_c0
ATGTGGTGGCTATGGAGGTTAGAGATAGAGTAGGTGGTGGCTAGGGTGGGTTTGGGGTTA
GTGTTAGGAGGCGTAGAGAGGAGGGAAGGTTAGTTATGAGAATATATGTTTGGAATTATC
AGGAATGTAAAAAGTTAAAATGAAAATTTTAAATTTTTGAAGGAGGTGTAATGAGAAAGT
GGGTGTGAAGAGATAAAATTGTGGTGTAAATAGAAACTCTCCCAAAACTCATTTGAAGAA
AATTACAAGTTTTTCCCTGACCTTTTGTGAGTAGTGGTTTTTGTTTTTACCCGTTGCATG
TGATGTGTGTTTTAACAAAATATTGTTAACTATAGATAATTTTATTATGAAGTGTTATTT
TGAATGCATAATGTCATTCAATCTAAAAATGAATTCCTTCTTGTGCATATATAATGCCAT
ATTTATATTTTTTGAGTAGTTATTTAATTCATTTTTACTCATAATTCATCATAATATTTC
ATAATCCTTTGGAAAGGCTAGTTTAAGTGTTGTATTAGCTAAAATTTATAATGTA
>TRINITY_DN96_c0
GAAGGAATTCCGCCAGATCAGCAGAGGTTGATCTTTGCTGGCAAGCAATTGGAAGATGGT
AGAACTTTGTCCGACTATAATATTCAGAAAGAATCTACCTTACACTTGGTATTGCGTTTG
CGAGGTGGTGCTAAGAAACGCAAGAAGAAGAATTACTCCACCCCCAAGAAAATTAAGCAC
AAGAAGAAGAAGGTCAAGCTTGCTGTGCTAAAATATTATAAGGTAGATGAAAACGGAAAA
ATCCACCGCTTGAGACGAGAATGTCCCATGGAGCAATGTGGTGCTGGTGTATTCATGGCT
GCAATGGAAGATCGTCATTATTGTGGCAAATGCGGATACACG
>TRINITY_DN96_c1
AAGCACAAGAAGAAGAAGGTCAAGTTGGCTGTGTTGCAATACTACAAGGTTGATGACTCA
GGTAAAGTGCAGAGAATGCGCAAAGAATGCCCCAACCAGGAGTGTGGGGCTGGTACATTT
ATGGCAAACCATTTTGACCGACACTACTGTGGGAAATGTGGTCTGACTTACGTGTATCAG
AAGGCCGGTGCTGAGTAAACTAAGTTTTTGATTTTGTGTCGATCAGAATTTTAGAGCATT
TATGATTTGCAATTTCTTCTACTAGAGGAGAGACCTTTTGGAGTTTTAAGTTTTTGGTTA
AGCAAGCTTAA
>TRINITY_DN95_c0
TGTATGTTAGCTGTCAAAACATGGTACAAGATACGTTATAAGTTGTTCTGCCTCAAAATT
ATATCCCGAAAAAATCACACGAATATGATGGGTGCTTATGCTTGGGTGAAAAATAGAAAG
AAAAAAGTATGGAGTAAATTCTCTAAAGTCAAAACAGACAATGATTTGTAAAAACAAACT
TAGAATTTCAGAACAGATGTCAATTATGCAACCAGGAGGACTCCATATTCCATTTTAAGT
TATAAGAAGAAGCAGACTTCACAGTAGCATGATTTGTCTCCGCCCCGAAGTGACATAATT
CATAAAATTTGGGAACCATAATATGCAGCAAACAGAAGCAATTTGAATGGCCTGAGCAAA
GCTTTCTACACATTCATGAAGATACTCATCAGAAAGGTCACTTATGGTGTCTATTACACT
TGGACAGACAACTATGGTTAATGTGTTATGCAATTTTCTCAAGAACTATAATGTAAGCAC
CTTAGTCCTAACTTGCCACGGAAACTAATCACATTTATATGGGTCAGCTGCACAAATTAC
ATGTCACAAGTTTCAAGTTTAACAATCATATTGATCTACATAAAAAACATAATATTTTGG
TTGCTCACCAGTCACAATTGTCCAGCCAGTGATTGAGCATTGCGGGGAACAGAACGATCA
AGGTAGAGTTATGTTAGCTTGAACAATGATCATTTCAGTACAAGAAACGGGTATGGGAAT
GGGAATGCGTTATTCCACATACACTAAAATGTGGTAAGATAGGGGTAAATTTGTATAAAT
TACACTACTAGAATTTAAGATACTTCGAGAGCAATTTTCTTTTCACGAATAGACATAAAC
AATTTTCTTTTAATGATTAGACATCCAATAAAATATAGTATATATAGTATTTTTA
>TRINITY_DN144_c0
GCCCTTTTCTAGCCCTTTCTTCCACCCACTGGCTCCACCACCGCGACCTCTCTCTCTCTC
TCTCTCTCTCTCTCTCTCTCTTACACAGAGAAATGAGCAACAGGGCTAGAAAAGATTCAC
TGAATGGAAATAGGGGTTGGTGGCCCAAAAATGGAGGTGAGGTTTGGTGGTGAAAGGGAG
AGCCGTGAGCTTTAGCCCATGGTGAAATGACAAGTAGAATGGCAGTAAGGTGGTTGGTGG
ATATGCACTGGAAAAATTGGAGAATATAAGGGTTTATACTAAATGGTAATTTGATTGAGG
GATAAAATTGTGATTTTAAAAAAATTCATTTTAAGTGTGTGTACAAAGAGAATTTGGTGT
ATGAAAAAGATGTTTACGAGCTCGCTCTCTTACGTGGTGTGTATATTTACATAGTTGGGT
TCACCTCCTTATATGGTGTTTTATTATTTAATTCAGCACTAAAGTTTTACTCGTGTTGGA
AATAGTGGTGCAATTGAATGGTATGTTCAAGTGTAAACCTGACATCTAGTTATTAGTTTA
GATTGAATTCATTCGGGTAGAGATTTGAAAAATAGAAGAGAAAATGTGAATAAAATATAA
ACTAAATTTTTTCACTATTTCCCTTTGCCTTTGTAATTTGGCAATTTGAAGATCAAAGCG
AAATTTGGCACGAGTGACTTAGGATACAACAACCCACCCAATTGGTGAACTTATTTACGA
CTTAAAATCTAATAGTCGGAAAACAAAA
>TRINITY_DN167_c0
GTAAAAGTAGAAAAGTTTTTAACCTATAAATGTGTAATCTCAATGATTTAATAGAAGGGT
GATATTATGAGAATTTGATATTGTGTTTGTGTGATTGTGAAGGAGAACAGAGTATGTTCA
TAATCTGTAATCACAATCTATATTGATGTACAAGAAGTATATTTATAGAGGATTACAAAA
TATCTAATCATTGAGAAAAGACCTTCAAACTAACTCTAGCCCACTTGCCTAACTGCTAAC
TCACTCACACCTAACTAACTAACAACAATTTCTAACTAACTGCAACTGGAGGTAACTTCT
CAGGCCTCTGCAACCGACTCTGCTTCACTGTGGTGAAGATGGACTGGCTTATCATGCCCC
ATCAAGCAAATGTGGGGATGAACCATGAGCTTGTGAAAATGTCTGCTAGTTGATCAAAGG
AAGCAACATGTGGAACAAGTAATTGCTTAGCAGCAACTCGTTCACGAACATAATGAAAAT
CCACCTCAATGTGTTTTGATCTAGCATGAAAGACAAGATTACTAGAAAGGGATATTGCAG
ACAAGTTATCACACCAAAGCACAAAAACAGGAACAACAATAGAAAGATCAGCAAGAAGCA
TGCCTAACCAACTAAGCTCAGCAGCAGCTTGAGCCAATGCTCAATATTCAGCTGCTGTGG
AAGAATGGAAAACAGTAGACTGTTTCTTGG
>TRINITY_DN128_c0
GTGTCCGTGTCGTGTCATGTCGGTATCTTGTGTCCGTGTTCGTACTTCATAGGCTAACGG
AAAGGCCACATTGAAATGTGATTGTAAGTATTAGGTTAAGATTGCAGGAGTAAAGTGTAA
TTTGCGTGAAAATATGAAGGTGAAAAGTGTAATTTTCCCTTTATACAAATCTCTGAAGTG
TTTTGTTGTTGTTGTTGTTCTTCTTATTACTATGATTATTACATTGTATTCCATTGTTCT
TGACACATTTCAAAAATGTAATTTTGAACAATTCTTTTCCAGCCTATATTTCATGATGGG
ATGAAAGAGTGGAGTTGTTGCAAGCAAAGAA
>TRINITY_DN134_c0
GAGAAAGTAAGAGTGAAGTTTTGATATGATTGCCTGAAGTTTCCTAAAATTTCATAATAA
CAATGAACTAAGCCTTGTGTCAAGTGGGGCACTACATGAATCCTTTTTTACCATTTTGCT
ATGTCAAAGGCTATTTGCTTAGTTAAATTTAATATATTCATATACTTTTTTATTACCACA
CCTCATTTTAGTTTTGATCTTTACATTTATGGTGATCATAGTTGTCAAATCGGGATTCGA
ATCGTGAATCGAAATAGTCTTGTACCGAATCGTGAATCGAATCGAATCGTGAATCGCAAA
GATTCAG
>TRINITY_DN132_c0
GGTGGGATTGCTAAAAAAAACTATAAACTAAGCAAAAGGATAGGCTTAGGCATCCCATGT
TGCTAGGACAAGAAAGGTTGCACTTAATTGTCATGGGTTATTAGGGATCCTTACCACAAG
AATGTAGAGTGAAGGGCTGATATGATCTTCTTCAACTTAAAAAAAAGAAGATCCAATTCT
GTCTCTATTAGGTTGGGGTACAGGACAAGTAGATTGGGTATAGACATAACCTATGGCATT
ATTTACATGTTTTGGCATAATTTTCAAAATGTGCGAGTATGTCCTTTAATTAGACAACAC
AGTGTGGACTCAAGCTTCTGAAACCAGTAAACTTGGAATGCAATATAAACTATAACGTCC
CAACCTTTCACATGACATTCGATATTGTCTGCTTTGGGACGCGCCCGAGCGGATTTGTTT
TTTCCAGTGGGTCACCCATCTCAAAACTACTACAGCCTAAGCATGTTTAATTAGGAAGTT
CTGCAAGGGATTTCACCACGTGAGAAAATGTCTCGATGCTATATAAGGGTCTAGATTTTT
>TRINITY_DN129_c0
GAGTGGCAAACACATCCAAATATGGTTCTCAGCTTCAAATGAATTTATTGTGCTAATTAA
AAAAGAAAGGGACAAAATGAAACTTATTTTGGACTATTTATAACTTATAACTGATGTTGA
CCCAACAATATGCATTTGCTGGACATCACAAAAACAATCAGATACAAGGACATATAATAA
ATTTGGTGCGATGTTCCAGACAGGTGTGCATTTGGAGGTTGTGAAACCAAATAGGGTTCT
CAGCTGCAAATGAATTTATTGTGCTTATTGAGAAAGAAAGGACTAAATGAATGATTTTGG
ACTAGTTGTAACTGATGTTGACCCAACAATATGCATTTGCTGGAACATCACAAAAACAAT
CAGATATAAGGAAATAGAATAAATTTGGTGCAATGGACCAGACGGGTGCATTTGGGGGTT
GTGAAACTCTTGGAGTTCACTAAAAATCTGGCTGAGGTAACTCAATTCTTCGAAGTTCTG
GGTAACTTGGTCAGAAAGCTGAAAATTGTCACAAGGTTGCCAAGTCAAGTTAACACTGGA
CCAAGTTGTTGCTGACTCTTCCAAGTTTTGTTCTCTAAAAGAACAGCAATCTTGATGTTA
ACAAACTGTTGTATCAAGTTGTTTAGTCAATTTAGATCACTGATTCCACTCTTTTTGGCC
AGCTGTAGAATTTCTTTTACTGTAAAATTCATACATAACTTTAGTGCTGTTTGTTACAGC
TTTTGGGAACTGATTATAGC
>TRINITY_DN135_c0
ATTAAGTTTAACAATAGCCCAAGACAAGCTACCTATATATTTACTTCTCATATGTTTATG
TGCAAAAGGCTTACAAGGCACGTGCTTTAGACTGTGATGCACAAGCCTTTGGTGAGTGTT
GTTTAACAATCAAAGCCTTGATGCATTTTGTGCATTAATCTCACCTCGAGGAGAGCCTTC
ATAAAGCCTTTTAAAAGTTTGGCTACAACATCATGCACATCATGTTGGGTCAGATGTATT
ACAGTGTATATGGTGTTCCTGGTCTTTAGAGATACCCAAAAGCTCCAAACTGAACCAATA
CACCATGGTTCGGTTTGGTTACATAAAATGTAAGGTATGTCCTTTTGCAACTTTTTCTTG
ATAAGGATTCTATGGCTGCACTATAGAGTGCAATGAGAATTGTCAAGCTTTAGTCCCTCG
GTTGATCGGTTTGGATTATTAAGTGTAACTTCTCAGCAGACTTCCATTGTTGGCTTATAA
TACAGGGAAAGTTGAAGATTTGTTAGTGCCTCTTGAAAGGAGAAGATATCAATAACAACT
ATCTGTTTGAACATTATTCATAGGTAGTAGTTAAATGCGTGGGTATAAAGCTCAATGATC
CATTTTATTATGAACTATGTTACATGGACTTAGGTACCTGTGTTGGGTGCGGGTGCGGGT
ACAACAATGTTTTTATGTACACATAACAATGTTTTTATGGTCGGTTTGTGCCTTGGCTTG
ACCACGACTAGGTGAACTATTAGTAATGCATATGGTAGCAAGCAGATAGAATGGAAACTT
ATGTTCATAATGGTTGGTAATGAAAATGCTCACTGTTTGCATGCACACTTGTATTGGTCA
GTAGGCAGGTGCACATTTTCATTTTTATTCTACCTCACGTGCGAGTGAGATGCTCTTCTT
CTACACCAATGTGACAATTTCTCCTAGTTTGGTTTGTATTATTTAATTAACTTGTTCATT
TTTGGCACCTGGTTTTAAAATATTCTTTCTTTTATTTAACGAAAATTTCCCTTTTTAAAT
TTCCTAATATATATTTGGTGTGGTTATTCTGTAGGATTCATTTTATCGTGGTTTGACAGC
TGAAGAAGCA
>TRINITY_DN133_c0
GTTTTATCCGATGCCATTCTGATCATACATGCTTTGTTCGTCGTCAGCCTAATGGGAGTT
GTATTATTCTAATAGTTTATGTGGATGATATCATTCTCACTGGGAATGATGCTTCGAGTA
TTGTCCAGGTGAAACAAAAGCTGAGCAGAGCCTTTGATATAAAGGATTTGGCTCCTCTCA
AATATTTTTTGGGTATTGAAATTGCTCGTTCTCGT
>TRINITY_DN133_c1
ATTGGAGTAGAAGCAAGCTTACATCCTAACATACCTGTACCCTGAAAATCTAGAGTATAT
TTCCTCTGAGATAAAGATATCCCTCTCTTAGAGCGTGCAACTTCAATCCTTAGAAAATAT
TTGAAAGGCTCCAAGTCCTTGATATCAAAAGTTCCCCCAAGGTCATGTTTTACCAGAGCA
ATCCCAGTGGCATCGTCTCCAGTGAGAATGATATCATCCACACATACCAATAAATCGATA
CGACCATTAGAACCCCTGTTGAATAAAGCATGTATAGTCAAACTGACACTAAACAAAGTC
CATAAAGAAGATAACTATACTAAACCAACAAAACCACTCTAGGAGATTATTGTAAGCCAT
ACAAGGACTTACGAAGATCGCATACTCGCCCTCAGCCTGAAA
>TRINITY_DN137_c0
GAAGAACTCCTTGCACAGGAGAAGATTATAGATGAGTTGGGTATGGACATGGAAAGTACA
TCAAATCGTCTTGATTTCGTTCAGGTGATTGTTTTCTTGCAGATTTGAAAGATATACATG
CTTTGTGGGCCTTTTTTTTAAATAACTGCAATGCATCCTATCCAAACTGTGACTAAAAGT
TCAAGCCTTGGGCTGCTTTCGAGGCTGCTGAAAATTACTTGAGATGTAATTTGTGTTTCT
AACAAATTAAATGGTTTTATAGTAACCCCATAATGAAATATTGGAATTCAGTCCACTGGG
AAACACCCCAGCAGCTTAGCATGCTTTCCCCCATATAAAGAGACTCGAGTTCGATTGTCC
TTACCTTACCTTATCCCCAAAAAAAAAAATGTGGTTTTCTGTTTTCCTGCCTTTTTTGTT
TTGTTTTATGTTTTTGAAGACAATTTTTTGGTGCAGAAAAAGGTGGGTATGGTCATGAAG
AAGGCTGGGGC
>TRINITY_DN186_c0
GTATACTTTCATTCTAAAACGGTAAATTTAACGATCCAAAGCCCTCCCAAAATTTTTTCC
CAATATATTTCTATTTATCAAGTATAATGAACTAAATTCTAAGGTGAGTGAAACTTTAAC
ATGACTAAACGTAAAAATGGTTCACAATGCTCATAGAAATGTGTTGCTAAACATACCTAC
ATTTTATTGGATGTATAACTATTAAAAAAAAATTACTCTAGGCTAGAAGTACCTTATAAA
CTATACAAGTCTACCCCTATTATACCACAATTTAGAGCATGTGGCATTCCGCGATCCCCA
CGTAGCGGAACTATCCACGTTCCA
>TRINITY_DN141_c0
ATCAACCAACCCATGGGGTATGTGATCAAAGGCCAGGAAGATAAAATTCTCAAGCTAAAG
AAAGCATTATATGGGTTGAAACAAGCAGCGAGAGCATGGAATACTCAAATTGACAAGCAT
TTCATATCAAATGGTTTCACTAAATGTCCATATGAGCATGCTCTTTCTCTAAAGTGAAAG
GAAATGGAGATATATTGGTTGTTTGCTTGTAAGTAGATGATCTTATTTTTATAGGAAACA
ACCTGAGCATGTTTGAAGAATTCAAGCAAGCAATGATTCGAGAATTTGAGATGACTAATA
TTGGGCCCATGGCATACTACCTCGGCATTGAAGTCAAGCAATGGAGAATGACATATTTAT
TTCTCAAGAAGGATATGCCAAAGAAATACTCTAGAAATTCAAGATGATTGATTGCAAGCC
TATTAACACTCCCGTGGAATGTGGAGTCAAGCTAACAAAGCATGAAAATGGAGTAAGAGT
TGATGCAACTCTTTTTAAGAGTTTAGTTGGAAGTTTACAGTACTTGACTTGCACAAGACC
AGATATTCTTTTTGGAGTTGGGTTGGTAAGTCACTTTATGTAAGCACCCACAATGTGTCA
CTTTAAGGCTGCGAAAAGAATTCTTTGTTATGTTAAAGGAACACTTGATTTTGGATTATC
TTATTCATCCTCAAATGAATGCAAGCTCATTGGTTATTGTGATAGTGATTCGACTAGAAA
CTTAGATAATAGAAAAA
>TRINITY_DN147_c0
GAAATATGTACGCGTGTTGGATTTGAGTTCAAGCACATTGATGGAATTGCCAAAGTCAAT
TAAAGAGCTGAAGTTGTTGCACTACCTCAATCTTTCTAGAACCGAAATCAGAGCACTTCC
CGACTCCATATGTAGCCTCTACAATTTGGAAACACTGAAACTATTAGGGTGCGTTTGGCT
TTTCGAATTGCCAAAAGACCTTGGTAACTTAGTCAACTTGCAACATCTAGAGCTAGATGA
TATGTTCTGGTTCAAGTCATCTATACCTCTAAAAATGAATTTCCTAACCGGACTCCAAAA
TTTGCATGCCTTTCAGATCAACCACAAGAGTGGTTATGGAATTGATAAATTGAAAGATAT
GAAGTGTCTTACAGGAACATTACATATTTCAAAGCTTGAGAATGCATTGAATGCAACGGA
GGCAAAGTTAAAAGACAAACAAAGGCTTAAGAAGGTGGTGTTTGAATGGAGCAACAGTGT
TGGTGACCCACAAGATAAAGCATTTGATGAAAGCGTTCTTGAAGACCTTCAACCTCACTC
AAATCTCGAAGTGCTTCACCTTATCTGCT
>TRINITY_DN199_c0
GTGTAAGCGAGCCCATTGGTTTGGGGGATTTTAGTTGTCGACTAACAATTTAGTCTTTAT
TATCTGTTTATTTATTAGCTTGATAATTATTTGTAGCTGTATTTGCCTTATATTTTGGAA
ACCCGCCAAATTATTATATTTGTATTTGTATTATGAATTGGAGTTTTAAAATATAATGGA
TTAGGTGTGTGCATGTGTCTTATTGAGCTTCATAGCTCATGACTATTTTATGGTTATGGT
ATTCAAACGCCAAGTTACAAGGAAGCGATTGGTGTGGAAGCAAAC
>TRINITY_DN103_c0
GGCCAAGCTCTATGGGCCAAAATACTTATACCAAACCTAAAAATATCGGGTTGGGCTCAG
GTAGCCACCAAGCAGGTGGCCACCACAATGGAAGTTCCCTCGATATAGAGTGGCAAGCTT
GGGGGATTCAACTCAGCCAAGCACATGTAGTGTGATCCCCTTAACTAGCCAAAAATGGAG
GGAAGAAAGATCAACTCTGCAACCTCTAATGCCAGCCTCAAGGGGTGTTATCATATGCGG
ACAAAAGGTAGGTATGATACATCCCTTTATGAGCGTGTCAGGTCAACTCAAAATAGCTAT
GATACAACCTTCAATGTGTTAGGTCTTGGTCAAAGCCCCTCTCTCTAGGACTGGTTTGGG
CGAGAGGGACGTTTGGCGAGAGCACCCAAACAAACCTTAAGCTCTAGCCTCCAATCCACA
AGTCTTCTAATGGTCTT
>TRINITY_DN105_c0
GTCCCAGACGTGTCCCCGTGTCCAACACCGCCACAGCGCTGATTTTGTCGTGTCCATGCT
TCATAGATTCTAGGCCTACATATTCAACTTTATAAAAGTGTTTGCACTTATAAAAGAAAT
CTTTTGAAAGCATCAAGTGAAATTTTTGAAAAAGTTAAGAGATTTGGGAAATTACCCCCT
TTGAGGAGAGTGTTTCTATTTCTTCAGTTGTAAAAAGTTAAAAACATTTATTAGGTTATT
CTTGCTTGAAAATTGAGAGTTAGTCTTTGTTTATTTATTAATAAGAATGGTTGATAAGAA
ATATCTAAAAGGTGAAAAAGGTACGGTGATGATCTCATATGGAAACATGTGTAAACTACT
TATCTACCGA
>TRINITY_DN106_c0
AAAAAAAAAAATTGTTTTAAATACATAAACCCTAACAATACATGACGACAACAAAAATCC
AAACTTGTAAAACCCTAATAAAAAATACCACGCATTCCCTTAGTTGTCTCATGAGGATGA
GAATAGTATAGATGAACCTATTTATTTATGAAAGGGCAATTTAGTCTTTCTACCACATGC
CATTAACGAAGTCAGCTTTGCGAAAAATCCAAAATCACATGAAGGGTAAATAGTTATTTT
CAAAAGATAAGGGAGTAAAGTGCTAATAGCCTAAACTACAAAGAGATAAAATGATTTTTA
CCCAAAATTTTATATAGCAACAGTAGGCTAATTACATAATTAGACTAGTGGAAGATAAGG
AGTGTCCATTTAATCTCATTTGTAATTTTCTATTTGTAGGTGACATTACATAAGATCGAT
GGTGTTACCATTATACTCGATATTAGTTCTCAAAAAATAAGTGTATAGTTAGATTCAAAT
TTATCATTATGTAAATCATACTCAGAATAAATTTAATTTACATA
>TRINITY_DN100_c0
AGCAACTGAAATATTTTTCACCCCAAACAAACCCAGCATAAAATTGAAAACAACAATAGA
ATCAAGAAGGCAAACTTTTTACCAACAAGAACTTCCAAAAATAGTTTGGTGACAATGACT
GTTATACAAGGGTTTGTACCCAATGGGTAGATATATGAGTAAATTACTGTTTTAGTATTC
ATCTTTGTGAATTTTACTCTCAAGTTGTCACTAACATTATCTTCGGAATGCCTTCCTGAT
TGACGTCCAACCAAGTTGACTCTAACCTCAATCTTGTAGGTGAAGATATCCTTTGAGTAT
CAAGATTCAGGCTTCGTTCCCAGATATTCCAGAGAAAAAAATCTCTTCAGATTTGGGTGA
TTGTGTGCTCAAATTTTAGTCCACACACTAACCATTAAATTAAGATATCTAAACTGATAT
GAGAGAGAGAACTGCAACACCTAGAAAATCAAGCGAGAGGCAAACAAATTTTGCATGGAT
CAAACAACCCAGAATCCGAATGACCACCCATTGGTGGGAATGAGCATCTCCAATCCTTTT
ACCAATTCTTTCATTAAATTCAAAATTAATGAAAAAATGAGCTAAAAGAGAGCTCTAATC
ATTCCATCAAACCTACATTAACTTACGGGAGAGACATTTTTTTATCAAATTAAAGATGAA
TCAAATCCTTTCTTAAATTTTCAACAGTCATATTATTATTCAAGTCTAATGAAATTTTAA
AAAGGGTAAGGATATAAGATGGTTTTCTTTCATAAAAAAAAAAAAAAAAAAAAAA
>TRINITY_DN107_c0
AGACGAGTCTCATCTTTTATCTTACATCTATGATTGTTTCTATCTTCCAATTCTATGTTC
TTAGAATTTTCCTTTAAATTTGATAATGTGATTGAATTAAGTGGCAAAATTCAAAATGAA
TATACTGACTTTATATGCACTAGACTGATACTATTTAAACTAAAGTTTCATTACTATCTC
TATCACATTAAGAAAATTTTAGTGAGATTTGTTTAGATTTGTTTCCTTTGCATTAAGCTT
TGTAACAATTCACTGCTTTATTTTTATTTATTTTTGTGTGTGTGTGTGTGGAGAATTATA
AATCGGTAAGAAAAAGTGAAAATAATTGTAACATCACAAGTGAAAATTGTGATCCTACTC
TTGCGCCATAACATAGAATCCACTTGTTCTACATTTCTGTAATTACTTTCACGTTTTTCC
ACTTATTTATAATTTCTCCTTTCTTGTTGCATCAAATAGCTGGCCATTTCAATACATGTC
ACTTCATGGTATTTTTCATACATTTTAGGATGGAAAAGTTTATTCTTACATAATTTTCTA
AAAATTTACCTATTCAGAAAAAATATCCCAAAAAATAGTCTGAAAATAAAGTGTATGGTG
TAAATTCAAAA
>TRINITY_DN109_c0
GCTGCACCAAACATTCTGACATAGATTTCTGAAATAAAAAAAGCTGTATGTAGCTCCATA
AGTTGCACCAAACAATTTAAATCTTTTGTGTTTGTGTAATTGGGAACTGATCCACTTTTT
ATGTAGAATCTGCTTTTGGCCCTTGATGGCTCTTCTTGGTACCTTTTTTGTCCTTTCTCA
TTTCAGTTAACTGTTATGTCTTGGCCGTTAGGCTTTAAGAAATATAAAGGAAAGAAAAGA
TTGCTTTTAGATTTCTCTGAAATTCTATTAGCCAAATAAAGGGTTTGTATGGAACTGAGA
ATGTTTACAACCTTGTGGCTTTAAGAAATATAAAGGAAAGAAAAGATTGCTTTTAGATTT
CTCTGAAATTCTATTAGCCAAATAAAGGGTTTGTATGGAACTGAGAATGTTTACAACCTT
GTGG
>TRINITY_DN110_c0
TAATTTAATATGTTCTGTGGTTCCTCACTTTTATGGCAATGCCAGAGGTTATTTTTTCAC
CTATGTTGAAGCCTAATTTCACTAAATACATACAACAGAGATTGAGAGAGGCAACACGAG
TTATACATCAAGGACAAGGGCGGTTGAAAACTATCATTTTTACTTCCATTTGATTGTTAC
TACTTTATTTTTTCTTATATTTTGGGCCTTTTTTTTTTTCATCAACTAGTGTCTGATTCA
CTGAATAAAAAATGAAATGAAATTGAATGATGAATTTATTAATGTCCTTATAGCATCCAC
ACAAGAGTGGCCATTTTACACACAATGGTTACAATAAATAGGCTTAACCATGAAATTGTT
GCTACAATTCCTCCCCAAGGAAAGTGAGGAACTTGTTGGATCCAGCGCTTATCATTTCAC
AAAAACCCGCGGGTTGTAGTGAAGGTGCAACTTTATTTCCTTACAGGGTCTAGCGTCAAG
CGCCACAAGCCAACTATGACTAGACCCAACCCAAACCTCCGTCACGGCAGAATGCTAGCC
CAAATCTAGGCCAACAGAACTGTTGACCAACCTTCTTTTCTTTTCTCTTTTAAATTAATT
TTCTTCTTTAACATTTGTCTGATGTTTGGATTTTTTGATATTAGAATTTTTTAATTTGTA
TCCAATTTGGTGTCACCTGGTAAATTCCACGTATAAATAATA
>TRINITY_DN104_c0
ACTCTCTTTATAATTTTAGGTCGGTATGAGCTAATTGAGAACTTTGACAAATTGATAGAA
CTTGTGGTTCCAGTGATCTTAGAGTGCCTGACCTCCTTAAAGTGTCCATGCATTCAGTTG
TGTCATGGTTCCAGTGATCTTAGAATGAGAGATGAGATCATTCCTATCCCATCCAATCTG
GGGGCTTTTAAATTAGGTAAATTAGGGATACAATGACCAATGGAGTGCTCTAAATTGGGC
AAGTGAGAACTACTTGCTATGTTGGGACGGAGATAAGGTCGGTTTCATGCCACTTTATTT
ATGGGAGGGAGATAAAGTCGGTTTCATGCCACTTTATTTATGACTCTTATTGGTCAGCAT
AACACCTATATTTGTTTTTGTTTGAGGATTGAGACTTTAAGACGATTTTTGTGTCTATAA
GATTGTACTTTGATCTCGGATTTGTATAGAGTTTGTGGA
>TRINITY_DN108_c0
GTACGCATATATATAATTGACACTTAATTTCTAACCTATGAATCGATTGCCAATGAATTT
TAAGTCCAGTCACAATATTTGATGTTTATGGGTAATCATGAGCCAGCATTTTAAAGGGTT
AATCACTTCCAATCCATATATTTCATCGAACGATTGGTGTATAATTTCATTGTTCTTTGA
CATGATTATTATAAAACCGTCATTTGATTCTGTGTAAGCTCTGGAATTAACAAACACATG
ATTCAAAGTGATCCTGTACTTCACAAATACTATATGTATCATTGACATGATGTCCATCTT
ACAGTTACATGGGCCTGAGATTCGATTCATAGAAAGAACAAGGGTTTGTTGGTGTTTGTG
TGCAGCGTGCATCAGTATGAATTAGTCTCATCTTACATGTGTTTGGTTGTGTATACATGG
ATATGTAGTTTTTTATCTCCGTCTGATAGCTGTTATGAAGAATGGACTGCTTAGGGTTCT
CATGCATTCTATATGAAAGACATTGAATTGGGAACTAGTGTGATGTAACTGTTGAATTTC
AGTGGAATTCTTAAGTAAACACCTCGACCACAAGGCCAAGCGCTATATGGTAGAATGAGA
TGCTCTATGGAAAAAGGAAAAAGTCTGGATTAAGATTTTAATTAGGTCAATAACAAGTAT
GATTAAACTTCTTATATTTTAGGATCATACAGACATTTGATTGGTG
>TRINITY_DN102_c0
GACGTATTTTTACACATTTTATAAAAGTAAAAGTTAATTAGGAGAATATTATGAAATTTT
TAAGCATGCTCGTAAATTTTTTGGAATGATTTTATAGGTAGAATCATTTGATTATTGAAC
TTGATAGTATGGATACAGTGATGAGTTTTCTAACCTAGAACCGTAGAATCGAACAAGAAC
CAAATCGCTTTTTGTGGTTTGCTTCCAAATGTTCTATGGTTCAGATCGATTTACTTCCTA
AACATTTGTAACTGTAGAGAGCAATTTGGTTCTTGGTTCACTTTAAAACCGAACCAAACT
CATCCGTGAACACCTGTAATTGTTTCTATGTAAGATGAGGCAATTTTTAGAAAGTTTATC
TGCATCATTAGGGTTTTCCAGGTTCTATATAAATGGTCCGTTGTTGTATTACGAATTTAG
AGTTGGAATGAAAGTGCTTTTTTATTTAAAGATGAGTGTGAAACTCTTCATTTCACTTGA
GTATGGATCTCAAGCAGCCCTAGTGGAGTACAGTACTCTTCTCTTCTTTTACT
>TRINITY_DN113_c0
TGCAGAGCAACTCTCTCCCCAGCCCACAACATAGTGTGGAATCTAGATCGTTTCTACCCA
CAAAACTCAAAAGAAGAGAAAGAAAAGGGAAAAAGAAAGAAAGATAACAAGTGGCAAAGG
AATTTAGTGTTGAAGTTATAACCATCACATACATTGTTACTATTTTTCCATATTCATTTG
CCAATCAGATTTAGATGTAAATAAATATAGCGGTATTTACACATACACCTCCTAAACTAT
TGTCAAGTATTACTTTGACCCCTTAAACTAAAAAGCGGACAAATTAACCCCCTAAATTAT
CAAAATGCATCACATACATCCCCTTCATCCTTTAGCCATGAATAAATTGGGAGATTGAA
>TRINITY_DN111_c0
AAAATACTTCATCAAGGAGATGATATGGGAAAGATCCATGTATGAGAACGATGCTTTGAC
TCGTGATATCATCCTTTATAAGATATCCACTAGAAGATTGATATGAAGCAATCATTCAAG
CAAGAATGGAAAAGTAGCAACTCCTGAAGAAACAACATCCAACAAAGCAAGAGGCTTTGA
AGGGTCTCAATCAAGTAGTACCATATTCTCCTCATGAAATATTTAACCAATATTTGAATT
CAAAGATAAATTAATATAATCTACATTTGGCCCATATTCAAGAATAACAACATCAAGCCC
ATGAGATGTCAACATGAAAGATTTTAATAGACTACAATTAAAAGACATTTGAATCACAAC
AATGTCCTGATGTCGAAAATAAGTGAAGATCTTCTAAGGCACTGATAGCATGAAGTAAAG
GAACATGCAAAGTCATAGAATCAACGGATTGTGCTGGGGAATCATCAACAATAATCTCAA
GTGAATCCTGGTTAGTAGACAAATAAACAAGATCAAACGTACGAGGACGATGAGCGATTG
ACTTATATTTAAATCAAGAAGAAACAATTGGTCGAATAATCTGACTAAATTACTAGTAAA
AAGTGAATACTCAGTTATTAACTAATA
>TRINITY_DN143_c0
CCAGAATAAGGTACACCCATTTGTCCTTTGATCAGTAAAAATTTACCCAGTTGTTTAATT
TCTTTCCAATTATTGCAGATCCAAATTATCTTCTTTGTTTTGGATTCGTGATTGATTTCC
AATTCGTTATTGGAAAATTCCCATACTGTGTGTGTGGTGTTGTGAGTTGTCAATCTGTTT
CTTGCTTGACATTTTGCGTGTTTTGGATTTTGTGTCAATTAATTGTAGCAGCACTGAATG
TCAAAAATTAGGTACACCCATTTGACCTTTGATCAATAAAAGCTTACCCAGTTGTTTAAT
TTCTTCCCAGTTATTGTGGATCAGAATTATCTTCTTTGTTTTGGATTTATGATTAATTTC
CAATTCATAATTGCAAAATTCTCATATTGTGAGTTGACAATCTGTTTCTTGCTTGACATT
TTGCGTGTTTTGGATTTTGTGTCAATTAATTGT
>TRINITY_DN114_c0
ATTGTGGACAGGTAAATTATAGTAGGTATGTGTGGTTGTATTTTAAATTTGCTTAATACT
TGGTGTTACTCTATGCGATAATGTCACTAATATGCTGATGTAATAAGGTTTGGAGTGTTG
GTGCTTTTAAGTGTGTCCTTAAGTGATTAGTTATATCTTTTGCCTATAAATAGGTGTAGC
TAAGCCATTTAATATTCAGTTTTATGATATTTTAAATTGTAATTTTGTGAGCTTGAGAGC
TCTTGTATCCTTTCGGATATTTTCTCTCTAATGAAATCTCTCTTGTAATTTTGG
>TRINITY_DN138_c0
GGGGGGGGGGGGTTGTGTTTTATAATAATTAATACTATGAGTCCCCAAGTTTTTAGTACC
ATGGAATTGTTTGGTTGGAGTAAGATAAAGGATGAGATAAGATTTGAAAGATTTAGCTTG
TTTGGTTATGGAGATAATTTAAAATTTTGAGTTCTTTGTTTTCCGTGTTTTTGTTTTGTT
TTTTTTTACTGAATTTTTTTAATATTTTAAAATTTTTTGTTTTAGGTATATCTAATCTAG
TTACATTTAAAAAGTAAAAAAATTGTGAAAAAAATCTTTAAAAAACTCAT
>TRINITY_DN138_c1
AGGCAATTGACTTGGGTCAAGAGAAATGAAGAAAGGGAATCCGCAAGAGAGCATAAGTTT
GCAGATATTGAATGGACTTTTCTTACGAGAAGCCATGAGAAAGGATGGATATAGTAATTG
ACGAATCAGATTGTTCTCCCCAATTTTCCTCTCCTTTTTTGTTCCTTTTTATTTTTTTTG
GTTGGGGGGGGGGGGGGGGGGG
>TRINITY_DN150_c0
AAATAAAATAAATTGTTTAAGGAAACACCTATTACATTGTCTCTTTTGCGGGCAATCAAG
TAACTGTACATAGAAAGTGACACCAACTTGTTTGATAGAAGTTTGGAGGGTCCTGACACC
ATGGGGATACTACTTCTGTCTCAAAGTCTTGGTGGCAATCAGCTGTAGTGTTTGCTCATA
ACTCCTTTAAACTCTTTAGGTTTTGTGTTTGGGAAACACAGCAAACTAAGACGATGAATA
GGCTGTTTAGTGCTATTAGTTTCACATTTGTTCAGGTAAAGCACTAATTGTAATCTTCAA
CTAAGTAAGCTTGCCCAGATGTGATCTTCATGACTTTAAAGGCCACTTAGTTCACCTTTT
ATTGATGACCAAAATAAACTGTTTGTCATCATATTTTGTGATTTGGATAGATTGTGTATA
TTCGAAGTACTGGCACAAGTCTAATGTTTATGTTATTTTCTTTTCAAACTCTTATCTAAA
ATTATATTCTAGATGCTTGAAATTATGATGGGTAGAAAATTGGCTTTCTTATTTTTGACA
CATTCATGAAATTGGCAAGGCAGAGGATT
>TRINITY_DN101_c0
GTTTGGTGCAGCTTATTGAAGCTGTTTATAAATTTTTTTAATTTTTATTTGGGAATGTTC
GGAATGTTTAGTACAACTTCTGCTTGCTGCTTATGAGACATAAATAAGCTTAAAAAAAAA
AAGTGAATTATTTTGGGAAGCTGGGAGGGATGCCTTTAGCTGGTGCTTTTTGATTATCAA
CTTTTAGTTTAAAACAAGCACAGAATCGTGACCTTGGTGTCTGAATTTTAAGGTTTATTA
TCAATTTTAGCTTAAGATTTATCTGTTGTGCGTGCGTGTGGATATACATAAATAGATATA
CTGGAAATGAGTCTGAATTTTTAGATCCCGACTTACCTTTATCACTTTGGGAAGCAAATG
AAGACTCTATTT
>TRINITY_DN101_c1
GCACTAAATATAACAAAAGCTTTTCAAGAGATAAAGATGAAATAAAAAGGTTTATGGTAT
GCATCACTTTATAGCCTTCAAGCATCTTATAATTGAAAAGGCCAAGAACTCAAACCTTAG
AGGGAGGGTGCTTGCCTATTTTGGTCCAAAGATGTAAGGACTTGTTTGGCGTAGTTTCTT
GCTAACTAAAAGTTGATAATCAAAAAG
>TRINITY_DN142_c0
AAAAAAAAAAAAGTCAGCTTTTTACCTTCATCATTTATACTCTTTACCAATTAATATAAA
ATAACCAAAATAAAGTATAACAAAAGACATACCCATGTGCTAGATGCCACCCCAAACGTG
GGCCCTTTTTATTATACATAAAACTAATTTAGCTGAAGACTTGGCCATCACAAAGCAAGT
CAAAAACCATCAAATATCTATATAAACCATGAGCCAAGAATACCAACCCAACGTGACCAC
TTATCTTTAGGGGTGTAAAATCGGCCCGGCCCCGCCCATCCGGGTCGGGGCTCGGGACGG
CCCATACCGGCTTCGCGGGCTCCCTCCAAAAAATCGGGCCGGGCAGGGCCGGCCCACGGG
CCAAAAAGTGGGGCCAAGGCCCAATCCCGCTCATATTAGGGCCTAGGGTCGGGCCGGGCC
GGGCTAGGGTTGGTGGACTGGAGGGCCGGGCTAGGGCTTGGGCCTGGG
>TRINITY_DN198_c0
GAGGTGGGTTTCTTACCAGCTCCGAGCACCGAGGTGCCAGATGAACAGATCAATATACTA
CCGGTGGAACTCGGCCCGAGTTGGATGGACCCGATCATTGCATTCCTCAGGGATCAGCAG
TTGCCGGATGACCCCAAAGTTGCCATAAAGGTTAAGCGTCGAGCTCTACGATACTGGTGG
GATCCCGCTGGAATTCTGTATAGAAAATCGTTCTCCGGACCTTACCTGGAATGCGTTCAT
CCCGCCACGGTTGAGAATTTCATCGCGGAACTTCACGAGGGAAGTTGCGGCTCGCATTCG
GGAGGACGCTCTTTGGCGCATCGTGCTCTCACTCAGGGGTATTGGTGGCCGACGATGAAA
GCGGATGCCGTGGCATATGTCAAACGGTGTGAACAATGTCAGAAGTTCTCTCCGTTAACT
CATGCCCCAGCAGAGCAGCTTGTATCGCTGACTAGCCCATGGCCGTTTGCACAATGGGGC
ATTGATATAGTCGGGCCATTGCCAGTGGCCCCGGGAGGTAAAAAATTCCTCATCGTCGCA
ACTGATTACTTCACCAAATGGGTAGAGGCTGAACCATTGACGCATATTCGAGATTCAGAC
GCCAGAAGTTTCATTTGGCGCTATATCATCACCCGTTTCGGCATCCCGAGAGCACTTGTT
TCAGACAACGGCACACAGTTCGATTGTGGGGTATATCGGGAACTATGCGAACAATA
>TRINITY_DN112_c0
AAAAAATTAGAGGATCCAAGTGTATAAATTGGATATGAGTGTCAGACACATCTCACACCC
TTACCCTTGTCATATCCGATAGACACAACTACTTTAGGGGAAATAGAAGAGACCATGTAA
TATGTCTCCTCAAAAACTTAGGCCCTTTTGGTGTGGATGTGTGTTTGTGTTATTTCTTTT
GTTTAAAAAATTGATTAATAACTTTTAAAATAACAAAAAAAACATTTTATGCTTTCTTTC
ATTGAGCTAAATTTTTCTGCTTTCATATTTCAACTTCAGCAAACAAAATAAAACAAAAAT
GTTGCTTCAATAAAACAAAAGCAAGCAAAAACTCACAACATCAACATCCTGTAAACATAC
TATTCTATACTCCAGAGGTTCCAGAAGTCGGCAATTCAGTTCTTGTTTTTCGAGGTGGAA
AGGGTCATAGAGTGTCTTCAGTATACTGAAGAGAAGGGAGAAGTAGTCGAATTGGTTCAC
TCTCACCTAACAATATAAAGGGAACATCACTCTTCAATTGACTGAATTACTGATGGAAAG
GTTATAAGAATTGGAGAAAAGAATTTGAGCACACATGCAAGCCTTTTTTCTCTTCTTTTT
TCAACTGAAGGCATTATATGAGTTCAACTATGATTAGGCGTTCTACTAGGTCAAAAAGAT
CAAACCAAGAATTGCAAACAAAATGCACTTTTTCTCATAACAGAAGCCATGGGTTGTTTA
AACCACACCAAAATAGATGGTTGATAATAGAATGAATTCGTAGGCATACAACAATTGTTA
ACTCTGGAGCCCTACATGCTTGCATGGGATGTTACAAACGACAAGCATGTTAAGACCAAG
GTAAGGATCATAGAGTTAGAATCACAGGGTCCATTTACCAAATTGAACAAATAAAAATTA
GTCACACGTAAGGGGATATGAATAGAAGACAGGGAAGGCTTAACCATGTTTTACCAACAG
GGACTATGGAAGTTTTATGTCTATATGCATGCCCATGCAGATAAGAACATAAAATGCTTC
ACAAATAATAAACTATTTTACAAAATACAAAGGTGTAATATTGGCAATGTAGGCATAGAT
AACTATGGAATATGGATGGCAAAGATATGTTTAAAAGGTTCCACTCACATTCTCTGTGGT
TTAATTAGTAAATGGAAGGGAAATTGTGCAACTTATCCCAACAATATATACCTATTCTAT
TATCTATTATATAAAGCAAAGGCTTGAGTTGGCATAGATGTCACATAATTTTTTTTCCGA
AAAATTCCTTGAATAACTGTTATAAACTGCTTCAATTCTCTTCAATTACTTCAAATAACT
ATCAAAATTATCAAATCTAATTACAAATTGCACACATGTAGTGTGTGCCCACCTCTAGTA
TATATATATGTACATTGTTGCCACAAAT
>TRINITY_DN116_c0
GGGTGCATGCACATTCTTTATCATTCTTCCCGACTAAAAAAAAGAACCCTTCCTTGAGTT
TCGGTGGAAATAATGAACTCATCCATGCCAATAAATCAAATACTTTGAATAGGCTAGTTG
CTTGATCTTTTTCTCATTCCAACTAGTCTTTGTGGTCAGGCTTCTAACAAGGTCCACCAA
ACACGGCTTGAACATGTAAAGAGGATTCTTAATTCCAATAAAATCAATCATGTTCAACTT
CATCAAAAAAGAATCGGTTAGTGGTATGTCATCAAGAAACCCCTCCTTTGAGAAATTCAT
GTTGTGCAAGGGAGTCACTTGCACTTCAATGATTTCTTTGACTTCTAAAGTTTCAGGATT
TTCCTCCATAATAAGATCACTTTCATCAGACATTTAAACGATGTGATCAACAATCCCAAC
ATGATCTTTATAAGCACCTTGATAAATTCCTGAATTTTCCCCTTAAAAATATACCACCAA
TTTATCTGAAGTTGCTTGCATTTGACTCATCGGCTCTATCATTTG
>TRINITY_DN115_c0
ACCTTCCTTGACTAATAGGAAAATTACAATGTGTCCCACTAGTTTGATGTCGGATTACAT
ATTTACCCTTATTATTAAAACATATTTCAATTAATAAGTCAATTAAATCATTTAATCTTA
AGAGTTGTCTCTCTCCTCCCTCCAAAACAGTCCACACGGTATCCCCAGATAAAGATCACA
AACATGTTCAAACCAACTTAATTAGTAAGCAAGGTGTGACACCCCTCAACAAAATAATAT
TTTTTAAACTATTCAATCAAAATTGACGATTATATTTTTCTTCCCATCCAGTCTTTGAAT
AATCATTATCAACATATATTGACAAACCACTAAATTAGCTCATCCTAGATTAATACCCTG
TTTGAAACCCGCAATTCAGATCCGTAACAAAAAAGAAATCAACACAATCTCCTAAACCCA
CCAAAAAACCAACCCTAAATCACCAGCATAAAGGCTCAATCGACAGCAATTCATTCACAA
TTCCAAAATTTAAAACCGAAAATCACAAAAGAACGACGACACTCACAACTTCTCCCGGAG
CTCGGGCGTGTCCTTGGGGGTTCCAAGGGTATTGACAAG
>TRINITY_DN117_c0
GCTGGAAGCACTGCTTAAGATGGTATTTGACTGCACACACAAGTGAAAAGGAACTTACTA
TACCACAAGATGAATAATGAGAATAAATTAGGAAGGGCTTATTTGTTTATGTTTTCATTT
TCATTTATTGAAAATCATAAAAATAAACTTGTTTGGTTAACTGAAAATTTTCTAAAAGCA
ACCCACTTTCTAGGACGTTTCAAAAACTGTTTTCGCACAAAAATAGAAACGATACGAATT
TCAAACTTCTCATTGTTTTCGTTTCCGAAAACACACAGAAACAAAAAAGAAAATGAAGAA
AACTAAAACACAGCCAAACAATTTACTTTCAACTTTTCAAAAACTGTTTTCGCACAAAAA
TAGAAACGATATGAATTTTAAACTTCTCATTGATTTTGTCTCTGAAAACACAAAATACAT
AAAACAAAGAAAACTAAAACACAACCAAACTG
>TRINITY_DN193_c0
CCGGAAATAGCTTCGTCGCCGAAAATCGCCTTCTTAGAGCTCTGCCCTCACACGCGTGAA
CAGTGTTCTAGCTCTGAGGGTTTATATAGTGGCATTTTGGTAATATTTGAAATAGTCAAG
GGCATTTAAGTAATTCCGATTGCCAATTTCAGCTTTCCGCATAAGCGGAAAAAGATAAGC
AGCTCCGGAGCAACTCAACGAAAAAGCTGATTTTCAGCTTATAAAAAGCCATAAATTATA
AGTTTAAGCTTTGCCAAACACTAAAAAACAACTTAACTTAAGCTATAATCAGCTTTAAGC
TGAAAATAAGCTTGGCCAAACACCACCAATAGTGTGGCCAGTAAAGTAATATTAAGTATG
AATTTTTAATTAGG
>TRINITY_DN145_c0
AGAATTAGAATCAATAAATTACTTCAAATTATAGTTTTTGGATTTAATCCACTTTTGCTT
TGTTGCTTTACATTTTATTCATTAGCCTACTAATTGCTTTGACAGGTTTTAAAGTATCTC
TTCTTTCAATTCCATAGAAGCTGAGTATTTTGTTTTTGTCATTTGCTAATATAGTACTAA
ATTAATAGCTGAATTGTCTGCAATCATATATTCTTTGATTCATCACCTTGAACCTTATTG
TTCTTAAAAGAACAAAAAATAAAAAATAAAAAAAATAGCAAGCAATTTTGGATCTAACTC
GGTATTTTTCTAGATTCCTTTATTAGAGAGTTAAATGGAACAACATATAATTTAAAAACA
TACACAAATAGTGAACCACAACAGCTAGAGAAGGAACTAAGCAAAATTTCAGTGCAAGTC
CAAAGACCATCTACGACCAACAACAGGTATATATAAACATGCACAATCAATCAACAACAA
AAAAATGTTGACCATTCACTTCATAACTACTTATAAAATAACAAAATTGTATTATGAATT
GAACACATTGACACATCTACACATGTATAACTTCAAATTATAAGATAAATACAAT
>TRINITY_DN149_c0
GATAATTACATGCTATCAAATGCACTTAACTAGTAAACCACTGAATGCATTGAATTTTAA
TTGTTTGATTATATTTTCAAATAAGCCTTTTAAGCCCAATTATTTGGTACAATCAAAATT
TATTAGTTGAGCTAGCTGGCACCTTCAATTTGTGATTTTTTTTTTTTTAATTCATATTTG
GTTTTATATAAACCGAAAAATAATATGTAGGGGCTGATATTATCACTAAAATCATTTTTA
CAAATTCCATAACTTTTCCCTTGTAAATTATCTAATAACATGTAACACACAAACCAATAG
TCAAATAAGCTTGAAAATGGCATTGCCTTAAGTGGTGCAACAACTCAACATTTCTCTCTT
TTTTCTTCTTATTCTTTCTTCCTTTTCTCTTTGTTACAAGATATTATATAGTTCATTAAA
TTATGAATCATTTTTTATTTCTAAATCAAGAGATAGGTTTTTTTTAACAGCAATTGATAC
CACTCTAAGAGCACTCAAGTTAAAAATCTCAATTAGTGACACTGACACACTCAACGTTAT
TTTTTTTTAAGTCACTCATTTAATCTATATAATATGATTTTGTTAACAAATACACTTAGA
ATACTTCA
>TRINITY_DN123_c0
GGCAACAAGTGGTGGTGATAAGGTAGAGAGATAGGTGATATTCAATAGATAAGTAGATAG
ATGAGTGAGATGGTTCACATTTAAACAAATAAGTAGTTTGGTGAATTTCAACAGATAGAC
AGATAGATTGATTTCAACAGATAAATGTCATTTTGGACAAATTGTGTCATTTTGACCCAA
AGACATCAGAGCTTGGCTGTAATGACCCTAAAGATTAAAAAATAGACTTATGGCCTAAGT
GCCTTTTTTTAATATTCAC
>TRINITY_DN121_c0
AAAAAAAGGATATAGGTATGAGGACTTATTATGGACATACATATATATTTCATATTATAT
AATATTTTTAGATAAGATGTTGTAAATTATGTCAAATGTATTTTAAATTGAATATGATTT
TTAAAAAAATGTGAAATATTTCTCTCTCATGTCATCTATGTTAGAAGTTATAAATTTTAT
TTTTTTTTTTTTCCTAACAAATGTGAGGTTTTTATTATTCAAACATTGTAAAAAGTTGGA
GGATCCAAGTGTTTAAATTGGGAGTCGGACACATATTTCACACCCTTATCCTAGTCATAT
CCG
>TRINITY_DN127_c0
GTTCTTGTGGAGTTCTAGGTAGCATCCTAGAGATCCCTCTCTTTCTCTCTCTTTCTCTTC
TTCTGTACCTTTTGAAAATTCTTGGATTACACTTCACAACCCTATAAATGTCCCTTTTCA
GCCCCCAAACCCTACACACTCACGTCCAAATCAACCCTAACCCCTCCCCTCACCTAGTGG
TCAATCCTTCAAACTTTATCAAATCTGAAAATCCTGCAACCTGGTTCTTTGAAAATCAAG
CCAAAACACATCTTTTCCATCTAGGAACCCTAGAAGCCCTCTGCAACCTAAGCCCACCAT
AATTTCTTTTGTAGGAAGCCTTAGGCCCTGTTTGTTAATCTATAATATGGTTTGGTGGCA
ATTGG
>TRINITY_DN119_c0
AGGGTAGAAATTTGCCTTTTTGGCTAGCCTCAAAGAGTCTAACCCTAAAGCTTTGATGGG
ATGGGCAGCTTGATAGATGGTCTTCGAAGGTAGAGTAAAGGTATACCATGTAGTCAGAAG
GTTATCCTCTACGCTTCGACGGCGATTAAAGGGCAAGTAAAGGTAAATCACATGGCTGCA
AAGCGTAGGTGGGATTCCCTTCGCATTGTGAACGTCAACTAACTTGTGGTAAATCCTTTC
CCTCATTTGTGGTTGTAAAGGCTCTGGCCAAACATCCCAACCTATGGCCTTGATTGACGC
AGTAGCGGATGAGGGAGCATCCCATGCAGAGAGGGGTTTTGACAAAGGTTTGAGAGAATC
GGAATCCTGAAGTTCCATATTGGCAAGTTGTTCATCCAAAGAGGCATAATCAGCATAAGC
TTCCATAACTTGTATAAATGAAGGGGGATAAGAGTGGTCAATCAATG
>TRINITY_DN124_c0
GTACCTGTTGTTAAATGCATATAGATAACTAATCTGGTCCGTATAATCAGTTTGGTGACC
ACAGGTGGCAAACTAGGCCAGAAAATTGCCAATAACATTATTTTAAGCAACAAGCAAATC
CATCTGACACAGACACAGGTTTCACAAAGTTCGGCAATGCTAAATTCCTTGTATAATTTT
AATATCCACTATTACAATTTTAATCACCATATCCTTAATGGTGGCATTAGTATCCAATCA
ATCTCTCTCTTAAGAGTTTAAGATATGGTGATTGAGTAGGGTGAGCATGGTTCGGTTTAG
GAGAAAACCAATGACCAAACCATACTTATGGTTCTATGAAATTTAGAATCAACCCAAACC
ATGAAACTATTGAACCAAACCAGTGAAACATGGTTCAGTTCGGTTCGGATTGAAACCACG
ATTTCTAAAAACATGCCATCATTTACAACATGCTCACGTAATATTACTTACAATCTACTC
AAACATCAAGCAATATACCATCATTTTCAAACAAGAATTGTTTAGAATTAGTTTTACCAC
TATACATCAACATGCTTGCAGGTGCAGGTACAACTTACTTTTCTTGAATT
>TRINITY_DN188_c0
TTATCTTTTACATTCCCTAGCTTCCCTAGCTTAGAATATCTTTTTTTCACTTAGCATAGT
TTAGTTCCAACAACTATCTAGATATGTAAACTGCCTCTGTTCATCAATGGAGTAGTTTAT
CACATTTGTTTAGTTTAATTTCACGTTCCACACTCATACAAACGTAGGAAATGATGATGT
CCTCTTCGTTGAGGCAAAGAAAGAACTTTTGTGATGTTTCCCCTTTCGTCACAAGCTTTC
GTTTGAATTAGAAGTTAGATCGGGTGCACTGCTCTCATTTGGATCACAATCCAATCCTAG
CATGCCCACAATTTCCACACTTTGCAAGCCATTTATTGTTAGCCCAATTATTGCCAAACA
ATTATATAATTAAATTGTTACTTAATTTGGTAAGTGTATTAAAAGTCTTTCAATCTAATA
ATGCCTTAGAATACATGCACTCTATTATCACTTCCTTTTGTGTTGATCATGGTATTATTT
ATCAAACTAGTTGTGCTCACACTTCTCAACAAAATGGTATAGCCGAAAGGAGGCATTGTC
ATTTGCTG
>TRINITY_DN122_c0
TTGAAATAAAATATGTTATTTTGAAGTTTTGAACTAATTTGGGAGAATTTATGAAAAATA
AGACTTAGTTGACTTAATTAAAAATTGATAAGACCCATTGGTAACCTAAAGGGAAAGTGA
TCCATATTGATCATTTTTCCTTAATTTTATATAGGGACGGGCTTTCAGATTTAGATTGGA
GGCCGCCACGCCCATTTCGATGATCCAAATCCCTTGATGTGTGTTAAGTTGAATAAAACA
GTAGTAACATTTTGTTGCATAATATGTTTACAGTTTTTTGTTTTTAGAAAAATAAAACGT
GTTTTTATTTTTTTTTCAAAGAGAGTTCGAAGTGAGAAGAATGCGCTTGCATTTACTTGT
AATCTGCATGTTTTCACCTGTTTGGAAACCCCCTTCTTTCATGTTTTCATATTTGAGCCC
TGTTTTGAAGACGGATTTTAAAAAAATTTAAAAACAAAAACATGAACCAAGCATGCTTTG
TTTTGTGTTCTCATGATTTTTGAAAACAGAACCACAAAACGATCAAGCCCGAATTGTCCA
CCATTTTAACTTCTTATATCACTCCACCGGATTGAACTTTTATACTGTGCAATGCAGGTA
TATGATGGTTCAAGGAAAGTATGGACATCGAAGCCAGA
>TRINITY_DN125_c0
AATCAATGGTTTTCTTTCTTTCAATTTTACCCTTCGTCATGGGCATCTCATATACACAAT
TCAAGGATTACTGACACATTTCTATCATCATTTTTTTTTCCTTTCGCTCATCATCTTTAC
CAATTTATCATTAATTTCAATCCACGGTAAACTGCATTAACAACACCAGCCACCATAAAC
CATATTTACTGTTATGAAAAATATAAAACAATAAAAAGGTAATTTAACAGCAAAATATGA
TTCAGTTCACGATGACAAAGAGAAAAATGTTTAAATCAAATTATAATTGAACTAAAGGTG
ATTGTCAAAAAAAATTGTTAATAATTTCATCAAACAGTGGGTGATGTCACGCCCCCCAAA
GATAGATTAGGCGGAAACTAATTAATCTAAGCGTGACACTTTAGAAAGAAATCTTATTTT
CTCATTCTTTATGTTATTGAAAAACATTTTTCTTAAACAGATTTCTTTACTTTTACAAAA
AAAATCCCGTCGCAAAAGATTGCACCTTAAGGTTTTTACCCCTTTTTTTGTTTTTAAAAC
CAAAAAATATATATTATGAGTTGAAAAGAAAATGATAATACAACAAATGGAAGTCATAAA
CCCACTCTTTGTATATTGCATTCAGTACACTTTGTTCCTTGCAAATAGACTGCCCTCACG
GGTTTACAACAATAGAAAGGGCATCACCCTTTACAAAGGAGTGGCACTCGGCCAAGACAA
CAAATAAAGGCCCGAAGCAAAATACACATAAAATGAGCTCTCCAGCTCTTCACCACATTA
CTAGCATGTTATAGCAAGAAAA
>TRINITY_DN120_c0
GCTATTTTGTAGATTCCAGTCATCGGAGGTCAGAATCGACGTTCCAGTCTCATCCGTTCA
CGTGCGGAGAATTTGGGTCCATACAGGGAGTATTAGCGATCTTCTTATCAGTAAATCTAG
CACGATGAAGATGAACCTAAATCTTTTCAAATTCATGAGAAAGATAGTTTTTCACATCTT
TAGTAGCACCAGAGTCAAAACCTTTGATGATCATATCAGCCACATATAATCACAAAACAA
CTATCCCAGTAATCGAATGATGAATAAAGAGAGCAGAATCACCATGACTACAATGAAACC
CAGTCTGAGTAATAGTCAATTGAAAGCGCTCATATCAAGTTCGAGGAAACTGCTTCAAGC
CCATAAAGAGCTCACCGCAGAAGACAAACATAACCAAGGGATGAGAAAGCATGTGAGGAG
GGCGCATATAAACTTCCTCATTGAGATGCCCACTGAGGAATGCATTCTTGACATCTAGCT
AAAAAATGAGCCTCTGATGAATTGCATCAACAGAATTGTGGTCATCTTAGCTATAGGAGA
AAACATCTCACCAATCCCATACTCTTGTGAAAGCCCTTGGCAGCCAATAGGGCCTTATAG
CACTCGAGAGATTCATCAAAGTGAGTTTTAGCTTTGTACACCCACTTACACCTAATAAGA
TACTTTTTTGCAGGCAAAGGAACTAACTCCCAAGTAGTAGTCTTTTACAAAACAGACAAC
TCATTGTCTATAGCTTGAACCCAATTAGGATCCTAACAAGCCTCATTGTAAGATTGAGGT
TCTAAAAAGGAATGAATACTAGACAAGAAAGTACTGTA
>TRINITY_DN130_c0
GGACCTGCAAGGACGATCAATGGGGAAAGAACCTTCTGGAGTCAGTAAAACATATCAAGT
ATACTAGTGCAAGCATATCATGACAGCTTTGTAGACTGCGCAGATAGAGAACTGAAATTA
CTCTAGCAGATTAAAACAAAGACCTGTAGATGCAACGGTAAGGAAGAGTGATATGATCAC
CATAAATGGAGATGTTAGGAGGAAAGGAAGCCCTAAGCTGACATGGGATGAGGTAATGAA
CAAAGATATAAATTTATTTAATTTAACTAAGCATATAACCCTTGATAGAGCAGAACGGCG
AAAAAAAACTCATATAGCTGACCCCACTTGATTGGGACACAAGGCTTAGTTTGGTTTGAT
TTAGATT
>TRINITY_DN126_c0
TGCTTTTAGAGTAATGGAAATGGAACTCAATTTCTTATACGAGGTTCTCTACACCAAGAT
GGCTGTGGTGCATAGTAAGATTGGGTTCTTTTTCCGTTTCCTTTGCACTGCTTTGATAGC
GGTTTCCCTAGAACGCTTTGCATCTCATCATAAACGCCAACTAAACCAAATTGACATAGC
TGTCACCTACACTCGGCTTATCGGTGCTCTTGCCTTGGACTTCGTAGCACTCATCAAGCT
CATCTTCTCTTACTGGACTACAGTTTTGCTCAAGAATTCTAACGCCATAGAGATCGTTTA
TGTAATCGGGGACAGACTTTCATTTGACAAAAGGCGGCGGTGGTCCAATTCTGTCTCACA
ACACCGCTTAATCAAATATTGCCTGGAGGAACGACTCAACTGGTATGACAATGCAGCTAG
ATTTTTGGGACTCGAGGATTTCCTTGTTGAGATGAAATACATTAGAACCAAACTCGTGGA
TGAAAACCTGAAGTCATTCATCTTCTCGGAACTGAGGCACAAGGCTCTCAATGCAAAAGA
TCCAAAAATTGCCAAGGAGATGTGTTCGGCAAGGGTTGATTGGATTCTCTCGCGATACTT
GAGTTTTGTCTCCCCCATTTTAGGGAGCGTCAGCGAGGAAGTTGAATATGATGAGAGCCT
CTTGCTGTGGCATATTGCTACTGATTTATGTTATTTCACTTGCAGTGAAAATGGTGACTC
AATTACTCCCAAACATCGCGAAATTTGTAAGACCTTGTCAGATTATATGTTGTATCTTAT
TGTTATGCAGCCTACGATCTCGTCAGCAGTGGCAGG
>TRINITY_DN136_c0
AAGTGATCCCTCCTTTTAGGCGCTTGCTTTCTAAGATGCCAACGTGGTCCCTAATTGTTG
CAAATTCCATGCATAGCTGGGTATTGCACTCATGAGTCTCCCTAGCTTTTCTATCAATCT
CTTTTTGAATGTTTTCATTTATTATGTTAATAATTGGATTGCCCCTACCAGGACATTATA
ATGCTCAAATATATTGTTGTTTTTCTCTATCCCAAGGTTTTCTAAGAGTTAAATTTGACT
TACCCAAATTCAATAAAGGAAAGTACAGTTCTCATGAGGGAAGAACAGTTTGCTAAAAGA
GAACCTCACAAATCACTAGCTTAATTTGTGAATATATACCCCATACAAGTGTGTTTATGT
GTTATGTATTGTTTAGTATGTTTGTTTGCATACCTTATCTAATTATTGAGGTAGATTGTA
TGATTTTTTGCGTACTCATTCTCTATCCTTTTTCTCACAGGGATTCTTTGTTATTCTATC
AT
>TRINITY_DN131_c0
ACCGAACTGCAATAAAAGTATATCCAAGGATTAGTCATCGATAGGATAAGTACTACATAG
CACTATTAATATGATATCTAGCATTACAAAGTGAAGACATTCAAACTTATATTAATATAC
ATGATTGCGAGATAATTTAGTAAAGAGTGAAAAAAAACAGAGCCAGAAAAGAAACTCAAA
ACTGTTCATTTAAAATACATGTACGTTAGGCTCTTAAAAAATAAAAAATAAAAAAACAAT
GTATAAATTTCAAACAGCCTATGTGTACGGAGAAAATACCTAACAGGGCTGTAAAGAGAA
CCATCCTCCTAGTCTGCTGTAGTTCAAAATAAAAAGGAGCCCAAACTAGCATCCTCATTA
ATGAGTGTGCTTAGTTTAACCATCACGCAAGAAATGCCTCCAAATAGTTACAACTCAATC
AATCCAATAAAGCTGAATAAAACCCAAATGCAGGAAATTTAATGTCTTTTCGACAATACA
ATCTACCTAACAGTAATCACTCTGTTGCAGATAATTATTTTAGCATGACAACATGCCTAG
AATAAATTGTTTTTCCTAGCATAAGAAAACTATGTTAAATGGACTTGTTTACATGGGTTA
CAGAAATACAAGGGTGGTCTAACTTTAAATCCTCCTAAACTCCAACAAAAACAAAGAATA
AGGGGACACTTACAAAATTGCCAGTGTCCTAAAATGGGTGTGGTTACTGATACAAGAAAA
GAAAAAATAAGTTCAGAGGAAAGGTGAAGGTGCAAAACTTTTCAGTAACTTGAGGAATTG
CAAA
>TRINITY_DN180_c0
GCGCTCTTTCGTGGCATATGCCTTGGGGACTTCACTCTCTTGCTTTGCATAAAGTGGGAG
GCAGCCTTCAATCATCTAAATTATAGTACATTACAAATGTCAACTTATAAGCCTGTTTTG
ATCAATTAATTTATGACAAAATCGTAAGCTAATTTCACAAAGAGTCAATCAATCATGGAT
GAAAAAATACTTCACTTGTCATTCTTCTTTTTTTCTCAATTAAATTTTGCATTGTTTAAC
ATTCAGGGTCCCCATATAAATGACATACAACCACAAAGCAAAGAACATGTGGCAAGCATG
TAACCCATATCTCATCACTGACATCAAATCTAGAGCACAACTGACAAGTTGGCATTCCAG
TTTTGTCAAGATCAGGTTTCCAATGATTAGTTAAAACAAGATCGTATCAGTTGCATATTT
TCTCTTTTCCACAAGCAGCAAAGCCAAGGAAGGTCCACACTGATCAGTAATACGCATAAT
ATCATTTTCACTCTAAGATAGAACCTGAAAGTTCACGGTAGTGGTATAAAACACAAAGTA
CACAACCAAATTGTAACAAAAACATGCCCACATGAACTTTTCTATTATCTTCCATGATCA
TAAAATATTGAAACAAAAAAGCCAAAAAAAGTAAAGGAAAAAACACATGGACAATAGGCA
AAAAGAGGAATAGAATCCAACTTCTAAAACAGGAAGTGAGCTGTCTCTAAAACTCATACA
ATGAAGGAAAGAAGTGTGAGAATATATAGTGTATTTATTAGGTTTGATTTGATTGTGTAT
TCTTTCCTTTCTCAGATTGTATAGTTGTCCTTCTATATTTAGCTTTTAGGGTTCTATTTA
TTCATATGTAAAAACCTATGTAAACAAAACTTTAATATACAAGAATTCTTACATTGTATC
AGAGCGATGTTAGGGTTCTGGTGACGTCTCTGGTTCG
>TRINITY_DN181_c0
GTGTGGCTTATGAGGTACAATCACTAATGATAGATATAGGAAAGACCGGAGTTCGAATAG
ATCATAGAATGGGCAATGGAATCGCAAGCTCACGCCGGAGTAGCTCACAGCAGAATCGCA
AGCTCATGCCGGAGAATGGTCAATGGCAACAGCGGAGTAGCTAACTAACATGCTTTTTCC
GGCGACGACACGGTGAGAGGGGAAGACG
>TRINITY_DN161_c0
TGATAATTTCTTATGATGTTTCCAAATAATATTAGGTTTAGTTTCCTATTTTAATTAGGG
TTTTTGGTCTATAAATATTAAGTTTTCGACATTGTATTGTCTAAAGTTAATTATAACATT
ATTGGAAAATTCGGTTGTGGCCAATTGTGAAACTGCCAAAGGAGCCTTCATGTGAGAATA
GACCAAAGGACAAGACATGATACTAGGAGTAGAAGAAAAGAGAAGCTCAAAAACATCAAG
AGTAGGGAGGGGTATACTACTCATAAACAACTACATGAAAAGGATCATTATGAATCAAGT
CTTCCTTAGACATGGGAACAGTCTTTGGAGGAAGAGAAGAGTATTGGTTGTGCTCAAGAA
AAAACACAAAACAAGAAATAAATAGTTTTTCAATAACTGGATCATAACACCATACCCTTT
TTTTATGAATGCCATAGCTCAAAAACTCACAAAAGACAGAGCAAGCATTGAACTTGTTAC
GCTCTTATTTAAAAAATAAATAAATAAATAACAAAACAAGAAGGCCCAAAAACTTGTAAT
AAAGAATAATTAGGAAAGCCACTTTTCATATGGGAAAATACCAAAGAGGAGAGGAGTGGG
CATACGATTAAGAAGATAGGTTGCA
>TRINITY_DN139_c0
GAAAAGGGCCCGCCAAACCCGACCCGCCCGCCCAATTACTTATATTATTTTATAAAATAT
AATATATATATATATATTTTATTATTTTGTTTGTTTATTCAAGGACAGAGATTAAAGGAA
GCACATGGCCTCCACCAACCCACAGCCAACTCATCATTTTCTTCTCTCTCTCCCTGTTTT
CTTCTCTCTCTTCTCTTCTCTTCTCTGTGATGAATCACTTTACCAAACCAGAGCCACCAT
GTTTCCAAACCAGAGCCACCATGTTTGTCTCTCTCTTTGTAGCACCTGCACAATCGAACG
ACGAGAGTGATCGGTCACGGAGCGAAGAACCTCCG
>TRINITY_DN140_c0
GTGGGACTCCTAAATAGAATGGAGTTGCTGAATGCAAAAATCGTCATCTCCTTGAAGTTG
CTCGTGCTCTTATGTTCACGATGCAAGTTCTTAAATCATTCTAGGGTGACGATGTTCTTA
ATTGTTGTCAATCTTATTAACCGTATGCCTTCTAGAGTTCTCCAGTTTAAACATCCTTTA
GAACTTCTCCCACATACCTCCATTCTATCTACCTCTCTCCTCATTAAGGTCTTTAATTGT
GTTTGCTATGTTCATACCTCTTGTCACTCGCGCAAGAAACTTGATCCCAAAGCTTTGCGC
TATGTATTCATTGGTTACTTTGCTACTTAGAAAGGTTATAAGTGTTATGATTCTCGGTCT
CACAAGGTTTATTTCACTATGGGTGTTACTTTTCGGGGCGAAGTTAATACTATGGAAGAG
ATGCTCTCTCCAGAGTTTTTTTCCTACTCAAGGGATTATTATTTGTGGTGACAAGATAAG
GATACAAGATATGAAGGGGAGAAAGACAAGTGTATACAAGGTGAGTCTAATAGATTAGAT
TGGATAGCTATCAAATAGGTGTTCACTATTAAGCAAAGAATACCTAGGACCATTGACAGA
TATAAGGCAAGACTAGTTGCGAAGGGATTCACTCAAACTTATGGCATCAACCGTCAGGTA
ACCTTCGGCTATGCAGCTAAGATAAACTCCATGCAGATTCTTCTTTCTTGTGGAGCATTT
CTAGGATCACCTTTGCACAACTAGATATGAAGAATGCAATTCTTCATTCTTCATGGTCAT
CTAGAAGAAGTGTATATGGATATCCATCTAGGGTTTTTTCCTCAAACCACTAATGGGAAT
GTTTGTCAGTTAAAAACGACACTATATGGATTGAAACTATCCCCTAAAGATTGGTTTGAT
AGATTTCTTATGGTTATTCTAAGATTTGGGTAAAGGCAAAGCTATGCTAATCATACTATG
TTCATCAAAAGGTGTGAAGATAAAATTACTGTGCTTATTGTTTATGCGGATGATATAGTA
GTAACTGG
>TRINITY_DN146_c0
AGCAGAGTACTTGGCATGGACATTCTTTCATCTCTCCAGGAAGCCTTTGCTTTTGTACAG
AATGAGGAAAGTCGTCGCTCTGCTATGCTTCCTCCTGCCCCTACTGATTGCTTGGCCTTG
GTTTCTGTACCTTCTCGAGATGGTGAGCGTGTGCCTAGTGGTTCTCGTCCCTCTTCTGAG
AAGGATTAGTTTTACTGTGACTATTGTTGTAGACTTCACCACACCAGAGAGACTTGTTGG
AAGCTGCATGGGACTCTTTCTGGTGGCCTCGTCTTGGTACTCAAGGAGGTCGGTCTAGTC
GGTCTAGTCAGTCTGGAGGGGCCAATGCACGGGCGCA
>TRINITY_DN148_c0
GTAAAAACAAAAAAAATACGGAAACCAAAAAATTCAGAATTTTTGAAAAGTGGTGTTTGA
GTTTTGAAACCAAACAAACTGATTTCACCAATTTTGCTAATGTGGTTCAAGCTCTAACAT
GGACCTCCAATAGACTCGTTGAAGGCATGCTAAAATGACTTTCTGCTACAATCCCTCGCC
AAAGGAGGTGAGGTGAAGCAATGTACAATAACCTCATAATTTTTTATTAATTTCTTCATT
CCTTGCGCTCTCAATTCTCATCCATGTGGTGCACTCTTCAGTTGGTATTTTTTTACAATC
TTCAACTCTCTCTCTCTCTCTCTCTCTCTCTCTCTCAATCGGGTGAAGATTAGCCTACAC
TCGCTTTGTTCCATCTCTTCCTCATTCGGTGCTCTCATCTCATTCTCTTTCCATTGCGAG
AGCCAAGTATTTATGTCTTCCCTCTTGTTTTGGCTAGATTCATCGTGTTTAGTTTTGAGT
TTTTAACAATAATTTTTGAGTTTTAAATATGTATACGTTATGTTTTCA
>TRINITY_DN152_c0
GGATCCTGACTATGCTCACCAAAGACATCCTCAAACAAGTTGTCCGCATTAAAACTGCGA
ATGCAGTGTGGACAAAGTTGGAGAAAATGTTCGAGTTAGCTCCGGCTTCTCCTGAACTTG
GTGAATATATGACACTGCACAAAGCTGCAATCGAAGGTGACTGGGAGAGGGCTAGCGAAT
TCATGGCACAAAAACCTGATGCAATCAAGGCTAGCATAACGGCAAACTCAGAAACAATGC
TCATTGTTGCTGTGAAGTCAAAGTGGA
>TRINITY_DN154_c0
AAAAAATCCCAATCCAAAACAAAGGGTCCAAAAACTAATTGATGGTTGTTTCCCAAATGC
ATGGATTACTTATAGAATATTGTTGACTATACAAGTTACAGTTGTTTAGAAATTTTTTAA
AGTTGAGGTTGATCAAATCTTATTTTCAGTTAACTATGTCACAAGAAAGATTGAATGGAT
TACCAATGTTATCCTTTGAAAATAATATGGTAAATAGGTTAGATTACACAAGTT
>TRINITY_DN151_c0
TTGTACAGCATAAAGTGTATATCAATGAGAACCAATGTACTCCTAATCCTCAAAAGGCTT
TAAAAACATCGTGGATATGTTAGTACCTTAGGTCTTATCTTTTCCACTCAAATGATGATG
AAAAGTCTGCATGTTTATGGCAAATTCAGAATAAACCAAAAATAACAAGATCAATAACAA
CAACGAGAAGGAAAGGAAGACTGATGATCACTTGAACTCAACCAAATGACAATAAAAGAT
CTAAAGCCAAATTATTATGTCCCATTAATAAAAATGTTGTTTGTTTCTCAAAAAAAATCT
ATTAAAAACTATCTCCGGAAGACTAAAAAGCACTTACCACCAATCCATTGATAAAACATA
AGAGCTTATGAGGAACATAACTCACCGCCCAGTTTGTAG
>TRINITY_DN153_c0
AATTGCAATCTCCGCCCTCAATGGTGTATTATGTGTAGAAGGAATGAGGATTTAATGGAT
CATTTATTTTTGCATTGTCCTTTGGCCTTGTCTTTATGGCACCGGTTATTCCAATTGGCG
GATATGTGCTTGGATGACTCTACCTTCTTGCTCCCAATCACTTTTGATTGACTTTAGAGC
ATTTGGTACCAACAAGAAAGGCAAGGCTTTGTGAAATGATGTCTTTTGTTCAATTCTATG
GTCTATTTGGTTGGAGTGTAATGGTAGGATCTTTAAGGACAAAGTTGAAGACACTATCCT
GGTATTTCATTATTAAGAGTAAAATACATGGGGTTCATGAAAATGGGAGGGATTCTATCT
TGATTTGAGTTTTTCCCTTTTCATCTCTTTTGTTTTCTTTAGTGGACTTTGTCTCCCACT
TTCTTGTATTTCTTTTTATTTTTGCTTATTAATATAATTACTTTTGTTGCCG
>TRINITY_DN158_c0
TATGATTCTAGCCTTTTCAAGCACTTGGACATCTTTCGGAGTGTCTATGAGTGTATCCAT
AAGGATTGCATATGATGTGAAGTAACGCTTGACAACATCACCATGGCAACACTGCTCAAA
AGCAATGAGGTTTCTCAATAATGGCTCGGTGTTGCCATAAAGATTCAACGTTGGGATTTC
AAAAAGAGCTCTATGAAAAGGACCTTCAGCTTTATGGAACCTGACCTTCGTATCACTGAC
TTCAAACTTGACTCCTGCATAATCAAGGTCTGTTGCACAAGGCATGACCAGGCCAAGAAG
GCGTTGTGGGGCTGCATCATGACAACAGTAGTGGTGGTGTAGAATATGGAGGATATGACG
ATAGTCGTTGTTCTTTGGTGGTGGTGGTGTTACATTTTTTTCTGAATTCCACATATTTTC
AAAATATGAAATGACATAGTCAGTCAGAGTACGAATTGGAGGCATACCCGCTATACGAGC
CAGGGTGAGGTCAAACAGCTTGCTGAGGACAAAGAAGGGAAGCTGGTTCTCGAGCAGTAG
CAAGTCAAGTTGGATGTATTTGGGCATTAGAATGCTGTCAAAAATAGGATCGGTGCTTTG
GTTGATCCTACGGGAATCCCTGTAGAGAAGTTCGAGTATG
>TRINITY_DN160_c0
ATAAGATTTATTATCAAATTAAGAACATGAAAGCTCGTCATCAAATTGCTTCTGAGATAC
GAGACATCAAAGGCAAGGTCAAAGATATTGCAGAGAGGCGTCAGAGGTACGGTTTCAATT
CCAGTACCTCAGAGCAAGGCTCAAGCTCCAATACATGGTATGATCGACGAGGTGATGCAC
TTCACCTAGAAGAAGATGATCTAGTTGGCATCGAAAAGCCTAAGCAACAGCTTATTAATT
GGGTCCTTGATGGTGATTCTCGACTCAAGGTGATTTCAG
>TRINITY_DN159_c0
GACCAGATTCGGGTTAAGGTGTTGGGTTGTATCCCTTTCCCTAATTTAAGAGAGGCTTAT
GCTCTTGTTCAGCAGAAGGAGAGTCGCCGTAGTGCCATGGAACATTCCTCCAGGTAGGAT
TGCTTTGCTTTGGCTGTTGCTCCTTGTGACAGCTAACCCTGTCAGTCTAAGTTTGGCAAT
AAGGTTGGCTCTATTGATCGTGATCACCTAAAGTGTGATTATTGTGGGAAAAACCGACAT
GATCGGGACCATCGTTGGAAATTGAATGGTCGCCCTACTTGGGGGCGTGGGCGTGGACGT
GCAGTGCGTTCTCAAGCCCACATGTCTGAGACCTCTG
>TRINITY_DN157_c0
GTTGTCCGTTCTACTGCTGAAGCTGAGTATCGTGCTATGGCTCATGTCACTTCTGAAGTA
GTTTGGCTTTGTTGGCTACTTTCCGATATGGGTGTATCTTTCTCTTCTCTTACACCGCTG
TATTGTGACAATCAAAGTGTTGCTTAGATTGCTCATAGTTCTGTGTTTCGTGAACGCACC
AAGCATGTTGAGATAGATTGCCACTTTATCTATCAACATTTTCAAGCTGGCACTATTTTG
CTTCCTTTTGTCCCCTCTTCTTTTCAGTTGGCAGATTTCTTCACTGAGACTCACATTGCT
GTTCGGGTTTGTTTTCTTCTTAGCAAACTCTCTATGTTATCTGCAAT
>TRINITY_DN155_c0
AATTTAATACCTTTACAGGGTATATATGTTTGCTCGGTGGTTTTGTGCCTTTGTTGGTTC
CTTTAGGTTCATGGGATGAGTTTTGTTTTCAGCGTTTAATGCACCTTGCTTTTAGATTCG
TTTTGGGTTTGCTTGGTGTCACATGGAATTTCTGGTTTTACATTTGCGTTCACTACATTT
TGCTTTATTTAATTATGTATGCTGGTCGTATATGGACTCTTAATCAAACTTGCATACAAT
GAATGCTCTTGAAATCTTAGTGCCAGTTTGGATGCTCAGACAACTGAAGAATAGATTAAA
ATCTGAAAATTTGATCTTATGTCTATATGGGCTTGGTTTATGAAAATTGAATATTTCAAC
CAAATTAGGGCAACTAGTTCTGTTAGTTGTGGTTGGTGTTTAACTGGTATTCTTTGAGTA
CCTCAAATGTAAGTGGCAGAAAACTGCTAAGGAAAGGCATGTTACCTCTGACCTAACCAG
GAGAGAACTCGTCAGCCAATCCAAACACACCTGAATTAAATCCTCATATTCTTGGTTTGT
TCACTGAGGAGAAAGCTTGGGAAAGTGAAGCAACTTTTGTTGACACTCTTAGACAGTAGA
CTTGTGTTTGCCACTTCTTGGAATTGTGTTGACCATTTTATGATAAATTTCATAGTATCA
GACACTTGGCTGACCAACAGATGAACACACGTCGAACTGTCTCACCCAAATGAAAATTTA
ATATGTTCATATAGCCTGCACAAGTCAAGCATGCAACGGAAACTTCTTCAATACAGGGAG
AGAATAAGATGTCAAGGAAAAATTTGATAAAAG
>TRINITY_DN156_c0
TTTGATGTATCACTAAGCATTGCATAAATTCATTTCTGTATGTTTCTTACTATTTTATTT
CATGCAAATCATCTTAGGCTTGTTAATGGGGGGGCTGACAAATTTTTTTTAGTTGTAAAG
TTATGTTACATGGACTTCTCTAAATTTGTGAAATACCTTATTGGGCACTCAACATTTTGG
TAAGGGTGTGGGATATATGTTAGATATGCCTAATTTGACATGCACCCAACAAGGTCAAGT
TGACTATTTATGCATAATATTTCAATAATAGAATGCTCTATTTTAGTTTGTAAACATCAT
TTTACCCCTTAAAAAAAATTTAAGAAATATGAAATCTAGATGTATCGCAAAGTCCTTGGA
CATGAAAATGACATGAATCTGACATAAACACAAACCCACACCTGACACTGATTCTTGAGT
TCATGTAACATGGTCCTAAAGTCAAAACTTGATTTTCTTTGTGTGAGAGCAAGCAAAGCA
ATAATAGAAAAATGGAATTCTGTCCATCCACATCCCTTTTGTTCACCTTTTTCTTTTCCT
TGATCTAGCGTTCTTTGACATTTGGAAAGATGGTCTTCTAATGCTTTGTACCCATTTATT
TTTTAGAATGGTTTGTACCATCTTCTGTATGGATGCTATTATTAGTCAATGGTGTCTTTA
GAGATCTCAAGCATTGAAAGGATTTTATTTTCGCACAAGAAATTCCTGGCCTTGGG
>TRINITY_DN163_c0
AAAATATCATACTAATACTATAAACAAAGGCTTAAAGTATGATAGTCAAATAATATTGAA
TTAAAAAGTGTTAATGATTAAAAAAATGGTTAGGGAACCTGTGACTATAAAGTGTTGCTT
CGTGTCATTTTATATGTTTATTTATTTATGTAATATATTAAGACATATAAATATTTCATA
TAATAGCAAAAGGATAGAGGATTAGGATTGAAGGAGGGACAATTGTCCATTGCTTAATAT
GTATAGCATGCGAGGT
>TRINITY_DN162_c0
ATGCCACCATCATCAAATCCTCCATCTTCGCCACACCCACACCATTACTGTTGCGTCTTC
CACCTTGCCATACCTACACCACCATTGTTGCTTTATCCACTATCTAAGTCTCATTCCTTT
ATAAATCTTAGATCCGATTAGAATTCATCGTTCGATATTGACGCCTCAAATCTAAATCCT
GTCTTTCAACATCTCAGATCTCAATCTCGTCTCTTGACGCCAACAGTCTCCCATGATCTT
AGTTCTTGAATCTCGGTTCTAGTTAGATGCCGCGGTTCAATTTGACTGGGTCTCAAATCC
GATTCTTCATTGTTTGATTTCGTCATTCGATCTGGCTAAATCTCATATCCGACCACGAGA
CTCTCTCTTTCATACTCTCACTCTCTCTTATTCTAAGTATGTTTTGTTGAGATTTTTG
>TRINITY_DN164_c0
CAATTTCATACTTTATCATAACCCTGACAATTTTGACCTGCGTACCCTTATACTTGACCC
AGCACTATTAATGCTTTATAAAATATTTTCTATTAAAATTGAGTTAGATTAAAAATATTT
TGATCGGGTAATTTTGTCATCCCTATTCATGCCATTAACAATTTGAACAGTTTCTGTCCA
ATGGACTTCATAGACTCAAATTAAGAATGTTTAATAAACACTTTCAATAGTTGAGGGACG
AATTAAATAAACGGTAATAGTTTAGTGGTGGTTTTTATATTTTACGCTTCGGCTCGG
>TRINITY_DN165_c0
CCATAATATAACAGTAACATCTTGAAGGTCTGAACTACAACGACGAGCCATAATATAATG
TTTTAAAACTATTTCTTGATTCACTATAGTTTTAGAGGTAGGAGAACTTACTGGTATCAA
AGTCTTAAAAATTGCAATTGAACTACGGGATCAAAGTCTTCAAAAAAGAAAGTAAAACAA
ATATAAAGGAAAGCAAAGGAGAATGTCCGGTATAAATTGATAAACAAAGTTTAGGTTTTG
TAAAAGGAAAATAGCTAGAATGCAAACTGCAACTTCTAGAATTATCCAGTCAGGGCAATC
CCTCCATAGCCTCTTACAAAAATGATAATTGGCCTTGAATGATATATAGAACTTCATTCA
TAAAAAATCAGATACTTCGGGAGTTGCTCATCAGAATCCCAAAGCCCTAACAGAAAGAAA
CATGTGCTTGGTCAACCTTGCAGAAGAGAACCGCAGGG
>TRINITY_DN166_c0
ATGCTTTGGAGTCCACCCTCCATACGTTTCCCTCTAGGGTCAAGCCTCAATACACTCCCC
TCTAGGGTTGAGCCATGTCAATCCCTTCTGATAGGGGTGTTCACAGGTCGGTTTGGGTCG
GGTTCATCCTTGCTCATCAACTGAACATAACTTATTGGGTTAGGGAATTATTCATTCCAA
TACTCAACTGACCTACTATTCGAAACCGACTGAGCCAAAATGTTGGTTTAGCGGTCTATT
TGGTTGGGAGACTCACATACACAGATGAAAACAAATCTCAAATCTAAGACAAATCACTCC
ATCTCAATAGATGCAGCACAAATCTCAAATCTTTGAGAGAGAGAGAGAGAGAGAGAGA
>TRINITY_DN173_c0
AACAAACTCATTGTTTTGAAAATCTAAACTCTCTAAAAGTGGAAAGGTGTGATAGCTTGA
GATACATACTCACAATTTCCATGGCCAATGCCCTTGTGAATCTGAAAGTTCTAAGAATTA
GACATTGCAAGAAGGTGGAAAAGATTGTCACCAGGGAAAATGCAGAAGAAATCCTTTCAC
GAAGATTTGGCCTTGTCGAACTTAAATATCTTCCAAGTATAGTGTGTTTGGGGCCTGATG
TAAATGATACTAAATTTCCAGCCTCATTAAGGTACAGCGTAGCGTACTGCCCCAAGTTTT
CAGGTTGTGGGTAAAACAAAAGAAACGTTTAAGCATTGCAGATCGTCCACTCTTCAGAGA
>TRINITY_DN172_c0
ATTTGATTATAATCATCCTTGAGCTGTAATGAAATTAGGAAATGGTAGGCATGATTACTC
TATTTGCAAACAATCCTTGTATTTCAGAATTCAAATCTGGATTGGTGGATGTGTTGAATA
ATCAAGAATTAAGGGTTTTTGGAGGTTTGCAATGATTTCATATCTGTCACATAGCAACCT
TGTTTGTAGTAGCGTTTACCAGGTTGCTATGCTTTTTTCTTCAAAATTAGGCAGCTGGAA
AGGGCATAGTTTAAGGTTGTGTCAAAGATGTGAAAATCCATGGTTAAAATCAAGTCGTTG
TCCTAGATAGACTTCGATGGACAAAAACAATTGATGGAAAACGTGAAGGCATCGGATGAA
GTTAAATTTCAAGGATTTGTTGTGGCTG
>TRINITY_DN169_c0
GTCGAAGCCCTGCTGCTTTCGGTAACCAACCACCGTATCCATTGAGGAGGATCATATCCT
CATTTATTTCAAAACAATTTTCTTTTCGCAAACAAAAACGATTAAACAAAAACTATGTGC
GTCACGTTTATTCTTCCTGTCTCTCCGTGCGACGCCATTAAAGCGCCATCGTCTTCTTTC
TCTTCTTCCGCATCATCACTCACTCACTCACTCACTCTTCCTTCTAAAATTGTTCTCACC
AAGTCACCATCCAATTCAATTAACCATGCCTTCTTCAGATTCCCCATCTCCAACTCCCAC
TCACAGTCACACCAACCAATACCTCCAAAACCTTTTGGAATCAGCCCGTCCCTTCCTCCG
CGGTGAACTCGAACACGTCGACAAGAACCTCCCCTCCCTCGTCGCCGCACTGCGCTCAGT
CGGCGCCGGCGAGTGCTGGCACAAGG
>TRINITY_DN170_c0
TTAGGAAATAGGCTCAACAATGTATATCAAGCTATCCAATATCAACCACGACCGAAGAGG
GGGCTGGTAAGACAAGTGAGGCTGGTGAGCCCGTTGATGAAAGAGCTAACCTTTATGCAT
AAGGGCTGACAAATCATGGATGCCGATGCCGTGCTAAGTTTGTTTGAGACGGCTTTTGAC
CTGACCAAATCTCTGCTCTTTGCCTTTGGACATGGCGGACCACAATGGGCATTTGGATAT
TCACTTCCTCAAAGGCGCAATCCAATTTCATACTGTGGTATGCCTGGTCCCCTTTGAATT
TATATCTTATTTTGTCTATATCTTTAACTTGTTGCTTTTGCAGGCCTTGCAATGTATGCA
TCTCACTATGGAGCAAACTCAAGCTCTTGGCAATAATTTTTGAGCACGCCACTCTACTCA
GCGTGGACATGAAGCTGGCCTTGAGTGATGCTCAAAAGGCTTTAAAGTCTGTTGAGAAAG
AAGCTACTCAAGCCAAAAAGGCTACAACTGGTGTTGAAGAAGTGATCGAGCGGGCCAAGG
TAGAGATTGAAGATTGAACAAGGAATTGGTTGACGTCAAGGCTAGGCGAAGAGAGAAGGA
AGTATAGTTGCACAAAGTGGGAATGAGGGCAGGAGTGAG
>TRINITY_DN174_c0
AAAAAAAAAAAAAAAACACCAAAAATACTAAACTTTTGTACTCATGAATATAGGTCAAAA
TCCTATATTTCTATATGTGATGTTATTTAAGTAGTCATGTGATGCAGTCTAGTTGATGCA
AGATTGATGCAAGATTCATATTACCTAGTTAATGAAAGTACAAAAATAATAATATTTGGA
GTTATATTATGTTGCTGTATTTTTTTTTAGATTTTTTGGGGTTTTAGTGATTGAATATTG
GTCTTAAGTTGTTACCATAATGGGTAGGCTTATTTTACATAATAATTATTCGTTATTAGG
CTTTTGTAAGACCTATAAAACGGTGTCTTAGGAGAAAAATGAGTAAGGGTTTTGGAGAAT
GAAATAAAATTGAATATTTGGAGGAGCCATGGCCTCTCTCTGTCCCTCTTCTCCTTGTCT
CCAACCTATCTTTCCCTCAAGATTTTTCTCTTCTTTATCTCCCTATATGTGTTCGTTCTT
CTCATTCTTTCTTGTCCTCTATCTCTATCTCATCATATCACATATTTACTTGAACAAAGT
TAGCATGTTACATTTTCCCACCACATGTTCGAAAAAATTGCTTGTGAGAGAGAGCCAGGC
TACACAGTATGGCATCAAAATAAAAGGTCCTTTAATCAAGTTGAAGTGAAAAAATTTCAA
ACGTTAAAATCAACAAAACTTGAGTTCGAGTTTTCTTCAACAAGTAGGGATTGATATAAC
CTACTTGATGCAAGATTCATACCTAAGTTGTTTGTGAAGTCAAAATTATTTTTTAGGGGT
CTTTTGTATTTAAATTACATTGATGAATATTCACATATTTAGATGTTTTGGGGTTTTGGT
GATGGAATATTGATGGTTTAAGTAGTTACCATAGTAGGCAAGGACACTTTAATATGGAGT
TATTATTATGGTTATGTAAGGCCTATAACATGGTCCCTTAGGAAACGATGAATTTGGGTT
TGAACAATAAATTAAAATTGAATATTTGAAAAAGTCTCCTTTGTATATTTCTTGTGGTTT
CTCTCTCTTCTTTATCTCCCTCTATGTTCTCTTTCCATTCCGATTTTCTTTCTTCTTACC
TTTTTTCCCTATATCTCTATCTCATCAAATCACATTTACTCTTAACAAAGTTAGTCTAAG
AAGCACGGACATGGAATTCAACACAGGACATAATAATTTCAAAAAAATGAGGACACGGAC
ACAGCGGGGACACAACAATTAAAAAAAAAAAAAAAT
>TRINITY_DN168_c0
GTCCTTTATACATCATCCTAATGGGAACCACCCTGCCTAATGACAACTTGGTTGGGCCCT
TGCCTATGTTTACTTAGTAATATAGTTGGGTCCTTGGCTCACCTATGTTCACTTGATAGC
ATGGCTAGTTGGGCCCTCGGCTTTCCTATGTGCTCACCAACTCTACTTAGTCACCTGACG
GCCTAGGTTGGGAGCAGGACCTATGCACCAGCTCAACCTTGACCAAACTTTAGAGAGAGG
GGACATTGACCTTACACCAATGATGTCATACCACCAATTTGTCCAGC
>TRINITY_DN168_c1
TGCCCGGCAGCACCATGGCCCATCCAAAGCCCTTGAGCCATGGTTCTTCACAACTCATCC
AAATGGGAAGCACCTCGCCCAATGACAACTTGGTTGGGCCCTTATTTCACTCATGTTTAC
TTAGCAACATAGTTGGGCCCTTGGCTCACCTATGTCCATTTGGCAACATAGTTGGGCTGG
CCTTTAGCTCATCCATGATCACTTAGCAACATAGTTGGG
>TRINITY_DN175_c0
TACGACTAGTTTGATGATCGTAGAGATTCAACATGAAGTCGGCTGATGAAACGGCTTGGA
TCATCTTGGAATAACTAGATGAAGTCATTAGGTTATTAAATATGATAGATTTTCTTACTA
GAATTATGACTAGTTTGATGATCGTGGAGATTCAACAAGAAGTCTGCTGATGAAACGGTT
CGGATCATCTTGGAATAACTAAATGAAGTCGTTAGGATATTGAATATGACGGATTTTGAG
TTGGTGCACCATGGAAGTACTGGATGGG
>TRINITY_DN177_c0
ATAGTTATTCCATCTAAGTCTACAACTTTTGCCGCAACGAAGTAGGCCTGATGATCATCA
ATAACAAAATTTTTAAAAACAAAAAAAATTTAAACCCAAAAAAAAAAAAAAAAGAAAGAA
AGAAACCCATTAGGGTTTTCCTATTTTTCTTCAATTTTTTTTTGTAAACAAATCCTCCTT
GAATTTATTTGTTATTTTTAGTGAACATGTTTTGGTTGAG
>TRINITY_DN171_c0
GGGGTTTTTTTTGGTGGGGGGGGGGGGGGGGGGGGGGGGGGGATGGGGGGTGGGGTTGTT
TGGGGGTCTAACATATAGTGTATATACCCAAATTGAGAGCTTCAGTAGCATGTGGCTATT
AATGCAACAGGCAATCAATAATTTCTCATGACATTATCCACATCTAAACTGGATGACCTC
TCCAATCCAATTCAGAGGCTTAAATGTAAGCACAACAAATCCAACCCAACCTAAGCAAAA
GCAAAACCTTAAGTTGATCTTTCCAATCATGGGAATGGAACTCAATTGGTAAAGTCTCAA
CCTAACCTTTGGTGATGTAGGACAAGTTCAAGTAACACTCCTAAAAGTAGTGTGGCGAAG
ATTCATGTAGGCAGCGATAATAATAGGCTTTTGGGGGCAGATTATAATTGGTTTTTAGTG
TCTGAAAGGTCAAGAATGAGAGATTACGTTCAAGGGGCTGTTGGGGGGGCCTATGCTTGT
CCTACAACATTGAAATTGATTGGATTGCAATATCATAAGCAACCTGACCCTAAATTGGTT
GCAATATCAAAAATTCTCCATCTCTCAATTCCCAATATTATTCTTAACTTTGGACCAAGT
TACCTTCTCGACAACCTAACAAATTGCATTAATGCTTCTTCGATAAATGACCAATGACCA
ATCCCAAAAATGGCCACGGTCCAAAACAACTGATGAAAGATTCCCAAGCTTTAACATCAA
AATCCCTCCAATAAAATATTTATGTAGTAAAGTATGCCACTACAAACCTACAAAACCATC
TTTTGAAAAAAAACATATATAATAAGGTCAATAGACCCTTTACCATCTTCAAAATGTAAG
TTCATAACTCGATTGTTTCATAATTCACCATAACAGGCCTATTTCAATCAGTCACCGAGA
GGAGTACCAATCTACTCCGAATAAATGTGCAGCACCAAATCGGGCATACAATTTCAAAAG
TGTGCATGTCCGTGCTAATTTGTGTACGCAAGTGATCCATACTGCAAATAAATCCTACAA
ATCATTACTTTTTTTTTTTTCCTTCTCAAGCCTTCCAAGGATGGAGCACCTCAAATGCGG
CATAATATTTGAAAATCCCTCACGCTCAAAGTTAACACTCAGTATCATCTATATCATTTC
CCTTATCGTTTCCAAGCACTACGTCATGTAGTTCCTACATTCGATACAAAAAGAGGGGGA
GTGGGGGTGTTTGAAGAGAAGCTAAATTGCATATCTACAGGTTCATGGGGCACTAAATAC
ATGAACCTCATCCTTGCTTTTCCTTCCAACATAAATTAAAGCAAATAGCATTTTGCATTC
AAAAAAGGTCCACCCCCATTATCCAGAGAAGGCATCATTATGATGATGACGTATTTTGTT
CATATTCATTTCCCATTCTACTATCTCATTTGCAGTCAACTTCAAGTAATTAGCACCTTG
GAAATGACTTCAAAATGGCAACAATCAAAAATAACTCCAAATAGCATTCCGGAAGAACAC
TTTAAAATAAATTTGTTGCCAGGCTTAGCACTTGGAAACACCAAGTACTTGTTAGCCTGC
ATCAACAAGCCCAAATAGTCTTCCTGCACTTTTGACAATTTGTTTCTCATAGACCATCTA
CATTGTGTTGATCTTCAAGGCATGTTAAACGGCTAGAATCTCAAATTATGTATCAACTTT
GGCATGTCCAACCCAAAGCTCTACTTCGTTAATCCAACACTTCCTCCATTATAATACTAT
CTTCAACAATTGCTATGTTCCTCTTTTGACAATTTGAAAAGATGAACCCAACAATTGTGG
AAACAGAAATTAAGTTGTGAATAAAATAAAAGTATTAATAATCATAATTATCTAAATGTT
TTAATCAAATATGGGCTTATTGCATTACCGTGATTAAAATTCAAAACTCCAAGATGAAAA
AAATTCCCTTCTTTTCTCCCACCCCCTTCGCCAACAAAAATAAAACGCAATATTTGAATT
TTCAAATTCAAAAATCAATTTGTTCTGTAGTTGACTTTTCAAATGGTGAAAGCCTAGCAT
CACATTTGGTGTGGGGAGGTAGCTGTGGAGACAAACTACCCTACATTTTGTAGGGTTGTG
GTGGATAAGAGACAGCCTTGCCAAATTATATTCTGGAGCAAGTGCGGCAAGTGTTTTTGG
CACATACCTTTTTTCACAAGAACTTGCAAGATTAGGAGGTGGACCCTTTAAGAAAGCTTC
AAGAGAAGTTTTATTAATTGGGACTTGTTGGA
>TRINITY_DN176_c0
TTTTGATTTTTGGGCTGATCATGCTGAGTTTACTCCTATGGTTACTAGTGTGTGGGGTAA
GTTTATCAAAGGTTTTCCTATGTTCAGGGTTTGCTCTAGATTGAGAATGCTTAAACCTTT
GCTCAAGAACTTGAACAAGAAAAATTTTAGTGATATTACCACTAGAACTTCTGTTGTGCA
ACAAGAGCTTCAAAGTTTACAAATCCAACTTGATAAAAATCCCTTGGATATTAATCTGCA
AACTAAGGAAAAAGTAACCCATGCTCTGTTTGCTGACCTTTGTAGGGTTGAGGAGAGCTT
AGCTAGACAAAAATCTAGGATTCGTTGGCTTGGGTTGGGTGATAGGAATACCTCATTTTT
CTTCAAAAGTGTCAATAACAATAGGAATAGAACAAGGATTTGTAATGTGGTGAAAGAGGA
CAGGAG
>TRINITY_DN178_c0
GTTCATTATAAGGCTCGGATAGCAACAATTCAATAATCAAGTAAACGAAATACAAACTAA
TTAATGCATAAGTAAATAAAACTACCAAACAAGTACTAATGATATCATATATACCTATTA
AAGAGTAGATAGGACACAAACCTACACTAATATACACGTTCAAACAAGCTGTACATAATT
TCCAGATTCACGAGTCTCAAAGATAATTCCGGTACAAATACTTCTAAGACTCTGATGGTG
CTAATTTTTGGTAAGATTATAAAACAATAAGTCTAGTTTCCTCCCCAATTTCCAAAACTA
GAAAATAATATCAAGA
>TRINITY_DN179_c0
TAAACTATTTTGTTCAAACTTATAATTGGTTTCATGTGTGTTTAATCGAAGGATACGTGT
GTTTAAGTGATGGACATGTGTCCTCCAAGAGGCCAGGTCTTTATAAAGTTAGGAAACATT
TTGACTAGTGTCGGACATGTGTCAGGAAGTGTCCAACAAATGTCAATGTCCGACACAGAC
ACAGACACAAACAAGTCACTTTCTTAGAAGTGTCCATGCTATAAAAACTCATCTCAATAA
TAATAAATGAGGATATTTTATAATGTATTTTTTATCAGACTATTAATATTAAAACTTTGT
ACAAAAAAGGAATAGTAAAAATACACACACACACACACACACACATATATATAGAGAGAG
AGAGAGAACAGTTGTGTGACTTTTAGTGTATTGTTGGTGTTAGAATAACAATAATGCTAC
ATACCCATAAATTTTACCCAAAAATATCAATATGTGGTCCTAATTCAGTCTACACATTGA
CCCCACAATAAACCTATTCAATCTCCACCACACACTTAAATTCTTGGCACAATTCTGGGC
CCAAATTTTGAGTTCTCAGACTTACTATTAGAATAAATAATAATGACACATGTGTGTACA
TATAAAATATTATGTATATTTTAATTTCTAGA
>TRINITY_DN184_c0
TGGGGGGGGTGTGGGGGGTGTGGATATTTGTTAAAATAAAAGAATTTGTGGATAGATTGA
CTATTGGTCCGTTAGGGTGGCTATGGATTTCAAATCGTTGGATTTGATAAAATTATTCAA
TGAGTATGACTTAAATTTTGATTTGATAGCTTATATCACTACAAGGAAATTGAATTTTAA
GGACAAAATTTTAGGGACAATTTAATTTGGTCTCTAAAAATCATACTTTTAAGGATAAAA
TAAAGGGTTTTGCGTAATTTTTAAAAATTGACATTTAGGCACATAATTATACCATTTTGG
>TRINITY_DN185_c0
GTGGGTTTGTGTATTTTACAAACTAGAAATTCGAAGATATTCAGAGTGGGGCATAGTGTG
ATTTTGGAAGAGTTCCATTCTTTGGTCTTATTGTGAACATTGCGTTTGTTTTAGGTAATT
TAAAACCCACTACATTACAGATTAATTATTGTTTAGGTTACTCATGTGTTCCTCTTAATC
TGTATTATCTAGTTGTTCATTATTATTTTTAGCTTATTGGCTAAGAATAAGCTTACAAAA
AAGATAAAGATCAAGCTAAAAAAGCTAGTTTGTTTGGCATATTCATAGTTTTTTGGCAGA
AAATTTTGTTGCCAAATGAGGTAAGGCTTTTTGGCAAAATGGGGTTTTTTAACCAGTTAG
CTGGCTTTTAAGCAATTTCCAAATGAAGCCTAGTGTAGATTCCGAGCAAGAAACTCAAAA
GACACGTACATGTTCAAGTTTTGTTTTCAATCAGAAAAAATGGAACTGATACCGACCTGT
TTTCAGGAAAATTTTCTATAATCACCCCATTTTGAACTGTTTTTAAAATTGTTGTCTGAA
TTCTTGAAAACTGTTTTCATACAAAAATAAAAATGATTCAAAATTTTCATTTTTTTGCTT
CTAGAAACACA
>TRINITY_DN182_c0
AATCAATCTTGTTTATCTATATACATATATATTTAGATTTCAAATTCTTGATTAGATAAT
TTTCAAACTACTAAATTTTATGAGTATGTAGCATTGCTGAATTAAAAAAATCATTCCCCC
AACCCAACTATATATATATATATATATCCATGCTTGCATCATGACTCCTATTCTGATCTT
AATTAATTGCCTCATGCACCCTTCATATCAATGATTGACCCATCCACATTTATTTCCTAA
TACCTCGTGCGGATTGGGTAATTTAGTGAGAAAATAAAAGAAAATGGGTGTTTTATTTAT
TATTATTTGAAAGCAAAAGTAACACTATTTTATTTTCATTTCTCTCCCAGGGTACCTCAT
CTTTTCTTTTATTTTCTATCCAAGTTTATCATATCTTGATGTATTTGAGGACAGATTACA
CTGTTAACAATATGGACCTGATCAGGCTCATCTCCATTTTCCATTTTCATGTATAAAAAG
AGAGGGAGAATTATATTTCATCAGCATTCTTCTCAATTGGGAAAAATCCGTTTGTCATCT
CACACATTTTGTTTGTTTGTTTTTTATTTTAAAATATTTTCTTGTTTTTGAGGACAATTC
AGGCAACACAGCTCTGTGTGGGA
>TRINITY_DN187_c0
TGTGCCGAGGGGGCACAACATGAGTACAATCAAGAAAGGAAAAAAAGATTAAAAAAAAAA
GAAAAGAAAAAGTACAAAAAATAACTTCAAATTCCAACCACCACACCCAAAACAATCTAA
ATATCCACACTCAAATGTGAAAATACATCAATATAGTGCCAACTTCACAAAAAGGATCTT
TTTGGCGTCAAAGAGATTTCCATTTAATCCTGTAAGCTTTGCCAATAACCACAACTGAAG
TAAGATCCAGATGCTCTTTCTTGATCTTTCTTCTAAAATCTTCCGTAAAGATAAAGAAGG
GTGTTAACACGCTTCTTGGAAACCTTACCATCCCACTTGAACTTCCATTAATAACCTTAA
ACTCACTTTACCCACATTTGATCCTTTTTTCAAATGACTATCATAGATTGCCGAGTAATG
AAGCCTTCTAATCTCCTTATCCTTCCTAGAGGAGGACAATAAACCCCTACCATTCTTCAT
TGTAACGTTCTCAGTCTCTTTAATCTCTGCCTTGACTATACTAATAGCCTCATCTCCACT
AGCCAACTCAATCACCTTTATAACCATTTGTTTAATGTGATCAAGACTAAGGGAATTACC
ATTATCAAAATCAATGGACACATCAACCAAAAGTCTTTTATTG
>TRINITY_DN183_c0
ATACCATTATTCTCTATATCCTTTTATAATATGAACTATTCATCTGTGTAAAAAAATCAA
CTTCATTGGACATCACTAATCACATGAACAAATTACATTTTGTTTTTAAAAATAGATAGC
AATTATGAATTTAAACTTAAACTGTTTCTTTTATAAAACAAAATACAATTTGTTCATCTA
TTAATCTATATTTGATGAAACTGATTTTTGCACAAACGATTTTCACTACAAAATTTACGA
GATAAACGATTCATATCATTGTTATAGGCCAGAGTAAAATTCCCAAAATAAAATACAGGG
ATATATGAAGAACAGTATCCATGTAGGAGTCACATAACACCGTCTCCCTAGAAAACAAAC
AATTCATATAATCTATTTATCCTTTTTCTTTTTCCAGTCCATTTTCTTTGGAATGGGACT
TGATATAGCTTCTCATTTACAATCAAGGCCAAAATTATGTTTCCAACGCACACCAAATAT
ACTTATCACGTGTAAGCTTTAAAAATATCCATTATGAGACTATAGTCATTCATTCATCAT
AGGACACCGAATTAATCAAATATTTAATTATATAAAAATAATTATAATTATATATATATA
TATGTATATCAAATAGTGAAATCATTA
>TRINITY_DN189_c0
GGGAAATCTACAAGCAAACCAATGCTTATTATCATTGTTTGTCCTGAAATATTATAAAAA
GCCGAGTTACAATATATATATATATATATACATATATATATTATATTAGAAAAGCAGAAA
CCTTTCTGCCTCAGGTGCAAGAACAGAGCAAGGTTAAACAAATTTTGAGTAGCCTACACA
CGGCTGTAGAAAGTGAGTTTGACCACCACAAATGCTCCTAACGATAGACATTTTTGGAAG
GTAATTATGTACGATAAAATAACAAAGTTTCCAAATTTATGTGAACTGTTAGCACATGAA
GTTAGGAAGCATCATGGATGAAGGATTGAGGACTATCATATTGGTCTAGTAGATTTTGAG
GGTAAGTCAAAAGGGCAACTAAATAAAAGAAACAGACCAACTGAAAAGCCTCTGAGACCA
TGTGACCAAAAGAATATTTTACCCCTCCCTGCAATAATGATGATAATAATAATAAAATTG
ACAAATATGGAAATTTTTCCATGAGTGGACTTTATAAAATTGGGGAAATTTTTCCACAAG
ATACAATGGTCATATTTGGTGCAACTTATTGAACTGCTTACAAATTAATTTTTTTAATTT
TAGGAATATGTGCCAGAATGTTTGATACAAATTTTGTTTATAAGAGGTAGAAATAATTTA
AATAAGTTTTAAAAAAATTAATTATTTGGATTTACGAGACCTTGTTTTTAGCTTATATTT
TCTAATTATTAACTCTCAATTTGAGAAAAGCTGCACCAAATAGGCCTAATGTAGGTCCCC
AAAGTGCATGCATGGGCAAACTCGTCCAACATTTTATTGGATGTCCCCAGATGGATAGTC
TCATCCACCATTTAGGAGCAAGAGATCAATTTTAAAGAACAATTTAGACTTAAGAATTAA
AATATTATACATAAAAATTAATGAGCTTGTTTGGTTTGGTTCATAATTTAAAATTTTGAG
TTTTTTGTTTTTCGTGTTTTTTTGTTTTTA
>TRINITY_DN194_c0
GTGCAATTGTGGAAAAATAACAACATTAACAACGCTAAACATATCCCCTTTGTTCTTCAG
TCCAAAAGTTGCTTTATTTATTTTTTTATTTTTTTAAAAGAAATTTTCAGCTTTTTTGGG
AACTATGGATCATGGATATGGAAAGTGAGACGTATGCGAAAAAACTCTTATTGAGATTTG
GTAGCATCCTCGCTTTTCTGATGACTGTCCGAGCTTTGGAAACGTGGAGGGAGAAGATTG
TAGAATGTGGTCCCTTTCCCTCTATCTTACCCAAATTCGGTGTTACAAAAGAAGGACCAA
AGCTTCGGGTGGTGTCATAGAAAGTAGAGAAATACAAAGAGGAGGGGAGAAGATTGTCGG
ATTGGTATTGGACGGAAGTGGGAGAGAGGCCTGGCCGAAAGTGTGAGGGTTTTCCCAAAG
AGTTAAGGGAAAACACGTGAAGGGTTTCTTACTAAGAGAGAGG
>TRINITY_DN190_c0
GCCCATTACACCAATTAAGAGGAAAAATAACACAATTAGAAACTAAATATTCCCAATATA
ATTTCCTATTCTAACAATACAATTTCCTATTCTAACAGTCTCCGTATCTTGGAAAGTCTT
GCTGACATAGTAGATAGGCTTATGTTCCTTTTCTTCTTCCCTTATCAGCACTGCACTCAC
AACGTGGTTGGACACCGCCAAGTACAAGTATAGCTCTTCGTCTGGCTTTGGGGTGGACAG
AAGCAGTGGTGAAGTCAGGTATTTCTTGAGGTCCTCCAGTGCCTCTTTGCTGTCTTTCTC
CCATTCCAACTTAGCTTTCTTCTTTAGCAAAAAGAAAAGGGGTCGCATTCTGTTGGAGGA
TCTGCTTATGAAGCGGTTGAGTGCGGCTGCCATACCAGCTAACTTCTGTAGCTCCTTCTT
TCCCTTCGGGGCTTCGATCTCCTGGATTGCCTTTATCTAATCCGGATTGGCTTCAATCCC
CTTTCGAGTGA
>TRINITY_DN197_c0
CCAGAAGGTCCTGAACTTTGTATTTTTTTTTTTTCAATCGATTGGTAAGTTGTTCGGAAG
TATGAAGAAAGGTTGCAGGTGTTTTTGTTGATTGGGGTTGTCTATTTTTAAAGGTTTTTC
TATGATTTATCTTTCAAGAAATATTTGGAGGTTGGAAAAGCAGAAAAAGGAGGAAAAGAA
AAATTATGTTAAGGGTAGAAAGTTAATTTCTTTTAGTTTTGCAGGAAACGAAATGGAATT
TTAATAATTTAAAGAGTATTGATACAATTGGGATGGAGCCGAAGCGGAATGGG
>TRINITY_DN196_c0
GCAGAATGTGAATTGATTTGAATATGGTTTTGTGGTTTACTCAACTATAGTCTATCTACA
CGAGTTTTTTTTTTACCTCTGTTGAGAATCATTATTGGTACTTCACATCTCAATGCCTGT
TTCTTATTCACTTCTGACATAACAGTTAATAAAGTTACTGTGTGCACCCATCATGGTCTT
TTCCTTCACTCTTACTCCTATCTCCATTTTGTTTTGGGGAATATGTTAATTTTATCATTC
CAATCTCATTTGCAAATCTCACCTTTTGTATGTGGCTATCTTTTGCAGATGGGATATAAT
TG
>TRINITY_DN191_c0
TTTGGTTTTTTTGCAGCTTCACCTCGAGACCTCCTTGTCCAGGCAGCTTGAACAATAAAT
TCCTGCAACATAATTATTTCTTACTCGATTTTATGGGAACTATGTGAATTGAAGGAGACA
TAATTGCTAAACCATTCATGAATAAAATGAACATTGTTTCACTATGTTGAGGCCACAAGT
GATCTGCTTATAAAGGGAGGTCTAATTATTTCAGAAAATGGTCGTAAAACAATCTGGTAC
ATGTTAACTACAAGAATAAAGAGGTAGTGACTAAGAGCACATTCAAAGCAAGTTTTTCCA
ATGAAGAAGCACAAATTTATATTACGGATTAATTCAGAATGAAAGTTGGAAGAAGCAAAA
GAAATGTTCACGGCCCTCCCCAAGAATGAGGGCAGAGGTCATGAAACAGATCATTCTTGG
AATCCTATCTTTTCAGTTTGGAAGATATAACACAATAGCATGCTAGTGTTTGATACTTTC
GTAATGAAAAAATTGAGATGTGTCGTATTCCAAACATGAAACAGAAATTCACAACACTTC
TTGGTTTCATGCTTCCAAATAGGGACTGATTGGTTTTACTCTAGAAGCATGGATCTAGAC
ACAAGGCATGACATGTGCAAAATATACGGTTTTATATATTTATTATACATCATATATTTA
AATTATTTTATTTAAAGATATAAATAACACTAACTAAAATAAAAAAGCCATATATTCCAT
GGCTTAAGCATCAAGATATCATTTTTTTTTTCCACATAGCAATTGCATTTCATCAAAGAA
AATTGAAACACCACGTGGTGTGTCTGACATATGGACATGTGTGTCTGTGCCGTGTCCAAC
ATGTGTTAGACACAATCACAACACCCATTTTGGAGTGTTTGTGCTTGCTAGATCATAAAT
CTTTTAACAA
>TRINITY_DN192_c0
CTTCTATCCAAAAATAGACCGGAGAAAAGCTAAGTTCATAATCTTAATACAAAGTAACTA
AGAGTCCAAACAACATGCTGTCCTCATTCCATTCCATGTACTGCTGCTTTCACATAATAT
GTATTTTGGGTTGTTTCGGCTGAGGATCTTTTGTCCCAAAAAAAACTCTTTATTTCAATT
TATTTACAACCATTAGATCATATTTCAAGATTTACATATTTTAAGATTCTTGCATAATCT
TACCACCGCAAATTAATGAATTGGAACAGAGGGGGATAAAAGATCTTGACCGTGGATTCC
CCACAGCAAATCCCTGGATTTTATTTGCCCTAATTCTCATCCTTGTACTTCTCTTGAGCT
TAATAGATCCTTGCCATTTATTCCGATTCTGCTTATTTAAGAAGTTAGAACTGCCAATTC
ACCTGTTCCCAATCCCACAGAGGCTCAGTGTCAACCCAGTTCTCACTTCCATCAGTTTGA
GAAGGATTTGCATGGTCTCCTGAGGAGCTCTCTGTTGAGGTTGCTGTTGTTGTACTCTCC
ATTCCTATCCCTGGGCAGCTGTGATGATGAGAAGTAGTTGTCTCTTGATCACCACCATCA
GGGTGACCTTGGCCAACCACCGTTGTATCGCTTGCTGCTGATGGCCGCCTATCGAATGCT
CGCATGCACTTTGATTTTATGTACACTCGGCACAAACTGAACTCTTGTCTTAACTTTGGA
GTTTCAGTAATTGATGATGAAGCTTCTCCTTCAGTGGCCCTATACTCATTCATCTTCCAT
TCGGTTTTTCTTCCATTTGGAGCTCTTCCCTTGTAGAACACCATGGTTCTCTTCATACCA
ATGATTCGGTTCTGAGACGAGAAGACGAGACCAGGAGATCCAGTAGCTTTCCAATACCCC
GTAGTTGTGAGCCGGTTTGGTCTTCCTCCCCGGGCTTCATTCTCTTGTCTAGGAATGAAG
AAAAACCATTGCTCGGGGTCATTGCGGCACAGCTCTCCTGCAAATTGTGGGAGGTCCCAT
GGGTTGAACTCGTAAATGTAGAGGACCGGTATGACGAGGTCGAGATCTTGTTGTCTCCTT
CCTTCAAGCTTGTTTTGCAGATAGAATGAAACCAGCTCTTCTTCTGTTGGGTAGAATCTG
AAACCTGGTGTTACTAGCTGATTCTCCTCCATTGCACCTCTCTCTCTCTCTCTCTCTCTC
TCTCTCTCTCTCTCTCTCTCTCACACACACACACACACACACACACACACAAAAGTATTT
TCCTTTCTTTCTTGACAGGGATGTGGGTACATATGACTTAGTTGCTAAGTCATGT
>TRINITY_DN226_c0
GTCCTTTCCAATACAGCAGCTTCATCCATCTCAATCACATATCTGATATATGGAATTGCA
GTGATTTAGACTATACAAGTCCTCTGATTCCACTCTCTTCAAATGGTCCACACATTATAG
ACAACAGCACTGAATACCATGCCTTCTTCCTTCTCCTGCCCACCCTAGCTCTTCTCCAAG
AATGCATCAACTTCATAATTAATGGAAAAAAACCACACCATTTCAAACAAGACAAGAAAC
AAAGTCCAAAGCCCTCCAGCCACCAAAGCAATGAATAAAGAGATGGTCTATAGTTTCCAC
ATCTTCCTTGCACATGCAGCACCAATTCACTAGGTCCAAGGCAAATTGCTGCCAACAATT
TCCACAAAATAACTGCACCAACCACCTTGCTTCCTCATGCCATAAAAGGAATTTGGTGTT
CATATCTTTTTGGTGCCCTCCAACACAGCTTTATCCTCTACTCAAAAGAGGATCGAGGGG
GAGTAATGTTTCCCCATAGCTCATGCTTTCTCCTCCCCAAAACCACCCTCAAAAACAGTA
AGTATATGTGCCTGTGAAGAAACTAACCCCAAGTAGAAGTGCTGATTTTATTATTTTTTT
TTT
>TRINITY_DN234_c0
GGAAATGTAAGCTTGAAAACCCTATGCCATTACCCATCTCTTCCATCCTTTTTAATTGAT
TAATTGGAGCTTTAATTTGAATTTTTTGTGACCTAATTAGTAATGAAATTTGTAGTTTGA
GTGAAGAGATTTGGGGAAATTCAAGATTCCAAGGTTTGGTTATTTGCTTCAATTTGTTAA
ACTTCTCTAAAGTAGGGGCATTCTTACCTTAATTAATATAATTCTAAGGTTAAATATGTG
GTAATTTGTTACTTTATTGCATGATTGAGGATTGGAT
>TRINITY_DN228_c0
GGACAATTTAGACGTAGTTATTGTTAACTATGACTATTTCAACAAACTAGTTGGAAATTT
ATGAAATTCAGCTAAATTTTGTTATTTAAGAAAATGAATTTGGGTGTCCAAAGAAAATTC
AATATCTCTACTATGTGGATGAAGTTGGATTTGAAAGATGTTGTACACTAAATTAGGGCT
CCATGACAAGTAGACTAAGAGTGCTAAGATACATGTTTAAATGTAGCCTTTTCTTTTATT
TCTTTGGGATTCATATGCTTGAGTGGTTAATGTCTAAAGGGGGATGAATAGGCCAAACAT
TGAAAATAAAATCACTTTCGACATTACTATTCGTTGAGTCAATTTTATACCACTGGTGGT
GATAGTAGCAAATCACAAAAATTTAAAGCAATAAATAGAATACAATGATTTAAAGTGCAA
ATCCTTTAGGAAAACTCTCATGAGATGAAAATCACAATCCCAACAACCCAACCAAAAATT
CGCCATTAGATCAATGTAATACAAGACATTAGACACTAGGACTATCCAACTTTGAAAGTC
TTCCACGAATCTCCACGAGATCGTTCTCCACACTGGGTGGCTCTAACATAGTTAGCTTTC
CTTGATTCAACAGCAACCACAAAGCTTCATGCTCCAATCTCCGGTTCAACAACTCCGTT
>TRINITY_DN231_c0
CCGCTTTCCACCGCATGAGCGGAGATCCCCTCTGCACAAGCGAAACCTGTGCAAGTCCTT
AGCGATGCTACTGTTAAAACTCCTCATGAGCTTTCAACATTGCCGCACAAGCAGCCACAT
CTCCCCACGAGCGCAAGAGTTCATCTAGCCTATTGCCAAAGCTCCTCATGTGCAGAGGTT
TTTGGCCGCACGAGTGGATATACCTTGGGAATCGCGCATGTGGAATTAAGTGACTTGTTT
TGCTACATAAGTATAAAGAGTTCTGAATATTGTATTAGGGTTCCAACTTTTGTACAACGA
TGGTTGAGGCTAGGGCTAGAGAGGTGATTCCCAAGAGCTTTCAATGACGATTTCATCAAT
GTTGGCAGATTCCCTCCTCCCCATGAGCGGCTAGGCACCACACTTAGGGTTGAGATGAAA
CACTAGCTAAGTAACTGGGATTGTACTTTAGGGTTTTTGGGTTTTGATTTGATTAAACAA
GTTGTAAAACGTTTCGAGTATCTATTCATAAATGTTTCATCTCTATAGTACGCACTCAAT
ATCTGTGATTATGAATGTATATTTTACGATGGTATTTCTTGCATGTATGTTGGAAACAGA
AGACGAGGTATGCTTAGGTTAGACAAGTTGTGTTGTAAACCCTAGTTTAGTGTGGACAAC
TCAGGCCGATCGAAGATAGTTCGTACTCGTGCCTCAAATATTATCATTCTTGTTAATAGC
TTCGAACTTCTTCTTGTGAGGTTGTAGAGTTTCAAATATAATCTCGTAAACTTGAATTAT
CAATCTCAATTATGTAGCTAGTGGTGGAATCAATTCCCTGAGTAATCCCTTCTATTTCAT
TATTCAAATATTTATTGCATCGTTAATTAGTAATTTTCAATTTCCAATTTCTTAGTCTCT
CAAATTAATTTAAGGGTTAATGATCAAAGTAGTTTAATCAACACAAAAGTCTATGTGGTT
TGACACCCAGGCTTGCTGCTATTCTACAGAATTAGGGTACAGTCTAGGAGATTATTATGA
TTGTCTAACAATCGATCAAGCCCCTTTTGCCATCAAAACAAATTAGAGCCCATCGAAGCC
CCACATCCCAGTCTTCTCTCTGTCTACCTCTCCTCGTCCAGTCTACATCGAGTACCCATC
AGGCCAACTCTATCTCTTTCTCATTGAAGCCCTAGGACATGGTATGTTTTTTGTGTACCT
CTCCTCGTCCAGTCTACATCGAGTACCCATCAGGCCAACTCTATCTCTTTCTCATTGAAG
CCCTAGGACATGGTATGTTTTTTGTGTACCTCTCCTCGTCCAGTCTACA
>TRINITY_DN232_c0
ACATTTCTTAAGACATCGAAAAATTCCGGACCATGCATAACAACAGACCATCTCTCATCA
ACTTTGTCTTTTCTAGCAGCACCAACCTCTGAAATCAACGGACCAGGATCAACATCACTA
GTACAATCTCTACCTCTATGTATATCGATCTCAGACAATCTGAGACGACCTCTACGTTCA
TCAATAACCGATCCACTTTTCCCAAAACCTCAAAACAGCAAACCTCTAGCCTTTCAGGTA
AATCGATAGACATAGTTAGTGCGAGAATCGGAACAACTTTGGTTGGAGTACAATGCTAAA
CATCAACATTGGCTTTCATATATTTTTTAGATAACACAACAATAGGTGGGGCCCTCATCT
GCGAATCTTCTATCATCCCACTCGTAGAATACGTCAAATGCCCCTTCATTTTACAGTATG
TTATACTCCTTTTAATATTTAAATTTTCGAGTCGATACTTAATAGTCCATGGCACCTGTT
TATCATTAATGGTAGAATAACCATTCCCATATTACACTAATTCACACTGAGAGTCAATTA
GGAAACGTTTTATTTTGCAATTTTCTATTTTACATTTATAAAATTTTGAAAACTGTAAAT
AAAAACTCATTTGGTTTTACTTGTTTAAAAAAAATGTTTTCAGTCCTTGTTTAAGAAAGT
CATGACCCATTCTCATCCCTACCACCAATCAACCCTCACCTTCAACCATCCTATGCCGGC
CACCATTGCCAGTGACCTCCTCTGGCGACCACTTCTTGTTGGAAACCACCTTTAGCCATC
ACCACCATCTCTGAGACTTTGATTGTCGGCAATCACCTTCACTCACCACCTCCCGCAACT
GGCAATTACCCCCCACAACCACTTCTAGAGGCAGGCAACAACCTCTGACCACCATACAAC
CATCGACCGCTAGCCACCGGCACCCCTCTCATTTGTTTTCAAAACAAAATTTTATAACAC
TTGTACCAAACATGTTTTTTTGTATTCATATTTACTAAAAATAAACATAAACATGTTTAT
AACTTTTTCTGTTAACAAAAAACAAA
>TRINITY_DN288_c0
GAGCCTAACCATTCACAAACAATTATTGAGGCACCTTCTAGTATGCTTGCCCAAACCCAC
TTGGCTCATCTAGGAAAACTTCCACTCAAGCATTTTTTTGCTCTCCCACTTGCGATGACA
TGCTCAATACCCTTGGCTCGGTTAAGCAATCTTCCACCCATAGATCTCATGCTAACCTAC
GTCAGGTAGGAAAACAGACAAACCCCCTTGGGGTTGAAGCTACAAAGCTACAATCATAGG
GAACCTGAGCAACTGTGTGATCATCGTGCAGGACCTTCAAAGGTATGCAACTTGATGGCT
AAAGTTGAGTTTGTCAAGGCGCTTGCCTCTGCCCTTCGAAAAATAGCACCTTGAGAAATC
TTAGAGAAAGAGATCTCCAATAGATAACAACTCCAGACCATGAAAAAGACACATGACATG
CTTTATACCTCTCTATACTTAACGAGCATGCCCCCACAACCATCTCAATCTGAGCGTCTT
AGAGGATATCAACGAGACCACTAGCCAAGGTCCTCTCTACAAATAACGAGCCTCTTCCAC
TTTCATTTCCAAAAAAACACACTCCTCTGGTTGCTTGGAGACTCTAGTTCATCACCTCCG
GTTAGGCATGTCTATCAAGCCAATTTGAATCAAGCCTTGGGTTTCCCGAGCTCAACCCAA
AGACACATGACATGCTTTATACCCCAATTACAGAGTGTATTGTCTACTCGAGAAGAGAGG
ATGATACAAAAATTTCTCCTCTGATTTTCCATCTATCTTCCTTGGAATCAAA
>TRINITY_DN279_c0
TTTGTTCAATGGGAGTATCCACAGGCTTACATCCCAACATCCCGGTCTCTTTAAAAAAAT
CAAGCACATACTTACATTGGGAGATGAAAATACCATGTCTAAATCGAGCAACCTCAATAC
CCAATAAATACTTCAATTTCCCAAATCTTTTATTTCAAACTCTTTAGCTAAAGAATTCTT
CAACTTCTCCATCTCAACTATATCATCCCCAATCACTGCAATATCATCAACATACACTAT
CAATGCAATTACCTTCTCATGTGAGGAATGTTTG
>TRINITY_DN238_c0
AAAAGGGACAACAAAACTACTAAAAAAACATGGATGCAGTATTCTACAGTGAGATTTCGA
TTATTCTCATTTGAGCCGAAGTTAAAGTCTTCGAATTTGTGCAAAATGGGCTGGTGCCCT
AATTACAAGTATAAAAGTAGGTTTAAAAATTTTGTAGCAGCAAGGTAGTAGTTTGAGGTT
TAATCATCTAGATCAATTAATAAAAAATTATTCGCAGTGAGCAGTTAATATCACTGAAGC
ATGCATCAAGTGTTTGATTTGGATATTAGAACAGTTTAAATAAGGTTAAAAAGGCCATCA
CATTGTTCATGATGAGTCATTGTGAAAAAACAATGAAGCAGCAATGCTTCATTGGAACAA
CACTCCAAGAGGTCAACTAGCAGCTGATTTCAAGAAGAAACTGTTCAGAGGTGAAGCACA
TTCCTTTCTACCTCTATTACTTTGCTATTAAATCTCCCACAGAAATTTTCTACGCTAGCT
TATTTTTAAACCTGCACAGTATTGGTGCTTAAAACCTTTTGAAAATCATATCCTTCCAGC
ACCATCTAAAGACATTATCTAGATATTTAAGACTGTCTACAAAGCACCCCCTGTATGGAG
GATAACTTTTTCTTCTCCCATAATCTAATTAACATAGACAACTGAGTTTCAAAGTGATGT
TTTGAGACTCAGCAACAAATACCTACCATACATAAGATAATTTTAGAATCTAATTGGTTC
TAGAACTTCTGACCATTGAATAACAAAAATCCAGGCCAGAACACCAAATCTCGATTGATA
AAACTGTGCCACACAATGTGAACAGTGCTCTGGCTTCCAACCAAATAGTAGAAGGCCAAA
ATATGTCACTACTTGCAACATCTTGCAAAAAAAAAAAAAAAACAAAATAATTATTTATTG
AAACTGACACTGGATTTTCCAACCAACCCATACAGACAAGGGCTCTTAGTTGATATGAGA
GTAGTGACATTCAAGTGTTTCATGTATGACATTACAAATTTTATTTAATATGTATGAAAT
TCCAGATATCTTTCATGGCTTCTTATATTAATTAATAATTAAGTCAATTACTATTGTGAG
GTCGGATTAAAATGAAAATCAGAAAACAATAAAATATGACAATCTGTACTGATTAACCAC
GTCTGAAAAAGTTCTTTGCAGAAGTACCAAAAAATTAAAAAGACCCAAATATAAACCACT
CACTGGGTCCCGGTATATAGGATATACTGG
>TRINITY_DN249_c0
GGATAATATAATAATTTTACCTTCTCGATTGAGGGTATTTATGCCATTTCACATTTCTTA
TCATTTCTGTTAGGAGACAAATACTGACAAGGCACAAGGGAGGTTAGTGTAATTTCCCAA
ATGTCAAGGAGGAATCTCCATTAAACCTAAACCTCAGGGGGTGTCAATGTAATTTACCCA
AATAAGAATCATAAAAATCGTCCTTTAAACAAAAATGGTTTGGTCTAAGCAAGGTAAACT
TAAGTCTGTGTAGCCATCTGTATTTCTTCAAAAGTTCAT
>TRINITY_DN200_c0
GTAATCGTGGAACTCTTTATTTGATCACACCCACTTGAGATCTGTTCTGTATTTCCTGCC
TTTGCAAGTAAACTTTCATCTGGAAGGAAACACTATCATATCTCTTTCTCTCTCTCTTTC
TCTCTCTCTCTCAAGCGATATAGAAAGATCTAAAACTACAGACATGCACTAATCAGTTCT
TCTAACCGAAACATAATTGCAAGCTCACCAACACTTAGTTTAATTTCTAAGTAAAACAGC
TCTCTCCCACCTACCTACCCTCTCTCTCTCTCTCTCTCTCTCTCTCTCTCTCTCTCTCTC
TCTCTCTCTCTCTC
>TRINITY_DN246_c0
GAGTCTTTTTGGATGCCGGTGATTGAGAAGATAGGGAAAAGGTTGGAGGGATGGAGGAAA
GTGTTATTGTCCAAAGGGGTAGACTTACCTTGATTCAAGAAGTCTTGAGTGGGATCCTGG
CCTACTTTTTGTTTCTTTTCAAGATTCTAGTTAGGATTGCGAAGAAAATTGAAAAATTGA
TGAAGGATTTCCTTTGGGAAGGAGAGGATGAGGGTAGAAAGGGTCACTTGGTTAGGTGGG
AAGTTGTTTCACTTTCTAAACAGAAAGGGGGTCTAGGCATTGGGATTATTGTGGCTAGGA
ACAAAATTTTTAAAGGCGAAAGTGCCAAGGCAAGGCATTTTACCCCTGCTGAGGTGAGGC
GTAAGCCTTTCGAATTTTGAATTTTTGCATTTTTATAAAATAAAAAATTAATTAAATATA
GCATAAAAAGAGTTAAAAAAATAAAAAAACAGCAAATAAA
>TRINITY_DN201_c0
TTCTCATTTTTTAATTGGAATATGATTATATGAATTGGTAAACATATATTAATCATGTCT
TGGTCCTAGAGATGAAATCCTAGTTCCGTTCCTGAGGCACAGTTAGAGGGAAGGACGAAA
ACTGATGAGATCAACAAGAAGAATTCTCGCATTTTTCAGTTTGTGAGGTGTTAAATACAC
CCAAAAAAATTCTCTCCACACCTAATATACAAGAGCTTTTTCCATGAAGGACAAAGGTCT
CAATGCATAAGGTGAGCATAGAGAGATATTTTTGGGGTGTATAGCTCCTTTTCAATTCTG
CCCTTTTTAAATGAGTGTAGACATAAGTGTCTTTCCTATTCCAAGCATAAATGACTAAAA
AAATAACCTTAGCATCCACATTAATTAAAAAAAAGAAGAAGGACAAATTAAATCAAAATA
CTTAAAAAAAAGAACCATTGATACGTCACATTCACATCATCCTCTATATCTTTATCAACC
TTTTTGTCACAATCTAGTGGCTTGCCCACCATCACCACCATCCCGTTCACCAAACCAATT
TCCGAACTCCACTGTGCAACACCACACAACAATGACAAACCAATGGCAAAACCCCCATAC
ACACAAAACGTGCCAGACTCTCTCTCTCTCTCTATATAAATACACATATTTAGAGTGTTT
GGACATTTAGCTGAATAACCACTCATTAATGGCATTTACAATTTCATTCACGCCATCAAT
TTTTTACACGCTCAACGGCGGCCATTATTAAGTTGTTTTTCCATGTGGGGTGGAATTGTC
ATGGATAGAGAGTGATCGAAAATAACTTTGCCAAAAAAATAAAGCTAAGTTACCAGTCAT
TTAAAAAAAATAAAATGCAAATGACTATAAATATGCCAAGGTAGGGCATAATGGTG
>TRINITY_DN285_c0
GTTCTAATTTGCTTACTATGTTTAAGATTTTTTTTTTTTGGGTAACATATACATGTTTTT
GAATAGATATAGAGGAGTTGGGGGAAGACAGTTGGATTTTGTTCTAGGCAATGCAGGTGG
TGAAATCTAGCCTTTATGCTAGTGTTGGGCATATAGGGCATGTATATGATTCTTGTTTTC
TTTATTCTTCATTGGTATTATTTGAAGTCCAAAAAATTGGTATTATTTAATTTTTATTTC
TTTTTAATGCTGGCTACATTTGCGCTCCTCTTTTTGGTTTTGAGAGAATCAAGGATATGA
TAAGTTTTGACTTGTAAGAGAGTTTACAGAGAAGATTGAGTAATGTGAGTCTTTCAGTCA
TTCACATTTTGATACTTCTGGCTGTTAAATTTAGGCCTAGTTCGCAGTGTTTTTATTTTT
ATTTTTTTAAGCAAGCAACTTATTACCAAGAAAAGAACAGGATATACAACGGAGCTCAAA
ACACTCCCAAATGCACTGCACCCTACAAGAGGGCAAGACCACACACCTCACCTACAAAAC
AAAACAAAACAAAACAAAAAAATTCCTCGTAGCCCAAGAGGCTAGGGTAAAAACCAAAAA
ACAAAACTTGAAATGAACACCGTCACACAACCCGAGGAGGATAGGCTCACGAAGATAAAA
ACACCAATACAACATGAAAAGAAAGAAACTAGCCCCAATCTCTTTGATGAAATTTCTTAG
AACTTAGAAATTTTGAAGGCTTAAGGCATGTTTTTGTAGGTTTAATGGATAGATTTGCAA
TTGTCTTTCCTCTAGCAAGCTTAAGATTGTGGATGATTTCATTTAGCTTCCTTTGATTAG
CATCCCTAGGGGAAGGAGAACTTACCACGTTCCCCACTCCATCGTCCTTCTACGGGCATA
AATTCACCTCAATTATCTCTTCTTGTGGTGGAATCTCAATGTCTCTATTATCTTTTTGCT
AACCTTGCCAAATGATGGTATTGGAGTTGCAGAAAATTATCAAGC
>TRINITY_DN295_c0
CGGATCGCTTAGCATCGGGGTGATTTACTTCACTGACAAAGACCCTACTATTAAATAAAG
TGGGGTGGTCGGCATCAGCGATCTCATCGTTCGAGTCCCCGGACGAAGGTGAGACCAACC
TTATTATGATTAGCGAAAGCCTTTCCAACTCCGTCGAATGGTTTCACTCTACTTTTCCCC
CTTCTGTCAGTTCCTTCTCAGTCAATCGACTCTCGTCCCTCCAAAGATTGTTGAACTTCA
CGATTATTCATCGATATATACTCTATTATCAGAATCTTACGATTCGCGATTCGATTCACG
ATTCG
>TRINITY_DN237_c0
ATCGGCGTCAGATTTCGGGAGGCCGCCGGGTATGGTCTGAAACTGGAAGGAGGGCAGGCC
GTCAAGCGAATTGGGCCCTCGGGATTTGAGGAGGCGTTTGTGGTTGAACTCCGTGTGAAC
AAAGCTGATGTGGAAGCCTTTGTAGTGGAGGAGTGTTGCTAGTTTTAGCATGGGGTTAAT
GTGACATTGAGCTAGAAATGGTATACACACTGGATGAGGCTTCTGTAAGATGGATCTAGA
GCCCATTCTCTCTCTCTCTCTCTCTCTCTCTATTGTGGGATTGATAGTTATGGGAAGAGC
ATATGGAAACAGTTTTATACCTGAGCAAAGAGGTTCAAAATCTCTCTGAGCCCGTCTTAG
CGTTCTATGTTTG
>TRINITY_DN243_c0
TGATGATATGATTAGGAAACAAACCCTAATAGAAAGGAAATAGAACTCCTAAAAACGAGA
AACTAAATATTACTAAGATCCTAATTAAACTATAAATAAAAAACATTAAAATAGAATTAT
AAAATTGAAAATAGCATCTTCATGCCAAAATTGGTGTGCGTGTTTCTCATTAGGAAGGGG
CACCCCGCCACCTAGGCTTGGTGATGGAGGCTAATTTTCCGACTACGGTTTGTTCATTTG
CTTTGTCTTGGTAAGGTGTTCATAGTCTAGGTAAAGGCTATTCCTAAGTGTTGGTAGATT
GGATATATACCTTACTTTTTGCATAATATCCACCTATCAACCATTGGCATTCCAAAATAG
GTGTCGTAGCGGTGTCGAACAAAAGGACACGGCAGGGACATGTACGGGACACGTTATGTG
GTTTGGCCGTTTATTTATGGAAGAGTGGCTGCTTCGCGCGGTGCACAACAGCCACTGTTG
TGCAGCATTGTAGGCCCATTTCGGGGCCCATTTTGATGATCCAAACCGTTCATTTTTTAG
AGTATATTGGGTAGAATGTGCCTATAAAAAATTAAGTTGATCGGACATCG
>TRINITY_DN241_c0
TACATAACATAAACATTTTGTATTTCATGTTTATGCAATTATTTTTATTCACTTACTTTT
ACAGTATTTTGCATCTCCATCTTCTCAAGTGCAAGAGGATTTACATAACATTTTGCAAGA
AATTGACACTTCGCAAAGATTAGTTGCTAGCACCTCTTCAGTTCAAGATAGAATCAATGC
CCTTGGTGATCGAGAAAGACATGAAATATTGCATTTTCTTGATCTTCTTAACTGTTCTTT
TGAAGAATTGGCTACCACAAGAGCCACAAAATTCACTGATTGTTTCAGTGTAGTTCAACA
CTTGGCTCATAATATATTTACTCCTGATCAAGCCAACTGTTTGCAAAGATTTGTAGAAGA
ACTTCCAAATCATTTGGCTCTCACTCAATATTACCAAGAAGAGATCCAAGCTAAGCAAGC
CTACATAACTTCCATCAGAGAAATTTCTTCTTTTCTATCTACTGCTACTAGTCGATCTCA
GACTTTTCTTGACAAAATTGCCCTCCTGAATGCTAAAGAAGCTGACCTTGAATTGCAACT
TACTACTGTTAGAGCAGAAATGAGTCAAATGATGCGAAGGTGGAGTCAATGTCGCCCAAG
TAGGCAACCCAAGA
>TRINITY_DN202_c0
TTAAAAATATCTTACTTTTATTTAAAATTATAAATTTTAAATTTATAAAAATATATTTTA
TTCACAATTAATCGGATTTGCCGTGGATGGACCCTACCACCATCACCAGGCCTGGCATTC
CCACCCCACACCAGGTCGAGGGGGAAGGTGTGGACCACCTCGACCAACGGTCCTTCACAC
ACTTTTACTTGCAATCATGAATAGTGGCAGATATATATATATATATATTTGTTCTCTAAA
GTTATAGGTAAATCCCAACCCAACAGGTGCCTCTCGAATATTATTCAGTGTATTGGACTC
TTGAGTAACTATAG
>TRINITY_DN204_c0
GTGGTGGCAGTCAAAAGGCTGAAAGATCCCAATTTCACTGGAGAAATACAGTTTCAAACT
GAAGTTGAGATGATAGGCTTGGCTTTGCACCGAAACCTTCTGCAATTATATGGCTTTTGT
ATGACATCTAATGAGAGGTTGCTGGTTTACCCTTATATGCCAAATGGAAGCGTTGCTGAT
CGCTTGAGAGACACTGGGGAAAAGCCATCTTTGGATTGGAGCAAACGCATGCGTATTGCC
CTTGGTGCTGCCCGCGGACTTTTATACTTACATGAGCAGTGCAATCCAAGAATAATTCAC
AGGGATGTCAAAGCTGCGAACATTTTGCTTGACGAAAGTTTTGAAGCAGTTGTTGGGGAT
TTTGGTCTTGCTAAGCTGTTAGATCTTAGGGATTCACATGTGACTACTGCAGTGAGG
>TRINITY_DN244_c0
AGAGCTTCCCATGGTGGCCAACCATGGTGAAGGAGGCATGATCTCCTAATCATTCCGTGG
AGCAAACCCATGGGCCAACCAATATGCTGCATTGTTTAACTTTTAACCCTTGTGCTTACT
GTTTTGTCCTTTGAGGGTTGTTTTTTGGTTGGTTTCCTGAGGTTTTTGATCCATGGTCTC
TGTCCAGGGACCTCTCTTTGCCAGAGTGGTGTCTCAGTCCACTGGCCAAG
>TRINITY_DN297_c0
GTCCGCCAAAGCCGGAGTTGTGAGTGGTACCAGTAGTACCAGAGGAGAATCCAGCACCAG
TATTGCTAGAGGAGTATCCAGCACCAGCATTGCCGGACATTCCGGCGTTGCGTGAGCCAT
CAGCATCAGAGTCGACGCGAGGGTCGAGCTTGTTGAGGACGTTGGAGCCATGTGGGCCAG
CAGTGGCATTAGCGGGGCCAGTATTGTTGGAGACGGCACCGCCAGGACCGTAGTTTGCCA
TGCCCATGTTGGTGCTTCGGTCGCGGTCAGAGTCGACGCGTGGGTCTAGCTTGTTGGCAA
TGTCGGAGTTGTGAGGACCGGCA
>TRINITY_DN207_c0
GAAATTGAAGTATTTGAAAATGACATATATTGAAAATGAAGTATTTGATAGCATTTAATA
AGACTATTATGCAATGATTTCAAAACTAGTACAAAAAAATTGTACAGACCTGTTATATAG
AATGATGCGACTTCTTGTGCTTCCTTTGGTTAAAAATATAATGCCCATCCTTATGGTCAT
AAATTGTAAGTATGCCACTGTCTCATCATTTTGAAAGCAAATTCTATATAAAAATTCTGG
TTAGTTAAGCATTTTCCTTTCAAAATATGAAAACTCATCAATGGCAATGTGGAAGCTTAT
GTGTTTGCATTATCTTTGAAAAAACATCAAATCATTGTTTATTTTATATTTTAAGAAACT
TAAATTGTCTTTGTCAAATAATTGAAAATAACAGTGACCAATTTTCTTTATAAATTTGTG
TAAATTTTTTATTGACCCCAGTGAAAAAAATTTCTGGAGTCACCACTTAAAGCTGTAATT
GTGCTACATGGAAAATTCTAGATTTGATCCTCTTTTACTTTCCAAGCTCTTCATCATCAC
CTCTAAGGAACAGTTCTGAAAATGGTGTATATTTAACCACGGTGAAATGCACTCACTTAA
TCTTGAAGTCCTGTAGTGTTTAAGAACAACCAAAAAATAATAATAAATGAATAAATAAAT
AATTGAGAAGGAAAACCTCAAAGATGGTTTTTTT
>TRINITY_DN205_c0
GTCAGTTTGATGTCTAGGAACCGCTCATAGTTTCCAAGGTCTAGGTCCACCTTCAAACAA
AAAAGGTTAGTACTTCTGTTGATCTTACACGAAAATTTCCAGTTCTCCAACTTCATTTCA
GGCAAAGACACAAGTTTGTTTTCAGATGCAAAACAAGGAGCATGAATAGTAACAGACTAT
GAAAATTGAAAATTATATACGATGATGAAGTGGAATCTCCTTCAAATTGGTCAACTTCAT
TAAGTTTAGTCCATTTCAAAGCAAGAGCACATAGAAGTCCACAATTCATCTCAACCAAAA
TCGCTAAAGCCACAGCAATTCACTTAATGGATTTCCGAATAATATCGAAACAAATAACGC
AACTCTTTTTTGAAATCAACTCTTTGTGAGATAACTCCGATGAGAAGAAAATAAGGCATT
GAGAGAACCTCTTTGGCCTAACCCTAGACACTCCAAGATCCTTTTTCAAACACGCTTCCA
TTTCGAGTCACGAAATAGATAAGTAGACACATATCATTGCACTAATCTCAGGCATTTGTA
GTGATTGAGGGAGTCCAAGACCAAGAAATGAGACATTTCAACTCTGCTTTTGTTTTCTAT
TTTTGTCCAGGAAACCATATGTTTAATTAGAGAAAAGAAATGGGAAAAAAATAAATACTA
TTTATAATGAAATAAACTTATCCAAGTTTCATAGTTTTCATCATCAGTAACTATTTTGTA
ATATAATGCCAAAGTGACCCCAGTACCCAGTACATTTTATTCAGGCAAAGAAATGAAAAG
CCTCCTGCGATCTCAAATTAGTAACTCAAATTATCAAATCTTCCTGCTCAGATCTCAGAA
GTCTGAACTTCCAAGAATAACAAGAAAACAATAAAAGTCACAAAAGTAGAATAAAGGGAG
TTTCTTTTACCTCTCCGCCATCGTCTAGGACAAACACTTCCCCATGCTCAAAAGGAGACA
TCGTTCCCGCATCAGTATTCAA
>TRINITY_DN203_c0
AATATCGTTCTAATGTATGTGCTTTTGTGGGTAGTGGTATGTTGAGAGCCTACAATTTGT
TCTTCTTTTAGTCCTTTTTTAAACTAAATTTTGAAGATAAAATTCAGGTCAACCTTAATT
TTGCATTTTACAGAACATAAACGGTTTAGATCATCAAGATGAACGGTTTAGAGTACAATA
CTTATTTTTTTTTTTTTAGAATGATTACAAGACTATAATCTTGATTTTGTAATAACAATG
AGCTTGTTTAACCAAATTGTGAGTATTTGAGATCCTTACAATATCGTTCTAATGTATGTG
CTTTTGTGGGTAGTGGTATGTTGAGAGCCTACAATTTGTTCTTCTTTTAGTCCTTTTTTA
AACTAAATTTTGAAGATAAAATTCAGGTCAACCTTAATTTTGCATTTTACAGAACATAAA
CGGTTTAGATCATCAAGATGAACGGTTTAGAGTACAATACTTATTTTTTTTTTTTTAGAA
TGATTACAAGACTATAATCTTGATTTTGTAATAACAATGAGCTTGTTTAACCAAATTGTG
AGTATTTGAGATCCTTACAATATCGTTCTAATGTATGTGCT
>TRINITY_DN203_c1
AGAAGAACAAATTGTAGGCTCTCAGCATACCACTAGCCACAAATACACATACATTAGAAC
GATATTGGAAGGATCACAAATGCTCACAATCTAACTGAACTACCTCATTATTATTACAAA
ATCACGATTATATTGTAGTCTAAACCGTTCATCTTGGTGTTCTAAAATGTTTATTTTATG
GGGCCTTTCGAGAAGTATATCCATGTAAGAAATCATGTTGATTGGATTACCGTAGCCACA
TGATCAAGTCACATTTGAGATTATGGGCTCAATGATCCACACCGTTCATCTCATAGAGTC
CTTTGAGAAGATCCTCCCTAAAAAGAATTACTTCAATCGGATAACCATAACTACATGATC
AAGTCACATTTAGATTAAAAATAATAAATGGTTTATTCTCAAAATCATATTTGTTGTTCA
TTTTCTTTAAAAAAAAAAA
>TRINITY_DN203_c2
GTGGCTAGTGGTATGTTGTTCTTCATTTAGTCCTTTAAAACTAAAGTTTGAAGATAAAAT
TCAGGCCAACCTTAATTTTGCATTTTAGAGTTAAATTTATGTAATTATTTTGGATTTTAT
AGTTATATATATACATACAGACACTACTATTAGTGTCAAACGTCTATTAATATCATACTT
TGATAGTATAATATTCTTTTCTTGACTTTAGCA
>TRINITY_DN206_c0
AGTTTCCATGATTTACTAGCTGCCACAAAAAACCATCCTCTAAGGTACCATTCAACAACA
ACATCGTTCAAGTATAATTTTACAAAAGAAGGTCCAAACATAATACAGTAGCCAAAGGAA
AGAAGTCTGGATACTGATAAAAGGTTTCTAGAAAAGCCAGGTACATCAAAAGTCTTATGT
AAATATAGAATATGGCCAGTCTTAAGAACTAGTCTGAACGTCCCAACAGCTTCCACACGT
GAACGCATCTTGTTACCCATTATGATGCATTGTTCACTTTCTGTTGGTATTTCTTTTGTT
CAGCAATTCCTGCATGGTTTGACATATGTGGACAGTAGCACCAGAGTCAATCCACCATGT
GTTATGAGGTACATTAAAAAAATGGGATTCATAAGACAGACGGGAAAGAGATATACCTTT
CTTCTCGAGCCATCTCAACTATTTGGGGCAGTCCTTCTTGTTAAAGTAAAGGCTTTCTCG
GTCCAAGCCTTAGTATCCTTGCTTCAGCCCAGGTACAAATCCATCATATAATTAGCCGGC
AAAAACGGTTTTATCATCTTTGTTTTTATAGAGTCCCATGTAAAGATTTTTGGCTTACCT
TGACGATCACCTTGCTCCTTAACTCTCTTCCACCATTGGAGAGCAGCCCCTCGTAATTTA
AGCTTCACAAACTGCACCTTTCGTTCATCTGACATTTCTTTCCACTCAAAAAAAGAGTAT
TCGACATTGGCCTCCCAATCCAAATAATCTTCAGCATGCATATCACCATAAAATTAAGCA
ACCTCCACCTTCACTTCACACCACCCATACTTAAATCAAGAGTTCTCACTAATCTCTCCT
CCAATCCAGGACAGCCTGCTGGTTCTTCTCGAAACGCTCGTCCATGGAATGGATTTTCAT
CTTCTTCAAAATAGGTCTCCTCCTCATCCTCAAGGCCACCTTCCGGTACACCTAAAGGAT
CGCGGTTGCCCTCCTAGGAAGTGCCGTACGTGACATTTCTTTCTGGTTTGAGAGAGTCCT
TGTATTCCTTTCCCAGAGTACTCTGTATCCAAAGGCTAAACTAGTGGGTTATCTAGGTAG
TTAATGTAGCGAGGCCCCGCCGATTGAAGGCATCGATCATTTGTTTCTCGACTGCTTGTC
GTGCAAAAAATGGAATAACTTAGTTCAGTTCAAAAGGGGAGTCTTTTTCACTTTCTGTTC
GTGTTCAGTGCCCCAAACCGGTTTTGAAAGGAATGATTTGTCAAATCCACCAGGTAAGGA
AGATAGGTCATTATCAGCGTCCCCATCGGAAGAGGCAGCATAAGCAGCTCAATCTAAAGA
GGAGAAGTAGTCAAGAGATAGAACCAATTCGACGAAATGAAAGGTAGGCACTACTATTTC
ATACGAAGACGAGGAGCAGTGAGTAGTGTCTCTTTTTCAACAGGGTAGGAAGAACAGGAG
GCTTTCCCAACTCAATGTAACAATTAAGTAAGGCCTGTTTATCTAGCTTAAAATGAGCCG
GTTGAAGAGAGTTCTAACTATTATTAGATTATGGCTACGAAAGGAAGT
>TRINITY_DN211_c0
ACTAAAGGTCTTAGTAGTAAGATTATTCACCCCATTGTTTGCAAGTTGGGCATGAGACAT
ATTTGCACCAACTTGGGGGGAGTGTTAAAGAGTTTTGTGTTTATGGGTAATTACATGCTT
TGGACCTTTTTAATATAAATACAAGTGTTTATGAAAGTGAACCCTAATTTTCTAGGCACT
CTCTCAATAATCAAATTCTGTTTCGTTTCTTTTTATTCTTCTATCTTATTGTATTACTTT
TAATTGGCATTTGTTTCTCTCCACGTGCAAGACGGAATTGCACATGAGAAAGAGTGTTAA
TAGTTTCATATACATTGTGGTGCCCATTTCCTACCAACTTCAACTTTTAAGATAATTGGT
AATCTAACACTATAGAATCATAAACTTTTGCATCACCCTTATCAACATAGTAAAACACGA
TGTAATATAATATACTTCTAATTTATCAACCATTAAAGGAAAGAACCTCAGCAATCTTCG
AGATATTTACTCATGAAACTAATTTAGAAATATGCTGGCAACCATCTATTTCAAGTCAAT
AGTAATACCTAATTTAGAAATTCTATCATATTAAAGATAGCTGCAAGGTAGACCAAACCT
AAAGAAAAAAAGAAAAAAAAAAAAAAAA
>TRINITY_DN213_c0
TGCATTAGACTACCCCTCTAAAGAAAACTTCTTGTCCTCAAATTGGGGATGAAAGCACAA
TGGACATGCAACGGTGAATAAGACTAAATGATTTCCAGTCCTTATTCAAAATCATCCTAA
CAAATACCCCTCCTTGAAAGTGAGTTCTCGTTTATGCATATCAACCGAAGCCATATTGAG
TTGTGAATAGGCCACCCATGTAGCATGCTGTTTGTGAAACAAAACGTTAGCAAAATGAAG
CTTCGCACAATGCTCAAGAGTTCCCACAATAAAGCTCCCATG
>TRINITY_DN245_c0
GAACCTGATGTGCTCTGGTGAGGGCAAACAATTCCTTCTCTCTTTCAACCAATTTCTCCT
TTAATTGGCTACATTCTTTTTTGAGTTTCTGTTTTGTTCTCTCTGTGTCCTCAGCTTCAA
TCCTTAACTCCTTAATGATTTTCTCAGATTCTTGTATTTTGCTTAGAGATGCCATGTATT
CCATATGTAAAGCTTCCTTTTCTTCACTAAGAGAGTTCAAATTATACCTCGGACTGCTTC
TAGCACTTGCTCCATCCACAGAATGATATGATTCCGTGTCAGAACTGGAGGTAGAAGAAG
AGCCCTCCTTGTTTTCTTTGCCACGAACCTTTTCTCTTACCTCTTCTCTGAGATTATCAT
AAAGTGCATAGATTGA
>TRINITY_DN212_c0
GTTTGAGTTTATTAAAAATAAATTTAAATTAAAATGAATAAAAATAATATTTAAATAGTA
TAGAAAAAGAATAGAGAGTTTGTTGGAAAGTGTATAGCCAAAATAGTTTTATTAAGTTAA
AATATAACAAAAAATTAACTAACTTGATGGGGATGCTCTAACACTAACGTGATATCAAAG
CTCAAGTTAAGAGAGAGGTCTTGGATTCAAGTAGTTCCGTTTGCATAATGTTTTTCTATA
TGTTTAGATGTTTGCATCTTCCCGTGCAAGACAAGATGGCAAATGAGGTAGGGTGTTGGA
GAGCTTAATATGCATTGTTGGGACCCTTTACCTAACAACACCTGTATCCAGCATGGAGGC
AAATAGCACACAATTAAACCCATGTTTCCACTAGGATTGTCAGCGGGGCAGATCAGGTTG
GGTTTTTAACTCCCTATCCCCAATCCCCATTTTTCCCTTATCCCCGACGGGGATCCCAAC
GGGTTCAGTTTTCCCTGCTCCATTGCCTCTTTTTTTTTTTTTAATGGTTTAACAATAAAA
TAACATTGACTGGAGCATCAATCACTTTGTTTGGTTTGTGATTTGAGTTCAATTTTTTGA
AAACAAAACCACAATTCAATTTTTGAAAATTGCAAACCAAACAAGTTTTTGAAACTCAAA
TTCAAAAAAAATATTT
>TRINITY_DN239_c0
GCTACATTTTCTTATAAAAGAACATTACTATACCCTTTATGAAACTAAAGGACTAAGGAG
GATTTAGTAGTAAATTAAGAATAGAGAGCTTAATTGAATTGAGCAATGAAGTACGCACAC
ACCGCCCGTCACCCTCCTCAAATTAAATTAAACTTAACATAATTAATTTCTAGACATCCG
TTTATGAGAGGAGATAAGTCGTAACAAGGTAAGCATACTGGAAAGTGTGCTTGGAATAAC
AAAAAAAAAAAAAAAAAAAAA
>TRINITY_DN291_c0
TCCTCCTAAGTTATTATTTTAAAACTTACATAGGAAAGCCGTGTGCAATGAAAAATGCAA
GCACGGCTTGGGGAGGGGTTTTTGCTCAACAAAGAAATTATCTACTCTAATATTATTTCA
TGTACGTCTAAGTGATTGACAAGTGTGTCTGAAATGTGTCGACAGGTCTAAAAGAATGAC
ATGTTTAGATGAGTGTCCGACAAGTGTCTAATGAATATTGGTGTCCAACACTGACACATC
ACCTTATAAGTGTACATGATTCTTAGGGTGCAATTCAGAAACAGTCAAAATCATCTTTAA
GATATTACACCAAATGTAGTAATATTCAGAAAGTGTGCAACTTGTGTGTTTTAAGGAAAA
ATGTTACACATCCTGCTCAATTCAATGAAACCGTAACACCCCAAAACATTTTTTTATTCA
ATTAGGGCCACTCCTAATACAAAAATTCCCAAGCAGGCCTTTACATGTGTCCTGGAAAAG
TCAACGACAGCAATACACGGTCCAAACCAGGGGCAGCTATAAAGAATTTTGGGCACACCT
CATGTCAGCAGGTTCAAATAATCAAAGATTAAAGGGCATAGTGCGAAACATACCACTAGA
GTCATGTACCAGAACCTATGAAGCACGGAACGGGTATGGGTATTGGTATTGGTACGATAC
AGGTACGGATGGGTACGTTTGTAAAAAATATTTATTTTTAATTTGGAGTAATACAAAAAT
TAGTTAAATG
>TRINITY_DN210_c0
AAATGCGATTCCGCGTTTCTTAGAAAGAAACGTGTAAGAATCGCATTTCTATAGAAAAAG
AAACACGACCCATACCAAAATGGGATCATTGGTGGAAATAAAACATCTCAGAAGCAATAA
ATAAAACTAAAAATATGGATCTAAAGCAGATTTTTGGTATGGATCTTAAGCACACATACA
AAGAGAGAGAGAGAGAGAGAGAGAGAGAGAGAGATGGAGAGAAACCTGATCGGCAACTTC
GACAGCGACTTCAATGATTTCCACTTCTCTCTGCTCGCGATCAACTTCGCCTTCACCTTC
GCCTTCTA
>TRINITY_DN209_c0
GTATTTCACCTACTGATGGAATCATTTTCTTCATCTTGGCTTGTAACGCAGGCTGGAAAA
GGTGGAGAATTGTCAATTGATGAGACAACAATCATCGGAGGAGCACTCGAGCTCACTGAG
AAAACAGCAAGGGATGCAATGACTCCTTTATCCGAAACTTTTGCAATTGATATCAATGCC
AAACTTGACAGGGATTTGATACAT
>TRINITY_DN209_c1
ATTGGATAAAGGTGAGGAACATAAAGAATAAAATAAATAAAAACTACATATTGGCCATTC
TGCATCACTTAAATGCATATAAAATAATATGTATGAAAACAAAAAGATTTGAGTGATTCC
TCAGGGGGGACTATATACATGACTTTTAGGATCACAAAAATGCATACCTCAGTACTGTGA
AAGTCAACTAGTGTTTTCAACTCGGCTCGGCGGAAAAGAGGTTCACGCCCATGTCCCAAC
AAAAGATCTAGTAG
>TRINITY_DN208_c0
AAGTGCAAAACACACTGCTACAAAGTCATTTCCATCACCAAAAAAAGGCTATAGGTGCTA
GTGTTGCCGTTGGATGACTCTGAAACCATGTGAAAGGAGGTAACAAAAGTACTTTGTATT
ATTGTATATTATTAGCAATGCTAAGCACCAGTTAAATAGGAAAAATAAGAACACCTAAAA
CCCTAATGACATGGAAGAATACTAAAATATCCTTAATGACTAAATAACATAAAACATATA
CATTTCACAGAGTTGTCAGAAGAGTTACGCAGACACTCAAAAACAAGATTTGGAAGTTCA
AATAAGGACTATGTATTATTAAAAGTTTCGCTAGCAAAAGGAGTTATTTGGTTTGGAATA
TGAGGAAAATTGAACCCACGTTATATCAGACTGTTTGAAATACAGGAAATAATTGGCTTT
GTAGCCTATTTTTTTCCACTTCCAACAAAATTATTCAATGCTCACAACTTTTTTCAAGTA
TCAATGCTTTGATGATACCTTCAAAATTCGGATCGTGTTATTGAATACAAAAGACTTGGA
AGTTCAAGAAGATCTCTTTGACAAAGAGCAACCAGTACAAATCCTTGACCGATGTGACCA
AGTTCTCCGAAATAATTCTATACCTCTTGTGAAAGTTTTATAACGAAATCATTGTGTCAA
GAAGCCACATGGGAAAGCCATATGCATACTGAATATCCTCATCTCTTTGAAAACCAAGAT
ACGTCAAGTTCAGGGACAAACTTTTCTAAAGGAGGGGAGAATGTAACACTCCAGTTGTTT
AAGTATCCCTAACTTTGTGTTAGTATTAATCAATCACAATTAGGGGAAAATTTGAAATTT
ATTTTCATATATATATATATATATATTTACATGTAATACTTT
>TRINITY_DN240_c0
GGCCTTTGTCCAAGACTATTGGCCGGTGACTACTTCATCTCTGTTGGGGTGGGATAGGGT
CATGACAAATATCTTTCTGTCTTTTGCCTTAATCTTCTATAACTTTGCGGATGAAGTAAG
GAAGCAACACCCATGTTATAATCTAAAAAGCACGAACACTTCTAAGAAGGGGTTGTATTT
GTATCGAACACCTACACTCATCAAACAATATTTGAGATGTGTTTTACCCGTGTCCTACTA
CTTTTTAATTTTTTTAAAAGCGGACCAAAATTCCGATACATGGATCAAGAGGATAAGACT
CTTGGTAAGGCTCGCACTCGCAAAACCACCAAGCCCACTTGACCATAGTCAACTCTTAGT
AACCAAAATTCGAACCCACAAGCCAAATAGATTCCTTTAATTTCTGAGGCCTACAAGGAG
TCCAAATTCAATATTCCACGTGTGAACATAAGTGCAAACTAGGGTCATAAATAGAATAGT
TGCCACTAGGTTTTAGGGTCCAAGAAACCACATTCTCCAAG
>TRINITY_DN214_c0
GTTGAAACTAGAAATGTTGTATTATTAGAGGAGGAAAACATTAGTGAGAGAATGAATCTC
TAAAATATTTCTTTGGAGGAAAATCATACTTTCATGCCTTCCACGATTATCCAAGAAAAT
GAAGTATCTGAACTTATTATGGATAATGTTGGTACTTGAGATTTCTCATATTGAAAAGGA
AGTTGCCCCAGTTGCAGAATGACCTTTACGCAGATCACAAAGAGAAAAGCAACCAGC
>TRINITY_DN248_c0
GACACATCCAACCTGGCAAGCCCAATCAAATATGCACGGCCCAATATGGGTTCCGTTTGC
CAGACGCAACAGCCTTCAGCCCACTTATTCGCACGTGTTTGTCTGACTGGACAAAACTAT
CCTCTCAATTGCCCCCTAATCCCATTTGCACAGCCCCGTGTGATTGGAATTACAAAACAT
CTGCCCGGTCGTGTTCTGGCGCGCCTTTGGATTCTCTCATGTCCTTTCACTTCACGTCAT
GGCCATGTGTCATGATACAATTGACTCGTACTCTACATCAGTCGTTTTGCAAACCGCATG
ACATCAGCCACGCCAGGCACCATTACGTCCATCTATGTGATTCAAAGCAACCGCCCATAT
AAAACGTATACACACATACATTGCATATGTCATGCCCCAAAATTTGAAAGGATCGAATGG
GAACTGAAAGAGTAAGAAATGAACAAGCGATCATTGTAATAAGAGTTCCAAAACACAGAA
TTTAAGTAAGAAGAAACAGAGTCCCTTCGCATCACTTCGTAAATGTCACACATTACATGA
TGTTACAGTCCTACCACATGCATTTCATATTCACATTCTACGTGGCATGAATATGCAACA
TGTGATACACAAAATAATAAACTAAG
>TRINITY_DN215_c0
ATCTAATTGGATAAAGAATGATATTTTTCTTATTTTGGATGTTTTATTCAAAAACAGTCC
AAAAATAAAAAATTTGTGAAGCAACCATCTGTGGTTGGTCTGGCACTTGGGTGAGTGCCA
GTCCTATCACTCATAGAGAGCTAATTTGGTTGGCAGTGTTAGGGGCGGACCTAGGATTCG
ATCATTGGGGGGGCCAGAAAGAAGACATTAGGGTAGATTCTAACAAAAAGATAGGTTGGG
TCGGGTTGGGTTTAAAGGAAATGGATTTTTCATAACATTAACACTTTGGAATTTTTCATG
CTATCAATTGGAAATGGATGAACTCTGGTTAAAGCTTAGTTAAATATTGGGTATAACAGT
AATATCACGTGGTGGTATCACCAACCAAGTTCTTACATTGCGGTAGCAGGAAATAATGAT
TGGAGTAGTCAGAGATGAGGGTTGTCGACCTAATTTTATTTACGATTTTTTATTGGTCAG
AACACTACATAGAATGGTGTCATTGTTACACTAAATATTTTTTCATGCATGGGAGCCACT
ATGGTGTGCATCCATAAAAAGGTGCATACTGTATGCACCTCACAACAACATACGTAACAT
AACCACAACATTCTATAATAAATACCACAAGTCATAACTTTTTTCACCAAATTGGTTCGT
AACATTTACACCACCTGGTTCATAACATAACCAGTGTTTTAAAAGGTGAGCATA
>TRINITY_DN217_c0
AGAGAGGAGAACACTAAGATCAGAGAGGAGCCAACGAAGCCAAACTATCTCAGGAGTTGA
CGAGCAATAGCATGATAGTTAGCCTAAGCAGTCAACCTGACCATGACGACTGTTTCTTAC
TACGCCATCAGATAGGGGAATCCCCAAGAAAAATACATAAACTAGAGGTAGACATGCAAT
CAGAAGTGTCACTGGCCCAACTAGTATCAACATAAGCGTGAAGAGTCAATGGAGAAGAAG
AAGAAAGCAACAAACTATGAAAGATGG
>TRINITY_DN216_c0
GTGAGTTGTGGGTTACACTTAGAATGATTTTAGTCCATGTACTAATTTAAATAATTTTTC
TGGGTTTGTAGTATTGTTAGAAGAAAAGGGAAAAAAAACAAAATTTTTTATGAGTTTGTT
TTGCATGAAAGTGATGGAAAATATAAGAAATTAATTTTCTTGTACAAGTCATCTTAGTAT
TTAACTAACTTATTATCCTTTAAGGGGGAAAGGAAGTTCTCATCTGTTTCAGTCCTTAAA
ATTATCTCATTTTATTGATCATAATTTGATATGGCATCTAGATTTGATTAAGCTTTTCTT
TCCAAACGAATGCATTCCCCATATTCAAGGGATTCACATTTCCTTACATCCATGATCGAA
TAAACCAATCTGGAGTTTAACTAAGCATGGTGATTATTTGATTAAATCAGGGAATCTTCA
TGCTTTGTTTTCTTCTCATCAATAAAACCGTCCGATGATTTTGGACTCTTCTTTTTGGAT
GTGGCTATAGAAGATCAAAATCCCTTCCAAATGGACTCTTTTTATTTGGAAACGCTTGCA
TTGCATACTTCCGGTCA
>TRINITY_DN218_c0
GTCCCTGGCATATCCCCGAAGTGTCCCTTAAAAAAATAATTAATTAAATAAAGGGACACG
TCACATGGTGTGTACCATACGTGTCCGCATGTCTTACACGGCTACGACACTTGTTTTGAA
GTGTCGGTGCTTCATAGATTATGACTTTCAGTTTGTTAGTGAATACTCAAAACTTTCAAA
AGTCAGTTGTTGGAGCTTTATATCCAGCTTTTATTTTTTAACATATAAAAATAGAAAGTG
AATTATGTCTTATTATGC
>TRINITY_DN219_c0
TAGCTTTAGACCAGTTTGTTGCCCTTCCAACTTATCCTCCACGTCAGACAATAATCGTGC
CAGGTCAGCAAGAAAATTTTGAAGAGATACCCATTTTTATTTTTTTCCAATCCGTAATAA
ATTATTTACCAAACCAACTTAATTATTTGTTGGTCTCTTTATCAAACCAATTAAATTATT
TGTGTCGAGTTTTTATAGTATTTGGATTGAATGCTTAGTCCCATTTTCTTTGTCTATCAA
ACGTTCGATAAAATGCATCAATGAAAAAAAAAATAAACAAGAGTTGATTTTAGGTGTGAT
GTTTTTGGTTCACTCATGATATGGGTAAATGCTTAGCTTCGAATTCCGTAGTGTGAATCT
TTCTTTTTCTGTGTTGGTTTTTTGCTTCTGCTCTATTTCTATCTGTTCCTTCCTCTG
>TRINITY_DN220_c0
GTGGATCATATATACAAAATCTATTCAAAACAAAAGCGTAACAGTACTATAACAGTGCTA
TAACAGCCATTACGACCTTCACATGACGGTAGCCGCCGTTACAGTCGTGAATTTCTGATA
CACCGCTATAGCTGTCATAACGGGTGGCAATAACCACCGAAACTGTTACGTAATGGTTGC
AGCCCATTTAAACCTTGGGTGGTATATAAAACATCATCTTCCTCCTTCAATTCATCAATA
CAAGGTCTGGCTATCATAACAAAGACTACGTCTTCTCAATTCAGTCTTAGTCTCTCTCTA
CCTATGAAGCATGGACACTTCAAAATCGATGCCGTGGCGGTGTCCGACACGGGGACACGC
CGAGGACACGGGGACTCGTCGGGGACACTT
>TRINITY_DN296_c0
GTCTGACTTGTCTTGCTCTCCTAGTGATTATGGTATTTTTTGTGAAATTTTTTGAGATCA
TTTGATGAAAATTTTCTATTTTTGAAGTATTTTCTGATTTTTTTGGCCTATTTTTTTGAA
CTCTTATTTGAAGCTATTCCTGCTGTTTTTTTCCTCTTGGAATGGCACCTATGGGTGCCG
ATTAGACCTTGGAGGTCTCTCTTTGACATTGATTTATTGCTGTGAGGTGGTTCAACGTGT
ATTCGACCACAACCACCTGTTCGACTAGGTCTCTTTGTTTCAATCTGCGATTTTACATCT
TTTTAGCGATCTCTACTATTGGGTTGGAATCTTTCGATGCTGAAATAGACTTTACATGCT
TTCCTTGCCGTAATTTGCTGACTTGGTGATTACCTGAAGGTATTTTGGCTAATTTTTGCA
CTCCATAGGGTTTGACTATCCCTGTTTGTGCCTCTAGATCTGTGTTCAGAGGTTTTTCTC
TGATTGCAATCCCTTCTCTAGCTGCTGAAATTACCATGGGAGGCCATTCTTGATCTGGGT
TTGTTAATTTGCTGCTGGTGGCCAGTATTTCGATTGATTTTTTGCTCTCTGCCATGGTCA
GCACTTTTGTTTGGTTCTCACAAGCAATGTCTTGTCCCTAGAGACGTGGTCTTGTTGGGT
GCTGGTTTGTGTGTTTTGCCTTGTTGGGTACTGGTTTGTGTTCTCTTTGGACCTCTTGGT
ACATTGCTCTT
>TRINITY_DN292_c0
GTCCGACCAACTGGTAAGGCAGCAGCTTAGCTAGGTCCCACATGACGTGGGCTAAAGCGC
CCAACTGACGCCTTGGTTTTCGTGCATGAGGGTGGCAGATCCCAAGGAATCAGGCATGTA
GGCCGAATTATAGGGAACCACTAACTACCTATAATGGCTAGTGGAAGCTCTCCTATAAAT
GACATCCTGGGACGTCAAAGTAGGGGATCCAATCTTGACCTAATCATAAGAGCACACTAA
GCATTAGGCTTACTGACACACCTTACTTCTAAAGCTTCCCCATTGACTTGATCGTCGGAG
AGTCCCCCGGCGCATCACCGATAGGATTTCCCTATTT
>TRINITY_DN221_c0
ATTTATATCTCTGTAGAGTGTGATGCGAAGCAAAAAGTTACATTTATTGAAAACCAGATT
CTCATCAGTTGCTTTGGTATGGTTCTTTGTACGCGTCTGTAATTCTCTTCTGTTGCAACT
TAAATTTGTTGGCGATTTTATTTATTGGCACTGGATGTATGATTTTATTCGCAATGGAAA
AAGAAGAAAAAATGAAAAAAACTATTCGCCCAGTTTTGTCCATTATTTTAATAATTTCGT
ATATTGGTTAAAGCTTTTCTGTGATTCTTATTTTATTCTCAATTATGTCTTTTCTTTGTA
AGTAGAAAGAGGTTAGGCAGTGAGATAGGGCTGCATACTCTCAAATCTCACTTTTTATTT
CTCTCAAGTATTTCTCTTGCTTGCATTTGTAACATGGTATTAGAGCTCAAGAGGTCCTGG
ATTTGAGTCCTGTAATCTGTGGTTGCTCTCCTAGTCTCCCATTATGTCGGTTATTGGACA
CTCTATTCAGTTGGGTCTGTTTGCCTCTCGACATGGGAGACAGGTTCGAACTTGAGAGGG
TTGTTTGATAGCTTAATAAACATTGTTGGGTCTATTTCCTAACGACTTAAGTCTTTGGGA
CAATTGGTAATTTAACATGGTACTAAACCTGAAGGAATTAATGAGCTTAAATTTCACCTT
AGCAAACATTTTCATATGAAAGATTTAGGCTGACCGAGGTATTTCTGGGAATTAAGGTAG
CACGGTCAAATGTTGGAATTTCACTGTCACATAGGAAATATGCGATTGATCTTCTTTGAG
AAAAAAGTATGATGGGACTAGACCAACTGATACTCCTATGGATCCCAATCTAAAACTTGA
TAGAGATGAAGGCAAAGTGTTTGATGATCCAGGAAATTGCAAAAGATGGTAGGACAACTG
ATAAACTTGATGGTGACACTTGACCTGGTACATCATTTGCTATCTTTTGCAGTCAGTTCG
TGCAAAGTCCAAAACAGCAACATTGAAATGTTGTTTGTAATTTTGAGATACCTTAAAGTT
GG
>TRINITY_DN222_c0
GTTGGGAGGTAATGATGGTGATGGTGGTGGCTCTCCAAAATAGTAAAGTCCATCGTGCTC
ATAGCCCCTGCCCCTGCCCCTGCCCCTGCCAAAAATCCTCTTTGAACTCAGGTCTTGTAA
TAAACAATGAGTAGGTAAGAAGATAACAGCACAATGAAGATTTTTGCCAAGACGACAAAC
GGAAAGTAGATTATATACAAAGTGAGGGACATGAAGAACCGAGGTTAAAGTGATATCAGG
GAGACACATCACCCTTTTGATGGACATGAGAGGTGGAACCATCGGCAAGGCACACGATTT
GATTAGCAGTATGGCCGGAAGAGACAAAAGAGACAACTCACCAGACAAAAAAGATAACTC
ACCAGTCGTGATCATTGGCCCCAGAATCCATAACCCAAGTAGGTGCAGTCCGAACATGAA
AAGTAGTTGAAGTAGTGTTTTAAAAGGCATGCTAAGGCGCAAGGCGTAGCTATGCACTTC
AAAATGGTTGAGGAAAGGCGCATTGGGAAAGGTGCACATAAGGCGTTGAGGCGCGCACCT
TGGGCTTAGGCGTGAGGCATGGGCTTTATGCGCCTCATCTATATTTGATTCCTACCATTG
ATTTAATTGATTCTTTGTCTTCT
>TRINITY_DN225_c0
GGTACAAAATTTCATTCAAAATATTTACTAACCATGATTTTTCTATTCCGCAGTAAATGA
ATTGAGCCATAATTTATCAGGGAAAAAACCCATACTTGAGCCATAGAGCTTCTTTCCACA
TGTTTGTGTGTTCAGTTGAGTTTCATTGGCAGTATGTTAATTTTTCTTTATATGCATAAA
TTTCACTGGCCTTAACAGTGTGGAATGACAAATGATTCATAAAGTCGACCCAATTGATTG
GGACACAAGGCTTGGTTTGGTTTGGTATGCATCAATTTTACAACGAGTTTGTGTTAGTGG
GCAATAGGGTAGTATGCAAATTATATTGATTGTTTTGATATGGTACCACGATTTGGCCAT
GCTTTGAGTGGTTTAGTTAGGTGCTGTTTGGTGTAGCTTATTGTAAGTTAAAAGCTAATA
ATCAGAAAGTATAAAGCCAAAAGCACAAAGCAGAAGTCAAAAACACCCCTTCCCCAGCTT
CCAAATAATCAACTTTTCTCAGTTTAT
>TRINITY_DN224_c0
ATGGATTTTATGTATGTCAGCCTCCCAAGCTCGGGTGGCAATGTTCCTTCAAGGCAAAGA
TCGTCCAAGTTCCTGCAATTTGAACAAACATGACTGTGAGGTTAATAGAAGGGCCATCAT
AATATGCAATAATCATTAGGTAATCAAACATCAATACCTATATTACCCCTAACCAGCTGT
CATACCATCACCACGCGCACAGCTAAATTGTTTATTATCTTATCGGTTCAAGGACTATGT
CATCCTCATAAGCAACTAGAGCGACAGGTAACACCGTTTCAATTGCAATGGTAATAAAAA
AAACTCCAGCACAGCTGAATCATTCACATATCGGCCAATGTCACAACAGCATGACATGTA
TCCTATGAATAGCACTACAATAGCAGTGTTATCCTAGCAATCTACAATTCATATTGCAAG
AATGAAAGAGTTAATTTGTGCCCCAAGATGCACGGCATGATGGGAGCTTTTTTTAGTGAT
TTGTTGTTGTTTGGACTGCACAGAGAATTATTCTGATTTTGAAAAACACAGAGTTGACCC
AAACTAGGATTACAAGAGGTTATGCACAAAACTAGAATTCGGATTTCTCTGATTTTGAAA
AAACACTGAGTTGACCAAAACTTTTTGTGAATATTATAAGCCTCAGGGGTAGTTGGGAAA
CTTTGAAAAGCAGGGCAGGCAGTTATTCATTGACATCTGGCTAACCAGAAAGAAATGTAG
CCAACTATTGTTGTTTTGATAGTGACAGGTTTTGACAGATTCTTCAGAAAATATGTGAAG
AACCACCATACAAAGGTGGTGACAAACCAAACCTAAAAAAAATTGCTACAACTACAATAA
CATCATCCTCCCATCTTTTAACATATTCCACCTCTTCTCAAAAAATATAATAATATTAAA
AAATAAAATGTCTTCGCTTCATCTCTTTCAAGAATATGTTTCTAAATTCACAAGTTGGAT
TGGATCTAGCTCTTTGTGCTTCCCTTCATTCATTGCCAAGCCAAGGTCCAGGTCTCTGAG
TCAGCTCGTGCTTTTTTGAAGAATCCTGAATCCATGGGCATATGACCTGGCAGGCCTTCC
CTTTCCACCAGAGCTTCATGGGCGTTGCCCCATTACCAAATCAGAAGTTTGGATGTGAGC
TATTTTCTGTGAGGAGCTAAACAGGCGTATGGCCTTACCTCTAATGGATACCGGAATTCT
TGTAGACATGGTTTGGTAGTGAAAGCTGATGGGGAAAATAAACAACGCCTAGAAGCTCTG
GAACTAATAAGAGATATCTAGAAACGGGGTTTCTCTGAGAAATGGATGTGTAATCTAGTT
TTATCTGAATGGCATTGGAAATTCGAATAAAACAAAAACTGGTGAACACTTATTTCATAT
GAAACATCCATATGAATACTCATTAACTGAAATATGCATAATTATGAAGTGTGGATCATT
AAAACAAAAATAGACACTACACAGTTTGACAAATTATTCCTCCCCCATATCCCAAAAAAT
AATATTGATGATTTTAAATTCAGACTTCACATGAAGAACTGAACAGAAAATTCAATCGTC
AAAAGAAGATCTGAATTCTATATTACTCATTAAGATGTATTCTAACAAATCAGTGCATAT
ATATATATATATACATTCATGTATTTACTTGTGTGTTTCCAAACAGGAAAGAATGAATGG
AAGATTGCAA
>TRINITY_DN223_c0
TAAATACAAATATATAAAAAGTGCCCGATTGAAAGTATCATACATATATCCTACACTCTT
GTTCAAGTGTTGAATGTCCAACATGGGTATTTGGTTTATTTTAAGGGTCCATGTAAAATG
GACATTAATACTCCTACAAATATATCCGAGTGTGCATTTAGGACCCCTACAAATATATCA
AAGTGTGTCTTCAAGAGAAAAGAACTTGACTTTTGTTTTAAAATTATTTCAAAACTTTAA
AATACCAAAACTTTTGACCTAGATTTCCACTTTTAATCTCTCGAGACTATAAAACAAGAT
TCATCTTGAATATGAAA
>TRINITY_DN223_c1
GGAGGGGACATTGAGAATCCTGTTGATTGCTTCATTTTTGGTGTGGCTGATGGTAAGACT
TGATTCTTTAATCTCATTCCATGCTTGCAATATCATTTTAGTACTTTACAATATGCTAGA
ATGATTCTCTCTCACTATTTTTTTTACAAAATTTCATATTCAACATAAATCTTGTTTTAT
TATCTCGAGAGAGGATTCCTAAAATAACAATTTTATTAAAAATGGAAATCTAGGTCAAAA
GTTATGGTATTTTAAAGTTTTGAAATAA
>TRINITY_DN299_c0
GGGGTGACATAAAGCATGGAACTTGGCCTCCTTGCATTCAATGTGGTTCATTTAGAAGAG
AAAACAGTCATTTGATAGAGAGGAGGCTCTGATATATAGATAAAGAGTGAGTTTATAAGG
TCGATTCATAATTTGCACAATGGGGAGAGCAAACTCATGAATTAATTCTTTTGTATATTT
TTTTTTATTTTTTGGAACTCAGAGGATTTCAGGTTTTGTTTGCCTTTTATAAGGACCATA
GCAGCATATGGCACGTCTATATAGGTTGCTTGCCCATTCTATTGCATTTTTTATGAAAAT
AC
>TRINITY_DN260_c0
GGCTATGGTTGGTGTTAAAACCATTCATTATTTGGGCATTAATACATTAGGTAAGTATTC
TCGCCAACATGATACTTGGCCAAGTACCAACAAATGGCCACTTTGCACAACAGTTTAAAC
GTGATAATTTATTTGAAAGTTTCACTTTGTTTGCTCGTTAACAATGAAGTAAGAGTTTCA
TAATTTATTTTGTAAATATCACCAAATCCTTCAAGTAGTAATTGCAACTTTGTTTTTTTA
TTTATTTTTTATTTTTTTAAGAAGAAGAAGAAGAAGACTGTAGATGAATCAGATGCAGGC
TTTTGGTAGGTGTTTTACCTAAAGCACAATTAATAACTGCTCCATCTATATTGAAACAGG
AAATTTCAAATGGGCATGAAACAAGCAATCTAATTTACAAAATTGCTCCTCCTACTTTGA
AAACAATCTCAAAAATAAAATAATGCTCAACACAAGGAAAAGAAATATGTA
>TRINITY_DN229_c0
GTCCCAACTTCCACAAAAATAAGCAAGATAAATAGTTTTCACAGTACATACTACAAACAG
TATAACACGTATAACATTGTTACAAAAGCTTTTGAGAGAGAGAGAGAGAGAGAGAGAGTT
AAAAGATCGCAGTTTGACAAAAAATAATAGCCAACCATAAAAATCTACACAATTCATTTT
TAGTATAAAGTGAAGCATGCTATGCAAATTTGCAGTGGACTACTAACAACATGACTGATT
TGCATAGCATATATTTCCACAAATCCCACAAGTGTGCATGCACACTTCCACAATTCACCC
GAAGGACACAAATTTGATTAAATACAAAGAAGTTACTAGCTATGACACCGATGGAGCAGT
GTACAATAAGAATGTAATGTGCAGTATGGCACTCTAAACATGCACAGAATAAGACTGAAA
TGGCCAGCTTCGTGTCTTTCTGAAACAATTTCCATAAAAAAGAGAAAAAATAAAAGCAAA
GCGAAAAACAAGTTTCAGATAGCATTTTTTTATAAATAATGTTCGAAAAAAATCCTGAAA
ATGG
>TRINITY_DN236_c0
GTTTCTAACTCGATCTCTTTAGTACTCTGTATATATGTCAGGGTCAAAAACATTCACACA
AATTACTCTCGTCGATTCACATCTTACATGCAAATACATGATTTGTATGGTTATTTTTGG
CTAAATTTTTCAAAAAATTATGCCACACATGAGAATCTTTTGAGTATAAGTCGGACGTAT
AGTATCAATTAAGCTAATTTAGTTGGCCACTCTTTTATGCTCTCAATTAGAGGTTATGAG
TTAATTATTGTCAAAGGCAAAGATACTCAAATTTCACTTAAGTTCTTATTGTTTTAATTT
GAATAATTTGCTCCTTACACTTTAAGTTTAGTTTCAATTTAATATTTTCGTTCAAATTGG
ATGTTACAATTAGTAATTTTGGGACACTTGCTTATTTTCTAAGATATATATATATATAGA
CAAAATTAACAAAAAT
>TRINITY_DN227_c0
GTCACAGTGAAGGTAGTGGCAGTGGCTATGGGGATGGGTGTGAAATTAGGGTTTGAAATG
TTAGGAGGGTAAAGAGTAGATGATAGGTTATGGAGGAGAAGATTTATGAAATGAACCTCA
ATCAATATTACTCAATATAGAGAACCTTTTTATACAGAGTATTGATATTTACATACACCT
ATATCTCTGTAACCGACTTAACAAGAATCTAACAAACTATAACTGCATTAACAGTTCTTG
ATCTAACTGTAATCTCTCAGGTTGTTGAGCTTGGCTGGATTAATATATTTACCATCCACC
TTAGGACCAATACACACTTCTGATGTAGCCTTTGGATGAGATTGCTGTATACTCTTATCA
ATGGATAGAGATATATTTGGGTTTATAGAAGGTCTAATTAGATAAAATGATAATTTTGAA
ATTTGGAAGAATGTGTAATAAGAAAATGGATTTAAGGAGACGAAAGTGTTGAGCAAATAA
AAGCTCCCTTAACGCCTCCTATTGTTTATTTAAAATTAATTAAATACTAATATGGTTTTG
CAACAATGGATTGAAGGCTTACTACAAGTCCAACGAGAAATGAAGCAATCAACAGGATTC
TCAATGACTCCTCGACGTCTGATATGGCAGTCTGAAATGTTTTCTAATTTCGTAGAAACA
TCTACAGGAGACAAAAGAAAAAGTAAAAGTGAATTATGCTTGTGTAAAATCTATTTTAAC
ATTATTACTGGTTTTACTTTATCCGCACCATCATATTTCCACTACATACAACAAGAAATT
GGCACTGGACTTAATGAACATATATCTCCTTGGCGTCTATTGTTTAGCCAATGCATTCCA
CCACTTTCTTTAACAAAAAAAGCTTCCATCTCTAAGCCCACATCTTTTGTGTATCCTCAA
ATTTCATTTGTGGTAACTTGAGACAAAAACAAACAATTAAAGGTAATGCTATATAAACAA
TTTTTTTACAAAAAATTTTCAAATAGAATGATGTGATCTTATGTAATTCTTTTATTTAAA
ATCAAAA
>TRINITY_DN230_c0
GAGCAGTGTGTTTATGTCCGAGAAAAGGAAAATTTTCGCTCAAAAATGCCCATTAATGAG
CACTCAAAATAAATAGTAATATAATCACCAATTAAGGAGATAATCATGTAGAATTAAAAA
TATAATTATAATAAAAAAACATACAACTAAGATTTCATAAATTTAGCACCATTTGACATT
TTAAATCACCTTCCGGGTCACCAACAAGATTCA
>TRINITY_DN230_c1
ATGATTATCTCCTTAATTGGTGATCATATTACTATTTATTTTGAGTGCTAACTGATGGGC
ATTTTTGAGTGATTTTTTTTCTTTTTTCACCGAGTACGTAGACACACTGCCCAACCACGT
TTAAATAATGTATTCTTCAATTTGTTTGAATGTTTTTTTTTTTTTTATATTTTCTTGGTA
TCAATGAAGGTGGAAGGCAAACTATTG
>TRINITY_DN286_c0
TGTGCACGTGCGTGTATTATAAAATGGATTCAAGAAATCTTGGTCTGTTTCTTTTGTCAT
GGCAGGCCATGATAGAGATTGAGCAGATGTTAACGATGCATGCATCACCTTGTGATTGTT
GTTGTAGAGGCAACAGAAAGCCACTTGGCAGTGACTCAAACATTCAAGAGACGGACAAAA
GAAAATTAAACTAGAACATAGAAATGGCCAGCCTTCACCACCAAACTGCTTATACTTTAG
AAATACAAGCTCATTTTTTGCTGAGAGCAATATTTTCAACAGAGTTTCATCCATGACCAA
CAATCGCAAAGGCAAACCTACAAGTGGTACCATGTAGCTGTATTTATTGCTCTTATACTT
GTGCTCAAATGAACCACTTTGTAACGGCTATGGTAAAAAAAGGAAAAATAAAATAAAAGT
CTCTTGATATTCCTATCAAAAGAAAAAATGTTGCAAGGGGAAGAAGAGACGGTAAATAAA
AAGGTTCAGTAGCATAGCTTTATAGTTTTGGCACCATTAAAGTGATCATCAGAAGCACTA
AGAAAAAACCTATATGCAAGAATATACACTCTCTTTTTACTTGTATTTGCTAATCAATTC
AAATCAGCTGAACAATTTTTTTTATTAAGTAAATGTAATGTATACAACTCTGGAAGGGGC
GCAAACCTTTTGCATACATGAGTACAAAATGCTTACCAAAACTGAAATAAATATCACCTA
TATATTTACAGGGATATACAAATCCCCCAAAAATTCTACAAAAGAATACAGAGAAAAGGA
AAAATCTAACAATGTATGCATGCTAATGTTCACATGGAGGTTGATCACATGCTAACGATG
TATGCATCTCCTCGTGATTGTTGTTATAGAGGCAACAGAAAGCCACTGGGCAGTGACTCA
ATAGCGTTTAAGAGACGGACAAAAGAAAATTAAACTGCAACATAGAAATGGCCAGCCTTC
ACCACCAAACTGCTTCAGGTGGCATGTGAATCTTTTTTTCTTTTTTTTTTCACTACACTC
TTGGAATACAATTATACAAGCTCCATATTTGCTGAGAAAACAATATTTTCAGCAAAG
>TRINITY_DN294_c0
GGCCAATAGCTTCTCCAACCGCGTCAACACTTGGCTGAGGTCTTCCTAAACGGGCATTAG
GCTTCGTAGCCTTTTGAATAAAACTTTATAATAGCCAGGACCCAATGGTAAACCATCTAT
TTCCAATGATGGGTCCGTACATCCCTTTGCTACCTCTTGTTTTGGTAAACTTAAACCAAG
CAAGTCTATATTTCTTCCAACCTATTCATCTGCTTGTGAAGCATGCAACAACTCCTCTTC
AATGCCCACAGACTTCCTATATTCTTGATGCCCATTGAGTGCATCGGGAACCTGTGTAAG
GCTCGTACTCCCACCCGCACCATGTGATTTAAGAACATAACACGAGTCATTAGCTCCTTG
ATCCTTGTAGTGAACGTAGACTCAACTGCGTGTGTCGCATTTCGCGGGATCTCATTAATT
GATGAAGGGTTGGCCACTGACGATTGACATGGATCGGTTCTTTGCGTATGCATTGTACTC
CAAGGCACTCCTCCGTCGTAGGTCTTACAATACCCATGGCTATCCTTACTGAATAGGTCA
TCAAAATACTCAGTCGTCTGCTGCTCCTCAAAAACTCTCCAGAGATGTTCATCATATTCC
GCATCAGCATCTTTCAAGTTGTTTGTCCTCTTCCAGAGACTCACTTTATCTGCCTGCTCT
CCTTTCT
>TRINITY_DN242_c0
TTTTTTTACTGTTTTAAAATATTTTATTTATTTAGTTAAAATAAAAAATTGAAATTCAAA
GCTTTCACGCTTTAAGGCCTTATGTTTCGCCTCACAAGGGATAAAACACCTCACATTACG
CATTCGTCTTTAAAAACTTTGATATCACCTAAATCTTTGTTGAAAGCATATCATATCAAT
AAAACAGTATTGTGCAGGGGCACCTATATTAAGTTGTCTACTTGTCTTATTAATCTCTTG
CCTCAAATGGCTTGTGGGTGG
>TRINITY_DN247_c0
TTTCTTTTGTTGCATAATTACTATAAAATGAGGAAAGTGTCTTTTTTGAGTGGTAGCTAT
TCTTCTAAATCTGCCGGGGAAGCACTGAGGCCGTCTAAAGCAGTGGTTCCATGGGATCAA
ATTGTTTGGTTCAAATTCAAAGGAAATGTTCCTGAATGGGCTTTTATGCAATGGCTAATT
TGCTTACAAAAACTAGCAACCAAGGACAGATTATTGAATTGGG
>TRINITY_DN250_c0
GTGGCAAGCCAGAGGATCAACACCCTTGGCTAGGCAAAATAGAGGGAACGTTGGTCAACT
CTACAACCTCGGCAAGACCTTAAAATGTGGATAGTTGGTAGGTATGATACGTCCCCATTT
TTCATGTCAGAACGGCTCAAAAGTAGGTATGATACAACCATCAAGGTGTCACATGTCTTC
GTCAAGGTCCTTCTCTCTCTAAGACTGGTCCAAGCACCCCTTGCCCCAAGGGAAGGTTCA
GTGAGCATTTGGATGAACCCTTGAACTCTAGCCTCCAACGCACAAGTCCTCTGGTGGTCC
AAAGCAAGGTACCCAAGTCTTGCTCCCCACCTAGGTAGCACAAGCAATGTA
>TRINITY_DN256_c0
GGTGGTGGCAGCAATGGCGGTAGCAGTGTAGTAGCGGCGGCGGCGGCGGCGGCGGCATGA
TGGTGTTGGCTACGGCGATGGTGGCGAATGTGGAGGATTGTGGTAATACTAGTGGTAATG
GTAGTAGTAGTGGTAGAAGTGGCCGTGGTGGTGGTAGTAATGAAATGATAGTGGTGCCTA
TTGTGACAATGGCAATGATGTGGAAGTGGTGGTATGGTGGTACTAGCAGTGGTAGTGGTG
ATGAAAGGGTGGTAGTAGGGGCAATAGTAGTAGCGGCAATGGTAGTAGCTGTGATGGTGG
TGGTAGCAGTGGCGATGGTGGTGGTATTGTAGTTGTGGA
>TRINITY_DN253_c0
AATGAGGATTAATTAATGTTTGAATGGTAAGATATATCTGGATAATAGTCACATTACTAA
GCATTGTTACAAAAAATGCCTTCAATGTAAGTTTACTAGGGGATGACTTGTGCCTACGAC
ACTCCTTGAGCCAAAAAAAAATCCACATCCTATTTAAAATTAATATACTATTACTCCTGT
ATCAGTTTCTGAAATTGAAGCTTTTGTTTAATCAGTACTTCTTGATAATGAGTTATTCCT
TTAACTTAAACAACTATAGGTGTATTTTTCGTTTGTTTGATTGACTGGATG
>TRINITY_DN259_c0
CGACGGACGGTTGTTGCACTTTTCTACAGATTGCTAGGGCACTGTAGCTTAGCCCTTATA
TCATATAGGAAGGACGAAGATGCTGGAACGACAGACAATAGGATTTGAGAACTCGATTTT
GATCTAGGATCTAGATCTGAGGGAGAAATGACCATACCATCAACAGATCCGGCAATGAAC
GCCGGCGTCTGCAGCCTCTGTGATCAAGCCGTCTATCGTGAACGATGGATGATGCTCCAG
CTAATCAAGCCGTTTGCCGCCTCTGTGATCTTCGTCTTCGTCACGTCTAAACCGGTTCCA
AACCATCAACAAATCCGGCAATGAATGCTAGCGTGGCCTCTTACCAAGGTGGGACGAGAG
AGGAGAGAGAAACCAGTGTTGGATGATGTGCCGACGATGTTTCGCCGCTTATGCTGCCGT
TGGAGAGTGATTTCCTTGCCGTCGATTTCCATGAGCTTGATGAGCATGTTGCCAAAGAAG
ATGATCCAGTGGGTTTGAATTTGTG
>TRINITY_DN255_c0
GTAAGGTTGTGTGTTCAACTCCAATGGAGAGGAGTTTGAATATTTGTTAGTGTTTATTTC
TCTTTCGAGGTTGTTAGGCTTGGGCTTAGTGAGCTTGGGTTAGTGGCAGTAGTTGTTGGG
TTGGGATGCCCCATTATGGGGATTGTTGGGCTTAGGCCAAGTGAGCTTGGATTAGTGGCG
GTGGTTGTTGAGTTTCGTTGGTGATTGTTGACTTTCTAGTTATTATTGGGCTAGTAGTCC
GTTTGATATAAATATTCTTATATTTGTATTTACTTTCCTATTTCCTATTGATTGAAAAAA
AAAAAAAAAAAAAAAAAAAAAAAAAAGCAAGTGAGACCCACACGGGTAGAGATTAAACAA
TTAGCAATCA
>TRINITY_DN254_c0
GCCAGATTTATTGCGACCTAGGGAGTACTGGAAGAAAATTTCGTGCAGACCGAGATTCAG
CCCCAGTCGGCGGTTTATTTCTACAACACCATTTATGGTCCTGAAGACGTTGGTGGATAA
TTGGGTAGGCACGAGCTTAGTTTCGTGAAGGAACTCGGCCATGAGGGAGTTGACTGGGAA
GCGAAGGCCTCCCTCCACTATGGACAGTACGGTGAAGGGGACGCAGGTGGGATGATTCCA
CGGCAGATCACCCTCTTTAGCCAGGGTCATTTGGACGTCGGCCGGGATATTATAGTCGGC
ACGGAATTCGGCCATAGTGCCCTGGGAAGCGACTAATATTCTAAATCTACCCATGGGTTT
GTCCGGTCGAAATTTTGCCAAGAATAACTTGCCCGGTTTGGATTTTTAGGCGGTTCTATT
TGAAGCTAGGTAAAGTTGTTTGCCCGGTTGGGATTTCTACTGAGGGTTGGTTTGCCCGGT
TTATCTAGAGAGCCCGGTCGGAAAGACACAGTTCTACAGA
>TRINITY_DN257_c0
GGTATTCCATTGGGTATTGTTTTGGCTTACAACTTTGACATGGATGTCATAGTAAGTAAC
TCTTATCTCCCACATTGGTTAACAATTCTATTCATGTGAATATAAACTCCTCAACATCCA
CTCCTTACAAGTCAATTTTTACACCTATGCTGGAACACAAAAAACTTATGTGAGGTCCCA
CACCAGTCTCACATGTGTTTCATTTTGTGAAAATTTTCTGTGCCCTAAGGTAGGCTTTCT
CTGATTTTTAAAGGAGAATTCTATCCAAGAATTTATATCATCTGATATGAAGGGGATAAT
TTAAAGGCTATAGATTAAGAGACCTTTTTAGTATTGTGTACAGACATAATACTATCGTGT
TGAATGCTTAACAAGTTGCACTTAAAAAATAAAAAATGTCATAAGTGAGAGAAACCGCCA
AGAATCTAAAAGCTAATAGAAGAACCAAAATGCCTCACGTTTACTTGTCCTAATGATCTA
TAGAAGAATCAAATTTACTTGTCCTAATGATCAAATTCCAAGATGCTAAAAGCTCATAGA
AGAATCAAAATGCCTTGGGCTGTTTCGTTGTTCTCCTAAAATTTTCCCATCATTGAAAAT
TCAGGGAATATGGTACGGAATGATATCAGGACTATGCCTACAAACATGCTTCCTGCTCTG
GATGATCTACAGAACCAACTGGAATAAAGAGGTAAGCAACAAGATT
>TRINITY_DN251_c0
GAAAAATAGAGAAATAAATTTGGGACATTTTGGATTTTGTTGTTCTGGTTTCAATTAAAA
GAAAAAAGATGCTAGATTCTTTGTGAATTTTATTTCTCTCAGTTTTCTCAGCAACATTTC
TTGTTGGTAGATAGATTGATAACTGAATTTTTTTGATACCTGATCTTTATTTTGTGTGTG
TGTGTGTGTTTGATGTAATTATCCGATTATTGTAATACTGAGCTACAAGTAATTGTGTTT
TTTATCAGTATCAAGAATAGTATAGTGTATGTAAATAAGAAAGGAGAAATAAGGGTGGAA
CAGATCAACTGATATTCACTTCATTAAATTTGTAAATTGAGAAGGAAAGGATCATCACTG
GATTGAGAGTCAATCAACTAGCAAAGGAAAAACAGCCTCATTGCTGGAGCTTCTAAAATT
AAATTAATACAAACAAAGGATTTGAAATTAAAGAACACCCTCCAGATCATATAGTGATGG
GGGAGGAGTATGATGTTATGTGATAATGCGGAGGTCATTAGTTATCAAGCAATTAGGACT
TAGGAGTAGGACCAGCCAACAGGGAATAGTAAGCATACATTACAGAACTTCTTTTATTTA
CCCAGGGCTGTGCTGAGAATAATTAAACTTAACTGGTACCCGGTTTTCCAGCCAGAAGTA
AATATATTGGAAAATCTAATCGCATCCAACACTTCCTAAATCCATTATGACCTGCGACCT
TTTTGAAGGATTAAATTAGGGAAGACAAGAATCACCCTCTTTAGATTTTTATCTTTTTAA
TTACCCACACCACATCCTATAATGTGAATGTAGATATGTAATGTGGGTTGCAACTATTTT
AACTTTTGTTAGATGTCTA
>TRINITY_DN252_c0
AGGAAGTTCAACAAAGGAGGAAATGAAAATAAATAGATAAACAAAAAAAAATAAAAATAA
CCCGAGCAGAAACCACAAGAACAAAGAAAAGGAGAAACTCAAGGAAACAGAAGAACCATG
GAGAAGGTAATTAAGAAACAACTAAGGTACCTAAGAATCTAAGTTTAGCCAACCACTATT
TGAAAAATGCTGCCTGGCAGATAAATACATTGCATGTTGTTAAAATTAATACATAAAAAA
GAGGTTATTCATCTTTTTTATCCTTTGAATTGTTTTTAGAATCGTAAAGCTGATCACTTA
GATAAATTTTTTGTAAGGCAAGTCCAGAATCACTCATCCGTCTCTACATGCAGTCCCCAG
GATCTATTACATATCATATGCTAAGATACTATTTATGAAGAATAACAACAATAAATAGAG
CATAAAGCAAGTGAAAGCATCTACCTGAAGCAATGGCCACAGCTGCACCCTTGAATTGGG
TAAGCAAGTCCTTGTTCTCTGAAGGATCT
>TRINITY_DN258_c0
AAACATGTTATTTTGGTGAATAATTCTGAATATTTTTTTTAGATGCAAAAATTCTTTAAC
AATGCATTTTCTCACTTCATTTTAAGATACGAAAAATGTGAAGTCATAATTTAATTTACT
CTTGCCAATTATCCAAAGTTCGAACATAATAATATGTTGAACAACCCTTTCCATTTTTGG
GTTGCTAAACTCTTAGTTTAGAATAATAAGAGAAGGAAAAATTGCATGGATTATGTCTAA
GCGTGGCTAAAACTTCCCATTAGCATTGACGAGCACGGATCATTTGTCTCATTCCATATC
ACAACTGTGTTTTACTCAGACTAAAATCAAGTATAGAACAAAGGATAATTTAGAGAGTAA
AACAGATGATCTCTTCAACTTGTTTTGTGACAAAACATTTAAAAAGATATGATTACTTGG
CATATAGTTTGCCATAATTGTTCCAAGTTCTACCCTAGTCAAAGTTTGAAACAAAAAATT
CCAAGTTTAAACACAATGGGCAAATGGAGTTTTCACTCTACGATCACAATACATTTTGAC
TTGCAAATCAAAAGTTTTACCCAACAAATGTAATTAACTCTACATTTTA
>TRINITY_DN261_c0
TTTGTTGTTGTGAAATATTTGATACCAAGTGTTTGCAAATGAGTCGCCGGAACGGACCAA
AGCTCGACTTGAAGCTGAATTTGTCGCCACCGAGAGCTAACAACCTGCGACCGGAATCGC
CGATACGATCGGCGGTGGTGCTGTCGCCAACGTCGCCGACGAGCTCGTGCGTGTCGTCGG
AGCTCAACCAGGACGACGCTCTCCTCCGCCACTCCAATAGCCCCGAAGCCACCTCTATGC
TGCTGGTGGGTTGTCCTCGGTGCCTCATGTATGTCATGCTCGCCGAGGAAGACCCCAGAT
GCCCCAAGTGCAAGAGCTCCGTCTTGCTTGACATCGTCCTTGAAAACTCTGCCACCACGG
CCACCACCGCCGCCACCAAGAAGATGAGAAGGAGCTGAAGTAGGCAGCTTCTATTTACAG
TTTCTAATTCTACCATACTAGGAGCTTTGTTAACATCTTTTCTTTTCTATTTTTAGATAT
TCTGCCTTTACAAAATCTGATCATCAAATTAGA
>TRINITY_DN262_c0
GTTTGGCAAAAAGAAACTAAAACCGAGCAGTGGTGTGTGTCTTGGTAAAGAAATCGGCAA
GCTTCAAAGCAGAGGAAACAAACGGAAGCAAAATTGAGCTAGATTGGAGATGCTAACGAA
CGAAGTGGCAATCAATATCAATGTACTTCGTCCCGCTAATGAAAGATAGTGTTATGGGCA
ATCTAAATAGCATTGCGATTGTCACAGTAAAGAGAAGTCGAAGAGGTATGAGGAACGCCT
AAAGCAGACAAGAGACCGCGAAGCCAAACAATCTCAACAGTGGCATAGGCCGTAGTACGG
TATTCGGCTTCAGCAGTAGAACGGGCAACAACAATTT
>TRINITY_DN270_c0
GCTGAGCCTCTATCATAGAAAGAGTCTTTTCTTGGAAGCCATTAACAGACAGCAAGACTT
TTTTTTTGTCAGGGTGATCCCCAGTTGTGGCCCACCAATTCAACTAAATATTAGTCAAGC
ACGGAAAAGAGATCTACTCACAGATTTTGGAACTCATTTCAATAAGGAGTGAGAGAATCT
ATTTTCTTTCAAGATCCAGCGGTTCAAGGGTAACTTTCTGCAGAAAGGGAAACATCTACC
AGTAATAAATATAGAAGCAATAGATCAGTTTAATCTAGTGTTACTTCAGATATAATTCTT
TAGATCTTTT
>TRINITY_DN265_c0
ATCCAGTCTACACTGTCTAAGCACCCTTATCAGTGGGACCAAATACTGTTTAATGGCTTT
CACTTACACGATGATTTGGAAAATCGTCCATAGTGCCTCCTTTCTTTAACGTTATGCTTG
GGATGTGTGGAGGGTTGTGAGGGAAGAGGGGTTCCACATCTTGAACACTTTTTCAATCCC
TGTGAAATTGAAGGAAACGGAGGGGAGGTGAGGTGAGGTGTAAAATTATGATTTTTTTTA
TTCACCCCATTACACTAGTTAAAATTAATTCACAAAATAGTCATAGAAACACCCTCCATG
CCCGCTTGGTTTCCAAAACTAGAGATTTCTTGAGAAGAACATATAGG
>TRINITY_DN268_c0
AACTGAAAGAGTGAACGAAGAGTGGAAAAAGGCAAGAGAGTGTGAGTTCATTAGAGGGTA
AAAGCCAAAAAGAATTGAGTGAAAACACGAGAGTGCCATCATTTTGAGGGTAAACACGTG
AGGGAGTGTTTGCGAGGCCTACTAATTCTTGTTTGTTTTGCAGGTTTAAATATGTCACAC
GATACCGGTAAAAACGTGTCCAACAACTCCCCAAAAACGGTGGATCTCGATGTTTTGTAT
AAAGCCATGCAACAACACATGGCGCGAATGGAGATTCAGTTTGG
>TRINITY_DN263_c0
TTCAAAGACATTACATTGAACCTGTAGAGAAAACATTACCCATTAAATTTATACATCTAC
TACATCATCAATAAAGTGCATTAGTAAATATGCTTTATCACAGTAGAAATTTCCTCACAA
AGATGTAGTGCTAGGAAAAATAACGATGACTTGGAAAACCATAATGTCCACTTTGGCAGA
CCAGAAATTATTCTGTAGCCAAAATTGGGATCTGGAAGTCTTCTTCACTGGTTTGCATCT
AGCAGACAAGTATTCCCCTTCATTTTATTTGTTTTGGAAATAATCTACCTCTTACAACTC
AGCGCAGGAAAGCAATATATATTAACAGCCAAATTATAGGATATCGATGAAAAAGTTAAA
ACCTAGGCCAAAAGAGTTTTTAATTTCATCTTTATGAACCAACAGACCTCTATAATCTAT
TAACTTCTTCAATCAGTACAGTAGTCAAATGAAATAGGATAAACCCAACACATATAAAAC
AAGATAAACATTTACAGCAGCAAGATTCTCAAGAAGGGAGAATTATTTACCCAAAACCAC
TTCCTTGGGAAGGCTCCACCCCAATTTTTTTCTGAATATGAAGGAGCATTTTGGAA
>TRINITY_DN267_c0
GGTATTTTACAAAGATGTGGTTAAATCTTAACCATTCATTTTAAAACAAAATATTCATAA
AAATGAATTTATTTACAAAAATGACATTGCCACACTATTTTTGTATGCTTTTTTGTATAA
ATATCATTTTCCATTAGTACATGTCAAGAATGAAGATGGATTGCCTTAGTTATGTAAACA
ATAATGTCACCAATATTTATGTAACATATATGAGTGGTAGGGTCTTTAAACTAATATAAC
GTCACCAATATTTATGTAACATATATGAGTGGTAGGGTCTTTAAACTAATATAACGTCAC
CAATATTTATGTAACATA
>TRINITY_DN266_c0
GATATTGGTGTTTGCTATGCCTTTGTCGAATTTGAAGATATCACTGGCGTTCAAAATGCA
ATCAAGGTTTGAATATATATATATATATCCTCAGAGATCATTGCAGTCTTGTGTTCTGCA
GTTTATTTCACTGAAAAGTTAAATTTCATGGAAAGCTTATGTGTTTTCTGCTCTTTTGCT
AGTGATTCCACATCTTCCTTGCATGGTTTTTTTTTTTTTTTTAATCTATTGGATAATGGA
AACTTCATTGTCATTCTAGTAATGAAGGGATGCTCAGCTTTCTTTTGTTTTCTATGATGT
TCTGTTCACTATCAATTGGCATACAAATTATGGTTCTGTTTGTGAGCTTTAATTTTGCAT
TGGGTCATATCAAGTTTTTTGTCAAGTTCCAATTTTCAAGTTCATTGCATCTTTTTTCAG
CTGGAATTTAGATTAAACTTGTCTTTCTGTGCTGATTACTCTGGTTGTGGATTTGATTAA
CCTTTTTCTCTGTTTCTTTCCCCTTTTTATTTTCATTTTTAACTTTTTGGTTGGGGTATT
AAATTTTCATGTTGTGGACCATACTTTGTATCCCTTGAATTATGTTCCCTAACCTGGATT
CTGATATATTAGTTGGCCCTTGGGTTCTTTTAATCTGTCTTGTAGGCTTCTACGGTTCAG
ATAGCTGGACAACAAGTATTCATTGAAGGGCGGAGAGCAAACAGAATCAGTGCATCTCGA
G
>TRINITY_DN271_c0
AAAAAAAAAAAAAAGCAGAAAACATTAAAATATTGCATCAGTGACATGTACACACCACCT
TCTGTACAGTAAGATCCAAATTATATTGAAACCATTGAGACACGTCTAAGAGCAGACCAG
GTTTCATGAATGCATGCACACCCACCCACCCACACACAGGCAAGATCTCGTATTGAGTGT
GGTGGCAGTGTAATACAGCAAATATTATAATCCATTTTCCATACTTTCAGGATAACTATT
CTAATTATAAGCAGGGACAGATAAAGTTAGTGGCCAGTCCTATATTTTTGTGCATGCAAG
ATTGCACATCGAAAATCAAAGACATAAGCACGACACAAGAAAAAATTACATTTACTAACT
ATGCACACTCACACACATGACGAGAAAGAGAAAAATAGATAGAACCTTGAAATAAAGAGC
TCTTTTA
>TRINITY_DN264_c0
GGGAGGATAAGCAGAGGTTGAACCTAGCCAGATATAGAGTCCTCTCTCTCTCTCTCTCTG
TGCAAATCCATTTCTAACCTATACATATATACTTACATATATATCACTCTTCGTTTTCAC
TCTATTTGTTCTACAATGCCTTTACGCCCAACACTATCATTCCCAAATTTCCCAGCGTTA
CTACCGCCGGAGCCACCCAACCCCCTTCGCCGCCGCTACCCACATCCCAATGCCAACTTC
ATCCCACCCAAATCACAGAACGTAGTAGTGAAGCTGCTGGTATAAGAATAGCAACCAATG
TTCATGCACGCTCGGATCAGGTGGACCAGAGCATACCCATTAGGCTAGGCACCAGAGTTA
AGCATTTGAGAGGCCTCAACCATGCCCATCTCAGAGTTGAAGCCATGTTGGGCAAGGCCA
GAAATGAGATTGGTCTATGATTTGAAGCCATTTTTCTTGGAGAGAATGAGAATCATTGTG
TGCGCTAATAAAGGGGAAAAAATGTTCAAGGCGATATGAGAACGAGAGAAAAAGAAACAA
AGAAAAAGGAGAGACGAACGGGGAGATAAGGAAATGGTGGGTGGTGGGTGGTGGTTGGCG
GTGACCAAGGAAGAAGGAGTGGTCAGCAATGGAGGATGAAGAAAGAAAAGATGTTGGCGA
TA
>TRINITY_DN273_c0
GTATACTTGAGAAAGAACTTCAGGTGATGAATGCCAGAAGATAATTAGATGTTTTGGGAA
AAAGTTATTAACACTAGGACTTTAGTATAGCCAAATTGAAGTAAATATCCCGGTAGTTAA
CCTCAAATAGGTGGGAATTTGGGATAAGGCTACCTGCAACAACATGTAAATCAAAATTGC
AGAGGATGTGAATCCTGTTATTCAACTAAATAATTACCCAATGTGTTGTTCGAGACAGTT
TTGGCCATTTCGTACTTTTCCAGTGTGTAAAATCATTTTCACAATTCAGAATGTATAAAT
AAAAAGTTGCATTAGGTGTTCCACTAGTACATTCAAAACAGATTACTAAATTAGGTTCAT
CAAATATTTGAAACTGGTTAACCAAGATTTCTACCAAATGATACTAAGCATGCAACATAA
ATTGATTCTCCATTAAACAATCAAGTTTAACAGATAGTCTAGAAGTATATGAGCAATTAG
GTGGGTAAGATCTATCATTAATCCAAGTTCTTGCACACAGAATTTCCCATTTTAATCCAT
ATAACTAGCATTGGTTCCTTATGTTGCTGTCATTTTGTGTTATAGGACAATCACAAAAGC
ACAAGATAATTCCTTGGATTAGGTGAAAACCCTAAACAGTCAAACAATTACCTGGAACTC
AATGTGCCTTGGATTTTGAATGTACTTCTCCAAATAAA
>TRINITY_DN272_c0
GTTTTTTTTGTTTCAACAAAATAGAATCGATTCTAAAATTTCCAATTTTTTTGAAAAAAT
AAAAGTTATTTTCACTGATTTTTAAAATAAACTTTTACTCTCTCCTCTCTCTCCAGGATA
GTCACTACATTCGTTCACCCTTCACAGTCAAGCGACCTCCAACCACCCTTTTTTATTTTA
TTATCAAATGACATCTTAAAAAGTGATTTTGCTTGTAAAAACACAAAAAATGAAAACAAA
AATAAAGAAAACAAAAACTTAAACATAACCAAACATTTTTTCGAAAAAAAGAAAAAGAAA
AGAGAGAAAAATTCAAAAATACAAGAAAGAAAGATGAACTAAGAGGTTTG
>TRINITY_DN272_c1
GTCACACCTAGCTCAATGACGCCACCCAAATGAGGAAAACATATAACAGTCTGCCAAAAA
CAACAGTCATAGTCAAAATTGATATTTGTGGTAGAATGTTCAAACTGAAATGTCGTCTTA
GAAATGCTTAGCATGTTTGATTTTGTTTTCATTTTTTGTGTTTTCAAAAACAAAACAATT
TCTGAAAAATTTAAAAAATAAAAAATAAAAAAAATTTGAGGTTG
>TRINITY_DN269_c0
TTATTATCACAAAACAAAAGTGATCCAACTTCCTCCTTAAATCCTAATTATGCAAGAATA
GATCGAACCCACAATATCTCACAAGTACCTTGAGCCATAGCACGATATTCTACTTCTGTT
GAAGAGCTAGATACAACGGCTTGTTTTTTACTCTTCCATGATACAAGATGATTACCATAG
AAGATGTAGAAACCAGAAGTACAACGCCTATCAGTCTTAGATCCAGAATAATCTACATCT
GTAAAACAAGATAATCCAGATTGTGGACCAAGTGAGAAGAACCCTAAACCTG
>TRINITY_DN269_c1
GACTGAAGTAGCCTTAGTCCTATAGACTTGGTGAACATGTCGACAACTTGTTCAAATGAT
GGGACAAAGGATGAGTTCACCAAACCAGCCCTAACCTTTTCCATAATAAAATGAATATCC
AGCTCTATGTTTTTAGTCCTCTCATGAAGTACCGAGTCAGATGCATGCATAATAGCATAT
TTATTGTGACAAAACAACAATGAATTAGCATCCTCCTTAAAGCCCAATTTTGCAAGAATA
GACTGAATCCACAATATCTCACAAGTACCTTGTGCCATAGCACGATACTATGCTTCTACT
GAAGATCTAGAAATAGTGGCATGTTTCTTACTTTTCCATGATATGAGATAGTTACCATAG
AAAGTATGGAAATTAGAAGTAGAACGCCTATTAGTTTTAGATCCGGCATAATCTGCATCT
ATAAAATTGGATAGTCCAGATTGTGAGCCAACTGAGAAGAAC
>TRINITY_DN275_c0
GGTATTGGTACTTCTACATACGTACTGGATACACGAAACACGTACCCAAATTTTTCCTCC
TTAATTTTTGTCGTACCCCACAAGTATTTAATATATACCCAAGCCTTACCTCAGCCAGAA
TAGTATTTTTTTTCTATATAGAGATGAAGTTGCTTTCATTAGACTTTTTTTGTACTTAGT
ATTAATTTAAAATTAAGCTTTGGTTTGTAAAGTATTTAATATAATGATATATAATTTTGG
TTTATATCTTACTTTTGGCATTAAAATGTGAATTGTAGATTTGATCTTAACAAACTTATC
TATTTAACTAATTTTTGCATTACTCCAAATTAAAAATAAATATTTTTTTTATGA
>TRINITY_DN274_c0
AAGCAATACACAAAAAACAAGGCCAGTGTTGGCTAAATAGATCACCACCCAGAGATGATG
CAATGCATGATATGTCATACACTTAAGGCCTAGCCACCATCAAATCAGCACCCTAAAAGA
TCTCTTTTCTCCAAAACCAAAACCAGCTCATGGTTTTTAGAACTCAACCCATAGTTTTTG
GAAAACCAGACCATGGTTTTAGAGGTAGCAACTAACCACAGCACCAGCAGCGACTTCACT
GTCCAAACTTATCCAGCAGCTACATCCACAGATACCTTTAACCCCTCTTCAGCTATCTTT
TTGAGATTGACGTGTACACACAAGAATCTCTAGTAAGCAAGGTGCCTTCCTTGCATCTCT
CGTCTTTGTCCTCATCCAAAATA
>TRINITY_DN282_c0
GGGAAGGAGAGAGAACACTCAATATTAGAAGAAACAATCTGACAAATACCACAACAATTA
TAATGTACAAGTGACAAAAGATAGATTCATATATCACATGAAGAGATTGTGAGAAAGCAC
ATAAAAAAAATGAACAAATAATGCAAGCATGTTGTGTAAAGATAACTTGGATTTGAATTA
CATTTAAAGCTCAGCGTGAGAAAGAGAGAGAGAGAGAGAGAGTACTAAAAGATGAACTAT
TGACTATAGAGAGTTTAGGTCAGATCTTAGTTGCACAAAGCAGGCGCAGGGATAGGAGCG
GAAGCG
>TRINITY_DN281_c0
AGCATGGTTGAAAGAAGGAAGGGAAAAAAAGGAAACAAACAGGAAGACAGTAACAGCAAA
TGCACTAGTTATCAAACACATGTTCATGCTTTGAGCTGATCACATCACTCATCATCATTG
AGCACAGCAAATAGCTAGAACCAAAGCATTTTGACAGTCGAGAAAGACAAAGTAAAAGGT
CTTATCCCACCTTCAACTCTTTACTCTTCCTGATTAAAAAATATCAGATATACATATGAA
AGTACATGTGCCAAGTACAACACAGGAAAAAAAAGGAATGTGATTTTTTGCTTTTTGTTT
CTGATTTATTTTGTTCCATGTTTATATTTCAACAGGAAACCATTTGCAGCCAACAGATTT
TAAGCTGTAACCCTCAACATAACTAAGACAAAAGAAGACAATGGCCCTGTTTGGTTCATT
GAATTCAACTCATTTTTTTTTGAATATTTGATTTGAAAACAAAACTTGAGTTTAATTTTT
AAAAATTACAAACCAAACAAATTTTTG
>TRINITY_DN280_c0
GCACATTGTAAGAACCTATCTTAAAAGTTATAGTAGCTGCTAATGGAACAACATAATGTA
TTGGCATATCAAAAAAAAGTCCTACAGTCTAGCTGATAAAATCGGTTAGAATAATGAGTA
TTCACTTGACTAATATCCACTAATGTAGAATTTATAATTTACAGAATCAACAGTGAATTC
AACAAAAAAAATCCTTTTCTGAGACTCCTTTGGTGGTAGATTTTCTTTTGGACTGTTGGC
TTTAGCTATTCATGGAGGTTTTTATTCTCTGTTTTCATCTTTCTTTTCTCTCCATCTGCT
TCTTCACACTCCTTTTTGGTGGGAGATCCTTCCTCTCCCCTGTATACTCCCTTTCTCCTT
CAATGCACATATCTCTTATCTGCGTGTGTGTGTGTGTGTGTGGAAAGGGTACTTTTAATT
GGGGACTGCCTGCGCAAGTTGCTGAACCCTGTCCTCAGGGGGGTGTAAGAAAGATGAATA
CGTGTCGCTCGTACA
>TRINITY_DN277_c0
ATGCGCTCTGTTTCACTGGAACTTGAGATTCTTAGCCGCCATCAGCACCCAGACTTGACT
ATTCCCTTTTTGAAGGTGATATTTGATGGAAGTATTTAATGTTTTGCCTCATCATTTTTT
TGTTTGCCTTTTGTTTTCTCTTATTGATTGTTGTTCCAGCTTGATATATGTTTGATGAGG
ATAGAATAACATGACACTAAGAGATGAGAAAAATTATGTTGATGTGTGTTGAATTTACAT
CGTAGAATACACTGCTTATCTTTTATACATACTATGTCTCACCTGACAATAAAGTGATGC
AAGAAGCACGGATACAGACACATGATGCGGCACGACACAAACATGCAAACACAACAGTTT
TTGAAAAATGCAAAGCACAACACTCGGGAAATATGTGCAAAATATATATATATATAT
>TRINITY_DN276_c0
AGGTACAGGCACAGCCCATGCGTGTTTGCAGTTAAGTTCTTATCTTCCGAAATGTCTTTT
TATAATTGAGCCTAAAAATATATATATATAAAAAAAACTCCATTAGGTCTGCCTTTCTAA
TCAACCTTTAATCCCCCCTCCCCAACAAATGCACACCCACTAAGAAGACATTCAGTACAT
TACTTTGCGTTTCTCTGACAAAATGTACAAAGAACTTGAATTTACCCACTTAACAACATC
TAGAATGTAATTTTACAAGTAACAAGACTTTAGAGCCACGAAATCAAAGGAAGTGCCAGT
TGATGATGAGAAAATGCACTTGCCCATAAGAGCAGCTATTAATTCATTGCATTAAAATTT
GATCAAATTCAATTCCCCTTCCATATTTACAAATTTTAAGTCAAAACTCGACGCAGACAA
TAATTTCCAATCATTTTCCACATTAAAGACTCTCGGCACACATCAAGGCTAGAACTAAGT
CAATATCACTCGTCCAGAACGCCAAACTATCTTCTAGAGCTTCTCACAATTCAGCACAAA
TATAAGCAAAATTCCTAGTGTAGATCCATAAACCACATTAGACTTCTCGTTTTTCAAGTT
ATAGAGACCAATTGAAATAATTTTCAATAATTATTAATTCGTCGCATTAAAATTTGATCA
AATTCAATTCCCCCTGCATTATTCACACTGAATTTCAATTACAATTTGAAGTCAAAACTC
AACAAATAATAATAATATCCAATCATTTTCCACATTAAACACTCCGTACACATCAAACCC
AGAACGAAGTCAATATAACTCGTCCAGAACACAAAAACAATTCAGTTCCTAGTGTGGATT
CATAAATTGCAATAACACAACGCACTTAAAT
>TRINITY_DN283_c0
GCCCTGATACCTGAGATGAAGGTACTGTCTGAATTTTTTAAGCTTTACATGTAAATAAAA
GCTTTATACATATGCTCTGTGCATGTGCATGCCTGTGCATGCAAGAGCTTTTATGGAATT
GTAAGAACTTGGTCTATAAAGCACGAAAATGTGGGTTTTTTTTAGTATGTTCAGCTGCCT
CATGCTAATAAAGCTGGAGGTGAGGTTTCTTCTCAGCCTACCCCACCTCGTAGCACCCAC
TGGGTAGTGGCCTTTTATACAGAACAGAACACATTGAAGCATGCATAAAAAGTTGTTGTG
CCTGCATGTCTAAAATCTAAATTTATGTATGATTTTACTTCCTGATAAGAATTTATCTGC
TTCATGTTTTTTGTGAAATAAAATGATTAAACTAGAAAGCTACCTCTTTCTCTATCCATG
CAATAGTCTTATGGCCATACATGATAACATTTGAGGTTATTTTTCATTTCATATTTTGTT
GGTTTAATTCAGTCTTCTTGGTGCTTCCATTAGTTGTAGTTGGTTTTGACTAAGCTGAGC
TTGTCATAAAACTTGAACAAAGTGAAAATTTTAAAGAACTGAAGAAAAAAAAAATATAAC
AATGTGGGACTTGTGGGTATATGGATCACCTCCATCACGTGGCAGCCCAAGGGCGCCACA
TCACCTTTCATGGTAGGGGCTTCACCCTCTGCATGGCTAGCCCTATGATACCTGGAACGT
GGATTGTTTCGATACGTGGAATGGGAACGGGATTGTTGTACACCACATGCTCTAAATTGT
GGTACGTTATGGGTAGACTTGCATAGTTTACACTATAAGAATTTAAGGTCTTAGAGTAAT
TTTTTTAACAATTAGACATTCAATAAAATGTAAGGGGTTTTTTTCCCCAAA
>TRINITY_DN284_c0
GGCAACTGATGCAAATAAAAAGGTAGTTTCTGTTTTTCTTGTTTACTAATTGTCTGCTTT
TCTAAATCATGCATTCAAGGCTTTGGGTTCTTTCTTGGATTCTTTGATAGAATAATCAAT
GTCATTGTAAATGAAAGTCAAGCAGCAAGTATCATGGTATCTATATGTCCACGTAGACAA
CCATTCTCCTGTCAAATACCAGAATATCCCTGCCCCCGTTGGGGAAATTAGTAACGCATG
CTCATCTCCTTTAATCTGGAATACCAATTTGATAACCCATCAAGGTAGCCCCGCAGTTCA
AAAGTTGTCATTGGCACCAACTGTAAACTCAGGTCTTGTGTTCGACTTGCGTTGGTAACT
CCTGGCTTACCCTATACCTATAGCTTGTGGATAGTTGCAGGTATCTAAGATTTAACCTGC
AGGGGTGGGTCCAAAGTGGCTCTGCTTGGGAGGGGTTCCTCATCATCATCGGAAAAAAAA
AAAGGAAAAAAAAAAAGAAGAATACCATTTTGACAAGGTTGTTACAGCAGTGACATGGAA
GGTAGAAAGACTGTTAATCCAGGTTGGGTCCATGTAAATGTATTCTTGTCTAAGTCTTTC
AGCTATTTACTAGAGTATATAATCCTAGTCAAGTATCAAAACACATTTTGGAAATATATT
GGATTATTGATGAGGATGTGCATGTTACTTAATTTATCGACGATTGTTGCATTAGATTAA
TTTATCAACGGTTGTTGCATTAGATTAAGATTAAAATTGATTATTAGCTTACTAACTGTG
CTAAAGCTTCTTACCTATCTGCCTTACTTGTCTTTCTTTTTTCCTCTCTTTTTAATTTTA
ACTTACAGTTTTGTTGGAAAAAGAGAGATGTAAGATACAAGAATATAATTAGTAATTCCT
AAGTATGTCAAATAATGTGTGTGAGTGCGTGGGCAAGAGAGAGGGAGACTACAAAACAAG
ATAGAATATACCTTTGACCAGGCTAACCCATATGTTGAGTAGCTCTTATGTTTGATGAGT
CTACTGTCAAAGAGGCTGTTTGGTTTAGCTTAAATCAGCGGCTTATAGCTTATTTTAATT
TGGGAGTTTGTGCCAAACTTTTTGGTACAACTTCTGCTTATAGCTTATTAAGTAGAAATA
ACTTAAATAAGCTGATTATTTGGAAGCTGGGACATGGGTGCTTTTGG
>TRINITY_DN287_c0
TAGTTATAGTTCATGGGTCGTCTTGCGGGTCAAATAATGTTATTTGAATTTTATTTGTAG
TCTTAATTGGTCTAGAATATTAGCAGTTACCAAATATTCTTAGTTTATAATATTGATGTC
CTATTCTTTTGAGTAGTAGGAAAAATCTAGCAGCTCATAAATATATATATGTAATATTTA
TTTTCAAGGAAGAACTAAGTTATGAGAAGCTGAGATTGTGTTTATGTGAATTTGCGCAAC
CCTTGTGAGGGTGAAACACCGCTTCTTAGTCTTTGTGCTCAAACTCAAGATAATATTTCT
CTAGTTACTATTCACAGCCATAAAATAGCCCCCTTTTTAGCCTCTAAACCCTAACCAATT
AAGTTCAAATCATCCCCAATCATTTACCCTACGCTTTGGCAACTAAATCCACACTACAAC
ACCATAAAATAGCTATCCAGAAAATTCTGCAATTAATTCCAGAAATCCTGCAAGCTGACA
CTTTTAATATCGAACAAAATACCACACCTATTCATTTCCAAATCCTAGAGGCTTTCTTCT
TCCTTTAAAACCCTAACCCTATAAACTTTGCACAACCAAACACTACCACAATTCCATTGT
AGGTAACCTTAGGCCAAGTTTCCTAAAGTTGTCCTACATCGTCAAGGGGTTGGCAAGGAG
AAGGGAAGGGGGTATAAGTTATCAAGGAAAGAGAAGGAACTTTAAAGACTCCAATGCTCA
ATTAATTACGATGGGAAGAAAGGGTTTGAGGATTTAAAGGGGAAATGTGGGAAGAAAAGT
GTTTTTTTGTCTTCATGTAAGAGTTTAGGAGGGAGTTTAAGGAGAAG
>TRINITY_DN290_c0
GTTTGAGAGATTCTATCTCAGTTGGGTGCAAGTTTCTTCCTCAATGGGAGCGAGTTTCTT
ACAAATTTCTTACTTGGGATCGCGGAATCGTGTTTCTGAGTAAGAAACGTCACCCAAATA
GAAGATTCCTGCTACTAAGGTTTAGGTCACTGGCAACCACATATGGTGGTAGGCCATATA
GGGTTTCAGATTGGGACAATATGTCAGACCGAATTGTGGGCCAACCAAACATGTAGTTTG
GATCAACCCATATTGAGATCCAGAATGTGGATTACTTTGCAGTTGGGAAGGGTTTCAGAT
TGGGACAATATGTCAGACCCAATTGTGGGCCAACCAAACATATAGTTTGGATCAACTCAT
ATTGAGATCCAGAGTGTGATCATTTTGCAGTTGGGAAGGGTCTGCTAACATTTGGCATGG
GCTGATCCAGTTAGATCTCATCACTTTTCTGAAGGTGGTGGGGTGACCAAGGCTTACAGT
AGGTCAGCCCATACTTTTGGAAGTTTTCAGAAAGTAACAGTTGGTCGGGAAAACTTTAAA
AACCAAGTCATTTCTTCTCATCCAAGCATTATACATTGTTGGTTTTTGGGTTGAGTGAAA
AAAACCCTTTTGTTTAACTTGTATCTGCAACTTGTAAAGATTGTAGGTGATCTTGGGGAA
AATATACATGGAGTTGTAAAGTTATTGGGTTAACACCTAGGAAAAATCCACTATTGAGTA
GTGGAGATCAAGTTGAGAATGTTAAATGTCTACATTATACTAAACATTTACATTACACTA
GGACTTACTGTGATACATAGCATAGTAAATTCTCATTACAGAAATAACAATTAAT
>TRINITY_DN298_c0
ATATTCATGATTACAACTATAGAAGCATCAAGTTAATGAGCCATATAATGAAATTATGGG
AGAGTGATTAAACATTGCGTAAGGGTTACAACAATAGTGTTGAGAATTAGTTTGGATTTA
TACTTGGTTGATTAACTATAGAAGTGCTTTATTTACTAAGAAGATTAATAGAAAACTTCA
TAGAGAAAAGGAGGGGTCTACATATAGTTTTTATAAGGGATGCCTAGAGACGCAATGTAT
TGGATGTTGGAGAAAAAATGTGTGACCAAAAGATATATTGGTGTGATACAAGACATATAT
GATAGAGTTGTGACTGCAATTAGATCACCTGCAGGAGAAACCAAA
>TRINITY_DN289_c0
AGTCACTACAACTTCATCTCTCTCTCTCTCTCTCTCTCTCACACACACGCGCGCGCGCAC
ACACGTTGCATTTTTTATCATTTGCCTACTTTTCTTTTTCTTGTCTGCATTTACCAAAAT
AGTCTAAGAATTTTATTGTTTTGTTTTCTTCTTTTTGATCTTGAGTATTCCTTCTTTCTA
TTTATGTTCAGCTCCCTTTTCTAGTCACAATTGTACACTGAACTAAAGAGCTCATGTTCA
ATCCTTTCTTATGTTTAATACCTCTCCCAAACCCTGTCATAAGGAGCCTTGTGCATTGAG
TACAACATTTTTTATAGAGCTCATTTTTTCTTTTATTTTTTTCTTTTCAATTTTCATCTG
TTTCTGAATCCAACTCCATTGACTTTTTTACTCCTTTCTTTTTGGTCCTGACACTACAAA
GTGCAACGTGCTCTTTTACAAAACTCTTCTTCTCTACCTTTTATTTCAATGAAATACAAA
ACTTTACCACGGAGCTTTCTAATATATAATGTATATATTTACAGGGTTCATTATATTTTA
TCACAATATTTTTACTTCTTGTTTGTATAATTTGGCTTATTTTCAGAATACTTATAGAAA
TGTTTATTCATGCAAAGATTATTGTGCATTATTTATTTTTTTGGTAGGATCTGATGTTTA
CTCGATCCAATCAGGTAGAACCTTCCCCCCTATAAAAAAAAATGATCCAACCTAAGATCC
CAACTTGGACAACCTTGCATACAGTTGACATCTTATCTAGAATACAAGTTTGGAGGTTAG
GCAGAAACACGACACTATGAAAAGAAATAAGGAAAAAATAAACCAGAAAATACCATATCA
GAGACAAAAACATGCCTATAATACTTACTTGTGCAGCACAACCACGGCGCCTAGCAACGT
GATCCAGTCTTTTTGTGTCCTTGAACCAATCAACAGCAACAAGA
>TRINITY_DN395_c0
CAAACTTTGATTTTTAAAATTCTTATTGGACAAACTGATAAGAGGAAGTGAATTATACAC
ACAATGTAACCGATTATCAACTAATGAGGACAAATGCATACAATTGAAACTGTCAAACTA
TTATGTGGCAAAATTATGAATGCAAGTACTCACATTTTCTCATCATGTATGCAATTTCCC
CAAAACTAAGTACTCACACACCTTTGTTTGATTTTTTTAGTATTTTTGCATTCAGACTCA
CCTTTCTTAGATATATGAATTGTTGACATCGACCACGTTTTCTACTGAAGATGTTGGAAC
AGCTGGGGTAGTTGTGAGGGTGGTGATTATGTGTGCAATAATCTACATGGTTCCAAATAT
ATCTCCTGGCAAGACATTAGTCACAAACATTGTTCACTACCCACCATCTTAGAAAATCTC
CTTTTTGATTTTATGTCAATAATATCCATTCTATAAGCACACAACACATACATAGATAAG
CAACTAAGAGTGAGAGGAACACCCTGTGACCAATAGTGCCTTTCTTTGATGAAGAAAACG
TACAAAACCCGAATTAAATACACCAACAAACATCTCTGCTCCCTCGATTTATTTGGTTCT
CTTCTTGCCGGCCATAATTCGGGGAAGACAAAGTGGATTAAACTAATGCTAACAGAATTA
AAAATTTATAGACGTAAATAACAAAGAGGCAATTAGCGCAAAGAGGGCAATTAATGCGCA
AACATGCTATCAAATAGGACAGTTAATTCACAAAGCAGGCAGCCAGGCAGCTACTGTTTA
AATATATTGTACGCCATATCAAAGAGGACAATTACGACTTAATGTGTAGAATGTGCAGTT
ATATGAAATGTGTGCATTTTCATATTGGACCTCGAAGTCAAATTAAGACAAAATAATTTA
GACAATAAAACATTGTATTATTTAAGGATAAATTTAGCATAACAAAAATCTACACAAGAA
CTCGGGAACACCAAACTGCTGGTCTCCCTATATATCACTCATTTATTATTTGTATTGTAA
AATACATTAAAAGGATGTATCCGCATCCCTTCCTCTCGCGTGGATGGTCTCTTCACCTTG
TGACTGAGGGAGTTGTAACATAATAGATGTAGATTAGCAATTTCATAAAACTTTGGGTTT
AATTATTGTGTAAAGAGTATGGTGTGTAAGAAAATAATATTAGAAAGTTATTTTGGTTTC
ATGTGGGTGAGATTGGTAATTCGATAAAGAAGGTGCAAATGAAAGAAGAAAGAGATTATT
TGTGGGGTTGGAATGGTTGATCTTCAATTTAATAAGTTAAACTGGAAAGTGAGTTGTGGA
TTTGTGAAGTCAACAAGGTTGCCTCAATGTGAGGCAGGGGTGGACTTTTGGGAAAATGTT
CCCTATTGTGTGTTGTGGTCTGTTGAGTTTTGGGAAGGAGCTCATTTCTAACATAATAGG
AGCATTTGGGGAGATGTGTTTTGAAGTTTTGCCCAATACTCAAACAACAAAGGATGATAT
ATGCATGGAGTTGAATTGCCTTAAGCCATGAAAGAATAGAAGCCCACACAAACATTTTAG
TTTAAATTTGGGTGGATTGATTTGAATTTGAAATAAATTAATATGCTGGAAGGGTGACCA
ACCTATGGAAGGATAGAGTTAATGAAGGGGAAAAATCACATTTTAGGAACCTTGTCCAGT
ATAAGCCCTTTTAGAGATGGCTTTTAGGCAACTCCCTTAACAACTGTTATTTGAAATGTC
TCCTTTATAAGTGATATGGAATAGCTGTTAGTAATTTGGAATTAGGCTGCCTACAATTGG
TTTTATATTGAGATAGGTCGCAAAAAGCTAGTAGGGATAGGATTTAATGAGCTAGAAGAA
AGATTGTTGGGTTTGCAAGGAGAAATTGAAATTGGATTGGGTTCTAAAGTGTTAGATTAC
AGTATTTGTAGAGAAATTAGGTTGGACTTGGATTTCTTTGGATAACAGCATAATTAAGGG
TTTCTAGTGTGGATTAAAAGGCCAACTCGTAGGGGTTGTACCCCCTTGGTGCCCTTTAAT
CAAAGTCACAATAGTCAAAAATTAAAATAAATGAAGATGCCACCAAAATCATCGAGCTTA
ACCCATTTCAAAATATGGGATGTACCAACAGAAGTGGTTTGGTCCACTTTGACAATATGG
GTCAACTAATTGGACCAATCCAAGGATGCGGGTCCCATAATGACGCATGTTAAAATCTAA
AAAGAGTTAACAAAATTGATTATTCAAATTTATTTCCATAATCAAACAAATTTTCTATTA
TTATGGGAATTTGAATCAAATAAAAGCTAAGAAGCACGGACGCCTCCCCGGAGGCAGCGT
ATGAGTGTCGGACACGGACATGCGGTTGACATGTGTCCGACACATTAGAAGAGG
>TRINITY_DN324_c0
GCTCTGCTCACCACCTCTGCAAACAGGTACCCCCTTGTCTCACTCTTTCTCTGTCTGTAA
GTATATATACAATTATCTGTATGTATATAACCCAGGTTCAACTTTGGAGATGGTGGGTGG
GTTTCTTTGAGTGTATATACAATTATCTGTACGTACACACCCCAGGTTCAATTTTGGATG
ATGGGTGTCTTTGAGTGTATTTACAGTTATCTGTATGTACACACCCCAGGGTCAACTTTG
GATGATGGGTGTATGTGAGTGTATATAGAATTCTCTGTATTTATACACCCCATGTTCAGG
TTTGGATGGTGTGTGTTTGTTACTGTATATACAATTATCTGTTTGTGTACACCCCAGGTT
CAATTTTGGATGGTGTGTGTCTTTGAGTGTGTGTACAATTATCCCTTTGTA
>TRINITY_DN327_c0
GACCGTCGGAGAGTCCCTCGGTGTTCAACCGGCAGGATTTCCCAACCTCTTTGTGTGCAG
CAAGGCAGCCCAACAATTCAAGTTCTCGATCGCAGGCCATCTCAACTCAGTGTGGTAGAT
TTTTCCCCACACAATTTGGCCCTGTCTGTGGGATACGATAGTTTACAGAAAGCCTGCTTC
GTTTCCTTATCAACAAAGAAAG
>TRINITY_DN325_c0
GACACAACAAATTTATTATAAAAATTTAATGAAAAACTGGAATTAACACAGTCACAAGAA
TCAACACAGATTACCATCGACTATGATTGAATACCTTCGCGATCTGGGATGGTTGCTCCT
TCGGGATTGAAGATCGTTGGCATCGACCCAGGTAACGGCACACCAGCTGCATTCGGAGCA
CCAAGCTTTCCCTTCCTCCCTTTGGTTTCCCTGTCCGTTTATCGAACCCTAACCGCCCCT
CCTCTGTCTTTCCGTACGCTGAGAAATGCAGTGCACATCCTCTGTTTGTCTATTAAACCC
TTCGAAGTTGAGAAAGAGAGAGAGAGAGAGAGGAGTTTTGGGTTTAAAGAGATGCTCAGA
TCTCATGTGTAAACCATTGGGTGGCGCTAATGCCCCAACAAAATGGTTGGAGCCAAGCAC
AATAATGTAAAATACCTCACTCTCTCTTCCTTTCTATTCTTCTCTCTCACTCTCTCTTCC
CCATTTAACTCTCTTCGCAGACGTCCTCTCTCTACAATACTCACCGAGAGGTGAT
>TRINITY_DN329_c0
CTACCACAACCTCCACACCATCACCACCACCACCACCACCACCTCCATTACCACCACCAC
TAGTACATTAGTTTCAAGATCACAACCAAACATAAGAAAACATTTTCTACAGAAAAAAAT
TTTACATTATGTTTTCCGCTGGAACAACAAAAAGCATAATCCTTTACTTTGTTTTCACCT
TAAGATGGTATAAACATTAGTTGGACTAGCATTTTATGGTCAACACATGGCTGTTTTTGC
AGGCAATGGGATGTTCAGTTGTATTGTTGATCATAGCAGCAGTTCTTCTATTCTAGCCGG
>TRINITY_DN333_c0
TTTAGCTATGGCAACCGGCGACAATGGAGTTGAATCATCGACAGCCAATAAAGGTTCAAT
AGAGCGGGTTGTCGAGCAAGCGGTAACTGGATTCTTACAAGCACTAAACGCCAACATACC
AACATTGGTCAATGGTGCAATGGACAATCACGGAGGACCAACGACAATCAAGTAGTTTCA
AGACTTAAAACCCGCTACGTTTACTAGCAGCTCTGACCCGTTAGTGGCAGATTCTTTGGT
AAGAGATATGGAAAAAAAAAATTCATGCGCTTCCTTGTACAGAAGAACAGAATGGGTCCT
TTGCCACTTTCACCCTTAAAGATGATGCATAGGAATGGTGGCTCCTCACTTTGGAG
>TRINITY_DN330_c0
GTTGGCCAGGGTGGAGAAGTGATGGTGGCAGGAAAATAAGGTGGCTAAATTTACAAGTGA
TATATATATATATACGCATTAGTGGTTACAATAAAATTTTTGGGTGGTTTAATGATTGAG
TGACAGTTTGATGAATGAGAAAACCATTTAGCAGTTTTGGATAGTTTGATGAATGAGAAA
AATTATTAAACAGTTATTGGATGTGGCGATTACGGATGTGAAGGGCATTCTTGGAGGGGA
AAAAACGTGACAACATTCACATCAAATGAAGTGTATGCATGATATAATAGAATAAATATG
TACATAAAAGAAGGCAAGGATACTTTGGTAAATTTACATGTGTCTTTAACAGAAGCTAGC
GGTGCACTTTGCTTCACAAATGATAGGGGTGATGTGCTTATTTCCACATGAGAAGGAAGT
CATTCGCACATGAACCAAACCACAAGGGGTTAAGTGAAATTTGCCCATAAATATATAGTG
TTATTTAAGCGAGAGGCATAGAGGTGCGAGCTTCATTGGAGCGAATTGTAGGTTATAGAT
ATTGCATATTTTTTTTATGAGTAAGAGAAATTTATTGTATGTTTTTATCTACCATGTGCT
AACCAAAGAAACATTGTATTTTTACATGAGTTTATTATCACCAAGCACATTAAATTGTGC
TTTGTAATTTGCACCACATCAACAATTTCAAA
>TRINITY_DN382_c0
ATTGTCTCAAGCAGATTTTACTACAAAATAAGGCTTTAAGGGACATGGTTTAGAAACATT
CACAAAAATAAAAAATAAAAAATAAACAAAAAAGAGGGATGTGACCATTCAATGAATTTT
GAGATTCAGTATTGGGTACTGGGTAGCTAGACTATGCTAATAGTGAATGTTTATTTATTT
ATTTATTTGGTTTATTGATTTTGAAGGGAGGAATTTTGTGGATGGAAGAGTTTGGGAATT
CTATGTGAGGCTTTAGGAATAGAAGTGGCTTGTTAATTCAAATTTTCCCTTGGAATTCAA
GTCATTTTTACCTAAAAAAGGTGTTGACTAGCTAGCAAGGTTTTGAACATCGTACTGTAC
CGGCTAGTACATGTAGGTTGTTGGA
>TRINITY_DN383_c0
GGGGTACACTTCATTAGTATCATCTTATTTGCTTTTTTAACTGGAGGGCAGTACTTAATG
TTCATAGTCGTTATGACTTCTCTCCATCTCCCTCTCCCTCTCCCTCTCTATCTTTCAACC
CCTGAAAAAAAAAAAAAAAAAAAAGACAGAAGAAATTGAGGTTAGGATTTTCTCTATGAG
ATTTCATTGGCCTTATCAGCTCGTCAATTTGATTGGCTTTATGTATTCAACAGTAATTAC
ATTTTAAGCCAAACTGTTTTCCTGCAGGTTTGCACTGCTAAAATGAATTTGGGTGATGAG
GTT
>TRINITY_DN335_c0
GCTGTATAGATCAATTCTTTGAGGAACAACATTTCTCAGCACAAACATGTCGCGAGAATG
CAAGTATGATCAATCAATTCCACTATCTACTTAAATCCACTTCGCCCCCTTCAGATCAAA
CCCAACAAATCACAACCCAAACAAAATATCCCAAAAAGCAAAAAGAAAATGAACATCAAA
ATCAGACCCAAAACAAAACGACGAACAAATACCAATAATCGAACGCAAACACAAGCTCTA
AAAGCAAATTAACGAATACCCAGATTTTGTAAAGCATAGATCAGTGATTAAATGAATTCA
AGAGACTGAAAACAAATAAAAAAAATAACCCAGATGGGAGCTACAGAACTTACCTCTGTT
TTCTCCTTCTTCTTCTTCTTCTTCTTCTTCTTCTTGTGTTTGTATCAAAGTGTGTGTATG
TCTAGGTCGTCGG
>TRINITY_DN341_c0
AGAAGATGTGGGTCGTAACCAGGCCCGCAAATCAAAAGCCAAGAGGAGGCATCAGAGAGG
GCAGACATGCAGACCCAATTTCAATTTCTGTGCACATTACCATGCTTCCTTCATTCTTAT
CATCCAGAGCATCGGCTTATTGTACACAGATACAAAATTAAACATTAAATTTTACGCATA
CAAACTGCAAACATTAGAATGTTTTCAAAAACGAAAAACAAATCTCTCAAACAAAAAGAC
AATGGCGCCGCAAGTGATTTTCTCGGAGAAG
>TRINITY_DN338_c0
ATCCCGTGATACAAACAATCACGGGATCTCTAATATCTCTAAGATTCCAACAATGAGAAC
TCAAGTTAGATACAAGAAAACACCAAGTAAGCTGAGCAGACATAAAGCTCAGAAGACATT
CCTACAGCAACTTGAGTGCATTTCTGTTTTTCCATATAAACAAAAATCAACTTCCAAAAA
AAAGTTCATAGTTAATAGCTAATATTCGATAAATCACTACATTCTATTCCTCTTATATAA
TTTTTAACTTTAAGATCGATAAAATTAGTAAGTTTAAAGAAGAGGTCTTAATGGAACAAC
TAGCTGGTTTACAATATCATGATCGAGATAATATACCCATACCAAAAAAGACAATATGTG
GCTTCTAATGAGCTCCTTTTCTTGGTAATCCATCTCATGCTTTGCCATGACAGACACGGG
TTACTACAAAAGTCTTGCTGATTGTCCTTTTCTCTTCATGCAAATATTGACAACATCCAT
GATTCTTTCATGTCTAAAAATTTTTCACAAAATGTTTTTGATATATGTTAATTGGTTATA
AGAAGTTTTTGAGGAGGTCATGTATTATATGTAAACAGTTATCTCCCACTGCTCTTTAGT
TTTCCATTATCTTTTATGAGAATCACTTCCATATTGCCAAGTGGCAAAAATATAGAAAGA
CAAGACCAAACATAGTAGTTAGACAAACTAGGGTACTATGAAGCACCAACACTTCAAAAC
AAGTGCTGTATCAATGTCGGACACGCGGACACTTCGGGAACACGTGGACACGCCGGGGAC
ATGTATGGGACACGCCATGTGTTTAATTAATTATTTTTTTAGGGGACACCTCGAGG
>TRINITY_DN347_c0
GGGTATTTTTGTTATTTAGAGTTAAATTATAAAAATTAAATAGATGAAGGGGGTTCGATG
TTGAGTTTTGTAGTTTAGGAGAGCAAAGTGAAAATGAGTTATAATTTGAGGGGATTTAGT
GTAATTTACCCATTTAATTTTATTTGTTCCATCTTATGATCTAATCCAATGCATCACCAA
GTTTCTAGTTATCTGAAATTGCAAGAAAGTTTGAGAATGAGTTTGATTAGAACCCATCAA
TTTCACTTTGAAGTCATGGGTTCAATTTCTCCCTCATCCAATATAACCAACAACTTTGAA
GCTCAACTTTTATGGTTGTCTATGTCTCCAATATTGCTTAAGGCCACAAGCCTAGTGTTT
TAGAGGACTCCATACCCAATAAATAAAATAAAATACACACACATAAAAAAAATAAAAAAT
TAAAAAGAGGAAACTAGAG
>TRINITY_DN305_c0
GAAAATATTTAATTTTTTCTTTAAAGCTTTTTGTTTTTTGTTTTGCATGAAATATGATGA
AAGAATCGCCTTTGATGGCTTTTGGCTTCTTTTGGAAACATTTCACTGTTTGGTTGCTCA
GAAAATGAAAGAAAAAACAAAATAAAGATGCAGTTTTTTAGCCTCATGGGTCTGATGCTG
ACATAAAGAAAATAAATTCGAAAATCTTCATTCAAGTAACGAAGCTGTATATTAGCTAGG
TCAGGTTTATCTGCTACCAAACCAATAAAATTTCTACTTTAAAATTTGAATAACCTAAAG
TAAAAA
>TRINITY_DN301_c0
TTTTTTTTTTTTTTTTTTTTATTTTTTTTTTTTTTTTTTTTTTTTTTTTTTTTTTTTTTG
CTAGTCAAAACTAAGTCAGATTTTTATTTTTCCATAGACCACATCATTTAATAATAAAAA
AAATAAAAATAAAAATTGAACAAAAGGAAAAGGTGGCTATAAAGTGGAACCAGCGGGCAA
GAGGCTGCAGGCCAGAGAACCAGGGGACTGCAGGGGCCTGGGACTCAGGAGAGG
>TRINITY_DN302_c0
GATGATGACAAGGATGGGAAAACTGCTCCACGGTTCGTTTTTCTGTTGGTTCTCTTTTAT
GAATATAGGATTCACCTTATGGTGTTGCTCTGATTGGTGAGAGACACTTTTACGTGCATA
AATCTTTTGTTTTCTATCGATTTGTTGATTCTGCACCTTCACTCAGCTGGGGGAAAAATA
ATTAATACAAAAGGATTAATAAGAATGACAATAAAAACAGGAAACGCTGTTATGAGCATT
GTTGTATATATTGAGTGGCTAAACAAACTAGGCTTTACAAACCTAAAACATAGGCCTTAG
GCCCTAAGAAATAAAAATTCCTTTTTTGTCCAAAAGATGGCATCATAGTAGTGAATAAAT
TTATGTTTATTTAAATTTTGTATTTGCTTTCAGTTTTATTTTTCTTTAGGCTTTATTGGT
TTCTGAATTTGAATCTTAGTATATGAACCTTATCGCTGATCACATTGATGTAAGATTTCC
ATTGGATTTAAATGTGACAGTTGGGATGTGAAGCCCCTGAATGCGATAGTACAAGCAATT
TAGTTAAACTTCATGAACTCATTACAAAGTGGTGGCGACCTTTCTTTCTGTCTTTTTTTT
TCCTTTTTCTTTTTGGTAGGTCAGTTGAAAGCCTTTCATGTTATATATTGTATCTTTTTA
ATGTTGATTCTGTATCTCTTTA
>TRINITY_DN307_c0
GAATCTGCATGGTGGCAGGGCAAGTATTGTGGCCAGTGTCGAGCCAGGTCTGGATGCTGG
AGCGGTCGTAGGTGACGCCGGTGCAGAGGCTCACCGGAGACTTCATGACGTCCATAGAGA
TCGGGCACCTGAACAAGCTCGGCACTTGAACGTTTAGCTCGATCTTGTCCCTCACCATTT
TTTGCGCTGTGATATAGTTTTAGAGAGAGCAAGTCTATAGAGAGAGAAAGATAGAGAGTT
GAGCAAACACAGGGAGGAAGGGAGAGGACTGGGGTTTTTTGAAGACTCTCAG
>TRINITY_DN304_c0
GACAATATCTCATTTTTAGTTGCAAATTATCTTTCTGTGCTTTTGTTACATGTTTGCTCA
AATTCTCTTTCAATGTACTTTTATAGCATATAACTTCTTGTTTAGGTATTAGTTTGTGAT
TCATGAGTTACTACTTCGTAGAGCTAAGGCTGTGTCCTTGATTATTTGCACATGAACATT
ATGGAACATGAGAGAGAAACATGGTTTTAGCTCTATTTTTGCGTGGTTAAATTCTTTTCT
TTGTATATTTGTACTCAGAACCTACATAGCTGCCCTGCATGCTTACTCTTTTAAGTTTTA
ACAGCAATGCTACGCGCACA
>TRINITY_DN300_c0
GGTTGGCCTGTACTGTCTTGAAGCAATCCTGCGTCGTCCCCTGGTACCTTTTGCCATTTC
CTAATCAAACCTGGAAATCATTGTTGAAAAGAGTTCAAAGCCTAATAGGCAGACAAATCA
GATAACAAAACCAAAAAGCTGTCATAATGAACAGTTTTTCCAATACAAAAAACACACTTG
CGCAGGAAAGCAAACACATATTAGCCTCTGCTTAAATTTAGTAGAAAATGTGGATATTAA
ACTGTTGCCAATGTGTTATTCTCCTCTGCTTAAATTATCTATGTACCACCCACAGCCCAT
GTAAATGAAGAGCGAATCAAACAATAGCCTTTTCAAGCAATAATGAACCGATTGAAACAA
ATATATTACACCTTTCACGTATTAGCCTGAAATGGCATATGATTAGCCTCATCCAAAGTT
ACAAGTACAAAACAAGTTTTCAAGAATGACATATACAAGATCACTCAGAAGGGCTGCATC
TTAAGTTTGATAAAATAGTTTAGACTTCAAAGAAAATTTACGTTAAATTTTATTAAATTC
AAGCCACAGATGTGGGAGAGATGCACAACCAATTGGAAAATAAAACAATTGACACATATG
ATAACTTAGAAAAAGGAATATGCAGGTATTTTGAAGTTGAAAAAAACTAGAGGCTAGAGA
CATAAAGTTTAAAACTTCTTAAATTTCTTAAGGGCTTATGGATAACATTACCAAGTCTGA
GAAAATAAATGAGTGAAGAGCAGGAGCAGCCATGCACTATAAACCCCAAGGGAAAAAAAA
AAAAAAAAAAAGGACCTTAAAGAAAGAAACTCTTTCCCTAAGCATAATGATCATGTTGTG
ACCGCACCAACATTGCATATACTTAAAGCCTAAAACAAAATTTAGAGATTGAAATTAGAG
TGCCTATTTCAAGCTTTTTAGATCAACAAGGCAAATTCATTTTGTTACAACAACACATTA
TACCCAATCCTGAAGCCAGAGTTTCCATACTCCTCATTTAACATGCAGCCCTAAGTCATA
TAAACCTCCAGCAAAGAAACTGTAAATAATTAATGCATCTAATTGTGAGAATATTGTAAA
TATTCTCTAGATATTATGTATATTCTATAGATATCGTAGATATTCTAGAGATATTGTGCA
GATGTAATTGTGTAATATTCTAGGGATATTATGCATATTCTATAGATATCGTAGATATTC
TAGAGATATTGTGCAGATGTAATTGTGTAATATTCTAGGGATATTATGCATATTCTATAG
ATATCGTAGATA
>TRINITY_DN306_c0
GGGTGGGAAGCTTACCGTTAAGGTTTGAATCCATCGTCTATGTTCATTCAAATTTTCTCT
CTCTTTCTAGCTGAGAAGATGGAATGCTATGGTTTCTGAAGAAATAAGTAATAATAGTCA
CCCCGAGAAATGTGGAAAGTCGCATAAAGTTCACTGGACTGCTTAGGTTTTCGCTTGATT
TGACAGTCTTTTCTATTACCTTGATTATGAGATCAGTATGTTAATGCCCTGTTTGGTTGA
TGAGAAAAGCAATGGTAAAAAAGAAATGAAAAGTTGAATCAGAGAAAAACTAGAAAATGG
AGTCTTAAATCTTATATTTATATGATTTTCCTATGTTTTCGTGAATCTTCTGTTTGATTG
TGAGATTTTTAAAAAATGATTTTCCTATGTTATCTTGACAACTACACACAGCATTATGAA
ATTTCTT
>TRINITY_DN309_c0
TCCTTTCATTTTTTCCCCAACCAAACATAAGAAGGCAGTTATGCATGTTAAGTATTTTTC
TCTCGAGGTAGAACAACTCTGAATTTTTCCCCCCTAATGTTTCATGATGGGTTATTCTAT
TGGTGCTTTCCTTTTTAGCTTGCTAACCTCCATTTTCCAAACATCTTTGAATTCCCATGA
GCTTACAAGTGCAAGTCTGCTAATGGAGTGCAAATGGTACTTATTTTCTGTTAGAAGTAA
AGGCTACTTATGTACTAAAATTTTGGTAGAGCATTGAAGTTTATGATTGCACGAGATCAA
TAGATGGAGCGCTGCCTACTGTTCTGTTAAAGATTTTGTCAATTCCTAATGTTAGGTGTC
ACTGATAACCTTTATTTTTTCCTTTAGATAATTTATTGTAGAAAGAAACAGTTGGCTTTT
CTTCCTTTGAAGGGAAAAACATTAATTAACAGCATGCCAGCAAGGATTGAATAATCCTTA
CAAATTTAATTCAAGCCAAACAATTGCCAAGCATTTGTTTAAGGTTCTTTTGCCTCAATA
AAGTGGACTTTTAACATTAAATGTCAAACGAGAACCAATTAAGGAGAAATAAAATATAGA
GTAGTAAATAAAGG
>TRINITY_DN351_c0
GCTCAACTTATTTAAAATTTGTTTGAACTGGATTCGTTTACAAAATGAACAAGTTCAGTC
TTGATTTTAAGCTTATTTAATAATCGAGTCAGGATTGAGTAGACCCAAGCTCAGCTCAAT
AAGGCTCCTAATACAAAAAAATATGAATAAATATTTATTTTGAATAATATATCAAATACA
TTTTTGTTTATTTATTTATTTTTTCTTTTTATGTTTGGCAAGCAGCAAGATCATGATTGT
CGTCTCTTTGCTCCTACTTCCACTGGCCTATAAGAAATGCAAATTGTGAAGTTAAGTTAG
TAGAAAAATAACATACT
>TRINITY_DN345_c0
AAGCCAAAAAAAAAAACACTTGTAATCGAATTGCTTTTTATTTGAAGAAAATTTATATAA
TCTAAGAATTAATATAAAAAAAAAATAGAATGAGTACGTACCTGTTTCTAGTAGAAAAAT
CTTCTATGTTTACGACTCTGTAATGGCAAAACAGTTCTATTTATAGTCAACCAACAATTT
CGAACTGACTCTGCTAAAATAATCGGACGAAATATAAAAATAGTATTTAACCTAAAGTTT
GTTTCTTTCCTAATAAAAATATGTGCTTTCTAATATTTTTTTAAGGGTAAATTTACCTCT
TTTCATACTGAATTGTATTTACCTTATTTATTTTTGTATTTTCATGTCATCTGCATTAAT
TTTGATTCCTTTAGTTTAGCTAAATGGAGGTCGATATAATTATACTGAAACTATAGGACT
TGTAATGTATTGTTGGAATTTACCCTATTATTAAGTGGCCATGTAATTAAAG
>TRINITY_DN303_c0
GTTCGCTATTAATACTCATGGTTTCGAACTCCAAGTCTATTTTAGTGAAGTGAATAGCTA
TCCTAGCTAGTCCAAAGGATAGAGATTCTTCACTATGATCTTGTTAAGCATGTAATCCTA
ATCTCCCAATTCAATTGCAGACTCTCAAATCGTTCTTATCCAATGGTCGCCAAATAGCAT
TATGGCTAATTAATATCCAATATTGTTGGAAAGCAAGGTCGTCGTATGTGATCCCGGGTT
CCATGATAGCAATCATTTTAGCTCTCCATTTGGAGTATATCTCCTTGCCAAAAGATGAAA
AAAAAAAGTGTGGTAATCGAAAGAACAAAAATTTAAGTTGTGCCAATTAAAGAAGTGGCA
TTAAGCATCCATAGCAATAAGAAAAGGAAAGTCATCTACATCCTTCTTACTACTACTCAT
GAAGTAGATTCTATAGTTGATAGAGTTTACTCAAATGAATCCATAACCAATTAAACATAC
GAAATCACTCTCACTAGTACTTTGTTAACTCTATAAGTAGGTATAAAT
>TRINITY_DN397_c0
GTCAGACTAAACAGTGCTGATTGTTTGATTGGGGATTCCCATTCCCGATCTGTATTATAG
ATCGTTAATTACACATTATATAAATGAAACCTTTGATTAATGAAGAACAACAAAAAGAAG
ATTAACAAATGAGAATTCAAGTAAAAAAAAGTTATTTTATTAACATTCTGGGGATTAAAA
AAAAACCCCAAGCACACCAAATACAATAGATGGGTTTTGAACCCTTTACCTGTATCTCTC
TGTTGTTTCTCTGTTCTTGCTTCTCTTTTCTGAACTTGCTTTCTTTCTTGATTTCTGCTT
CCCGCTTTTTGATCTTTCGGTCATCCCCCTTTTCTGTGTGATGGTCCTCATATTTATAGA
GGGCCATGTACGTGATAAGCAAGTCTTA
>TRINITY_DN308_c0
CAATTTATCAAGATTCAAGAGCAACACAATACATCATAAAGATTCAATTAAGCTGAACTT
GAAAAAAATAAAAAATAAAAAATTAACAGTAATAATCACCACCAAACTAATATCATTTTT
GTCAATTTACAGGGAAAATAATAGAAAACAAACAATGTGAGAGTATGTTTTGCTCTACCA
GCGTATCATAGACATTACCTATTCACCATACTAACTGTGAGCCATGACATTACATCCAAC
TTGAAAGTTTACTGGGAAAATCTTTCTTATCATTCCAAAAGAAGAAAAATAGTGATTTTT
TAGCCACCTTCACCACAAGTTAACCAAAATTGTGAGAAGCAGATGCTTTATACAGCCATT
TGATTTTCAGAAACAATTACCAAAATCCAAAGGGAAGTGAAGGAAAGAAACTAAACCCCA
AATCAAGAAATCTCTGCTTGGTTGCCAAGAAAAGTGGGGGTCTAGGCCAAGTTTTTTTTT
TTTTTTTTGTTTGAACTTTGGCCAAGTTCACTAGAGGTTCAGAACAATTAATATTCTAAA
ATCCAAGATATAAAATCCTTCTCTCTTTGCATTGACAAAGAACACCACAGATACTGGTTA
AACAATCTTTTGAACCCACCACGCAAAAAATTAATCAGAAACAACATTTCATATTAAAAC
CCAGTATTTGACCTGTATATACAAGTGACACATCCACATATATATACACTAGCGGTGTGC
ACCCGATGGGTGTGCTACTAAACCTACAAAATACAAATTTTGATTTCAATGCGTGTGCAA
GTTGTAATTAAATCTAATAATTTTAATAATTATTTGAAGCAATTTATATAACAATTTATG
AAAG
>TRINITY_DN348_c0
AAAATGATAGGCAAATATGTAAAAAAAATAAATAAATCAAAAAATCAACTCAAAATTTAT
GAGTAAATAAGTTCAATAAAAAGGACCTACTAGTAATTTTTTTTAATTTTTAGTCGCGTA
TTTTTAGTGTTAGATTTTGTCCCATGTCACTTCTCTAGGCCACCTAAGTTTAGTTAATAT
ATTTGAGAGGCCCCTCCACTCATTGTCAATTGGTTGTAACTTGGATGTTTCAACATGGTA
TCAAAACTAAGTTCTCTCTAAGCCACTATCTCCAGCGCACCACCCACACATATCACCTCC
ACATGCTATCCAAGCTACATGTGCGGGGAGTGTTAAATTTTGTCTCACATCGCTTCTTTA
AGCCACCTAAGCTTAGTTAATATACTTGAGAGACCCATTCACTCATTGCTAATTGATTTT
G
>TRINITY_DN372_c0
TTGATTCTAAAAACTAAATGCAGGATTAAGAATGGTAAAAACCATGTGTAGAAGCAATGA
CAGTTAGGTGGCAAATACCAAGTAACATCATCAGATTGTGAAGAAAAACTTCCACATGAA
GATTCATGGGCAATACCCAAAAATAAATAAATAAACAAATAAATAATATTTGCTCTGCTT
TTTAAATAAGATAAAAAGGAACACTCCACAGAAAGTTCTAGTTGAGGGTTTCTAACCTGC
CGACCAGAAAGCACAAGGCAGGTCCATAAGGGGCCATGACTGTGTTAGACTTGTCGGACA
CAAAGATGTCTTAATTCTAAATTTTAGAACTTGGACGATTTGGAACACATTAGGGACACA
GGACACTAAACCAACTCATCCCAGATACGGCAGACTTTCCAATATAATTTTAGACATAAA
AATGTAGTCAGTTCGTAATGAAAAAAAAAATACCTTTTACTGAAACAGATCGTGAAGCCC
AAAACTG
>TRINITY_DN310_c0
GTTTCATTGTTATTATTATTATTATTTTTTTGTTGTTTACAATATTAAAGTTTATTTTTC
ATCTCTACCATGTTACAAATGGGGTTTGGGTATTCCAGCAAACTCTTGTTGGCTTATGTC
GGTGCAATTTAGCAAGCAAATTAACCTTTAAACCAGTCAATGCCACTCATTGCTTTCCCC
CTTTGCTATTTTCTTCTTTCAAATATGACTTTAATGGTTTTCTAGAAAGTGCCCATACAT
CATCATTTCTTGTGGGCTTTTTCCATAACTAAGTTGTTTTGAATAGCCTTTTTTGTGGTG
GATTGTAGATACTGAGTCATCAAGAATTACGGAGTTGGATTGCCTGCTTGCATTGAGTAT
AGTGGTTGCTAGACACTAGCTCTTCCCTATCTAGGCCTTGTGTGATGTTTGTACTTACGA
TTGTTGAGGAGTTCTTCACTTTTTGGATTGTTTGAACTCAGAAAGATGGCTTTAACATAA
GCCTATATTTTTATATGATATGCCAATTTACTCCCAATGAAGTAGCATTGTAGATCAATT
TCATGTATGCCTTGCACACACTAGTTCTTGGTACATAGTAGAGCAGACTTGGAATAAGGC
AATGCTAATTTAAACATTGATATGTGCTGATGGAGTGTAAATAGGTTTACTTGCGGCCTT
TAAAAGTCTTTTAAATTTCAAAAGTTGAAGGATCTTCTACCTAGACAACAATGTCAATCA
ATCAATTTTAGGACATTGAAGATTTTATATGCATGAGTTCCTATTTCTTGCTTTGGCTTC
TCTAATAGCTAAAACAAGAAAATAATCAAGTACCATATAAGCTAAGAAGCACAGACACGG
ACATTGCGGGGACACGAACATAAAAAATATTTTTATTTGCTATGTATATTAATATTACAT
TCATAAACAATCAAAATTAACACTAATTCAGTATAATTAAAA
>TRINITY_DN311_c0
ATGGTTTTGTGCCCGCCTAAGAGCAGCCATCAGAGTTGGAATTAAGCCTGCTCTTAGAGG
AAGCTGCTAAGAGCCCAGACTTCCTCATGAGTTCAAGAGGGAACAATAGAAATCTAATAC
CACAAGATAAAACCCATCATCACCCAATGATATGCCTTCGAATTATTCAGTCACTCAAAT
CCATAGTGATGGAACAAAAAATCAACCATTCCCCTCCACCCAAACAATCCAAAATCATTG
CAAGAAAGGCCCTAGAAAACTCACCTCTCTCAACATCACCAAAGAAAAGACAAACAAAAA
TTCCCTTGTCTAGTCATTTCTTACGCATGTGAGGCACATTTCAGCAAAGGAAACAGATAA
ACAAACCTTAGATAAAAGTACACTCAGTTTAGTCCCCATTAATGGTTAAGATTTGCTTGT
CCTTTTTCAAAAATTTCAAAGCCACCAAAAAATAGAAAGTTAAATTTCATGATCAAAACC
TTCTTACATTGCTAAAACAACACTTCTTTAAATTTACAAGCGGAATCATTTGAATACACA
TGCAAATTTGTAATCTTTAGCCAGATCAGTATTTTGGATAAGTAAGGATCATTAGAAAAG
>TRINITY_DN312_c0
GAAAAGAGACGAAGAGAACTATACCTCTACCGTACAGCCTCTTCAAATGGATCAATTGGC
AGGTAGCGGGGGAGGCAATGAAGTTGAAATTGAGCAGTCGTTATCATCAGGTGTCATCCA
ACAACATGTGGAATTGGAAGAAGATGATGAATTTTGGCCCCTTTCAGGCAATCCAAACTT
CGACATGTTTCTTACCAAAACCCATGTCAAGCCTTTGTGTAAATTGTTTCTTCCCAAGAA
AATGTACCCTCTCCTTCCTTCCAGTACTGTCCCTGTGATTCTGAAATACCGCGGCAAGAA
CTGGGAGATGGCTTATCACGGTGATCATATCTCGAAAAGGTTTGACACCAGATGGGCAAC
ATTTGTGGATGATAATGATCTGAAGGTTGGAGATGCATGTGTATTTGAACTCATGGCTTG
CAGCAGCAGCACAGTGATCAAGTTCAGAGTCCAGATTCTTAGAGGTGACTTCCCACCTCA
ATTGTTGGATAGGGTCTACAAGGGTGAGACTTCAGATGCTCCTATTGTCATTGACTAGGA
TATGACAGGATCACCCTCTGTTCTGCAGATTTATAATCATTTTAGTGTTCATGTTATTTT
TCAAAAAATAAAATTAAGGAAGATTTGAAATAAAACCATGACTTTCATTTTTTTGTTATT
GAACTTTCCAAATGTAATGGGTACATATAAATTGGTCTTGTTATGGTGCATTTGTATGTA
CTATATAT
>TRINITY_DN321_c0
GATACTATTCGATATTGACCGATATAATTGTATCACCGATACCGATACATATGCCGATAC
CGTTATTTAAAACCATCTCGTACTAGAAATATTACTGTGGATGCTTTCCAACATGGTCTC
CTTGTGCTCCAAGTGTACAAACAAAACAACTTTTTAGCCTCAAAGAAGAACATCAAGTTG
GTCTTGCTCATACTACATATGTTTTACTTTATTCATTCCACCATCAAACATGCGGGATGC
TCCCATTCTTTTGGAGGAAATGACACTGAAAGGATTAATCTTTTTTTTTTTTCTTT
>TRINITY_DN320_c0
GTTTGCTGCTCTTTCAGTTGGCAGGTTTGCTATGGATCTTCCAACACGTTTTGTGTGTAT
GGCGAGGCTTATTGCAAAAATCGCACTAGACCCATGGCTTATCATCAGACCTGCGTTGGT
AATTTGTAGCCTTGTAGGTTGCAGTATCGCTAATTAAGGCAGAAATTTCAATTGACTCAC
CGATACCTTTTTTTCTTAAGCATGAGGCTCCTTCGACTCTCTTCCCTTCTGACTTCGGCC
AATACTTCTCCAATGGATGGGAGAGGAGGTCTGCCAATCATTCTTTCTCGCACTTCATCG
AACTCAATGTTGAGGCCGGCAAGAAACTTGTAA
>TRINITY_DN314_c0
AATATTTTCAAACTTTAAAAAATTGTTTTCATCCCAAAAAAGAGAAAACCATATGAAAAT
GATGAATTTTTTTTTTTTTTTTCATTTATTTTTACCAAACTAGTTTTAAGTTCTTTTAGT
GTTACCAGAAAACGCTAATAAGCTAGCGAATTATGTTTTGGAATGCACATTCCCAAACAA
GCCACTTTCATTCTAAAACGGTAAATTTAGCGATTCTAAAAGTCTTTTCCAATATATTTG
CTTAAGGTTTCCTTAAGAATTATATATATATATATATATATAA
>TRINITY_DN315_c0
CGTGTTTAATTTAGTTTACTCTAATTTCTGTTTTAGTTTGAGCAATCAAAATCCACTCTT
TTCCAACTTAACTTAAGAATTGGTTTCTCCATTAAAACAACTTAGCTTTTCAATCCTTGA
GGTTTGACACCCGAATTAAACCATTATTTAAACGATTACCACGTTTGGCTCCACTGTGTG
CCTTACCTTGTTTGGCTATGCTCCTTACCTCACCTCGCCTCGCCTCGCCTCGTCTCACTT
GAGTCCATACCTGCCTCACCCAACTAACTATAAATTAAGATTGGAAAGACACCTTAATGC
AACCAATGCCTGGCTAGGAACCGCCCTCAACGTTGGTGCCACAATCATGGGCCGCCCAAT
CAAGCTCATAAACATCCACTCATATCACCAAAAGATCAATGAG
>TRINITY_DN313_c0
GAGAGAGAGAGAGAGAGAAGAGTGCGAGAGAGAGAGGGACTATTCGAGAGAGAGAGGATA
GACAATTCGATAGTTCAAGAGAGAGAAAGAGTGCGAGAGTGCGAGAGAGAGAGAGGAACG
AGAAAGTGCGAGAGAGAGGGACTTACGACTAGGGTTCTAAGGTCTGGAATCTAGATGGAG
CCTGTCGACGACTGGATGTTGACGGTTGGAGTAGGCGTCATCGATCGAATCGTGACTCGA
TTATCCCCAATTTGCTACTTGATGACGATTGGAAGCTACTGCTGGAGGCTGAAAAAGGGC
CCAAAA
>TRINITY_DN322_c0
AGAAATGAACCTGGTCATGCTTCGTCTTCTTCTTCAACATCATTTCTAAGGTGAGTCTTC
TTCTTCTACTTCTTTCTTCTCTAGTTCTGCTTCGTTTTCTCCCTCGTCTCTTCTATTCGT
TTTTCTCTGCGATTTCTTTGGTTTTGTTTTTTTTTCCTTCTCTTGTTCTTCTATGTTCTT
CTTTCCTTTATTTCATCTCTCAGTAGATTTTTTTTTTCCCTTTTGTTTTTTTTATTTGCT
ATTTTATTTTCTTCTTTTTCGCTGTGGTTTCGTTTATTTATTTTTTTCTTCCCTAATTCT
TG
>TRINITY_DN316_c0
GTTGTTGCTGTTGGAATTAGTAACTTTAAAAATGTATTTTGTATTATATTAAATTGCTGA
AATTGATTGTTTTCAATGGTATGGTTCAGTCCCAAAATTTTACATAATCGTAAGGATTGG
TTGGGTACACTCCTAAATTTAAATAATTTTTTGTTATCAGCTGATAATTTAGGATGTCTT
CCATGTCTGATGGGTAGGTTTCGGTAAATCATTTGGAGAAGATTTATTTTTAACAGTACT
ACTACATTCTCATATTTTTACCCAGAAATATGAAGAAAAGTCGCTGATGTGCTATGTGCC
CGTTTGGACTCATTTCGGAGTCTATTTTGATAATTCGAACAGTTCACTTCTTAGGGTACA
TTAAGTAGCATATGCCTGTAAATAATCTAATTGATCGGACATTGGTAGTTCTTTCATCAA
ATTATATTTTTGTTTTTGAAAAAATTAAAAGTAATTGTGATTTTAAATGTAGAACTGAAT
ACAAATGTGATTTGATGAAAGGGCTACCGATATCCGATCAATTTGATTTTTCACAAGCAT
ATTGTA
>TRINITY_DN318_c0
AATATATGAAACCATATATTTCGAGTGTCCCCCTCTGTCATGTTCTACATTTTTTTTCTA
ATTTGCCGTTGATGTAGTAAAATAAGTATCTTAAGTGACTATTAAGTGTCCTATTAGTTG
TAATCTATAAATAGGTGATGTAATGATCATTGTACTTAGTTTTTCTGATTAAAAGAATAT
AGAATTGATTAGAGCAAAGTGTTATTATTTCTCTTTCCAACCCTAAGGGTTACCCCTAGG
TTGGAGGTTCTCTCTCTCTCTCTCTCTCTCTCAATTTGATCTTTGATT
>TRINITY_DN317_c0
CTATTATCCTGTCTTTTAATTACTGATATTGGAATTGGTAAACTTAATTGATCTAAATAA
TTTACTTGGTAATTTAAATTATAAGTTTGGCCTATTCACCATATCCTCTTATGCATAAAT
GTGATGACTTCACCTTTCCACCCAAACTACAATTCCTTCCATCATCATTTTCACTCAGTA
GGGCATCATTCATTTTGATACACTAAGCAGAAACATATAAACTCTACATATATTTCCAGT
CATAACATGTATGTTTCACAAAAGAGAAAATAACTAATAAAGAAATAGAGGCTACAAGAC
CACATACCCATCCTCATCTCTAGAGCAGTTGATTTGACGATCATTGGGACAGAAACATGC
TTTAGTGGAAGCCTTTCGAGGGATATACAATAAAAGATTGTTTTGTGGTTGGAACTTCAA
ACAGGTACTCAGTCAAGTGGTTGAAGAAAATCAAAACACCAAATAAAAGTGTTCTGAGAA
ATAAAAG
>TRINITY_DN339_c0
GTGAAGGATTGGAGATGCTCTTACACTTGATCTCCTAGATAAAAGTGTACAACAATGGCT
AAAAGAATAGAATAGGCCACTTTTGAAATTTTAAAAACACAAAATTTTTTTACATGATTT
AAGGAAAGGTAATATTACAATTTTATAAAGAATAAATAAGGCATAATCTTCATATAAGGG
TAATAATATAAATATTAAAAGCTTAGGGGCACATTCCCAACATAGATCTGTCTCTGGTTA
CATAAGGTTATTTTAGGAATAGATAGAAAAAGCGTGACAAAAAGGATTCATATCAAGAAT
CCTATACGCTTTATATAATAGAAATAAATTTGACAGTTACTTCGTTTGACCATGGTTTTT
CTTGCTATCATCTATCGGACAATTGGACCAATGTAACAATTCAATCTAAAAGTAGGAAAT
TATCTCGAAATTTACGAGAGGCCACATACATCTCAGTGTTTTCCTAAGGACAGGAAATCA
TAGTGCCACCTTGACAGAAACAGAGCATCAAGGAGAGGACGATTACATAATAAATTTAAG
AAGAAATAAT
>TRINITY_DN367_c0
GAGAGTTAAAGCGCCATTGGAGCTTGTCCATACCAATGTATGCGGACCTATGGATACACC
AACTCATGGAGGTAACAAGTACTTCATAATTTTTGTTGATGATTTTACTAGAATGGCTTT
GGTGTATTTCATGAGGCAAAAGAGTGAAGTTTTCTCTATCTTCAAGAAATTTCAAAATCT
TGTTGAAAGACAAAGTAGTTGTTTGATGAGAGTATTGAGAAGTGATAGAG
>TRINITY_DN349_c0
GTGTTTTCAATTTTTTTTTGATCAACCTAGTTTTTTATTATTATTTTTTTCAAAAAAAAA
AAAAAAGATTTTGAAAACTCAACCAAACAAGGTGTGATTGTTTTCATTTTTATCTGAAAA
TAGTTTTCAAAATTTCAAAAACTTTTCAATGTTTCCTAATCAAAAAATGCGTTGTTTTTG
AAAAATTTCTTTCAAAACAGTTTTTGGAAACCGTTCACCAAACAAGTTTTATTTGTTTTC
CGGAAAATGAAAATAGAAGACAAAAACGCAACCAAATAGGCCCCTAATTTTGCTTCTTGC
ATCTCCATACCAAGTGTTGTGGGCGTAACCATGTAACCGAACAAACAATCAATCCATATA
AGAAAATATATCGCACGTGGTCAAAGATAAAGAGTATATGAACCTTTTCATGCTGCTTCA
TTCGCCAACCAAGGGGAACATCATCGGCCTTTG
>TRINITY_DN350_c0
GGGAAAGTGACTAGTTTGAGCTTTGTTGTAAGAGCACCTGCATAGGGTCAAATTGCTCAG
ATAATAATACTTTTAAGAACATAGAGAACAAATCCTTCCAAGAGAAATAAGAGTTAGACA
GATCATTGATAAATATTACTCTATTCGGGCTTATAAAAGCTTGGGCCCGAGGGAAAAATA
AGAAGGAATGTAAATGAACGTAAATGTATAAGGGTACATATCCAAACACATAGACAGAGG
TTGAGCCCTTCTGATGTCTTTTTGGCATAAAGACCTAGTACTAAGAAAAAAGACAAGAAA
ATCAGAGTCAGATTCAGTCAGTCAAAAGAGTTATAATTGAGAGAAGGGGCTGCCCACTTT
AACTGATGCTTCAAATGTTGCTAAATTGTTTTTAGGGAGGTTGTTCAACTACATGGTTTA
TCTACTTCCATTGTGTCTGATAGATAAATTAAGTTAGTTATTTTTTAAAGACACTTTAAA
ACTTGTTTGGAACTAATTTCAAATTTTATTCAGCTTTTCACCTCCAAATTGATGGGTAGA
CTGAGGTTGTTAATAAAAGTTTAGGTGACTTGCTTAGATGTACTGTGGGTGACAAAACAA
GGAACTAGGATTTAGTGTTAATTAAATGCCAAATTTGCTTACAATAGTTCAGTCAATCAG
TCCATTGGTAAGAGTCCCTTTAAGATTGTTCATGGTATACCCCTCGCCAACCCATTAACC
TTTATTCCATGGTCTCTCAATGTCCGTCCCTCTGAATCTGTTCAATCCTTTTGTCATACA
CATTCATGACTTGCATGCTGCTATTAGGAAAAAAATTGGCATGAGTAATGAAAATTAAAA
ACTTGTTGCTAATGTGCATCATAGGAAACTAAATTTTAATAAACGAGACTATGTCATGG
>TRINITY_DN319_c0
CAATTTTATATAGGGTCCATTTTCGTATTTAAGCACTCACCTAATATATTGTTTATAAAA
TTATAAATTGTGGGTGGTGCACTGTAATTAGAGAACATTTTTGTAGCGATACAATATAAT
ACTATTTCAGAACCTGAATTGTATTACAATAACATGTAGATCTTTATATACATGGTTGGT
GGGAATAAATGAGAATGAGTTAATTTTGGAGGCTATGTTTGGTGGGAAAATTTAATGTAA
AGTTTGGAGGCATGATGTTGCAGGTGCAAAAATATATTACATAAAGGAGAGGAAATAAGA
GATCAAAGTAATGGATACAACTGAGATAGAGAGTTATGATGTAAAAGTTAAACAAAACAA
AGAAGCAAAATGGAGGAGGAATAAGACAGGAAATCTGCAGACTGAATAATTTAGACACAA
AATCTGAAAGTCAATTTTGGAGGCTGGAATAGTGGAGAGCCACTAGTGTCGGTGCAAATC
AGAATTCAGATTCAGGCATGATCAATCCCGTGCTGATCGGAGGAGTGTTTTGAGGGATTA
GAAAGGCATTGAATGGGAGAGGTAAGAGCATGATTTTCATGAATATATATAGAGGGTGAG
AGTTGGGTCTGTAAGACTCATGGTGAAGTAAGGGAGATATAAAAATCCTAAAGAGTTACG
GGAAGAGTGAGTCACTCTCTGAGAGGAAGAACCCAAAGGTATATTGCCATCTTTTTGTTT
TGGTTACATAGCATTATATATGTGTGTGTGTGAGAAGTGGGTTCAGTTGATGGTGTTGAC
CACCATGAATGGCGGTTGTGAAAGAGAGGGGAGTGGCTGCCTGTTGGCGGCAGCTGTGAG
GAAGAAAATGAG
>TRINITY_DN323_c0
AGAAAATACAATTTTGGCTAAGGTACGACTTGTGTATACATTAGGTATGTCTAGGGTATA
GTAAGAATGAAAAATTTGGGTACGTGTTTTGTGTATCCGGTATGTATACAAAAATGCCAT
GCAAAGTAAGAGTACTTGGTATAAGTACGACATGTTTCTTGAAGTACCCATGCTTCATAG
TTCAGCTCATTAGTTATCAATGGATTGATCTACTCATTTGGTACTGCAATATTCATATTG
AAATTTATTCAAAATTTAACTAGTTTACCTCTTGAAGAAATTAATAATGCAATCTGGTCA
TATTGATGACCATGTAACAGTTTGTGAATGAGCCTGTGAGGTCTTACGGACACTGATTTG
ATTATTTTTATTGCCCACATAGTTTTAGCGGTATAGGAGTTCTGATGGATTTTTTTAATT
TTTTTAATTTTTTTAT
>TRINITY_DN340_c0
AAAAATGGGTTATGATGATGTATAATATGGGATTTATTTCAGATGTCAGAACAAGCTCAA
TCGTATCCCTGCTCTCATCAACTTAATGGGATGAGGGAATGAGTAGCTGATCAATCAGAT
ATTTTCAATATAAAAAACCTTTGCTTTCTGCCATAAAACCTTTGTTTATTCAATGTAAAA
AATTAAAGAACCTGACCAAAATGAAAAAATTTCACCTTCTTTATATTGAGAAACTTGATA
ACCTTTACATACTAAATGAATTAAGGTTGCATTTGGATGAATATATTTGAAATCAATGCT
TTAGGGATTTAATTTGCAAATGCATGGGAGAATTAGCTATTAGAGTTGGATTAAAGACCC
ATGGAAAAGGTTTGAAGTTAAAATATTTTAGTAGGATTCTTGTCCAACTAGAATCCTTGT
TATCATAGATTTGAAATAACTATTTTGACCTTAACATTT
>TRINITY_DN331_c0
GATAGGCCACAGGGTCTAACATGCCTCAATACTTGCATTTCGGTTGGCTACTTGGTCATG
CTTAGCCCATAGTGCACCGAGGGTCACTTGCGTGCCCACGACGTAGCCCTCATGCATGCA
CGCGTGCTAGATTCTATCTAAGGCCATTGCGCACCCTTAGCATTGCACAAACGTGTTGCC
CGAGTAAGGCAATGTGTCAATCTGTAACTTGTTTTATGCACTACACCATCCCACTTAACA
AGCACAATGAGCATGTTTCATAGTCTAGCTCGATGCATTCATTAATAGCTCATATATGCG
GCGTTGCCTCCTGACCTCATGTTTTAAGCCACAAGACTCCCATGTGCAAGGTCGAACCCA
AACCATGCCCGCAAGTTGACACACG
>TRINITY_DN332_c0
TTCTTTTTTTTTCCCCCTTTCCTGTAGGAATGGAGTTTACGAAATGTTGTGCAATTAAAA
AACATGTTAATAAAATGGAAGTGGTTGACCTGAGATGAGGATGCTAATACGAATGTATGG
TAAAACCAAAAAAGATAGAAATAGAAATAAATGTATTCGTGAAATGGTAATAGCAACACC
AATTGAAGATAAGTTGAGCAAACATACTCAGTTTTGTTATGTACAACAAAGATCAGTAGA
TCTAACGGTAACAAAGAGTGACAACCACTGTAAATGGAAATGTTAGGGGAGGGGG
>TRINITY_DN328_c0
GTAAAATTACATTTACCATTAAATTTTTAGATAGAAATGTGATTTGATGAAAGAGGTAAC
GATATCCAATCAACTTAATTTTTTACATATATAGTTTACTCGATGTACCCTAAAAATTGA
AAGGTTCGAATTATCAAAATGGACCTTGAAATTTGCCGAAAAAGAGGCACAACAGTCACT
CTTCTTCCCTCTATGCGAATAGCTTTTATTAATTTTTGGGAATAATAAAAAAAAAATGGC
GACTTCCAAAATAAGGAACATGAAAATAATGCTCTCCCTTTATAGTATTTTGAGACAATA
AATCAGCGTTTTAAATAATAATAATAAGAACTTGAGCCAAGCTTAATAATAATAAGGACT
TGAGCCAAGCTTGAGTCAATCAACTCTAACATGCACGGGTTAATTTGGATAGGCTCGTTC
TAACTCAAATGCTATGTCATGTAGGGAAGTAAAAAGAAGAGAAACTAATTTTCCTTTTCT
TTTCTTTTCTTTTCTTTTCTTTTTTTCTGTCCCTTGTTTGGATGGCTTGTGAGGAGGGAA
AATAAATTCAAAAGGTTTGTAAGGAATATTTAAGAGGGAAATAAAAAAATCAAGGTATAA
TAAATAAATTAAGATGTACAAATATTTAAACAAGTTTTAGATATTTTATTCTTTTTGCAT
TCTCTCAATCAAACAAGAATCATTTTCTTTTATTTTCTCTTCCCTTTCTCTCCTACCAAA
TACTGTATAATCCTTCTTAACCCAGCCAAACCCAAAACTACCTTAAGCCATCTTTTATCC
TTCATATTTTATTTCGGCCAAGGAAATTAACATGACAGTTTTAACTCGCCTAGTATTTTA
AAATAATTTGCTTACATTTTACAAAATTACAACCAAGTACAAAATGTCAAAACGGCCATT
TGTTCCTCATATACTAGTTCAATTTAAAACCGTAATAATTCAATTTAAAAAGTATCCAAA
GCCAAG
>TRINITY_DN353_c0
GTAGAGGTTCTCTGTTGAACTCTGACTTCTTCAAATAGGCATCACCAATGGATCTTGAAA
CCTGCAAAAATGCGACAACTCTGTTAGCAGACTAAAACAACTGATAATTTTCTAACAAAG
TAGTCCGTATTTTTTGAAAGAACTTAATCAAACTCAACTCTCCCAACAAGCTGACATAGT
CTGGTTATATGTGTGATGTGTATTATGAAATTTTTTGAATAATTCAGTAAATTGTCAAGC
AGAACGCAACAGCAAGGGACAAACCCACCCACACAGCCAGCAGGGAGGATGGCACTACTG
GCAAAGACTGTCTAGTAAAATGCCACAGGCGCAAAGTGTGGTAGGCCTGCGCTGGGGGAG
CATAGCATAGGGAGGAAAGGGAGCCCGCTTAACTCATGCCCCAAGAATCCCTAGA
>TRINITY_DN326_c0
GGGTGGGTCTTAATATACATTGAATGGGGTCTTCACTTGGCTTAAACTTTTAAGTGGGTA
TGAGTTCCAAACAATGTATGTTGGGCCTGCATGTTACGTTTGTGGACTCTAAAGTTTATC
CCTAACAGATTGGGCCAGTATTGTTGCGTGTTTGTGGGCCCCCCCGATCCCTAACAAGTG
GTATCAGAGCCAATGGCTGACGATCTAGGGTGGACTCTCCTGGAGCATCGACATTGGCGG
GCTTGGGTTTGGGCTTGCATACTCTCATTGGAGTAAGAAAAAATCCATAGTGACTCTTGA
AGCAAGAAAATTCCTAGTGCACGTGGCAAGATGGCTCTCAATGGAGTGTGGTGGTTCATG
ATGGAGTGTGTGCGGGTGGCCCAGGTTGGACTCAATGTTGGAGAGTTATAGATCAATATT
AAGGGG
>TRINITY_DN326_c1
GTATGAGTTCCAAACAATGTATGTGGGTGGGGCCCTGGTGTTACCTATGTGGATTTTAGA
GTTTCTCCCCAATGGACTGGGCCAGTATTGTTGCGTGTTTGCGGGGTGCCCCTTGATTCC
CTAACAATTGATATCAGAGCTGATGGATAACGATCTATGGGCGGACTCTTCTGGAGCATC
GATGTTGGTGGGCTTGCACGGAGACTTGAT
>TRINITY_DN334_c0
GCAATGGGCATACGAGCTTAAAATAAGGAATTGTTTTCTAATGCACATTACAATGCATTG
GGAATTTGGGACCCCACCTTTTGAGCATGAACTATAGCATCTCAATCTTTCCATTTGATT
AGTGCCCCCACATTTCTCATCGTAGCATACAACCAAAAAAAATTTGATAAAGGATGTGCT
TATTGTATAACTTCACAACCACAAAGCATTGAAAATCTCATGGGTACATATAATCATTCA
TCAAATACAAACATACAGACATCAATTCTATTATATATGTCAACACCTGAGTCGGTGTTG
ACACTAGATGTTGACATATATTGTGTCATAATTTATTTTTCGAAAATACCCTTATTCATC
TATTCAAAATACCCCCATGTTCTGTAAGGTTGTAACTGCCCTAATTCCTGTAACTGCCCA
GATCAAATCAAAATCATTCAGATCAAAATTTGTAATTTGTAAATTTAACAGCACACCCAT
AGGGTGTGCACACCTGCTAGTATATATATATATATATCATCAATTACGAACCTCTTTTCT
TTGTTTTCCGA
>TRINITY_DN337_c0
TTTAGGTGCCTCACATAGGGTTGTAATATGATCACTGTTAATGGAAATGTTAGGGGAGGG
GAAGACCTAAACTAGCATGGAATGTTCTAGTAAAAAAAGATATAAGACCCCCATCAAATG
GGGACTAAACTGGGTGTACTTCAAGTCAACATATAGATTTTAATGGAGCGAAATGACAAA
AAAAAATATTCATGTAGAACGCTTTAGTTTGGTTTGGACATGTAGGTTGGAACAACTCTT
TTAGACAGATCATAAAAATCAACTCTTTTAGGCAGATTATGGGCTATATTTTACTATAAA
ATTTCCATTGCAAATCACATTCAAAAGCCAAGAAGTAACCAAATGAATTTGACTAACCTC
CTTTGCACGGATAAGAACATCACTGGCAGGCATTAACCCAGATGATGGGACGCGAGGCTG
TTGG
>TRINITY_DN336_c0
CACGAGTACGAGTTACCGTTAGTCTACTTCAATTGGATGTGTCAAGACTTGTTTAATTGC
TCCAACGAACCAAATCATTTCACTTTGAATTAACTAATGCAAAATCTATCAACTCACAAA
AAAACCAATGTGATAATCATTCACCAAAACATATCGTGAATCTTTCAATTTTACATTATG
TAGCCATGTTTTTTTGAAATAAACAACTACAATGAAAAATTAAAGATAAAACTAAATCAA
AGTAGTTAGCCATTTTCAAACGCTGTTGCACCACCTACACATCATGGCGATTTTCCACCA
TCACCTTCACCTTCACCTTCACCTTCACCTTCACC
>TRINITY_DN352_c0
TGATACCAAATAATGCAATCAAATCTAGAGATGAAGTGTTTAGAGAAAGGAAATTCAAAC
CAAGTCTTGGGTACAAAGAACTCTTAGCTCTAAAAATTACAAGAGGATTCACTCTTGAAT
CATGCAATTGGCACAATGAAATAGGAAACGTCTGAGCCAAGTGCTTTGATACCAAATAAT
GCAATCAAATCTAGAGATGAAGTGTTTAGAGAAAGGAAATTCAAACCAAGTCTTGGGTAC
AAAGAACTCTTAGCTCTAAAAATTACAAGAGGATTCACTCTTGAATCATGCAATTGGCAC
AATGAAATAGGAAACGTCTGAGCCAAGTGCTTTGATACCAAATAATGCAATCAAA
>TRINITY_DN388_c0
GTTTTTTTATTTTTCTTTTTTTTTGAAATCGTCGTTCTGTAAATGTAGGTTGTTTGGTAG
GTGAGATAGTCTGAGAAACTAAAAGATTCTGATTTTCTGGCTCTTTTATCTATTTGGATT
AACTTTCTATTAAGATTTGGTCAACATTGCGTTGAATTAAAAATATAACCAAATGTATTT
ATGGTTTTCCTGCATTCAACTTCATACTTTAAGTAGACCTATTATCATGGAGAACCCTAT
CTAGAAAGATGGCCGTGCAAATGGGTTGTCAATGTAAAAAACCATAGTATAAAATTGCGA
GAATCTAAATGATAATTAAATAAATTAAGGGTAACAGTTCAATGTACTACTTTTAAGGAG
ATTGTGAAATATCCCTAGTTAAATGTAATTTTGAGCAAATTAACAACTAACTACAATGAT
CTGGTCCAAAAAATATATCAGAGTGTCTCAAATGCAACTGATATAGCAACCGTCATTGCT
ATGATATAGTAGCTTGGAACAAAAAAGAAAGCTCCAATGTAACTGTCATTTGAGGTGCTA
AAATTTTCAATTACCATGAAGTTTAGACGTTTACAAAATGTCAACCACTAGGATTTTTGA
GTGCCTGGCCTCTATTCACACTTACACATCGTATGTTAGTGTGCGAGTTATTGACGCGGT
TTGTGGCACAACAAAACTTTGTGACTTTGCCATTGTTAACGACGGTGATAGCTGACGAGA
AGGCAATGACCACTTAACATAATTACTAATTTGCTATTATTTGTGCCAAATATGACATAA
GATTTGGAAGAATGCCCAATTTTGGCAAGACTCCTCTCTCTCTTGATGGGACTCACGATA
TCATTTTATTTGTTTTATTTGTTTTCTTTGTTTTTTGTTTTTGTAAAAAAATTAGAAAAA
TAACATTTCGCCCATTGGAGCAAGGTTTCCAAATTTTGACATTTTGAGTATTGTTGCATG
TCAAAGTTTGGCTTTAGCATGCCATTTTAGCAATTTAATATTGGTCCCTTATATTAGAAT
AAAATGAATAAAATCTATATAAAAAGAATGCACTAGTTACTTGTA
>TRINITY_DN344_c0
GCTGATTATTATTATTATTTTATTATTATTATTTTATTTATTTATTTTTTAATTCGTAAT
ACATTAGTTTATAACAATCAAAACAATTTTCTTTTGTGTTTGAATTTAGACAACTCGAGC
CTAGTCAAAATTCTTTGGGCTTGGGAAAGAATTTTGAGCAAAAGTTGGGCTCCGGTTGAG
GCTCCAGCTTGGACAAATTTCTTTGCA
>TRINITY_DN344_c1
GATCAAATTAAAATTCGTGAACAGAGTCTGAACATGGTTTTCACAACCGAAGCAACTCAA
ATTCTATTGTTAATATATATAAATTATATGTAATAAATATGAAATTTTATAAACTACAAA
TAATTTTTTCATTGCAAGGTAATATATCTTACTGCTTGGTATACACAACTCTAATTTTCT
TATTATGTTTTGTTAATGCTCTTTTTTTTTTTTTTTAATTCGTAATACATTAGT
>TRINITY_DN346_c0
GTTAATAAAATACATGCTCTTGAGTAAACACCTTTTGGGTAACTTACACAGCATGACTGC
ATTGAAGGTAAACTACTCTTGATGTGAAGCGAAAGTGTTTTTAATAAACAAAAGCATTCC
TTCCCGTCTTCCACTCTATCCCCTTTTGTTTCCATGCTGGTGCTTTACTATGGAGATGTA
ATGCTTGGGAACATGGTACAGCTGGAGAAACAAAGTTATGAAGAACTATGAATGGTAGGG
CATTGGAATGATTTAGAGGCAGGCTTTCTGGCAGGCCATCAAAGGGGATTTTGTTGCTCC
ACGGGGGTAAATTTTTACAGTATGGAAACCTTAAATGTATCAGGGTGAACTTAAAAACAA
TACACAGTTACACAGCTTGGACTAGAGATGCATATAAAAGATTAACGTTCCCTCACCTAT
TTTAGGATACGAAATTAAGAGGAGTCTAGTAAACAGGAAGATGAAGTTTTGATATCTATG
TTAGAAAGAAACATAAACATAGACTCAATGATATCAATGAAGATGAAGTTTCGTTGCAGG
CCATTCGTAATTATAGATTGAAAACTCATTTTCTTTCCATAAAACACTTTCTTTAAGTCA
ATATAGTTTAAAAGGTATATGTTGTTCCCACAACATCTCGAAAATAACAAAGTCCTGCAT
AGATGTTTCCTAGATACTCTTAGGTGATCGTTTGACTAAACTAGGGTTGTAGAATCGTAA
GATCTTACAATCCGGATCAGGATTCTAATAACCATGATTTTAAGAATATCAGGGAAGCAT
TCTTAAACAGAGATGCATATTATGAATTCTAGAGGTGGAATAGGGTATGAGAATGCATCC
ATTTAAGTTTTCCCTTACCCATCTCAAGTTGTTTGTGTCTGTACAAAGTCACCACT
>TRINITY_DN356_c0
GCGTCATCGATGGTTTGATATGAGTTTATTTTAACATTCAACCTCTATTATATGACTCCC
AAAATTAGCTTTAGAAAATTAAAATAAGACCCCATCGTGTTTCGAAGTATGTCCCAGCAT
GACCACGCGTCACCGACGAATCCAATGAAAGAATAATAATATTAAAACAATGGACACACC
CTGTGGCGTGTTCATAAACGTGTCCCCGGGTGTCCCATACATGTTCGACACTGCTATAAA
ACCTATTTGAAGTGTCAATGCTTCATAAATTATAAGGTTAGTTTGTGTAACATGCACAAA
GCCCATTTCTTCAACCCATTTTTGACAGTCAAAAATTGTCCCCTATCTTTTGTTTAAATG
TGCATGAAAAAAAGTTGTTAAGGTACCTGATGAAAATGACATGCATGATTTGAAAAATAT
TACAAGATGTGGATAACATATTCCAAGGCCAATGCACTTATATGGAAATATTCTACTTTA
GAACTTGCCTAGAGAATTAGATATTTTAAGTTTCTTGTTTTTATTTTTATTTTTTTTAAA
AAATTGACAAGGGCAATTTTGTAATTTTCTATCATGGGTTGAAAAGTTGGCTTCCAGAAT
GGGCGATATTTACTTGGTTATGCATCAAATTTAATAGGATTTAGTGGTCAAATACAACCT
ATGTACCAACTCTCTTTGCTTAG
>TRINITY_DN354_c0
GGAACAAAAATAATGAGAGATTAATTTTTTCAATCATGCTACTAAATTTATTTAGAATAA
TAAAGTAACACATCCTTAAATTGATCTAAATTAGTTTTTAAGAAGTTTGCTCTGATATTT
CCACCAACAACCTCAATTATTTTCTCTTTAACATCTTTTCCTTTGGGCACTTCACAGGTT
ATGATTAGAGGAAATTCACTAGGTGACCTTGTAGTTACTACGTCGGAGACCTCAGATTGC
AATATAATGACTTCTAATGGCATAATAAAATTTGGACCAGCACCAAACTGCCTTAATTCT
TTAGTTCCTATAGCTTGTGTGACACCCAAGTCTTCCATTTGGACCCCATCCTCTTCATGA
GTAATAATTAGATCTTCTGGGGTGCTTTTGAATCATCAATAAGAGCC
>TRINITY_DN357_c0
TTTTAATTCACCTGTTTAACAAAAACATGGTTTTTTGATAATAATTTAAAATTATTTCTG
CTCAGTGATAATTTATTAAATAGCCGCAGTATATTGACTGTGCAAAGGTAGCATAATCAA
TTGTTTTTTAAATGAAAACTGGAATGAAGGGATTGATGAAATTAAAACTGTTTCAATAAA
TAATTTTAAAAATTAAATTTTAAGTTAAAATTCTTAAAGGAAATTATGGGACGAGAAGA
>TRINITY_DN355_c0
TTAAAAAAAAAAATTCATAAACTTTTCAGCAGGTTTTATTTTTCTAACACACCACTGTTG
TTATCCCAAAAAATAACCTGGTAATTATTGAGCATACCAATGTCAGAAATTGCCCGGAGT
GCCCTTGTGAAGTCGTGGTCGAGTTTGCAATAGTGGTCCGAGGAGTTGTGTAGGGGTATA
TGTGGTCATATACAGTTCAAATCATATGTTATCCAAAAACTGCCCAGAAATTAAACGTTT
TTCCATTGTCAGAGAAAGCAAAGTAGTAGCGAGACTTGTGCATTGTTTGGTTATTGGGTT
TGGGTTTGTTGTTGTTGACTAAATTGTAGAGTAGCTAAAGTAGGTGTGGGTGTGGGGTGT
GAATTTTGTTGCAGGCTTTTACAGATCTGCATCAGCTTTCATGAACATGTTGCTGGCAAC
ACTGAAG
>TRINITY_DN361_c0
GCTCAAAAGGCAAAATTAAAATGGGTAAAGGAGGGTGATAGTAATTCCAAATTTTTTCAT
ATGGTTGCTAATTGAAAAAGGGGGAAAAAAAGTTTATTAAGAGGATAGAGGTTGATCAAG
GTGTGTTTGTGGATAAAGAGGATCAAGTTGCTTGTGAAATTTTTAATATTTTCTCGGATC
TTTGTTTGGATGGGGGGTAGTTACGCAAGGGGTTGAAGGTATTGAGTGGATGCTTATTGA
AGAAGCCAATGCAAGGTGGCTTGAGAGACCATTTGATG
>TRINITY_DN358_c0
AGAAAATAGAACTTTCAAGTGTTATGAGACACGGTGTATTTCAGTAATTTTTTTTATTCA
TTTCGTATCGGATACCAAAGTTTAAATTGAAGATTGTGGTTGTTGGAATGCTTTAAACAT
TTGGAGTTATTAATTTGATAAGAGTACTCAATGAAAGCGTGATACTATAGAGTTTTAAAG
TATAAGTGGTATTAAATTTCGAGGATAATGTGATACTCGGAAAAATAGATAAGTAAGATT
TATTATATGCTATATTGAGATTATTATTTTTGTGTAGGAAGGGGAGGGGCGCA
>TRINITY_DN362_c0
AATAAAATGACTCGGTTTAAAGAGTGGAGGAAGCAAAGAAGTTGGCAGACAAAGTGAAGC
AAAGAACTGCAACCAAAAACAATACAAAAGAAAAAACAAAAAAAAAAATCACCAAGCATT
GTGCCATCTCCTAATATCTTCTTTCAAAGGACCCAACTACCTGTACATTATCGTATATAA
AATTACAAGCTCCCTCTTCCTCAGTTTGGTTTAAAATTGTACTGATTTTGCAAGATATTT
TGTCTAATTTGCTGTAATGATACAGGTATT
>TRINITY_DN359_c0
TAGGATCTATCATACATGCCTAATATTGTTTGTTTTGCATAATATTCTTCTCACAATCAA
TAATATGTCTCTCTAAAACTGAAGATATTGTCATGTGTTTACTTCTCTAGCATAAAATTC
TACATTTGCAAAACCTAAATTACTTTGACAAAAAGCCTCTCCACTTATCCACAAACGGCA
ACCTACATGGACCAAAATGTTGGTAGAATTGGGAAAATCGTAATGCTAACTTTCCATCAA
TGTTTGAAATCTCGCAAGTTTAAAATGTCTCCAGACAAGTGACATAGGGTTCAATGGTCA
CATAACTATGTCCTGGAAAAGATGAAGAACTGTCATCTTCTCTCTCTCTCTCTCTCTCTC
AAGGTATTACAAGTACACCCTGGCAGTCACTAATATAGGTGAATTCTTGTTCAATTTTAA
ATAATGAGTTTTTCTTGTTTTAGGGGCCTTCTTTGTGGTTAGGATCATTTAACTTCCTCT
ATGTGCTTGCTTTGCATCATTGCCTTACTATTATTGCATTATCTTCTATGTAAATCCTTT
GCATCATTGGTAACTGGTTTCCTGGTTTCCTTGCCTTACTTTGTTTGCTTAGCTTTCATG
CAGTGTTCGCGATAAGCTTGTTTACATCCTTGCCCTCTTGAAGTTGGAGCTGGTCCAGAA
AAA
>TRINITY_DN373_c0
GTGTGTGTGTGTGTGTGTGTGTGCGCGCGTGGTGAAAATTGCACTTTGATTGTTGCAACT
TGACCAATTTATAAAAATTGTACACTTCCAATTAAGTTTGAAATTGTACTCTAATTCATA
CGTTCTTTTATAATATACAAAAGTTAATTATGTATGTGTACATGTATTTATGTATGTATG
TATGTATGGAATTTTGGTTGTCATATCATTTTCTTTTGGGGGTTTATGGTGACAAAGGGT
TTCGCCCAAAATAGAGATGTTCTTTGC
>TRINITY_DN364_c0
GTGCTCGCAATCACACTGAGGACTTCACTTGGCCTTGATTCCTCAACATCAACTCAAATA
ATAAAGGGATAAATCCGAAAATCCCATAACTTGATAGATCGAAAATCGGCCAAGGTGGTT
ACGTAGCCCTCGATGAGATCTACAATGTTCATGTTCAACCCAAAAGCTAAATTCAACCTG
AGCTAGGCCCGATCTAAGCTCAAAGCTTCATAAAACATTTACATGGAATAGTTCTCTTCC
AGGGAACCAAGAAGAAGAAAGAAAAGAAAAG
>TRINITY_DN369_c0
GTTTTGTAACAGTCTTCCATTGGCAAGGGTACTCCATTTTATGGCTACAATGTTGGTTCA
AAGGCTAATCAATGTTGTGGCTGCAATGGTGGAAGAGTTGGTGCTAGTCGTGGTAACTGT
CGTGATAGTTGAGGGGGCCTGTGAGAATATATTGTGTATACTCTAAATTTGGCATGATTG
TATATAGGCGTGAATGTGTTTTAGTTGTATGTAGGCGTGATTGTGTTTTCCTTTTTTGGT
TTAGGATTTAGGGTTATATAATGTGAGTTCTT
>TRINITY_DN374_c0
GCCATTTTATCAATTATCATTAATATATATTATTAGTAAATACTATATAACGATTTATAT
TAGCATTGAAAATGCATTGTATCAAATTTATCATTTATTTTTAGTGATTATAAAACTATT
TAACATACATTATAATTATTGATAATTTTTCACACTGTTTTGTACTGAAAGTGGAATCTT
ACGATCTTGATATAATTCTACGATCTGATCCACGAGACCCT
>TRINITY_DN366_c0
GGTGGTTTGGCTTTTTGGTGAGAAGCTATTTTAGCCAAAAAGTGGCTAAAATAGAGGTGT
CCAAACACCCCCTTATTCCACATTTAAAAATATGTTAGAAATTGCTGATAACAAGTTAAG
ATGACAGCATGATGGGACCCATCCAAGATCTCTCTTTACAGGCCCTTTGTGCTCCACAAA
CTGAATCCTTTCTTTAAGAAAGGCTATTTTGATTGGTGTTTTGATTGAGGTGGCTTTGTT
CACTTGTTATGTATTCAAACCTTCA
>TRINITY_DN376_c0
GCTGACACTAATGTATCTGGCAGGAGGAGTGACACGAGGCGACATTTCATTGTCCTAGTG
TCATGAGACTAACACATGAGGCCAAGGCACATGGAGATGATGATGTGGCATGGCCACGTG
GCAATGGACCCATCTCCCACAAGTACAACTTCCTAAGATTACACAAAACACATTGTAAGA
CTACGAGAGTCGAAAGTGAAGTCCAATTTAGTAGAACTTATATTTCTACATTGAAGCTAG
TTTGAGTTTCAAAAATAAATAAATAAATAAAAATGTGCTATGTGTGGAACCTAGAGTTCC
GCGCGGACTAGAAGCAATTCTAAAATAAAACTCATAACAATGTACAATATAT
>TRINITY_DN363_c0
AACTAAAAGAATAACACAACTGCCATTAGGCTGACGACGAACAAAGCATGTATGATTAGG
TGGCACTGAATGAAACCCATGGATAGAACAATAATACTGAACTTGCAAAACCCACCCCGA
GGTGATTGCTTCAAACCATATAGAGATTTGCGCAAACGACACACCTTCCCAACAAACTCC
CTCTCAGAAGTCAACTTGGCCACTGGAGAAAGAGTAGCGCCAAAATCTTTGCCAGGAATT
TGAGTAAAGCCCTTGGCCACAAGACGAGCCTTGAACCCATCCATGGTACCATCAGTAAG
>TRINITY_DN368_c0
GTGTGTTTAAGTGAAGGATACATTCTCCAAGTGTCCTGGTCTAAATTTTTGTGTAAAAAT
AAGACACATTTTGACGAGTGTTGGACACGTGTTGGGAAGTGTCCGGTGAGTGTTAGTGTC
CGACACGGACAACACCAAATTTTTAGAAGTGTCTATGCTTCTTAGATTTCAAATGCTCAA
TGCAAATGTTGGGAAAATTTGAATTTGATTACTATATCATCTGTTTTGTTGGTTAATATG
ATCACATGTGTGGCTAATTTTAACTCTTTGAGGTTATGCTTAAAACGCTTGATAAGTACT
AGAATTTGGTCTGAGTCATCAGACCTGAACCCCTTTCTTGTTTTATGAAATTTAAAGACT
GTTCTTGCAATTTCTTCTTCTCAAGTATATTTCAATTTTCCAATAATTGTTACAATTTCT
TAGGATGGAGAAATTTGATTTGAGAAGGCCAAGTAGTTTAGCGAAATCCTTGGGGACCAT
TGTGGCTGT
>TRINITY_DN375_c0
TCTTTTGTCTTTTTCTATTATGACTTATTCACCCAAAAATAAAAAAATAAAAAAATCCAT
ATTTGTCAAAATATTACATGTTTTACTATGTTATAGCCTAGTGGTTTATGTATTTATGGA
TTTTTCTTCTCATTTTACTTTATGACCAAGTTTGAATTATGCACGTTAAAGAAGCAGGAA
CTAGCGTCATTTGCCAAGTCAGCTGAAGATGTCTTCTGTGCTGTAGAACAATCTGTGAAG
AGAGATTTTAATGCTTCTTCTGTTCAGCCTGCTATAGAAAGTGCTGCTGACTAGCTGTCA
AAGCCTTCTTGTGAAAGAGATAAAATAGTTATTTCGATCCATGAGAAGGAAGGAATCAAG
CAATTTCGAGTTTACAAG
>TRINITY_DN365_c0
GAAAAAAGAAGAAGATCGTGTCACTCGCTCACTCAAAAATGCGAACCAGTCATCACCATT
CACCGAAATTACTGGGCATCCTCTAATTCCCATTATTTTCTCCACTTTTCACTCAACCAC
TCTATAAACCCACCTCCCACAACACATTCTTCCACTTCTCAACCCCATTTTGCCAAATCC
CTTTTCCATTTTTGCAGCCTCCTCATCACGATCATAACCTCTCTTTCACCCTATTATAAT
TCTTTTCTACCATGTAAACCCAACATTGTTCATTTTCTTTGTTCCCATCACATTATTAAT
CCCAACAAACAAATCATTCTTTGTTCTATTTTGTTTTTTGTTTTCGTTTTTGTTTCTGGT
TTTGGTTTTGGTTTTAGGTTTTTATATATAGCTTAACGAGACATGGACCTAGGAGAGCAA
CGTCGGGTTTTTCAAATGTTTGATCGAAATGGGGATGGAAAGATAACGAAGAAGGAGCTT
AGCGACTCGTTAGAGAACTTGGGTATATTCATGGGGGAAAAAGAACTTGTTCAGATGATT
GAAAAGATCGATGTGAATGGAGATGGGTACGTTGATATTGAAGAGTTCGGGGCATTGTAT
CAGACAATAATGAACGAGAGAGATGAGGAAGAGGATATGAGGGAAGCATTCAATGTGTTC
GATCAGAATAGAGATGGGTTCATCACGGTGGATGAGCTGAGGTCTGTGTTGCAATCTCTA
GGGTTGAAACAAGGAAGAACCCTAGAGGATTGTAAGATGATGATAAAGAAGGTGGATGTG
GATGGGGATGGGATGGTTGATTACAAGGAGTTCAAACAGATGATGAAGG
>TRINITY_DN370_c0
GTAGTTTGGTACCGATCTTTAATTCTTCTATGGATGATTTTTTTAAAAAAATTATTTATC
TTTTTTTAATAGGCAGAACTTTTTTTTTTGAAAAAAAAAAATCTATCATATAACTATATT
TAGACGTATAGTGTATATATAGTTGCAATTTGTAACCATATGTGTTGGTATGTGGTACAG
GTTAAGTTTATTATTGTCATTTTACCTGAACACACATCTGTACATGAATAAGCCAAATGA
CAAAAGGAAATTATGCTATAAGGGCCAGAATAAAACTAAAAATTACTGCTGGTAAAACCC
CCTCCTTGCTGTGGATTAGGAAGAATTTGATTGATAAGAATATTTTTGGGTTGTGAATAT
CGTAAAATCTACAATCAGCAGTTCAGGACTCATGTCATGTTGCTAAATAAATTAAGGCAA
AATAGGGATTTTGATCTGGAATGTATTCTTCAAAATGAGAATTTACATGTTTATAAGCTG
CATTTCCTTCTTTGGTGGGGCAATTAGTTTTTTGAAACAGTACCATTGGATGGGACTTTG
TAAGGGAACTGTTGAATCATAACTACCCTTCCTCAACAATAGCAAATTTTATAGGATACA
ACAATATGGCCAAAGGAGTTTTTACTCCATCTTCTCATTTCAGCCTCTCTAGAAATAGAG
GTAAGGCTGCGTACATCTTACCCTCCCTAGACTCTGCTTTAGCGGAAGTGTTGTGCATTG
AGTCGCCCTTTTCGTCTTCTCATTAAAGCAGGCAAAGTGCTAATATAGCCTAACCCCTTT
GTGTTAAAGACTTGACATAATGAAATTATGGTAATAAATCTTGAATCTTGTTCTTCTTCC
TCTTGTTCATCGTCTTATTTTGTTTCTTTTACAGACAAACATTTCTAGAATGAAGCCTAA
GTACAATGACTTATGTCATGATTCAAAAAATCTAAGTGATTTTCCATTGCACATTTGTTT
TTTGATAACCGGGTGTTTGGGTCAGCTTATGCGCACCTCGACTAATCTCGGGGCCTGGAA
GTTAACGACTGGGCAAACCTCTAGT
>TRINITY_DN378_c0
TTGCGCCTTAGGATAACTTTTCACAATGTCAATCACTCAGCGGTTCAATTGCGTTCCCCC
CTCTTTCAGATGGAAATCAATAACATAGCATCAACGCTTCAATACCTCACTTTTGCTTGG
ATTGCGCCTTATGCTGTCTCTTTTCCGCATGGAGCTTCTTCCTCCTCTGTCTTTCCTCCT
CCGAATACTTGGTACCGCCCTCGCTCTCGGAACTGCTGCTGGTGTCTGAACCCTGACCAG
CGTCGACTCTCTGCTGCTTCCTCTGGGCACGAGCCTCGGGAGCGTTTTTCTTCATTCCAA
GCTTCGATTCGAGTTTTTCAACGGTTGACGACATAATGCGATCTGTCTG
>TRINITY_DN379_c0
GAGGAGGGTTGTGACTCGAACTAAGAGAGAGAGAGAGAGTCCGAGAGAGAGAAATCGTAA
AGGAGATAGAGAGTCTGAGAGAGATCGCGAGATTGAGAGAGTGAGAGAAAAACATAGATG
GAGAAATACAGAGATGGAGATCAAGCAAGAGGGGTTTTGTCGAGCGAAAGAGGGGGGGCT
AGAGAAGTGAGAAGAGATTCTGAGAGGGGAAGAAGAAGGGGTGAGAGAAGGGTAAAATAA
GGGTAAAAAAATCATTTTATCTCAGAAATTTATGTGTTTGTAATTTTATTTACAGCTTCT
AGCTCTCTTGTAATTTTTGAAGGAAGACCATTGATCTGTAAATAAGAACCCTAAATGCCA
CTGTCCAGTAATTTTCCCTTTTTAGTTCCCAAGTATATAAGTTCCTTCCCTAGCTTTTTG
C
>TRINITY_DN380_c0
GCCTTCTCCACTCAAGATTGCAGCCTGTACAGCGGCACCATAAGCAACAGCTTCATCTGG
GTTAATACTCTTACACAACTCCTTCCCATTGAAGAAGTCCTGCAGCAGTTGCTGAACCTT
AGGTATTCTAGTTGACCCACCAACCAGAACAACATCATGAATTGAACTCTTGTCCATCTT
GGCATCCCTCAAACATTTCTCAACAGGCTCCATGCATTTCCTGAAGAGATCCATGTTCAA
TTCTTCAAA
>TRINITY_DN381_c0
ATAAAATCCCAACTAGAACACTTAATTTGCACCCCATAAAGATTGTGTAGGTGCCAAAAA
ATAGCTATATGGGCCTGGCCCAAAACAAAGAACAAATTGATCACAATGGGCCAAGAATGG
GCCAAACCCAACCAAGAAGCCCACTAAACAAAGGGTAAGGGAAACACCAAAATCCACTAT
GTAAAGAAGACTACCCCCTTTTTCTAGAGGTATGTCTTCTTCTTGACCACGCGCTATTCT
TCCTTCTCTTCTCTTCTCTCAGCTAGGTCCATTCTAACTTCACCATTGGAGGGCTTTCCA
GCCGGCACCCACCGGTCGGATAGCTTCAACAGTGTTCTATTTTAGAGGTCTACGAGGTGG
AGCTCATCTTCCCGTTGGAGTTTTTCCCTTTAATCTATGAGGAGTAAATTTTAGTGCCTC
ACAATTGGCACCGTCTGTGGGAAGCAGTGAGCTTCAACGGAAAAGATGAGATTCTGGTTC
ATACCACCAAAT
>TRINITY_DN385_c0
GTTCCAAATTATTTATTTTTCAAAAAATCGGGTTATTACAAATGGGGACCCTTCTTTAAA
AAGCAGCCTTGGATAGTGAGGTAAGGGGTTCGACAGTTACACAATTTACTAGCATTCCTG
CATACACTTGAACTTAATCTTTAACCTGTAAGTATCCTCGCTAACTTGATCGTCAGAGAG
TCCCTTGGTGCACCACCTGCCGGAGTATTTCAGTGTTGTATGTACAGGAATGCAGCTTTT
TATCCAAGTCTACATCCTCAAGCCAGCTCAACTAGTGTGGTGATTTCCCCTCCCTAGCCC
CAACACACACACACACACACATACACACACACACACACACACACCTGTTTGTTTGTGTGT
TCCAAATTGCAGTCTCTTTTGGTTATTACTCTTCATATAGGTATATTTTGGTAACGTTTT
ATATTTTTTTGGGTAATGTTATATATTTT
>TRINITY_DN384_c0
AATGAGGAAGCATAGTAACATTTAAGTTAGTCCTACGTCATGTTAGATTGCATGCTTATG
ATTGGGGGTAACCTTTTAATAGGCCCAATTTGGAAGCTCGACTGTAAAAATAAAATAAAG
TAACTAAACAAAAAATTGCATCTGTCCAATTTAATTATCTTCTTTTTTCTTTTCTTTTTT
TTCAAAAAATTCTTAAAAACCATTGAAATCCTAAATAAGTATAATATAATTGAAATGTTT
TTGTATGTCGCTATGCTTTTATTTATTTATTCTTTTTCTTGTACACTTGATCTCTTTCAT
GGGCTGCTAGTATTGTGCGTCATACTCTCTTTGTCCTTAATCACGCTAGATGTTCTACTA
GTTATTTGCCTTTTTGCAAGTCTTTCAAAAATCCTTAAAAGAGTGAGTTTCTCCAAATGA
ATCTTATGGCAGCTAGAAGAAATGGAA
>TRINITY_DN386_c0
TTTTCGGAACAATGTCTATGACACGACCCGGATTTACAAGGATCCGAAATAAAGGAATTA
AAATAGAAAAAACTCCAATCATGATCAAAGAAGACGACAGACAAAAAAATAATTGGGAAA
AGATGAGCCAAAAGGATTTCATTGATAAATGAGTTACACAGATGAGGAATCCACATCTCT
CATCGGTTCAATACATACAATCCATAAACTAAACTAATCTCATAAACCTCTTACAATGAT
TCAACTGTATGACATATGGCATTTCATGTGATAATCCAATAATGTAATTCATATACAAAG
TGCCAACATAGGCTCACAACAAAATAAAATAGGGTTCAACCCTAACAAACATGGCTCTCA
AACTACATATAATATAAAAAGAAAGCCCTCGGCCACACAAAATGGAGACAAGCTCCTCTT
GTACACCCACGCCTCCTCAACGGTCCGAACTCATATCACTTGAAAATGATATAAACG
>TRINITY_DN387_c0
GAGCGGTTTAGGCAGCGGGTTGAGCATTTTTAAACCGTACTCAACTTGCTTTGGTAACTG
AAAATTTCCAAACCGCTTAAACCACTTTACCAAGGCTATAAAATTTGCTAGATCAGTGTG
GATCAGTACAAATTGGGCTGTTTTGGCGGTGTTATGCACAGCCCTAGTCCATACTCAAGA
TTATTTTGTTGTCTTGGAGTTCCACCCATTCATCTTATGACATTTATAACAAAAAATTTA
ACTTAACCTTACTATTTAAATTAAAAAAAAAAAAAAATTAAGTTGACACAAGTATTTGCT
CCAAGAATATTTAAAAAGTTGGATACTCAATAATGTAAGGAACACAAAATAAATCACATA
ATGGGCCTATTTGGTAGAGCTTAAATCAGCTTTTAGCTTAATTTAAGCTGTTTTTGAGTG
TTTGGTTTAACTTAAATCAG
>TRINITY_DN389_c0
CGCAAATACCACAAAACCAATAAAAATTTCTTCCCAAATATACAAGCAAACCAGTTATGT
TACACGATTATGTTACAAGGACAAATTGGCTTCCTAGAGCACAATTATGTTACACGGACA
CATTGGCTTCCCTAGAGTACCCATTTTGGCACAATGTGATCCAATGCAGCACAGCACAGT
TACAAGTACAGGACGGGGTTTAGATGCAGATACTAACATAGGGAAGACAGAGAGAGAGAG
AGAGAGAGAGAGGATCACCTGCCGCATCTTCTGTTGTCGGAGTTGGAGACCGCCGTCTAA
AAGGCGAAGCCATGGCTGTAACTTAGATCTAGGTTTTTG
>TRINITY_DN390_c0
GTGATAATTATTGAATTATCTTAAATCAGCTAGTTATATTTGAATAATAGAATTCCCTTT
TTCATGAGTTATTCAATTATTGATCGGTGATATTACTGTGTTGGTGATAAAGTAGTTTTA
TAGTTATACTATATATATATATATATTTTTTTTTCCTAAAAACAATAATAATTTCAATTT
TGACACGATATAAATCACACTTAAAATAAATTTATTCCACATTTTATTTTCGTGTAATTT
TTTAATATTGATGTGAGAAATGTTACATGTTACCGACTTTTTAACGCAAGTGAAAAAACA
GTCCTCTAATCTAAACCGTTCAAGC
>TRINITY_DN391_c0
GCCATCATTACCATAGACACCACCATCATTTCACTACCACCACTATCATCACCTCTCCAC
CACTAACAAATAACCTGCTTCTTGTTGGTTTACCGTGGTTTTCTAAAATTTCTGAATATA
AAATACAATTATAATGTGATGCTAAACTTTAATTCTTGTTCAATTAAACATGATTTTCTA
AAATTTCTTTATGTCAATATAAATATATAATCATTCAAAAGAAAATAATTAATTCTAAAC
AATTCTTTCAAAATAGTTTCAAAATCATATTGAAATTCAAAATTCGAATTTACAATCCAC
AGCTTATTTTCTTTAGTTG
>TRINITY_DN393_c0
AAAACAAAGAAGAAAAAAGAATGCCAAAATCATGAAAAGTAACACAGTACTTTTAAACAA
AAATGAGATCGGAGAAGAAAAACATCATAATAAGAAAATATGTATGATCATTATCGCCTA
AAGACATGAGCATCTGAACACATAATTATATATACATATATAGAGAGAGAAACATATGAA
AATACTTGATTGGAAGGAGATTAGAGGTGTATAATTCTGCGACTATGGCTAGTGAATCAT
CATTCAGAGTGGTGGCTTGTGATTCGTGAATCAAAGTGGTCACTAGTACAAAT
>TRINITY_DN394_c0
AAAATAAATTATGATTTGGATTCCGAGGAGAGTTCGTTATAAAGGAAAGAAAGGCTCACC
CTCTCTAGCAACGAATTTCAATACCTAAGAGACACACACAACGCCATTCAGTCCATGTAC
ATATATATATATACACAATACACCACAGAGAGAGAGAGAGAAGAAATCTATATATATATA
TAGAGAGAGAGTGTTAGAAAGAGTTTGTAGAGAGAGAAAGCATGGCGGACAAAGGAATCA
GCTTGGAAGAAATCAAGAATG
>TRINITY_DN392_c0
GTAATTCTCCCAACTTTTTATGCTCTGCAACTTTATACATTAGTCCTTTTCATAAGATTA
CATGTTTCTCTTTTGCTAATCATGTTTGTCTAATTTCATGTGAATAGGAGATCAAGAGTT
AGATCACCCATACACTTGCATTTTAAAAAATAATAGGGTGAATTACACTAATGGTCCCTA
TAGTTTTAGCAAAATTTCACTTTGGTCCCCATAGATTAACTTTTAACAATTTTAATCTTA
CACTTTCATATGAGTTCCATTTGGGTACGTTTTTTCACAATACATTGGGATTCTAGACGA
AAAAAAAAAATAACCCCACGAGCATCTCACATGTGTGTTGTTGGAG
>TRINITY_DN396_c0
AGAACATGGGGCTCTATGGGGAACGTGTTGGCGCCTTGAGCATTGTAAGACACTAATACT
TTCTGGAACCAAACTCTTGATTACTATTTTTTCTCGTAATTCTGCAATTCATACTGCTTT
TTTAAAATTTATACCATGTCCTGCAAATCCTGCGTACATGTAACTATCGAAAATTTAGTC
AATCTCTCTTTCCCAATTTAGTCAATAAAAAGCTCTTTTTATTTATTTATTTATTTATTT
TCTGGTTCACTTTTGTTAGCCTTTCATAACTGAATGATGCATAAAATTCAACACTAATGT
GCTGGATAGTGTTAGTGTCTCCTACCAGAGAAATGATAAAAAAAAATTTAAGTGTCTCCT
TCCAGAGAAATGATAAAAAAAAGTAAGTTTGTTTTTATTTTTATTTTTTATAATTGGATC
T
>TRINITY_DN398_c0
GGAAAATCCCTTATAAGTAGGATCTTTCGATCATGATAGTTAGATCTTATAGGATCATGA
AATCCGGATCCGGATCCAATCTTTAAACCTAGTTGAGCTATTTTTTTGTAAATTTTATAC
TTGTTGCCTAAATACTAATTTCACGTGATGAATAAAAATAAGTTATACTAAATCAAATAG
ACCAAGAAAGTAAACTAGGATAATAGTCATCAAACATTGTAGTAATTTAGGAAAACTAGC
TAATTGATAGAACAAACCCATTCCATCTCCAACTAGGCTTATTGTATCTCTCTCTTCTAC
CTACCCTCTCTCTCTTGTTGACAGGGCTAAACTAAAGAACCTACCTCTTTCTACAAGCAT
TGGAACTTGACTACCGAAACTGAACTACTCGCTTTCTTTGATTTCGTCTTTGGTTCATAG
TAGATAATTCATCTATTTTTTTTTCTTTTCCTTTGCTCTATTTAATAAAACAGACTAAGA
TCTATTTATTTGTTCGATTCTCTTTGTTTTGCTTTCTTGAAGAATCATTTTTC
>TRINITY_DN399_c0
GGAAATTACAGTTTCATAGGAAACATTCAACAAACCCATAAAAACAAAAAAAAAATGCAA
AAACATTAATGGCTAAACTTACGAGTCAAGAAAATTCAAAATCTCCTACACATAATATCA
CCCACAAGAATCAAGCAAGTTATTTTCTTTCTTTTTTTTCTTTAAATTAGAACCAAACAA
TCACAAAATTCTTAATGTATTACCACTAACCCATGAGAAGGAAAAAACTTTTTGGCGTAT
AGAAACTACACTGCCTCTGCTCCATTATTGTAACACCAAAAATTGACCATTGCTTTCTGA
CTACAGGATAAAGTGGGGGGAAATTTTAAAAACTAATGGTAAAGAGAACAAATGAAAAGG
ATAGCTTTAATTTTGCAGATTTCAAGGTGAAGATCAAGCCAATGATACAAGTCTTGCTCA
TTCATTTTCACTAGCCAAACATTTAAAATAAATTCTACAAATTTCAATAAATTTGTCTCT
TTTAATATTTTATATTTTGTTTGTAAAAAACTGAAAACTCATAACATCAAATTATTTTTT
TTCACAGGCATCTACAGACCAAAGTGTACTAGACTTGGAGATAGCAAACAGATTAAGTTG
GTGCGCTTTCACAATAATTCAATT
>TRINITY_DN424_c0
TAAAAGTATAATTGTTATGATAAATATAAGAATAAATTTTTAATACTTTTATTATTTCTT
ATGGAGTAAGAAAATAGTGAGTTAAACTAGTACCTTCATGTATCCTTAATGTGTCGTACA
TAGGTTTCATATCTATATCCAGACTTTGGACAAATAAATATATATATATATATAATGATA
CTAAAATGAATTTTAAAAATTGATAAGCAGGTAAACTTGCATACAATACTTTTGCATATA
AAACTTTTAAGTGTGAAAGG
>TRINITY_DN425_c0
ATAAAATTCATTGGGTTGTTTTTGTTACACAGACCTAGTGTTGGTTATTTTTGTTGAAGG
CATGTTTGATAGAGAAAACATGGTTCAAACTTTGTTTTTCGGATTGTATTTGGTTGCATG
AATGCTGTCCATTTTGGGGAGATGGATTTTATAGGACAAATTTGAAGGAATTAGCTTCCA
ATGGAAGCTGTTTATAATTTAGTAACAATGCAAGTCAATCAAATCAAACACACACTCATG
TCTTCTTTGTTATTTTACTCTGAAAAAATATCTTTTACAATGTTGATGTAATTTTTACAA
TATACAGTAAGTCCTTGGGTATATAAAGGAGGGAGGTCTAGTTATTAGTCTTGTTAATTT
ATGTTTAGAAACTATTAATTTAAATTGGATTGATTGATGGATAAGGATAATAAGGATAAT
GCTACTTTCTGCATTTTTCTTCAATTAATTGAGATCTGGACAAGAACAGGGTTCTGCATT
TTGTCTTTTTTTAAAAAAATACTAAAAGTGGCAACTGAGATATTATATGCTAACGATAGC
TAAAAGGCATGTAACCATATTGTGCAGTTAGCGATGCCATTATGGAGTTACTTCACTGTT
GTCTTTACGGATCCAGG
>TRINITY_DN428_c0
GGATGAAGTCGTGCCTACCCCAGGTATCCCCGAGCTAGTAGAATTATCTGACGGAACTCG
GTATTTTATTGAATACCCACCTGAGATAGCACCAAAGAAGAAAGCACGAAAGGCAGTACA
AGATTCCTCCTGGAAGCTCTACGTTGGTGACCCTCAACTCTGGAACGTTTTCGTCGACGG
ATCATCCAACATGAAGGGAGCTGGGGCAGGAATTGCTTTGATCTCGCCGGAAGGTATCAT
CCACGAACACGCCATCAGGCTAGGGTTC
>TRINITY_DN430_c0
GAACCATGTGAAGAATTGTGTTCTAGACTTTTTTTACAAAAACAAAAATTAAAAAAAGAG
TAATGATATTTGACATACATAAATTAGAACCTTTCACAACACCTATAAAGATAAATTTAT
TTACAAAAATGATATTAGTACATTATTCTTGTAAAATTTTATGTATGAGTAATATTTTCC
TTAAAAAATCATCTTTTCAAAAAGAATGGGCTTGTGGAGAGCATTATCCGAGTGCTTGGG
ATCTCCATATCCTTCAGTTTGATTATCTCATTTATTCATTTTGTTAATATGTGTGCAAAT
CATTTTACGGAAAAAAAAA
>TRINITY_DN426_c0
AAAACATGATGACCGAATTCCAAAATTTTCCTCCATGGGATATTTTTGTTGATCATGGTT
GAGAATTTGTGCACTCCTTCCTGCAGCATTAGAGTGCTCAATCAAGTTAGATGGCTGTAA
GTCGGTAGAAAAACAAAATTAATGGGCATTTCAGGCATTTGGAATATTTACAATTATTCT
CTACATGATGATTGATGTCATATGAAACCATGATAAAATATATAGACTTTGAGGCCTAAA
ATAATAAGATTTACCAAAAAGGGAAAAGAAAATTAAAAAAAAAAAAAAAAAACTTTCAGC
TATTGTTGTAGGACACAGGTCTGCTCTTTCAGGAAAGAGGCATATCTACTGGAATTTTAA
CACTCCGTACCAAAGCCATTCTTCAAACCAGGAACGAGGACTCCACAAGATAATGGATAA
CTACTATTATAAAATGTCCTTTAAATGCTTTTAGTATAGTATTTTATTTCAGAATGTATT
TGCTTTCATCAACTTCATATATATCTTTAAAATGGAATCTTAATATTTATATCATTTCTA
TATGTTAAAAAAT
>TRINITY_DN499_c0
GGTCAGCAAGTGACGCAGAGCATCCTCAAACTAATAAGAGGACATATCGGACACACCCTC
CGTAGACTGAACAACTGGAGCAGTGTCAGGTGTATCAACTGCACTGGAATGATGGGCACG
TGGGTTAGAACCACGTTCTCTAGATTGGCTGGAGCGACCCCCTTGACTACTAGAGCCACG
ATCCCCAGAGGGAGCACCACGAAGCTTCCAATAGGTCTCACGAGTGTGTCTAGGTTGGCG
ACGGTAGTTACTGAACAAATTATCCTTCTCAAAAGGAGTGCGGGTACCTCGAGATAGACG
ATCCCCATCTCGAGGAGTGGAAACTAATGTAGAACGCTTAGTAGAAATAGGAGGAAGCAT
AGCTGAACGACGACTTTCCTCATTCTGCACATAAGCAAAAGCTTTCTAAAGGGAAGGTAG
AACATCCATGCCAAGAACA
>TRINITY_DN432_c0
ATCAATTGGAGAAAATTATTGGCATAGGAATTTATGATTGGACATCTAGGGTTTTCTTTG
ATGTGGAAATTGGCATCAATACTCTTCTCGTGAAGAGATGTTCAAGATGTAAGAAATGAC
TCAGATTCACGAAAGGTGGTGTCCATATATACATCTTATGAGATTGAGGATCATAACATT
TTTATCCCAAGTAGCAGAATAACCAATAAAGACACATCTCAAAGCCTTAGGATAAAGTTT
TCCATGAGCATGCTTTTTAATATGGACAAAAGAAAATACACCCAAAGATCTCGGAATGAA
GGAAAGAAATGGTAGAAGGCAAGGGAAGCGCTAGGGGAATTTTAAATTGAAGAACACTAG
AAGCCATACGATTAATAAGGTAGGCAACCTCAAGATGATAACAGATTTTGTGCTCAGCTA
CTCCATTCTGTTTGGGAGTGCCTACATAACTGG
>TRINITY_DN486_c0
TAGCGACCAATTATTATTTTTAAATTTTTTTTGTTTTAAAATTAGGATAAACTCCCTACC
CTCTCTATTGTTCCAGACAAACCTAAACAGCTATTGTTGAAGTCGCCTAATATGTTTCCT
GCTTGTGCTTTTTACCACGATTAATCTAACAATTAGCAGTAATACCGTGCTATGCACAAA
AAATTAAAAAATTAAAAAAATATAGTAATATAAGTTTTAGATTTTAACAGTTCATATTAT
AGTTTTTCTTTCTTTAATCTAATTCATGTATGAAATAAATAACTCAAAAGATTTATGTCC
ATGTTACCTTTAATTATATTTTGTGACTATAAGTTATTTGAAATAATAAAACTAAAAAAA
AAAAAAAAAAAGCTATGAAAATTACAATTAAGAAAATTACAACTTGTGTTAAGATTAGAG
AGATTTCCTCCAACAATCAAGTTTGTGTTAAGATTTTATTACCAAATTTGAAAATA
>TRINITY_DN487_c0
GTTTCATATGCATATATATAATGATATATTATGCAAAATAAACACAATTCACTATTTTAG
CAAAACAATTCACAATTTGATTCGCGATTTGACAACAATGAATAGCCTTAGTAATGCCCA
AAAGTGTCAGAGACTCAGGCTCTCATCTGCAAGCATCACCACTATCAACCTTTTGATGCA
TCCTAATTGGTTAATTCCTATCTTAAGCACCTGATATCTCAAAAAGGAACCTCTTACTAT
TTGTTATTTAGTTGTCAAATTAGGATTCAAATCGTGAATTGAAATGGTCTTGTACCGAAT
CGCGAATCTAATAGAATCGTGAATCGTAAAGATTCAGTTACTTTTTTTAAATTATATAGA
AAAATATAT
>TRINITY_DN437_c0
GTTTTGCGCAAATATTGTCACGATAACCCTAGGATGGATCGTGTGTATTTGGGCTTTAAG
CAGTGTTGTTGTCCGCAAGTGGAAATAGTCATAGTGTAAGTGAGCCATTGGTTTTGATTT
GTGCAGAGTGTAAGCGAGCCCTTGGCACAGTTGGGTGTAAATGAGCCCTTGGTATGGTTG
GGTGTAAGCAAGCCCATTGGTTTGGCCGGCCCTTTTGAGCGCTACTCGGTG
>TRINITY_DN442_c0
GAGTATTCTGTAGTTAATTTATATAAGTTTAGTGCAAGACAATCATTAAAGTCAACATTT
GTTTTGTTTTGTTTAAGTAGTTCAAACGAAAAAACATAAAGAAACCCTTACAATCTAAGA
GAGGGACTGAGAGAAAGAGTTACTTATCTGTTTCTAGGCATTGGGAGAACCATCACCGAG
TCTATTTTGAATAACCACCATCTCTTTATTGCTTTGAACAAAAGAGAAAAATAAATCAAT
TTCGATCTGCAAACAATGCCTAAATACTTGAAGTCTTTAATTATGAAGCGTATTGATCAA
TTTGTTCACAACAAGAATGAAGCAAAATTGAATATTTTCTTGGGGGAAAAAGAAGAAATC
CTTATGAAATTTGGGTATTTGATCGGTGAAAAAGAAAATGATGGGAAGGAGAGAGAAGTG
GTGGGTTGGAAACTGCTAACTACTGTTTGGAGAACATGAAACTTTTTCAAGATAACTGAA
TTAGG
>TRINITY_DN444_c0
AAACGGTAAACTTGTTATATTTCATAAATAAGTTGCTAACTATTAGTTACCAGTTATATT
TAAATTCTAGTTAGACCTAAAGATGTATATGAATAAGGTCTTAGTAGCTACAACGGCCGT
ATTGGCTGTCTCAAGCGCTGTATCCTAAGGGAGAACTTTGAAAGACACTTCCATTTCTAC
GAGGGGAATATCGGATGTAAGAGGCCTATAGGGAATTGTCGCGGACGACTACGGCAAGAA
GGGCAAGAAGGACGACTATGACCATAAG
>TRINITY_DN465_c0
AAAATCTTCAATCTTCCTTATAGTTTACTCTATTTCAATTTCCTTAATGCACTGCAAAAA
TCTGTAGAAGTGTTGCTGGAAATAACCTTCCATTTTATAGGATTAATAATTAGGGGGAAA
ATGGTCCACATGTAACAACTTTGAAATGCACAAGCTTGTTGGAAGCTATCATGCAGTGTG
AGAGCTAGTAGGTAGGAAAACATGGTGTTATGATGGTACTACTCTATTAGTTATAAGGAG
AACCAAGTCATGTCGGATCATTTAAAATGGCTAGTCATCTCTCAATGATTTCAAAATTTA
AAATTAAGTAGAATATATATAGGATACCCCAAAAATTGCAACAGACTAGAAGAAGTTGAA
CTGAAAATTTTCAACATAAATAGATGGATATCTCCTTTTTACTTGGAACAGTCATTGGAT
TTTGAACGAATGATGAACATAGGAAATCCTTGTTGCATTATTAACTTTGCAGTGGGCCCT
TAAATAGACTTTTTTTGTTAGTTATCTATCAAGCTCTTTTAGTTGAAATCCCAAAAAGTT
TTAGAAAAAGGATATTACAAAATTTAAGAATTTTATTGGAAAACAACTTTCTGAGTCTTG
ATCTGGATGTTATTTTCCATGTTGAGAAAGGAATATAAAAAAAAGAGTCCTCTCTCTCTC
TCTCTCTCTCTCTCTCTCTTTCTCTCAATTTTTGAATTATTCAAATGACCAAAGGGGAGT
AAAATTTTCCAGACAAGTTTCTAACATTGACTCAAGAGTTGGAAATTGAGGATTTTTTTT
TACCAATATTTTCTAGAAAATAATTTCTTTCTAGATTTTATTTATGAGGAAACAAACACA
ATGTAAG
>TRINITY_DN400_c0
AAAAAAAAAAAAAAACAGATCACCCCTTTGGTGATCATTTTCGTGAAACTGCGTTTTCAC
GGTCACTCGTAATTCCGTGTGACTCCGCCTAAGTGGGAATCTTGTGATGGAGAGAGAAAA
AGGAGAGTCACAAAGCAGAGACAGAGACACCAACAGAAGCGAGAGGACTATTCTTGGCCA
ACTCCGGCAGCCTCAATTCCTTCAAATCTAATAATACACCATTTTTGAACGCCCCTTTTG
ATACCTTGTTTACACTTGTAGTGCAATTTGTATCAGAATAATGGAAAATTATTCCGGAGT
ATCACGTGTCCCGTACTCCAAGCCAATCACTAATTAATTAATCACATGTTGTTCATCAA
>TRINITY_DN405_c0
AACATATAATATAATACACAGAGGTTAGAACATTTGAAAATGCCTCCTCCAATTTTAATT
TTTGGAAATCTCTCAAATGTTCTGGCCAATAGGCTGAAGTTTAATTAAGGTAAATTATAT
AGAATACAATGGGCAATCAGACTAATAAACTATGAATCAAATACTAGATTGAATATCAAT
TCGCCACCACTCACCCCCAAGTTTATATACACATAACTAATCAATTTGATTCGATTATAA
ATATATTGCAAATGGACAAATGGCCAAGTTTCCACACAGAAACAAATTTAGCAACATCGC
TGACCCAGTCTATAATCAACAAGAAGCAAA
>TRINITY_DN401_c0
CGATCATGGGACACTTAGACTTTGTTTTGGGCGTCCAAAGCCTATTGTATTTGTTTATCC
ATCTAATAGATGTTGCATCAATGTAGCTACTGAAGAGATGGTATTGAAGTGTTGCAGTGG
TTGTGGATGTGGTGGCAGTACCTCTGCTAGAGTCGCAGCAGCACTACTTAGGTTGCTAAG
TACAAGGTGACTTTGTAGCATGCTGGTAGTCAAGGTGTTCTTGATGTCATTATATAGTGG
AGCAAACATTGACTTTGAGGCGGTTGTGCTGGAGGCAGTAACAATGTTGATTTATCAAGA
GAATGGCTCTAGCTTAGGCATTTAGGTTTTACAATTTTCAACTGACATCCGACTTGTAAG
TCCTAGTTCTCAAGTATTTCAGAGTCTACGAGGCTTACAAATCTATTGATTTTGATAAAA
GAAACATGTCAATGGTAGTTGATATAGGAGTGCACAAGAGGTTTAAGACAACGAGTCGGA
CTTTTAATTCATTGACGTTGCTGTGGAAGCCTCTACTAGTAGTAAAGATAGATGCCATTG
GAGCAGTGACTTACTTTTAGACAGAAGTGCCAAGGAACTGTTACATTTTGAAGCGCCTTA
ATGCAGAATACAGAACCCTCTATAGTTACGGTAAGAAATGAACGGCTAATGGAAAGGGGA
GGCATGTGTAAGGAAGTGGCAATTCACCTGGATTGGTATGTGGAAAGTGACAGAAGAGGC
ATAGTCAGTGGATTATCTTCTCACTTATTGCCATGTGGCTGGGACGTGAGCTCTGGTTAT
GTTTCTTTTTGGGGTTTGTTGAGCTTCTCTAGGACAGTAGTGGGTCTGTTGAATGGTTGG
AGAGGAGGTTGTTTTGAACTACGCAGAAAAGGAAGGCTTGTAATGATGCTCCTTTTTGAT
GTCGTGTAACCGGATAGAAAGCAATAGGCGATCCTTTGAAGGGAGGATTCTTTTATTCTT
ATGATATTGTCAGTAGTTTGGAGTAGAGAGTGTATTGACTACCTATCAAAAAAATAAAAA
AATGAAGAAAGAGAAATGGCTAGTTCAGTTGCTGGGGAAGGGGAACTACTGCTTTATTGT
GTTTTTATTTATTTATTTTTATTTTTTATGATCGTCCCTACTTTGTTCTTTTTCAGTATA
TTTTTATTTGGCTTAGGAAAAAAGAACATTTTTTGAGGTGGTTACTTGACTACATTCGTT
>TRINITY_DN403_c0
AGAGCACGAAGGATCTAAGAGAATAGCGCGAACCTGCAACAATAAGATAATAATTCAGAT
ACCAATCCAATCCGATACATGCAGTTGAGAAGAAGGATCACAATCCTAAAGCAGAAGCAT
CAAATCCACTCCATCTCTACTTCAGAAATTCAACCCAAGTCAAGTCAACAACCTTGATCC
CCAATTACATGGTGTAACCCAGATGGATCCTAATAGGGATCAGGAAGGCATTGGATAAAT
ATTTAATGATTTATTTTGACATTATTTTATATTTATTGAATTTTATTGTTTTCTAGAAAT
TATACTTGTATTAGGATTTTTTTTCCTTAACTATTTAATTTGGTTTGCCTATATATATAT
GCCTTCATTTAATGGTCTTTTAGGAGACTATGA
>TRINITY_DN402_c0
GTGGGGTGGTCATAGGGTGGGAAGAGTTGGGTGTGATGGTTGAAGGTTATCGTGGGGTGG
TCATAGGGGAGTTTCTATTTGCACACTACAAGTTCTCTTAGTACACACTATTTTCTTAAT
TTTTTTTAATTACGATTGTGTCCCTTTATCAAATTACCATCAAGGACATAATGTATACTT
GTTTCCTTTAACCATCTTCAGCGCTAGTTGCTACCCTTTGTTGCTCTCCACCTCTACTCA
CTATTACCAGCCACCAACACCTCCCTACCAGCTCCCACTCCCTATGACTACCACCATCAC
AACCTCACATATCCTCGTTGCCTACGACCTCTAGCCCCAACGACCACCATAATCTTAGCC
CTTCTCTTCCGCTCCCCTCTCTTCCCTTCCCCTTCCAAAA
>TRINITY_DN404_c0
GTTTAATCGATGGACATGTGTTTAAGCGATAGACAAGTGTGTCCTCAAAGTGTCCGAAGT
GTGCTTGGGTCTATATTTAAAATAAAATAAAAAAGATACATTTTGATGAGTGTTGAACAC
ATGTCAAGAAGTGTTTGACATGGACACGGATACGACACGGACACGCCATCTTTTTAGAAA
TGTTCATGCTTCTTAGCATTAGTCAGATCAATTAAACGTCATGATTCCACAACATTTTTT
TTTTTTATATAACTTTTTCTAAACAATAAACATACATAGTTTTTTAAGTGTTTTAAAATA
AAGAATTCCAAATGATTTTTTCTTATTATTATACTTTGTATTAGGTTTCTAAGGTCATTT
TTTGAATGTCAATAGAGATTATACTAT
>TRINITY_DN406_c0
ATTCATCTCTTCAGTTATTCTAGGTTTCACATCCCCCATATTTCTGGCGTCCCCATTCTA
ACATAATTAATCACATGTTAATATGTGTTGGTAATTATATGTGTGTGTGTGTGTGTGTGT
GTGATGCCCAAAGGTCTATTCTACATAAAACAAACAAAGATGATAGACAAGAAAAATGAC
AAAAAAATCCAAAAAAAGGTACTTGCTAATTTAATGCATGATATAAAATTATGATGAACT
GACTAAAAAACAAACCATTGCAGAGATAGCAACAACAGAAGCAGCTCTATCTGCAAGTCC
AGCACTAGTAGCGGCAG
>TRINITY_DN441_c0
GAGAGACATAACAAGGCAATATAAGAGAGATAGAGGAAGAAAAAGCAAACTCAAGATTTA
TAGTGGTTTAGTTTCAATCCAAGCCTACATCCACTTCCCAAGGCTCCTCGAGTTCTTCTA
CTATTCTTCAAATAGCTTTACACTAAGAAAGTTTTTCGGATACTTGCAAGACTTTTACAA
CAAGGATTTTATTCCAAAAACCCTTAAAAACAAACCCCCCAATAAAGAATGGTTTACTAC
TCAGTACTTTTACCACCCTTTACAAATGATTTGTAGAAGAAAATACTTAAAAAATTTAGT
ATAAAAAACTCTTCAAGAGTTAGATTTAAACCAATGAAGCTCACAAGAAAAGAATATGAG
AGTTTGAGC
>TRINITY_DN443_c0
CCACTAATATAGATACATATATAGATACATTTTAATATCTCCATTGTAACACTTCCACAC
ACTTAACAATTTACAAATATTAACACATAAAATTAAGTCTCTTTTTCATCACTTTTTGTC
GTATAATACATAAAATTAATTTTTTTCCACTAAAGATATTCTTATATTTTGAAAGCCCGT
TACAGACTCATCCAAAATTTATGAAAAGAGACTCCGCTCCTCCCTCATCTCTGATTTGAC
ACTTGTAATTTGGTGATTCCAACACATCATGGGGTTGCTCGCTCGGTAGCAAACCCCATG
GGTTTGAAGAAGAGATTGTATAATGATTAATTTGAGAATCATTGAAGTATGCGGTAAAAA
TTGGGCAATTTGTTCATTTGATAAAATTAGGGGTATTCGTGCAACTGAGTCACCCGAAAA
ATCCGACCAACTCAACTCGAATTCGATTCATTTTGCCACAATTAATGGTTGGTTGCGGTA
TAAATTCTCTGAGTATTCAGTTGGTAATTGAATGTAACATTAATGAATCACAAAAAACGA
CAAGAGATATAAATGAAGGGGCTGGACGGTCAGTCTAGTTCAACCCACTATAGGCTTATT
TCGAATTCATCTTGATGATTTGAACCGTTCATTTTTAGACTATTCGTTAATTATTTTTCA
AAAAAATATGATCTAATCAAGTAATTTTTTATGTCCAATTAACTTAATT
>TRINITY_DN440_c0
AAATGATTGGGACATTTTGGTTTTTGTTTGTGAGTTTTTATTTATTTTTAGTTTATTTGT
GTTAATTTATATTGAAATATGATGCGGAAAGTATAAATAGTTGAATTTTATTTTTTAAAA
AATATTTTTACAATGATAAACTTATCACTGAAAGTTGGAGTAGGACTTTTTGGTAAATAA
GTCCAGTCGACAGGACCTACACGTAAGTACCCCA
>TRINITY_DN440_c1
GTGGAAGGACGTGGCATGGGGGGAGGCTTGGGAGAAAAGCCAGTAAAGACGACGAAAAAA
AAAGAAGGAATTCTTGCTAATTCAACCTAGAAAACCATGTGTTTTTAATTATTTTACTAC
GTTCCATTCCAGCTGAAATTTCAAAAACTCAGCCACTGAATTGTAATCATCTTTTCTATT
TCCCACCTACCTGTAAGTAATTTCCCCATATTTTTTAATCCACTGGATCAAGTTCGATCA
AAATTTTATGTAGGTCCTGTCCTATTTTAATTTTCAATGACAAATTTATTATTGTAAAAA
TATTTTTAGAAAATTAAAATTTAATTATTTACACTTTCGCATCATA
>TRINITY_DN409_c0
GAATGCCTTTGAAATTCGTAGCTTTTTAAGCCTTGTTGGGTATTACCGCCGATTTGTCAA
AGATTTCTCAATTTTGGCTTCACTTTTGACTCACTTAACCCGAAAAGGGATTAAATTCAT
GTGGAGTGAGGCATGCGAAAAATCATTTCAAGGGCTTAAGAAGAGACTAACAACCGTGCC
TATCCTAGTCATACCAGAGAGAGGTGTGGTCTATACGGTCTATTGTGACGCGTCTCCTGA
TGGTTTGGGTTGTGTCTTGATGCAAGATGAGAAGGAAGTAACATACGACTCTCGTCAACT
AAAAACCCACAAGAAGAATTATCTGACCCATGA
>TRINITY_DN408_c0
AGCAATAACTCCTGTTGCACACATTTCAAACAAGAATTTGGCATGTGGAGGGCTTGACAT
TGGCAATGTCTATTTGTAACTTCCACTAATTTGAAGAATTTCATTCCTGGCCTGCTACTG
TAGTTCAGGTAATAGTTTTGGTTTGCTTCCATGATTACTTAAGTTTCATCATATTTTCTT
GAGGTTCTCCTACTTTAATGTCCCTCCATGTTACTCTTCTCTTTCTTTTTTTTCTTTTTT
TTTTTTTTCCTTCTGCAATGTGGTGGCTACACATAAGGAAGTTGTATTGATATGCTTGAA
AGAAATCCACCCCTTTAGATCTTTTACTTTCTTCTTCTTCTTTT
>TRINITY_DN411_c0
GCTATCTCATGTATCATAATATCATAATTAAATTGGTTTAATTCTTTTTATAACCAGGTG
TCCTGGCCAATTTGGCCCCATCTCGACTAATTTTGAGACACTAAAGTTAACGACCAGTCA
AACCTTTAGTAGCCCCTTGAGGTAACTCGAACTCGAGACCTTGGATCTTATATCAATAAA
ATACCATTATCGATTCCTTTTTAGGATAACTTCCTTTTCAGAATTTAGTTTTAGCCTTAT
TTTTTGGCAAAACTTAAAAGTGACCAAAAAAAAGATATATATTGTTTGCTATACATAAAC
TATTTTGAAGCAAAGAAATTTTGTTACTAAAAAAA
>TRINITY_DN410_c0
GCCACACCCATTGTGCAATCAGAAATAAGCTCTTAAAGGAAATTGCTGACTTTCATTGAT
CAATCGCAGAAACCACCGATAGATCAATCTAAAGATCTTTTCAGGAACTGAATTAGCGAA
TCTGAGAAATTGGGAACCCTTGATGACTGATCGATCGTAGGTTTCTCCGATCGATCGGTG
TTTGAACCTATCCAACAAATTTGATCATCAAACTGATAAACTGGAAGCTTGCATAGACCG
ATCGATTGCAAGTTTTACCGATCGATCGGTGATGGACATATTGCAGCTGTTTATAACTTC
TGAGACTATAGATGAG
>TRINITY_DN446_c0
GTCAGTTTAGGTCTTCCCCTCCCCTAACCATTCCATATACAATGATAATATCACTATTCC
TTACAGTTCAATCTACATCTTCGTTGTACATGACAAAACCATCTTAGTATGTTCTCTCTC
AACTTATCTCCAATTGGTGCTACTCCTATAAATTTGTAAATGTATTAATTTCTAGTTTTA
TCTTTCCTGATCTTACCACACATCCATCTTAGCATCCCCATCTCAGCTACAATCATTTTA
TTAGCATGTTGTTTCTTAGTTTCCCAAAATTTTGTCCCATAAGGCATCATTGGCCTTATT
CATTTATATTTCTTCTTGTCATTTATTACTATAAAAAAAAGGGTTTTTGTACCCAAGGTT
TTGATTCTCCAACCACATGTTGAACAACTGCAGCCTTTTTAAATTATTATACTGTTATCA
AACAAAAACTCACCGGAATCTTAATGATGTCAGTACGATTCCATCCAAGTGGATTATATG
CCACGACAACCAAACTCTTCCCTT
>TRINITY_DN489_c0
TGGTCTTCTCCTCCACTGCCTTGGGTGATCTCAAGTCATTGAAGTGCCCACCATCTTTCC
AGAGGTCCACAACCGACCATCTCTAACCTCACTTACCGACAATAGTTAATCCTAATGAAT
CATAGTGAATTGAAATTGAATCACATGATTCACTTAATTTATGATTCAACAATATGATTT
GAATTGTTTTTGGTTGAAACTTGTACTGAATCGTGAATTGTATGGTTCTAACAACTATGG
TTGGGGATGTGAAAGCTGAAGCTGTCTTAACGGAGAAAGAGAGATGGTTGTGGAGAGAGC
CTCTGAACTTGACACAGGCGGTGAGTATGGCTATCATGTATATCTTCTTGTGTGGAGGTG
GAGGCCTCATTTTATAGGATGGTCAGGCCATGGGCACTAGCTCACCCTTGCACGGTGTCC
CATCCTTAGTGACAACTGGACAAGTGACTCATCTTCGTATCAAAGAGCTGCAGTG
>TRINITY_DN412_c0
GGCTTTCTTTCTTTGGTGCACAGCTCACGACAAGATCCTTACGATTGACAACTTGATTAG
GAGAAGGCAAGTGCATGAGAATTGGCATTGCATTTGTAAGAATGATATCATTTACTCAAC
CATTGTGAGGTGGCATGGGTTGTAGTCTTTGGTCCCCCTCTTGTTTGGTGTTGATTGGGT
TTTCCCAAGGAAGGTGAGGGAGCTTCGATGATTATGTAGGTAGATGAAGGACGAAGATTT
GGGGCTTGGTT
>TRINITY_DN413_c0
GCTCATAAAAATAAGAGTTGCCAGGTGGGTCAAGACTATTAACAAGTTCAAGGATTTCTC
AGTATATGATTTTATTTTTAACTTTCAGAGTATCAGGTCTTGCGTTTAGAAGAATGGTTG
GAGCTTGCGGATGCTTCAGTTGCTGTCTACCTTGTTGCGGCTGGTTTTACCTTGCTAATG
CATCAGGCCTTGTTGTTAATTGCTGTCTAAGTTTGAGTTTATTTCATTTGGTGGCTATTA
TGGGTTGACTCCTCTTCAACCCATTTTGTTTTTTAGCTTTGCTTGCTGCTCTTGCAGCCT
TTTATGCTATCACTGCTAGGACATTTGGTCCTGCTTTGTGG
>TRINITY_DN418_c0
CAGGGACCCTCTGTGGCGGGTAGTTTGACTGGGGCGGTCGCCTCCTAAAGAGTAACGGAG
GCTTGCAAAGGTTCCCTCAGTACGGTTGGTAATCGTACGTAGAGCGCATCAGTATAAGGG
AGCTTGACTGTGAGACATACGAGTCGAGCAGGGACGAAAGTCGGCTGAAGTGATCCGGTG
GTTCTGTATGGAAGGGCCATCGCTCAAAGGATAAAAGGTACTCCGGGGATAACAGGCTGA
TCTCCCCCAAGAGCTCATATCGACGGGGAGGTTTGGCACCTCGATGTCGGTTCGTCACAT
CCTGGGGCTGGAGAAGGTCCCAAGGG
>TRINITY_DN494_c0
GGTGATAATACTCACGACGAACTGCTTCAAAGTAGAATATGACTTTGAGCAGGTAGATGA
AAGAGACAATAGCTACAAGAGCAACAGATATGCACCACAAGATGAGGTTTACATCCAGGC
TTACATGAAGGAATTTGGTGGAAGCAGAAGTGGCTAAGGTTTTCCACATAATGGCTTGGC
TGCTAACCCCAAGGCAAATACCAAATGAAGAGATAGGAAAGCGAAGAAGAAATGGCCACT
GCTTGTCTTCTGGAAGCAGTATTTCCTCTGCAGCCCTGAGTGTATCTAACTCTGGTCCTT
CCAAAGCATCAAAGTATCGGCCAACAGGT
>TRINITY_DN422_c0
AGGGAAGAAAGGGGATAAGACACAAGAAGAAGCTCAAGAGGAAATTGAAAGTTAAGGACA
CTAGAGGGTATACGGTTAATAAAGTAAGCCGCGGTAAGAATAGCATCCCCCCAAAAAGAT
TTAGGAACTTTCATGGTAAACAAGAGAGAGCGAGCAACCTCAAGGAGATGACCATTCTTG
CGTTCAGCAACTCCAATCTGTTCAGGAGTACCAACACAACTCGTTTAATAAAGTTATTCT
AAAATACTAAAGGACAGATGACCCAAACGACGATGCCACTGATGGAGGAGATGAATGGAG
GAGCCAGAAGTGCATTGTAG
>TRINITY_DN416_c0
GTAAATCTAAAAATAAAAAAATAATAAAAAGAAGCAGCAACAGAGAGGGCCCCATCTCCG
AGGCCCTCTTCCTCTGGCCAGCGCATCCCAGCTCCTTCCTCCCGTCTTTGTCACTGCAAT
CATCACCGACATCCCCCGTCACTCCAAACCCACTACCTCACCCTCTGCAACTTCAAACCT
CTTCAGGTCCGGCCAGATCTCATATACTCGCCCTCTGAAAATCCTAGATTGTGAGTTACA
GAAGAGGGCGGTGATGGTAGTAGCGACAGGATGGAAAAACAAGAAGAATGATGAGAAGGA
AAGGGATGCGAACAGTGGCCAAATTGATCGATCGAGATCGATCGATCGATCGAGAGAGAG
AGAGAGAGAGAGAGA
>TRINITY_DN415_c0
GTTTCTGTGTTTTCCCATTCTCCTTCTACCTCTTCAGGCATCATGTCTTTTCCTTTGGTT
TATTCTCGCAGGAAGGCTCCTCCTCTACCTTTCTCTATCAATTCAAATGCTCCACCAATT
GCTTCAATGGAACCTAATCCTCCTTAATGACGCTATCCTCTTTGTGCTCGTAAACTATCG
CTAAGACTTAACTATACTAATACTTGTTTTACTACCTCATATCATGCCATTTTGTCTTCT
ATCTATGCTTACTTTGAGTCGTAGTCTTACAAAAAAGCTTGCACTAATCCTAATTGGGTG
CATGCCATGGAAGATGAGTTACTTGCTCTTACGACAACCCGTACTTGGGAGTTAGGCTTG
TTACCTGCAGGTAAAAATGTGATCAGCTGCAAGGGTTTATAAAGTTAAAACTCACTTAGA
TGGATCTCTAGAGCGCTATAAGGCGCGTTTGATTGCCAAGGGCTTCTCTTAAGAGTATGG
CCTTGATTATGAGAAGACTTTTGCTCCTGTTGCTAAAATGAGAACTGTTCAAACCTTGAT
TTCTATTGTTGTTGTCCGTCAATGGTCTTT
>TRINITY_DN417_c0
GCGATTACCGACGTAGGTACCGAATAAATCACTCCATTGATCACCCATGTTTCCTAGGAT
TCGGTAACCTGCTTCAACCAGCTCTTTGCGCTTCTTCGACTTGTACACCACCGCTGTCGT
ACCACTTTCCGACGTTGCTTTGAGAATGAGTTTCTCCCAAGTATAGTAACCAGCTCTTTT
AAGATTGAAAATCCTGATTGATCTGTAAGTTTCAGACGATCCTGAAATGAAGACTATCTT
AAACCCCATCGCCACTAACTTGTTGTACAACTTTAGAATCGCTGGCACCGGAGGTGCTAT
CCCTTCCTCAATCCACTCATCAAATGTTGTCTCGTTGTATTCCTTTGCACCAAATGCATT
TTCAGGGCGAGCATAATATGGTAAGTTAGAGAGTGCAGTCTCATCAATGTCGAAGACCCA
AACGTCTTTGCCGTCTCCGGCGAGAGTGAGGTTCATAGCGTACTCTAAGGCGGCGTCTGC
CGCTGCATCGCAGTCTTTTCGGTACTGATCGCCAAGCATGTAATGACCGACATAGTTTTC
GCACGCTGCGGGGACTAAGTCCCAATCACGAATGTTATCTGTTTCCACCGCAAATCGCCA
GCTCAGGCAAGAAATGCCGGGGACATCATGGCCGGCAGCGCCAGAATGTGGCATGAGAAG
GTGAATTTGGTAGGGGATTGATGAAGCATGG
>TRINITY_DN419_c0
GAGTTAGAACCAGAGTTTGATCCACTATTGCATGCCTTTTTTGTACAAGTAACCTTTCCA
GAAGAACAAATACATTGATTACATCCATCTTTGCAACCGAAAGATTGACCATGTTGATAT
GTGTTGCCTTCATAATTGCAAGTTTGTTGATCCGTTGATCCACCGCATGACATGGTAGTA
CAAGTGACTTGTCCAGAAGTACAATTACATTGATT
>TRINITY_DN420_c0
GTAGACCCTTGTCTAATTCAATCATCAGATTCATTCTTAAGAACCCATGTGAAAAACCAA
AAGTTTCATACAAAAATAACATATGCACATAAAAATAAATTTGAAAATCAACCAGACTAG
CTCACTTCGTCACTCGCTCTTAATTGAGAGGTCAGGGTCAATTCTTATCAAAGTAAAATT
GATTATTTCTTTTGTATTAAGTTTTTCCTTAGCTGTTATTTCTATCCTTTGTGGACTCTT
TTCATATATTAATATAGTAGTTGTGATGTGAGTTTGCAGGTAGGGGAGTTGTTATGGTGC
ATATCTTAAATATGGCCACCCTACCACAACAATTGTAACATAATTACAATGTTCCATAAC
AAACACCACAACATACAAAACTTTTCTCACCAAAATAATTCGTCACCACAAATAGTTCGA
AACATTTTCACCACATCACTCATAATAAAATCACAATATTTCATAACTTTCACTTTAGAA
TGCACACCATAAATATGACATTTGTAACTTTTACCACAAAATAGCATAACATACCACAAA
AATTCACAACTTTCACCATAAAAATTCATCTTTCTTATAAAGGAATGTGCATAGTGGCAT
TTTCCTTGCAGGTATGTATAGTTGGACTTTCTTATGTAATTAATTATTCATTTTGATGTA
TTTTTCTTATATATTTGTAAATATTCTCCTACCAATTGACACCAAAAAAATAAATAAATA
AATT
>TRINITY_DN497_c0
AGAAAGGGTGGTGGTTGGGTGTGGTGGAGGCATTGATGGGCTAGGTGGGCTGCAGCATTA
ACAGTGGGCTGGTGGCAATAGCAATCAGCTGGTGGCAGCGTCTCCGGTAATTGGATTTCC
ATTGTCTAGGCCTCTGTTACAATTGGTTGTATTGTATCTATATACATATGTATATATGCA
ATTGGATATTTGTAAATGTAAATATATGATTATTTAAAGTGCAAAAAATTTGAGAAAAAA
ATGCAAAAAATAAAGAAAATGTGTTTGGTTTTAGGTATAGAATTATTCAAATGTGGAATA
TGCTTGTTTGGATATAGGTAATAGTTGGAATCAAAGGTAAAGTAGGCATTTTAACATAAA
AATGGTTGATATCATCCTTTTCCTAACATAAGATTAATGGAAGACTAACAGTATGGATTA
AAATGTGATGCAATTTATATCTTAGGGGCCGTTGGTATAATTATGTTAAAACTGTGGAGC
TAGTTGTAATTTTT
>TRINITY_DN495_c0
GTTGAGAAGCAGTTGAGGGTATTATGGTGATTAAGTGGTATGAATCGAGCAAAAAAAATA
AAAATAAAAATAAATCAAAAAAATCAAATTGTGTGTAAACTGAACAATAATGTCAACTAT
AAAAAAGTGGATTGGGGCAGTAAAAACTCCTAAGATTATTTAAATTATTAAGTTCCACAA
GTATGAATTATCTTACAAGAGAAATTGGTTCTTTGGGTTTAGAGGAAAATGGCTAGGGTG
GGAAACTGGATGAGTAACTCTCTGAGATGGGTAGCTGAGGTAGGAGAAGGGGTTGGGAGT
AGGCGAATGAAGTAGGTGGAGGTATGGGGGATGGCAAAAGAGGAGTGAAAGAGGGTTTGT
CAATGGCGAGAAGGATGGAGAATGGGTGGTTGGTGTTAGGGCTAGGAAGGAAACAAGAGA
GAAAGGTAGAAGAAAATAGGAGAAATTCCAAATATCAAAAATAATATTGCCAATCATCTT
GTAATTCAATGATATTTTTAAAATATTTTCATACAAGAGGTTGGGAGTTTAGATCTCACT
AAGGGCAAAGTTGGGTGATTGTGTTCCATTAGCCCATAGTTGTAGCACCATTTGCCATTT
ATTGTGGGTTTACTGCTTGTATCGTTTAATGACTCATGTTTATCATGTAGACTATATATA
TATATATATACACACGCTATATTTTGAATTTAAAAAAAAATGAATATGCATTTTTTTTTT
TTGTAATTATTTTGGTATTTTTTATTCACAGCGT
>TRINITY_DN423_c0
ATCTAGAGCTCAAGGCTCAACTCCGACAAGACCTGGATGCGAAACTTCCAGAGAAGATGC
AAGCAATGGTGGTCCCGATCGGATTTGGTTGGAGGAGTCCAGATTTGGACGCTATATTGA
AGGGGAAGTGTGCAGCGGCGCGTGATCATCATAGCTGGCTAACTCTGGTGCACAAACGAT
GAGACTAGTACCTCTTTAGGTATCAAGTAACCAGACTGGAGCACATGAGCAAACCTCTAA
ATACGACAGAGCACTCCCTCACCAAGGCCAACGAGCTAACCCCCATCATGTTCTACATAA
GGTTTGTAAGGACGAGATCA
>TRINITY_DN421_c0
ATATCCTAAACCATAGATATACAATAGATATATATATATATATATATATGTACAGAGAGT
GAGTTTCATTCTCTTTCTTTTTCTTCTCTCTCTCGCGATGGTCGGGAAAATTTCGGAAGG
GAAATCGTCGTCGTCGGAAGCTGAGGTGTTCTTAGAGTACGGGATTGTGAAGACGTGATT
GTTGGGGAAAAATCGGAGATTGTTACAGATGTTGGTGAACGAAACCCAATACGATTTGGT
GGTGGCGAAGGACGGTAGTGGGAATTTCACGACGATTGAAGAGGCGGTGTCGTCGAACGC
GAGCATGACGACGATGGTGACGTTCGTCGGAGATGGGATCGGAGCCGGATCCAGATCTAG
ATCTCCGGTGCTAGGCGAAGAGGAGATAGATAGCGAGATTGAGAAGAGAGACAGAGAGAA
GAAAAAACAAAGAAGAACTAAATTGCAGA
>TRINITY_DN447_c0
GTTTTATCTTCTTGTTATCACTGCTATGATTGTTGGATGTTTGGTTGCTTAGGGTTTGTT
TTAATGCTCACAGAATTCAAATTTACAGTTTAAAGGCAAAGTAATGGGTAAATCAATTGT
GGCCCATTGCAGATATGTATTGATGCATGTGCATTTGTATGCCTGTGCACAAGTAATGGA
GATTGATTTTTTTATTGCATACACAATTCTCAAGTTATACTTGAACCCCAAAGTCACTGA
GGACTTACATAATTAAGTTACTCTAGCCCAACTCATTATTGGAGGTGAAAACATCTAACT
TTATTTTCTAATTGCCAGTGGTTTCTCTCTCCGTCTATGTTTCTTTCGTTCAGGGTATCA
TTTTCTTAGTTTAAACTAAATTTAGGTCAAGTAGGAATGAACATGACGTAACAGGATAGT
TTCTTTAGCCTCTGTTAATGGGTTGAGCTGCGTGGACTTAATTATGAAAGTTAGAGGTCT
CAGATAGAACAATTAAAAGTTGGAGGATGACATTGAAAATTAAAGCAGAGGTCGAGGGAA
CATACTTTACCCTCACTCAATGTATCAGATTTACAGGCAGACCATTCTCCCATCCCACTT
TTTATGTTATATAAAGCCAAGAATTGTGTGTAAGTTCAAGATTGGAGTCTATAATTTGAA
ATTAGAATATCATGGTGCTTTTTTATTTGCAAGATGCATCTAACTTCATGTCATGATTTA
TATTAATTTTGCCA
>TRINITY_DN438_c0
GATCTCTTGATTTTCATATACCGACTACTGCTGTCTAGACAAGAAAGGCAGATTTCCTGG
AAGCAGATAACTATGCCAGTATGACACGGGATCCTCTGTTATCCAAAATCCATGTTCCAC
TATACCAAATGCACTCCGAGCCCACGATCGTGCCTCGAGATTCATGTATTTCAAGAATCC
TACCATATTGTATGATTGAGAGTGCATTGAGTACAGAGAGTAGCATAAATTTTAGGTATA
GGGATCCAGAAAGATACAGACAAAAACCTGGTCCTTTCCCCATAGCATGCCCAAAGTGGT
AAATACACAAAAATTAGTTGCTTCCATGAGATTTGGCTGATGATATAGATTTTGCTGATA
CAGATGCAGTGGGGCTGCCAATGTCTTGATCTACATTGCTAAAGTTGGCCTTTCCTGTCA
ACATCTTTATTGCTATTTGAGCAACATCAGCAAACCAGTCATCCTCTGGCAAAACACTGT
AAGGATCTATTCCAGTTGCAGCAACTGATTCAATAGCTCTACCTATGATGTTTTTTATTA
CTTGATGAAGATTTCGAGATAAGTAACGGCCTTGGGATGCAAAGAGTATCACAAACTCCA
TGTCCAAATAAAACTGTTGAAGGCCTAGAGGGCCCAGAGGCCTTGGTCCCTCCTCAATCT
CTTCCCAAAAGCTTTGGTCATCAGACAGCCACAAGATGACGGTCTCTGTGAGTCTCATCA
ATAGTATAGTCGCAAACCTTTCCCTTCCCACAAACATGTCTGATGCAATGCTTGCAATCC
GAGTCAACTTTGCAAAGAGTTCCTGATAAATCGGAGAAGGAAACCACTCAGGCTCTTCTG
CATTTGCATCCATGCCAATGTACATCTCTGGACTTAGGCGTACACCGCCATCTTCTGTGA
AGATGAGCTCAAGGGCATGTTGTCGGCAGAAGCTATCTCTTAACTGTTCGACAAGGCGTT
GAAGCCGCCTCTTCAATTCCCTTTGTTCTGGAGCACGGTTTTGCCTCTCTGAAGTTCTCC
GAGGGGGGTCATCAATTCTACTACTCTGGTTGAAGGATGACAGCTTGCTAGCAGCACGTG
GGAGAAGCTCATCTGCTAACAGTAATGCATTAACTAGTAGAGCTATTTGTTGGGCGTCGG
TCTCTGCCACCCTAACAATTCTACTCTCAGATCCCTCCAAGTTCTCAGTCTCCATTGAAC
CTGGCAATGCCTTTATCAGCATATTGACATATGAGTTGAAAACTTGTACGAGACCTTCTA
ATGCATGGTCGGCAAATTGCAAGCTCTCAAGGGGCCCGACATCCTCACAGATTTCCTGAG
CCATTGAATTGAATCTGTGAGCACTGCTAGAAAGCTTTGGTTGTGATGCAATCACACTAC
CAAGAGACACAGTACTCAAATGGCGTCCGCCAACTGGAGGATAGGCTAGTGACCAATCAT
CTGCAGCAGCAAATGCAGCAGTGCTCTGTTCAATTCTTTTTAAGTTTGCACTCAATGCTT
GTTCGACACAAGGCCTAAAGAGTCTCAAGAGGACAGGAGAAAGAGCCAATCCACGGGATT
CTAACAAAGAACAGTGACCCAAGCATATTTGAACACACTCGGCAACTACTCTTAGACTGC
CTGCAGCTGCTGACGAGGCCAGAACATGTCTCTTTACAAGAAGAGAGAAAGCTTCAGTCT
GCTTGACAGCCCAAGTCACAAGCTCAGATGCGTAAGCGGGCTCATCCCCAAAAACGGCCA
AAGAATCACTCGCTGCCTGTGCAATAGTTGAAAATACAAGTTGTGAAAGAGCAGCAGTGT
ATGCCCCTCCATCTGAAGTGCCTGATGGGCAAAGACCTAGCGTATTGTAGTGCAACTTCT
GGTGGTGAGATTTAAGTAGCAAGTTATGAGCACGTGGACCATCTCCGAGTTGTTTAAGGG
CTTGAACAGCTAAACGAAGCTCAACACCACGAGTAGAAGGCTGGCAAGCAGCCTCTGCAA
GTTGATCGGCTAATCTTTGCCTCTGTTCCGTGATAGTAGTTTTCAATGACAAGAGTGCAG
ATGGAGTCAATGTCTGCTGTTGATTAGCTTCCTTTGCTACACATTCTCCTTCATCCAGGG
CAGCCAGAGCTTCTTCCACTCTCCTCTCAGCCAGTAAAACTTCAAGGTTCTCCAAAAATT
GTGCTAACCATTTTTCTGTCTGTGAAGGTTCCCTGTCTTCAAAATCAAATACGTCCTCTT
TCATTGAACCTTCAGAACCAGCAGACAAGGCTTCAAGGCGAACTCCTTCAGCTAAACCAT
GAACAAGAGCTGCTTGACTTGTTAGAAGATTTCTCAAGGAAAGGAGCTGCCCTTCAAGAT
CAGAAATCTCCCTAGATGTTCGAATAAAAGCTGAATAATTAGCATAGACACTTTTGCGCA
TCTCCTCTGCTGATGCCTTCTTTAAATCCACAAGGTAAGAGCATAAGTGCCTAATTTCCT
TTTCGCTCATGGCACGACATTTATTGGTGACATAGCCTTCAGGATCAAAATTAGAGGATT
TGAAGACTTTGAGCCTGTCACTCAGCGAGAGCTCGGCTTCAAATTCTGTCTCGTCTCCTT
TGCTTGACGAGAATGAGGCTTTCGGGTGCGATATCTCCATT
>TRINITY_DN414_c0
AACTAATAATTACTTACTACTTAAATTTGAAAATTATCTAAAAATTAATCTTTAATGTTA
AGTCAGAAAAAAAACTTTAACTTATTTAGTCGAAGGTAGTATTCTTTTTTTTACAAATAA
CTAGCATATTTATATTCAAAATTTTAAATTTAGAAATTTAATAATGGGCAAATTACACTT
TGTATCCTTGTACTTTACACCAAGCCTTACTTTGCCTCTGATTTTTTAGTTGTCTCGGTT
AACTCCCTAGATTTCGAGTCAAGTTATAATTGGATCCAATCGTATAACTAACAAGTTACA
ATTGGGGTACTTACCCAACAAAGTCACAATTGTGGTGTTCACTGGTTGGACACTTTCTCG
TGACAAATTTATTGGGAAAAAAGTTAGAGCTCACAGAGTGGTGTCAATGACTAAAGAAGC
ATACAAATTTTCGCATACGCACATAATGCCAAGCGGGATTACAAAATAAGGCACTATCCA
TCAGACTCCATTTATGTAAATTCCTGCATATGCACGTGCGTCATTTCAAGCATCAGGTGG
TAGGACAGATGGATCTAGTTTATTGGATTTGCTCTCATTAAGTTCTTGGTTCTTAAATTT
TATCACAATCCTTCAAAATTTTGAGTTCATTTTAATGAGGAAAGAAAAAAGGGGAAAAAA
AAAAACTTTGATGCTTGACATAATTAATACCCTTTCACCCTACCCTGAAATGTTTTTTTA
GATATTTCATCAATAAATGATACCTTACCCGACACAAAAAAGACAAGAAAAAAGGGAAAG
AAAGTTCTTGTTCAAGAAAAAATCCAAGAAAAAATTCCACACACACATATATCCTTTTTC
CTCCATATCAGTCAAGAAAAAATTCCACCTGCACAAGAAGTTTCACCCCCGTAGCCATTT
TCATATTAAATATGAAAGTAGTTAAAATTTCTTTTTTGCTGGTGAAATATCTAGAAGTTT
TTATTTTAGTACCTCAATATTTAGTTTTAAACCCACACTAAGCCAAAGATTGGAATTTTT
GTTGGTAAAGAAGAAAATAAGACGAAGACTTATAAATAAATAAACAAAACAAAAGAAGAA
AGTAAGAAGAAGAATGGGGAAAAAATAAAACATAACTAAGAAATGCCAATATGACGAGCA
TTGCTTTAGCCACAACTACCACCATTGCTGATACCATTACCGTTTCCATCACTTTTGATG
TAGGAACACCCAAAAGGCCTAGCAATGCGAAGTAGGCCATAAGCAAGTCGACTGGTCTAA
GTTGAGCTTTGTAGGTTAGTCATTAAGTAGATCCTTGTTTTATGTAAACCCACGTTTTAG
CCATCTGAGTCACTTGAGTAGGTGATTTTGTAAATTTTACACCAAACTACTTAACTCACA
ATAAGTAAATGTTGCACATAATGTGTGAGTAGTATTTTTTTTGTGTTAATTCTAGAGAAC
AATGAAGAAAAAATAATGTATTAGTATTTTTTTTTTGTATTAATTCTAGAGAACAATGAA
GACAAGCTCTTTTTAATCACATTGTACCCCAAAAGGATGTATCTTTTCAATTCCGTCTTA
ATTTCATTTGTCGTTTGTTAGTTTTCTCAATTTTTCTACACCATCTAAAATCACCATGAT
TGTTGCCACTTCCAACTCTGGGCTTTGCCACTGCCACAGTGTCGCCATCATATTGTCGTT
GTTAACAACTCTTTTATCATGACCAACTACCACCACCATCATATCTACCACTACCCAACA
CTACATCCACTATCATGACACAGCACCATGTTGGTACCATGGCCACCATCATACAACTTA
GTGTTGGCACCATTAACACCTAAACCATCACCATTATATAGTCATTGTCAACGCTTTCCT
TTAGTGTTTGACACCATCACCACCATAACTAATACACCCAAGCCTTCATGTCATCGTTAT
ATCCAAGCCCTTCATCACTACAACTATAATGGCCAAATTTTTATTATTAAGCTTAAAGTT
GTTCTATACATGATGTCAAATTCAAATTGCATTTTAGTTAGAATTTGATCTCCAACGGGA
AAGTGGCTCCGTCAAACAATGAATTTGAAATTTCTAGTTCTTAGGATTGAAAATCTGTAG
ACCAATTCTATTTTGCAGA
>TRINITY_DN451_c0
TACACTCCTAAAAAAAAAAAAATGCATGTCATTTGCACTCCTCTTTGTCATTCCAGCCAA
ATCTCATTGAAGCACACTGTCGGATTCATCGCCGCCGGTGAGTTGGAAACAAATCCCTAT
TAGAGATACAGTAGGTAAAAACTCCTCAATCCCAGCATATAGTTTAGAGCCATTTATGGT
CAATTTACTTACGGTTATTATTGTAATAAAAATTAAGCCAATTAATGGTATATCTTGAGA
CAAAGAGTCGAGATTGTTTCTTAA
>TRINITY_DN431_c0
GTTTAAAATGTACAAGAATGATAGTTTAAAATTTTTAAGTGTTACGTTGACAGTTCAAAA
TTTGCAAAGGTCAGTTTTGAATTGTCCAAGTTGGTCATGACATGAAACGGGAAACAACAT
GAAATAATGTGTAGGGAAATGATGTCCAGGTTTCCGATATCAAGATGTCCAATCATTAAA
TACAGTTTGATGTCTCCAAGTCATACTAGAGAGGTATGGAAATGTTGATTTATCACACCA
>TRINITY_DN429_c0
GTCTCTAATATTTGAATTCTGTTAATTTGGTCCCCAAATGTATGAAAACTATTTCAATTT
GGTCCCCAATGTTTAAATTGTGTCAACTTAGTCTCAAATGTTTAAAAAGTGTTTCAATTT
AGTCCTCCGATCTAACTCGATTAATTAATATCATTAAAATCAATAATAAATGTAAAAACT
CACTTCAAAAAACTACACTTTTAGATCTAAAAACATGTGATATACGTCATTCACGTGAAA
AGTCACTTAACAAATTATATTTTTTGTCTCCAAAATATG
>TRINITY_DN427_c0
TTGTCATACTGCTGTTGGGATAGTTGTTTTGTTGTTATATGTTGATGATATGATCATCAC
TGGTTTTGACTCCGTTGCTATTGCTGAGGTGAAACATCTCTTCAGGGAATTTGAGATGAA
AGATTTGGAATTCATTCACTATTTTCTTGGCATCAAAGTGGCTTCTTTCCCCAAAGGCTA
TCATTTGTCTTAGTCCAAATATGTCGTGAGATCATCTACCAGACTCACTGATAACAAGGT
TGTTGATACTCCAATTGAGTTACACACAGAATTATCTCCTTTTGATAGTGTTCCTCTTGA
TGATCCTATCTTGTATTGGGAGCTAGTTGGCTGCTTGATTATCTTACAGACTAAGTAACT
TGTCCAGTTATTGCATATGTTGTTCATGTGCTTAGTTTTTCTCTGCCCCTCATTCTACTC
ATTGAGTTACTTTGTAACGTATCTTACATTATGTTCAAGCTACTCTCTTTCAGAGCTTAT
TGTTGTCTTTTGCTTCCCCTCTCACACTTTAGGCTTATGCTAATGCTTATTGGGCTGGTG
ATATTTTTTATTGCAAGTCCATTACTG
>TRINITY_DN455_c0
GGGTTTTTTTTTCTTAAGAAGAATCATATAGGGAGGAATTCAATGGGTATGGACTCTGAA
ATAAAATGGGCTATTCAGAACTGCGTGGGAGTATCATTCAGGAAGATTACTTTGAGGCTC
AGTTAGGCTACTGTTATCTACCATGTTTTTGGACTGAAAGAAATTATAGGATTTTCCAAA
AGAAAGCGCTTGATGTTGATATACTAATCTCCAAAATTGAGAAGGATTTGAGTATGGCAA
ATGGTTATGACCACAGTCAATCACACTTTGCCATGCAAAAACAACATGATTACATAGTTT
TTAATCCATATGATATAGACAAAAGTATCAAATAAATATCAATGGTTTTCACTTGTCTAG
GAAAACAACATCCACTACCAAAATAAGATTATTTGAATTGATATTGAATATTAAAAGCTT
GAGTCACAATAATTGGTAACTTTTTTGTCTTTTCATCTCATGTGATTTTCCTCCTCCAAT
TCTCGTTATTT
>TRINITY_DN473_c0
GGTACTGATACTTCCTTCCAACAGTTCATCAACTCTAGTTCCTCATTACTGAAAAAGGCT
ACTTTATCAAGCAAATATACTGTGTACAACTCGTCCAGTCTACTAACAATGGGAACCCAA
ATTGTGCTTCAAAACAAAAGAATCATAGTCCAGAGTTCATTAAAAATGCCCAAGATAGTC
CATGAATTATCCATTTGAAATCCAACCCTGATCAACTTTAACAAAAAGGTATCCAAAAAC
ATTCAAACTGGATTTTCACATGATTCACAATGGTTTTTTAAGTACTAAGAAACGGTGCCT
GCAGTATACCAGTGTCAGCATAGAATAAATCAGATCTATAATCGGACCATTAGACGGCAA
TAGTAATATCATAAATGCGTTAGAACAGGTACCAAAAATTATCTTATTTTTCATATATAC
TCCTTGGTACTTTTTCCACATTCCCTCACCGTTATCGCTCTCAACCTAACACACCACTAT
GTTACACTGTTATTTCCACACAA
>TRINITY_DN433_c0
GAAAGAAGCGCACCGATTGCAAGTCAAGGCGGCCCGGTTCTGGCTCTCCTCTTCAGGACA
ACTCTATAAGAAGTCCTTTGCTAGACCATACCTGAAGTGTGTACACCCTGACCGGGTGCA
GGATTTTCTCTTTGAAATTCACGAAGGCATATGCAGAGCACATGCAGGAGGCCGGTCACT
GGCGAAGCGTGCACTCAGCCAGGGGTATTGGTGGCTGTACATGCAAGCGGATGCACTGAA
ATATGTTCGGCAATGCGAAAAATGCCAACTTTTTGCCCCTCAAATTCACATCCCGGCCAA
AGACCTCCACCCTCTTACTAGTCCTTGGTCGTTCGCTCAATGGGGGCTGGACATAGTTGG
GCCCCTCCCCCAAGCACCGGGCGGACGAAAATTCTTCCTTGCCGCCACGGATTACTTCAC
CAAGTGGGTAGAAGCAGAACCCCTGTC
>TRINITY_DN435_c0
AGTTGGACAAGTTAGAGTTAAGGATGGTCCGCATGGTGACAGCAGTAAGTTTTCCTCAGA
TTTTTGTGATAGTACCATTTTGTTTGTTAAATTTTACTTCTTAATTAATAGAGCTTGCCA
ATGGCAATAAGTATTGCTCGAATTTTATTTTTTAGGTAATTATTCTTAATTGAGTTTATG
GTTGTCCAAAAGGGTGCGAGGGTGCACATTGAAAAAAAAAAAAAAAAAAAAACAATTGCA
CTCCAAAAAGTTTGTATTTAGTTTTGAAATCAGTCTGGGATAAACAGCAAACCTTGACAG
CATTTGTTCTGCCAATCTTGAGTTTTTGGAATGTAAGACAGAATATAATGTCAAAATTGT
TGCCTGTTGATATACAACTGCATCTCATGAAAATGATTACTGCACTCTGGATAGTTTGAT
GATAACTCTACTATTGTCCTGCTTAGAGTATTATCTTTTACACAGCCCTCCCCAAGCTCA
GAGGGTTGTGATTGGTAAAGGGCCAATGTAGACATATAACCACAGCTT
>TRINITY_DN434_c0
GGAGGAGAGAAAAAAATGAAAAAGAAGAAGAGGGAGAGATGAAAAAACCAGAAGAGAGAA
AAAAGAAAGGGGCAAATACACAAATAAGAGAGAGAGAGAGAGAGAGAGAGAGAGAGAGAG
AGCACGTTACGACCCATCTATATCCTTCGGAAACCCATCGCGATCCATCGCAGATTCGCA
GCTCACATTGTGACTGTTTTCCGGCAATTGCCACTTTTGTGCGACCTCTCTCCAGCCATC
GCAACTTCTTGGCGACCTCTCCCCGGCCATTGCGAGTTCTTCGCAACCTCTTCCCGGCCA
TCGCGATCTCTTTTCGGCCATCGTGACACGTCTTTGGTTGCCATCGTGATCCATCTGACT
TGTCTCTGATCCTTCGCAACCCATCGCACA
>TRINITY_DN436_c0
GAGGTAACTTGGAAAGGTCTTCCGGAAAGACATCCGGATACTCACAAACTACTCGGGGTA
AAGTGCCTCGAACTAAGTTACCCTCGTCGGCTATATAGAGAGAGAAAAGGAAGTCTCACT
TGCCTCTGCCGTTCAGGCTATATAACGGAGAAAAGAAGTTATCTCCTCGATCACCCAAGA
AGTAAAAACAGTCCCCCTCCGGAGTGCACATCGTCACTCTCCTACGATGACAATCTATTG
TCGCTCGATAGGTGGTTAACCAATCCATTCCTAGAATGGCATCGAAGCTCGTCATGTCTA
GGAAGATGAAGTCAAATTTCAATCGACGGTGAGCAACCTCAATTATACAAGAATGGAAAA
TTCGACTCAGCGCTATAATACCTCCCACTGGTGACTCAACTCTCAAGGGTGAC
>TRINITY_DN439_c0
GGAAAAAAGACAGCTATAAATGGCACGCATTGACCTCTTCTTTCTCTCAGCCATTCTTTC
CTCTCTCCGCCTTTACACTTGAATGTTTTACAGGAATTAATACATTATTGTTACGTTGTT
GGCTCGCCCTCTCCTCATTCTCATTTCTCTTCCTTCTCTCTCTCTAAAAAATCAAAGAGA
GAGAAAGAGAGAGAGAGATGTCGAAATATACGGAGTTGATAGATGCAGGGGTGAGGATGG
CTGCGAGATTTCATTCCCACTGCCCCCAGACCGCCCGGATGTACTACCACCCTCCGGCAA
ACAAGGACAACCACCACCACCACCACCACGACAACCCACATGGCGGCGGAAACAACACCG
GCGACGCCTCAACCAGGTCGGGCTATTGCGGTTCCAAGGCGGTTGTTGACAGCACTGATC
TCATTCTTTCTTCTGTTGTCTGATGATGAAAAGGTCTCACAAAGATATCAACAATATATT
ATGTTTCTGATTTAAATTTACTCTTCTGTCAATGAATGAACTCTATCAGGGTTTTATTAT
TCTAATTTTTTACTTTTCTTTTATCAAACCCAACAAAA
>TRINITY_DN445_c0
TACTAACTCTTAAACTAATACCTAATTCTTAAAGTTGAGCTTATGTATAATACAATATTA
CGCATACCCGTATCCTGTTTTTTTTAGGTTGTCTTATTGCCACATCTATGTCATATCGTA
TCAGTATCCTGTATCCGTATCCATGCTTCATAGCAAACAAGACTCTTGCCATACACCCTT
CAAAATTCCCAGCCAGGACTCTTTCAATCATTTGTTTCATCAAATGAAAGTTATAGTTTT
AAGCTAAAAAATAAAATAACAGAGAACAGAAAAATGAAAGTAGCATAAGGTTGAGGCTTT
AATTGGGGCAGTAGTCTGAGATGGGAAGTCCTTTGAAAGAATGGACGTCATAAAAGTTCT
TCTAGAAACGTTTTGGCGATAAAATAGTCTTCAGTGAATGTATCTTTCGATGGCACATCA
AGGCTAATATCTTCTTCATCTTTAATTATCATTAAAATCGGAAATTTTGTAGACACAAA
>TRINITY_DN493_c0
AAATCAACACTGTAATTAAGCAACCGTTTCTTTCGAATATCTGTTTCCAATTTCCAATCA
ACATCGGGTAGATCTATAGGACATACATGAACATATACTTCAAAAGCAATGCATTTGTCA
AATTCAAACTGGATTCGGCCCTAGAATCGCGCTGATGTGATCAATTTTTTATAAGGGTAT
TGAATAGTTACAAGTAAACGATTTGCGTGGGATAAAGTAATTATGAAACTTTGACCAATG
TACCATGCAGCTTGTACTGTTTGATCACATTCCAATTGCCATTACAAA
>TRINITY_DN448_c0
CGATGAGACGTTGAACACTGTGTTAAGTATCGGTGCAAGTTTCCAACCACCAAATTGTTT
TGAAGTGTACATTGATAAAGAGGTTGTAGACAATGTCCCGAATATGACACAGATGGATGC
TGGTCCCTTCACTACGTTGCTTACACAGGGGATTGACACGACAATGTTTCGGTCTCCTAT
GTATGCATCGAATGAACTTGATTCAGTGGACTACGCACATCAGACATTTTAGAGCTATGG
TGCGGAATCTAG
>TRINITY_DN448_c1
GATAAAGAGGTTGTAGACAATGTCTCGAATATGACACAAATAGATGCTGGTCCCTTCACT
ACGTTGTTTACACAGGGGATTGACATGACAACGTTTTGGTCTCCTATGTATGCATCAGAT
CAACTTTATTCAGTGGACTATGCGAATCAGACATTTCAGGGCCATGGTGCGGAATCTAGT
TCGCGTGGTGGGTATGATTGCGAATTTCACACTAACACAGAAGATGCG
>TRINITY_DN450_c0
GCAGAGGCATTTCAGTCATTTCACGTTGGCCGGAAACTAGGCAATGAGCTTGCCGTTCCA
TTTGATAAAGCTAAGAGCCACCCCGCAGCTTTAACAACTAAGAAGTACGGTGTTAGTAAG
AAGGAACTGTTGAAAGCTCTTGTATCCAGAGAATACTTGCTCATGAAAAGGAATTCATTT
TTCTACATATTCAAGATGACTCAACTTATTCTTATAGCGTTCATTACGATGACAGTATTT
CTAAGAACTGAGATGCCCAAGAAAACAACACAAGATGGAACAATTTTCATGGGTGCTCTG
TTCTTTAGTCTCCTTACGAATATGTTTAATGGGTTCGGGGAGCTAGCCATGACCATCTTG
AAGCTTCCCACCTTCTACAAGCAAAGAGACCTTCTCTTCTTTCCAGCTTGGGCATACTCT
TTACCCACA
>TRINITY_DN453_c0
CATATAACCTTTAATGCCCCTCTCACTATCTTACCAAGTACACCCATTCCTCATCTCTAT
ATCTCTCATCTGTTCTCCACGAATTAATCATTTTAACTTGGCCACATTTTCTTAAGCAAC
CTAATTCATTTGCCCAGATTAAGCTGGACTCAAGTGTATGGCTGGATCTTATGCAGATAA
ACCATCTCATCCATTGAATAAGTACATGGAAAATCACATTCATTTGGTGCAAATGCTCTT
CAAGGAAATCCGTCAATATATATATATATATATATGGGAAAGGACTGAGATCATGCTAAC
TGCACTCGATCAACCAAGTTGGACCTATAAAATGGTCAGTCCTGATCTTTCCAAGTCAAC
TGAGATTGCTTCCTCCGAATCACACAGGCTTTCTACTAGTGTGCGTGCGAAGCCCTTCAC
AAAAATCCATATCCATATATATATCCAATTTGTGCACAACAAAAAACCCTAGTTCTTAGA
CAGATTCACATAATTCAACAGGAGGACCAAAAGCGCAACTAAATCCGAGAATTTGCAAAG
AGAAGCACGCAAACATAGTAACAGAGTG
>TRINITY_DN454_c0
AATGTTCTGAAGTCCTTGAGAAACTTGCTTCCAATGGTGATGGAACTAAATTCTTTGTCG
ATGAAAATGGGAACCAACTTGAATTGGAGCCAACTGTCGTCAACTTGTTAGCTTTTCAAC
AGAATCCCAACTCATCCTACATTGTCCGGAGGCCTGCTCTGCGTGCCCTTCTTGGAATTT
GTCAATCTGAAGCTGGGCTTGTTAAGACAGCAGTTCTAACTGCAGATGGTGTTTCTCTGG
TTCTTCCTCTTCTTGATGACTCTGATCTTCAAATCCGCGAAGTTGCAATCAATCTTCTCT
TCCTCTTCTCACAGCACGAGCCACAAGGAGTTGTTGAATACCTGCTCAGGCCAAGAAGGC
TGGGGGCCTTAGTGGGTTTCCTTGAAAGCAACAATAACAGTGCTGTACAAATGGCTGCAG
CTGGTTTACTAGCCAATCTTCCA
>TRINITY_DN457_c0
TAAATTCCAAAAATAGGATAATAAGTCCAAAGCCACCTAAGGCTTGCTTGATGCCCACGA
GCATGCAAGCATGTGCGGGCGTGCGCGTGCGGCGCTGGGCATGCGTTGGACTACTTGGGG
CCAACCCGCCATGTTGAGGCGCCATGCCATATGCAAGCGTCACAAAGTTGGAGTCAAATT
GTCAACTTGTGACACCTGGCCAGGTTCACCCAAGCCTAGGTGTCACGAGCTGACTCTTTT
AGAGGCACATCAAAACAATTTTAGCCCGTG
>TRINITY_DN456_c0
CAGGGGACACGAAGGAGACACAGCGGGGACACGTGTGTCCAAATCTGGACATGGCATGGG
ACAAAATTGGACACAACACAGTAAAGGAGAACAAATGAAAGAGAAGAGTAAAGAAGAGTA
ACCAGGTAAGCCACCGTAAGGGAGAGAAATCTGGACACAGCATGGGACTTTGATGGCTTC
GCCTTCGACTTCGATGACCACCACCGTAAGCCTCTCTGTCTCTTTCTCGCCTTCTCTCTT
GCCTTCGCCTTCTCTCTCTCTCTCTCTCTCTCTCTCTCTCT
>TRINITY_DN458_c0
CAGCACTTATACTTCAAAATATTTTTCACAAAATTCTATTAACCTTTGCTCATCATTGCA
GATCTCCCGAAGCTCTCAACTCGACAATGAGTGATCAACGTCAACAAGGCTCAAGTGAAT
CAAATCCTTGCCTTGCCAACATCACAAAGGTCGGCCCCCACTCTTCTTGGTTACACACAA
CACACGACCTCCACACTCCCTGACCTCAGGGTCCGAGATAGAAGTGCATCGGGCGAAGGA
GAGCGAAGCCGGAGTGCGAGCAACAGTCCTGACCAACCACTTCGGCAAAAAATGAGGGGC
ATACGCCAAG
>TRINITY_DN449_c0
AAAAAAAAAAAAAAGAAGGAAGAAGAAGAGAGAACAGTAAAAAAAAAACGGAGCAAAACA
GAGTAATAAATGATCCAAAGCATGAAAATTATAAGGTAAAATTTGAAACATTACCAAAGC
CAGAAAGCCAACAGCAGCAGGAAAAGAACAGAGAGTCCCCATCTCCTTATGACCCTGCCA
TAGAAGCTCAAGAGACAACCTCAAGAAACACATGGCAATTTCTTCTTGTATATCAATGGT
TTCATGGTTGAGCACCATTTTCACTTGGCACACGATGAGAGTGGAGATGCAGACTACCCC
ACATACTCCAGTGATGCTGTGTTTGAGCCAAATCCAAGCTTAACAAACAGCTTGGGCCCT
TCTCCCAACTCTGATAAGAACAGCAAAAATTTCCTTAGAAATTTGAGGAGGGATGACAGC
AAAAATTCCCAACTCTGATAAGAACAGCAAAAATTTCCTTAGAAATAAAGGCAATGACAG
AGACAAGGAGCGTGAGAATCAACGAAGGGCCCAAGCTCTTCTCCCATGGCTGTTCTTGTT
TTCCATCCCATTTTGATCATCTAAGTGCATCTCTAACAATTATAGTCAAAATAGTCTTTC
AAAATATCACTTTTTTATTTTAGCAACTTTAAAATATAAT
>TRINITY_DN459_c0
ATTATTTTTTTTGTAGAATTGTTTTGAACCATAAAAGCTTTGGGATTTTTGTAGAATTGT
TTTGTAAAGTGGAGATATCATGTAAAAAGCCCCAATAATGTAACAATCATTTGTTTCTCG
ATTTTGGCAGAGTTTACAAAGAGCTTTGGGAACAGAGTTGAGGTTTAGTACGACTTTCCA
TCCTCAAACCAATGGGCAAACAGAGAGAACGATTTAGACACTTGAGGATATGCTCAGGGT
ATGCGTATTGGACTTCAAGGGAAGTTGGGAGTTACATTTACCATTAGTGGAATTTGCATA
CGACAACAGCTTCCAAGCTAGCATCGACATGGTGCCGTACCAAGCTTTGTATGGGAGGAA
GTGTACATTGCAAATTTGTTGGACCGAGGTAGGGGACAAAGCGTTGATTGGTCCCAAGAT
AGTTCAAGTGACAAACGAGAAAATTAAACTCATTCAACAAAGAATCAAAACCGCTCAGAG
CCGACGAAAGAGTTATGTTGACCAAAGGAGAAGAGAGTTAGAATTTGAAGTTAGAGAGCA
TGTATTCCTGAAAGTTTCACCAATTAAAAGAGTTTCAAGGTTTGGGAAGAAAGGTGATGA
GCATGAAGGCGATGTTGCCTAAGCTTCGTTTGGAAGATGATTTTGTTTCATGTTTTGCG
>TRINITY_DN461_c0
ACAAATGAGTAATTAAAGTAATAAATTTCATTAATTAATTACTACCACTACCACTACTAC
CATCTCACTACCACCACCTCTAATGCCACTACCATCTCCTCCACTATCATTAAAAAAATC
GCTCGCATATTAGTTTTAAGTTTTGTAATAAGACATAAGAAAATATTTTTTTATTAAAAA
AATTTTACAATATTTTTCACCGACGCAAATGGAGGAGGGTTAGTGTAATGCACTACTCTT
TTACAGAGTGCACGATTCCCAATAAGAGCAATTCCAATGGGCTCTTTAAAAGGGACATGT
TAACTACTTTAGCTAACCTCATTATATTTTAGTCTCTCCAAATGACTAGTTATTACAATA
GCTGTTTTAATAGTTTTTTTCCCAAGCTAGCTACATTTGGAGAGCCTTGGGAGGCTCTTT
AAACGGTTTGTATGGATTAATAGGTAAA
>TRINITY_DN460_c0
GTTAAACATACAAGGGCAACATGAGATATAGGATGAGACAGAGATTGACAGAGTATCCTA
ACTTTATGTAACATAAATAACATCAGCTTTTACAGCCTACTAAGATAAAAGGGGGGAAAA
GAACCATTACTTCTTAGACGTCCATGTGGTGATGACAAGACAACAAGTAGATCTTTCCTC
TGCAAGTGTAGTGTCCACTGGTTTCTTTCTCTATGTGAGCAATTCCCTGATGCTTCCTTT
CACAAGTAAAGCA
>TRINITY_DN460_c1
AAAATCATGCCTTCATAAACATTGGATACCAAGGCAATACCCATTAATCATCAGTAGTGG
CCAACTTGTATGGTAAAGTACTGTGGATGCATAGTATAAACTGTCCCATGTGTTTTTCAC
CATTTTGAACATGGTAGATAACCAATAATCTACAGCTCTTTGTCCTCATCATACCCAATA
TTCCCAAACAATAATGATCAGTGGATGATGACTATATGTTACCCACTTTGAGTGAGTGTT
GATACGAGGTCCCAACTGACAGTGACTTCCACCAGTTCTTCCATGAAATCTTTTTCAGAA
ACCAGTGGACACTACACTTG
>TRINITY_DN462_c0
GGGAAGAAGATGAATGAGAGAGAAAAGGGGGAACAAACCATTGTGCCTTTAAACTAGGCT
CACGTGCACATCATTTCCGTCAAAGAATTAGATGGATGTTATTGTTTTGATTTGGAACAA
GAAGTCAAACTGGAGGTCAAATGTTTCACAATTGGAACAACATAAACCAAAGTGAAACTA
GGGTGAAATTTTGGAAGACCATTGTTGAAATTTGGTCTTTCTATATATAATGCAAAAATC
AGATTTCAATAGTTCATAAAATTCATACAAGCATCGTTAGAAATAGAGGCATCATCTGTT
ACTTTGATTTGGAAAACCAACAAACAAATATCCATCATATGGTGCAGTGTCTCTTTGAAA
TTATGTGACCAGGGGTTAGCTAGGAATTTTATTCGGTGGTTCATTCAGCAAGTTGTCATC
ATCAATGCTATATTTTTGGTTTCGTACAACCTATCAACATCAACTTTCACACAATATATT
GTTATTTCATGTTGTCCCAATAACATCGAGAATTTTCTATATAGGGCAAATTTCACCAAT
AGTTCCTCTAATTTCATTCAAG
>TRINITY_DN468_c0
TTGAAGAGAATAAAATCCTAAGTTGTCAAAATGAGTGAATCAAGCTTTTGGAGTAATGGG
TTTGTAGGGTTTGAAAAGATCTACAACCTTCCTCTTTACCAATTTGATGAAATCTTACTC
TTAAAATCTCCAATCTAAACTTGAAGTTGAAGCTTTAATGGAGGAAAATATGTGGGAGAG
AGAAACGAAACAACTTCTCTGCTGCAAGG
>TRINITY_DN467_c0
GATTGTTTACCGAACAACCTCTGATTTAGAAAATGCACTAAGAACAAATATATAATCTAT
GTTGAGCTTTCAACAGTTTAGAATATGTGGCACAAATATCTAATCTATGTTGGTCCAAGC
AAGCGTGTGTTGGACATAAATTAAGCAGACCAATGATGTCTTATTTGTGGATTTATTGAA
ATATGCAAGTCACAAATTTTCAGCAGCATTGATACCAAGTCACAATTAAGCAGACCAATA
CAAATTAAGCAGCATTATAAGGACACAAATTAAGCAGACCAATACAACCAAGTCACAAAC
TACCTACTACACAAAGCTAAAATAAACCATTAATTCCAGCATTGTTGTGCTAAAGGGAAG
TTAAATAATGTT
>TRINITY_DN466_c0
GAGGGAAGTGGGCTTGAGGTGGTTTGACCGGCTTTTGCCAGGTAGCATCTCTAGCTGGCA
ACAGCTTGCAAAGTCCTTTGTATGTAGGTTTAAACCAACACAAAAACCCCAAAGGAAATT
GACTCATTGATGAGCCTGAATAAGACTCCCAATGAAACGCTCAAGGCATACAACACAAGA
TGTTGTGAGGTTTTCAATGAGATATTAGAATGCACGGAATCAATCGCCGTGGCATCTTTC
AAGCACGGGCTGCCTACTGAAAACAAGTTAAGGCAATGCTTAAAGAAAAAGTCGGCCAAG
AGTCTACAAGAGTTGATGGTGCACATCAACCAGCACATCCAAGTTAAGGAGGATGTCAGG
CAAAATAAGCTAGAGGGCTACCGCAGACCAAATCGACTGCGAGGAGACCATCTGGCTCAG
AAATGTGAGGCGGCGTGCAAATGATGATGAGAAAAGCTAGTGGCCTCGCTCTTGATTCTT
A
>TRINITY_DN470_c0
CATTTACATGAAGAGAATTATGTTCAATTCTATTTGCCAGACTACTTTTAGTTATGGATT
GATGATGATAGGCATATATGTTGAGTTACAAGGGAGCTAGAGATGTGAATTTGTTGTAGT
TTATGGGGTTACACTAGGGCTGGTTTAAATTGAGTGTCAATGGTGGGAATCTTCACATCA
GAATTGTCTTCGTGAGCTCACCTGAGAACACAAGCTTGTCCCATGGGCAAATTTCTCAAC
CGTATTTTGTTGCAAGAGATTGATAGTTATCAATATCATGGTCAAATTGTCAAAATAAAA
GTACCAATCTCGGTATCAGGGTGACTGTTGCAATGTAAGGTATAATTGCTAAAGCGTAAT
AGAGTTGTGATAATATTATTGGAGAATTATATGCAG
>TRINITY_DN464_c0
ATTTACCCACCATCAAGGCACACCACTGGGTAGTCACACCTTTAACTTTAGTAATTTAAT
AAATAATAAATTTGTTCAATACACACCATAACGTTCCATTTTTATCCTCAATCACACACC
CCACCACCACCACCTGCAACTCAACTCCGTCGTCGGCGCCGGTGTAGCCCCTCCCCCTTC
CCCTCTTTTCTTCAAGCCACCATTGCCATTTCCACCGTCGGCGCCGAAGTTACTACTTCT
GCCCCACCGTCACCCCTCCCTTCTCCGTCGCCCTCTTCCCCAGATTATCACCCCACCACC
ACCGCCTCTTCGTCTTCCCTCCCTTTCCTGTAGCCCCTTCCCCAAACCCTAACGCAATCG
CCGGCGCCGGCTAGGGTTTGCAGTGGCACCATAGATCTTCCACCTCTCCCCACTGCCACA
AAAACCACCTTCCACAAAAGCATGAGGGAAAGAGAGAGCGCGCGCGAGAGAGAAAGAGAA
AGAGGTGCGACTTACCGGAGAGAAAGATCGCGAAATCTAAGTTATAGGGGAGTTCTTGCG
ACGAAGGGAGAAGGTGAGAGAGGCGCTGGAGGTTGCGGGAGGATGTGGGGGAAGGGTTGA
CGGCGGCACGAGGTGGGGAAGCCACTAGTGGCAG
>TRINITY_DN469_c0
GCTTCATCAACTAAGGTTGTAAGTAATTTGAATAACAACATCTGAACCGACATTAGGGAC
TGTTGGCTAAGACTTAGCCTCAATCTTAAATATAGTCTAGATTAATCCAGGGATTGATCG
CCAAGATTAGTCAGTCCATCGAGCTGGATACCAAGTTACCAAAAAACAAAAAAGTGAAAA
GATTGTTTAGGTTTGATAGCCAAAACAAACCACCAAAGCCCAATGACCTAGGCATTATCA
ATCAATGCAGCTACAAATCTAACTGGTGAAGGATTATAGATGGATTATATGTACACACAC
ATTTTTTCTTTTACACTGATTATTTAAGAATAGGTGGCCTGTCTATAGAACATACTCTAC
TAATGAAATTCATCACTAGTGAAAGATTATATAAATGTACGCACATTTTCTCA
>TRINITY_DN471_c0
GGTAGTTTTTCATTATCTTTAGTTATTTGTGGTTATAATATTGATAGGTTCTTGCTAACA
AGTGCCCCTAAATAAGAAAAGACAAATAAGGAAAAGATTATGATATACTTTTCACTCATT
TCAAAACATTTCATAGATTTCATAACTCTTTTAACTTTTACATTTTTTCAAAACACTTTT
TTTTTTTTTTTTTAATCTCAATCCCAATATTAATTAGTACCAAAGGGCACTTGTTAGCAT
TTGTCATATTCCTATCCATAACAAATAAAAATATCCTTATTTTTTTTGGAAATCGCTGTG
TCTTGTGTCCGTGTCTATGTCTATGGCTTCTGTGTCCGTGCTTCTTAATAAAAAATAATA
TGATAAAATATCCAAAATTTTCACACTAA
>TRINITY_DN472_c0
GTACGCAATACCACTCATGGAGTCGGCTTCTCGGGAAGATGACAAGCCCCCAGTCCGTGA
CACAAGCTCTTTTACATACTGACTCATAATAATACGAGTTCTAGGCCAAGCACCTTGCAA
GCACATTAGTTTGTGAGCAACAAGGCAGACAGGGTAGATCTTCATCACATCACCTTGGGT
GATCCTTGGGCATAGATCACGAGGGTACGCATTATCACTTGTGGAGCCGGCTTCTTGGGA
GGATGACAAGTGTCCAGTCCGTGACAAGTGGTATCAGAGCCTACTTGGGGGCACTACGAT
GGGGACTGTACATGGGTCTTACTCCAAGCATCTTCATTGTGG
>TRINITY_DN476_c0
GCCATTGTTAACTCTAGAACCTCTTTGTCTTTTGTAAAAACTCTCCCCCATGATTCTCTC
CCTAAGATGGTCCATAACAAGCCAAAAATAGATGTTAAAAGGGCCAGTCCTATAGCTACT
ACTGTTGCCAAACTGGCCTTACCTGGCCTGCCTGCTCCAAGCTCTTTGCCTACTCTGGTT
GACACTGATGCACTAAGTGCAGAAGGCAATGTATACATGAGAGAGGTGGTTTGTATTATA
ATAGCTGATGTTGAAAGGGCAACATGAGGTTTGTTGAGGTAACCTGCTAGAATTGTCATG
AATTCGTACCACCACCA
>TRINITY_DN474_c0
TTTGAACATTACAAATTCACGAAGTTTTGAGTAATGTATTTCAATAGAAGCACAAAAGAG
AAATAATTTACCATATTTTCAATATTGCATTACATTCACAATAAAATTGTGCATTGTGAA
TCACACAATACTATGTCATGAGTGTAGTTGAAGAATCGGCTGGAGATCTTGCGGGAGAAG
TCAAGCAAGGCTTTGGTGGGATTTGCAAGGACTCCAGACTCCCTTCTAGCATCTCCACCA
CCTTGCTCATTGATGGACGGTGTGAGGGATCAGTTTGGATGCACCACAGGCCTACTATAA
TCATCTTCCTTGCACTTTCATTTGCCTCATCATTCATAATGCCATGCACCCCAAGTTCTT
CGTCTAGCTCAAGACGCTTGAATATCCAATGGGGAAAGTATATTTCACTTGTACGATCAA
CTTCAACTTCAATATTCTTTCTTCCTCCAACTATTTCTAAAATCATCATTCCGTAACTAT
AGACATCAGATTTGGATGAAACTCCCCCAAAGTTTCTACAAAATATTTCTGGGGCAATAT
AGCCAACTGTTCCTCTGGCACCCAACAATGATACAATGCTTTCTTTCCGTGGGCACAATT
TAGCGAGGCCAAAATCAGAGATCTTTGGGGAAAAGTCATCATCTAAAA
>TRINITY_DN477_c0
AAAACTCATCAGAATCTTCTTGCATCGCCATCGAGCAGCATTAACGTCGTCTTCGGATGA
GAGTCGATAGTCGAGAGTCGAGTAGCACTGTAGTAGAGAGTGATCACTGTAAATGGTAAA
CCTAATTTGTTTTATGTTTTTCATTATTACAAAGTACCCTAAATTTTTAGTTTTTCGAAA
TATGCACAAAATAATTGTTCCAGTACCCTTAATTGTTTTGAAAATTTATTTCCCCCCTAG
CGTACCCATTGTTCAACAAATGTATAAAATGTACCCTGTGTATATTTTATGTACCTGGTA
CGCATGCAGCCATACCGATACGCTAACCTACACTCAGTAAG
>TRINITY_DN481_c0
AAACTGGTTTATTTGGTTAGTGTGCAATTTCATAATGAAAATTAAGTTCGGCATATTTTA
TTTGCAAGATCTTGTTTACCATACCAATCATCCTAATCTAATGAACTTTTACTGTCAAAT
ATAAACATTATCTTCCCAAATGGTTGAAGAAGTTAAATAGTCTGGCCCCAAAAGGAGAAT
CCACTAAGTGGACCAATCAAATTGTTGGTGCTGATCATTTTTTTGGGGTGCTACCATGGC
ATGTTTCTATTGGAAACTTAATTTGTTGTACTGTTGAAAATCAGAGCTCCCATTTTTTCC
TTTTCTTTTTTTCGTCAATCTTGCATTTATTATTTTATTTGTTTTTTTGTTTTTTTAGTA
CTCTACTATCTTTAATTTCAGTTTAAACCTTA
>TRINITY_DN475_c0
TTCTCTCTCTCTCTCTCTCTCTCTCATTTTTCTATTTTTGTAGTTACTTATGATTTAAGT
TTGAATGCGATGAATCAAAGAATATGAATGAAAATCTTACTACTAGGTTTCCCATAACAA
GTGATAATATTCTTGTATCAGTATAATTTAAGTGTTTGGTTTAGTTAAGAATCCATTATT
GAAATGTGATATAATTTTAAATTTTGTGGGCAATATTTATATATATTTTTTAAATGAGTC
ATATTCTTCCTGGATTGTAAAATTCTATGGGGAGAGGTGGGGATAGAATTTACACTAGTA
TGGTAATCTCATTCAACTAAGAATTACATTCTCATTCTTAGACACACACAAACAACATAA
TTAAACAGATTTGGAATGAGATTTCCATTTTGTTTCTTTATTTCTGCCATCACAAATGTT
TGCAAGAATGGTCATGCTAAATTGTTGCAGCTTAGAAATTAACATTAGTTTTTTTAATTC
TTTTTTATGTAAAATTTTTTTCTTTCTTTGGGCATAAGAAACAATTAGAAGAGAAATTGA
ATTCTCTTTTTGGATCTTAAATTTATAATTGTAACCATCTTGTCCTATAAGTGAAGTTTA
CACGGGTAATCTTGAATATATTTGTGGGGATGAACTAAAATCATATCCTTTTGACTAGCT
CCATGAATTCCCATGATCATGAGTCACTTCTCAAGACTGAACACAAATTAATCATCATAT
TCTAATTAATCATGAACACCATATAAAGTTGAGCTTATTCTAATTAATTAGAGAAAGAAT
ACTTGCCTGAGAAGTCCCATTTTCATCTGTTTCAAGCCGATATTCATGCATAATCCAATC
TGACTTTTGTCCATTTGGG
>TRINITY_DN479_c0
GTTGGGAATGGGAGTGCAGAAGAAGGAAATGGACAAATGAATAAATGCAGTAATGACAGA
CATAAGATCTAGGCAATTTTCACAGGGACAGCATAAGAAAGATAAAATGAAATAAAAGTA
ATTTTCTTTGTTTTTTGCTTGATAACTAAGAATTGGAGCAAACTCACATGTCTACAAAAA
TATACACGTTAAAATTAATGTCCCATATGCAATATAACACCAGACAATTTTGGTTTCCCG
TTAACATTAATAGTGTTAGAATCTTGGATTTGTGAAGGGAAAATAAATGGGAAGAGAGAA
GTGGTAAGAAAACAACTTCTACTTAATTCACTTTTTCCTTCCATTTTCTTTTCCCTCCAC
AAATCCAATATACAAACACAACCTACAAGACAAGGAGAAAGAAAAAGAAAAATGTATAAT
CAGTTACATTTAAAGGCAAAGATTTCTACAGATAAACATTTACCACCCAAAAAAAAAAAA
AAAAGAGTTTAAAAAGCATTGCACAAGCGT
>TRINITY_DN480_c0
AATGAATGAATAATGAATTGAATTTTTCTTACTTTGAAGAAAATTCAGCTTAATGTTTAC
ATTCATTTTTATGTTTTTGGACTATTGTAGTTCACTTTATGCATGATCAATGAATTAATT
ATTTTGCTTTGTAACAATCTGATTTCTCTTATCTTACTATTTCATATTTGTACTCTATTA
GATCACTAATTGTCCCAAAAGCTTAAGTGGAAATGGGACCAACAATTTATATCAAGCTAA
TAGTCCCCCACAAGTGTGACCCCGCCTTGCACATGGAGAGACACATAGAATGACTTGAGC
AAGGTGCATAAACACAAGCAGGATAGAGAGCTCAATGACAAAAATAACAGGGCTGACAAG
GCTTGAACCCAAGATCTTGCAGAACCAGAGCTCTTATACCATGTTAGATTACCAATTACC
CAAACACTTAAGCTGTAAGAATGGGCCTGACAATGTATATCACACTAACATGCTCGACGC
TAGTTGTTTACATTAGTTGGACTTGCACAACTTTGTTCACGGTTTTTCATTTAGGTTTTC
TCATTCTATTATTTATGATTATGCACAAGCATGTGCGCAGTCCTTCCAGTTTGGACATTC
CATTGAGGGGATGAATTTTGACACATTTTCTTCTAATCCTTGAGTATGCTCCTGCTAGAT
TAAGAATTTAAAATAGATGTTAAAACATTCTATGACATCGAGGATTAGATAGCCAAACAC
TAGGTGTATGTGCAATAGAAAGATTACATCACGGGCACTGATGAAGAACAAATCTTCTTG
ACAGGCGCTGCAATATGATATTCGGAGAGG
>TRINITY_DN482_c0
GAAGTTACAGCCATGGTTGAGTCCATCTTCAATGACTGCACCAACCCTGATAATTATGGG
AAAAGTTTACTATTGAAGACATATGTGGGAGAAGTAGCATTGAACAACATTACAAGACTT
GCACTTGGGAAACGGTTTGTGAATTCAGGTGTGATGGACGATCAATGGCTGCAACTCATG
ACAACTAGAGAGAACAGCCAGAAGATTAATGCATCACTTAGCATTGCAGAGCATATTCCA
TGGCTTCGATGGATGTTCCCTCTTGAAAAAGAGGCCTTTGCCAAGCATTGGGCACATAGG
GATCAATTCACAAAAGCTATCATGGAAGAACACACACATGCCTGCAAGAAAAGTGATAGT
GCCAAGATGAATTTTGTTGACGCTTTGCTCACTTTTCAACAAAAATATGATCTTAGCGAG
GACACAATTTTTGGGCTCCTTTGGGACATGATTGTAGCAGGCATAGACACAACAGCTATC
TCAGTTGAATGGGCAATGGCTGAGTTAATTAAGAACTCGAGGGTGCAGCAAAAGGCTCAA
GAGGAACTAGACCGTGTGATTGGATATGAACGCATTATGACTGAATCCGACTTCTCAAAA
CTCCCTTATCTACAATGTGTAGTCAAAGAGGCATTGAGGTTGCACCCTCCAACCCCGTTG
ATGCTTCCTCACAAGGCTAATGCTAATGTCAAGATTGGTGGCTATGATATCCCTAAAGGA
TCTATTGTTCATGTGAATGTATGGGTTGTTGCTCGTGATCCAAC
>TRINITY_DN483_c0
GCTCAGAAGAAAGATATTCAAAGGTCAGTGATCGCTGTGCTTGGGTTAATGAATTCTTGC
TTTCCAATGGATGCAATTTTAAAATTATTGATTTTTTATATTAGTTGTTTTGCTTGATAT
CTGGAATCTGTATATTGATTTAACTATTACTTTATTAGGTTAAAAATTGAGCCTTTTTGC
CCTTGGATGTGATATTGTGTGCTGTCTGTGGCAATTTTTGTTTGGAGTTTATCTACATGT
CACGATTTATGAATAAATGAATAGGTTTTGGGTCTTAATTGAAGTTGTAAAGGGC
>TRINITY_DN485_c0
GAACTTAATTGATATTGCACCTAAAAAAATTGAGTAAAATGAAGAAAAAGAAAAAAAAAA
AATTAAAGCAGGGCTGTGGATGCTGTTTTATTTTTACATTGAATGGAGGGGTTATAAATG
AAATTTTGATAGGGTGGTTTTGTTTTATTCTTTTAATAAATAACTTAAGCACAAATGACT
CGCTCCTTTGCAATACTCTCTTAAAGACCCATTCAATAACATAAACGTGAAAATAAAATT
ATTCTACATGAATTTTTTTTTTTTTTTTTTTCTGTTCATATGAAAAATGAGGGCAAATAT
GATTCATGTAACAAAAACTTCTTCTACACGAGCAAACTTAAAACATTTTGGGAGAGAGAA
CTCTTCCAACTTATTCAGTATGTGAGAAAGGGTGGAAAAAGAACTCTCTTGCCATTCATG
TTTTGTTTCACCATAATTGATTTTTTTTTTTTTACCGACATAATTGATAAAGTTTGGTGA
GAACAAAAATCATAAAATTTTGTAAAAATATA
>TRINITY_DN484_c0
GTGGAGTTCTGAAACCAGATCATTTTGTCGAACTGGGGAAGAAATATACTCCTTACAGCC
TTCCTGCAGCAAGCCAAACATGCATATACAACTTAAGCATCCAGCTTTATAAAGTAAGAG
AACAGGAAAATAAAATGATTTCTGAAAAGATGCCAAAATTTGCAGATTATGTACCATAGC
ACTCATGCAACTGAAGTACAATAACTTTCCATAAACAATAAAAAAATAAAAAAAAAAATA
CAACAAAATTTCAACAGCATACACGTGCATAATTTCTCTTTTGGCAGCTGTATTTACTCT
CTGTATAAATATATGATTGAATAAGAGTGGAGAGGTTTTCCAAAAATATAACTGGTTGAA
ATTTTTAAACAAGTCCTGATGGCATCCAAATTGTGTGAAAAGTCAGTGCCCATGACAACT
CTATAAACTCCTTGGGTATTTAAGACTCAAATTTTCCATATTGACCCCAGTCCTTAGTAA
TTACTTTCATGTTACTAAGGAAAAGTAGTCTTCAAACTCAGAAGGGAAGACAACTCCATG
TAACTTTTTTTTTTTTTTTCCTCGATAAATTACAACTCCATGTAACTTTGTTTGAAGATA
AAAGGAGGTAAACTGAATTTCAGAACCTCCATTTCTATTCATCTACCAGCATTTGAAGGA
CAATATTCTTCACCACTTTCTCAACTAGTGGAACAGTGGCAGAAAATGTGCTGCAACTGC
CCTAATACAACTCTGCTAGTGAGTGGTGAACTACTTGGAAGCTCAAGTATTATTAAAAAT
GGCTATCACATGTTTATTTTACTCTGAGATTTGTTTCAAGCATTTTATTGAATATTTTTT
CTTAAAATTTTAAATCACTATTGCTAGTGATAGGACAAATTGAAAAATTTCAAAATTACG
GTTTTCCTTGCATTTTATACCTTTTTTTCAACAATTACAATAATCAAAGGTTCCATCAAC
ATTTCTTGTGATAGTTCCTTGTTGGAGCAAGAAATATTCAAAATCAAAATAGAATTTTAA
CTATTGTGAAATTTGTGAAAAAAGGTTATTCATACATAGTTTCTCATAATCTCTCTTACA
TTTCCTTAGTATTGCACTTAGCAACATAAGCGCATTTTGTTTTGGGTATTT
>TRINITY_DN490_c0
AAGCATAAATAATTAAACAGTGTGCATACATAATATGCTGAAAAATAATAATGAGTGGGT
AAATTAAGTTGGATGTGATTATGCAACATGCTAGTTACTGAAGAAAGACTACAAGGCATT
TTTTGACAAAGAATTTAGATCTAATCTAAGAAGCACAAGACATCCTATAAACATAAGAAT
TCATTAACAGAAACATAAGACATCCAACAAACACTATAAGTCTAAAATTTTGAAACAGTG
GAAGGCACAAGAATTGATTAATTGCTCAACAAATAATTTCGTCCTCAATGGTCACCAAAG
TTTCATACCCATCAGATATCAGTTGCTTAGCGAAAGTGAAGAAAAAAGTTCTGAATTTCA
CCTAAAACAAAAACAAATAAAAAGAACAAGATGCAACCCCTCGTCATAAGATACGATCTA
GTGTGCAAGCAACATCATATTTTTATCACAACTTAAAAAATAGATGACTGAGATCAAATC
ATAAAAAAGGTACACCCAGTTTAG
>TRINITY_DN492_c0
ACCGGATTATATATATGGTGAAAATTATGAATGTGATCCAGGTGAAATTTACGGATTTTT
AATACTTAATGGAGAGTAGGATTCATAAACTTAAGTATGAAAAAAAATAACAAAATAAAT
ATGCAATAAATGGTATCCTCCTAATTCAACTGAATAATTAATTTTTCACTAATTTATGAG
ATTGTTAATCTCTTCACTGTTAATCCTGTTAATCAAACAAGGCTAGATATAACTCCTAAT
GCATTAAAGTTACTCTCCATGTAACTAACTATAAAGGCAGGGTACACAATTGGTTACAAT
GGGAAGACGAAAAG
>TRINITY_DN488_c0
ATGTTATCTTTTGTTATTGTTAACTAAAGTCATAAAAAATATGATGTGTTTTTTTGAATG
ATATAGGGTGTGGATAATGGTGTTTGGGGTAGCTGGAATGAGGTGATCTAGGAAGATGGT
GGGCACTCAGTTGGCAAGGGACCACTGGAAATGGAGGAGAGAGCCAAGGGAAGCCCTAGG
CTAGAAGAGACAGAAGATGGTAGTGGAGAGAGCTTTGAGCTTATGTTGGGGAGAAGTGGT
GTTGTTGATTTGTCTTATATGCGTAGGATCTCCTTTCATTGGGAGTTTGGGTTGTTAAGG
TCAATTTGTGTGTGTGTGTGTGGCCTGATCCCCTTGGTGCGACAAATGGGGGTCTCTTGC
CCCAAGATGCTTGTCTTGGGATCTTCTGTTATCCTGGGATCTCCAGGATCTCCCTGACAT
GGGATCCCATGACATGGGATCTATGTCCCTCGACATGGGATCTATGTCCCTCAGACTTCT
TTAGCCTATAGTGCATAAAAGTTCCTTACTTTAGTATGTCAGGGCATCTCTAGAGGTATC
AGACTATCATATGTATTTGATTAGTTAACAATTCTCTCTACCCAAGGCTAGTTAAGGTAG
TACCACATTCGAGAGGGTCAAGGACCCTTGACTGCCTAGTGACTTTAGCCTCCAAGCTAC
GATCCTGCAATGATACTGTGCAGAGATCTTAAGCTTGCTCCCAACCTAGGTAGCTTGTTT
TGAGACCTTAGACATGTTGGAGAAGTCATGGAGTTCACAATTGGAGATGGGTTCATGGCG
ATCACTTACTTAGGGAGATCTTGACCAAGCGAGGCAACCTAGAGATCTTGGTTAGGCCAA
GTGAGGCGATCTAGCATCTTGGCTTCATTCTAAGGCGTTTTAGACATTAAAGAGATGTTG
GTATGTTTGGATTTATGTTATTGATCCATTTGTCAACTCATGAGGTTGACAATAAGGAAC
TGGCACATATGACTAGGAGCAGTGTTACCA
>TRINITY_DN491_c0
GAGTTGACACCAGAATTGTTGGTGTCGACTCCATTTTCCAAAGAGCGAAGGATTTGTGCA
TGAATAGGAAGGTGTCAATCCCTTTCTAATGGTCAATAAGAGATGAACAGCTAGCTATTC
AAGGAATATTTCTACACATCTACAAAGAAGAAATACACAAGATCAGCAATCAAAGAGAAG
CCCATCAAGATTTTTCAAGTTTTGAGCCTTAATTTTCTTTTTCTTTGTATGCTAGCTTCA
TTGTTTATATTTAACTATATGGCAATTGTATTGTACTAGAAGTCTTGTGTTTTTTCCTCT
CCAAATCATTTGTAAAAAGCTTCTTGAGCACTTAAGATTAATTGCTTCAATATTTGGGAG
AAACACTCGAAGAAAGCGAGAGTTCTCATGCTCTATTTTTTGGAGGAAAGAAGTGTGATT
TTTTAGTTATTTTTTGGA
>TRINITY_DN496_c0
GGATATCTTCTCCAAGAAATGGATTGAAAGTCAGCCAGTAAAAATATCCAATACAGAACG
AAAAGAATTATTCTAATTTATGCAATGAGGAATTATTTAACATATCTTCCACATTCTCTC
CTCTCATACCATAAGAGCCAAATGGTGGAACATCCTGCCTTTTAATGCATGATACACACC
ATACTTCCCTCACTCAACAAATCTAGCCCATCAGGAAGACAGTGACTCTACCCTATACCC
ATTGGTTATGCTCTTGTTGATGGAGTAAGAGAAGAGGGATCGTACCATTCGAGCCATTTT
TTTCATGCTTTTCCCAGAGGTCTGGGGAAAGCTTTTTATCTTGCTATTATTAGATGTAAC
ACAAGTATTAGATCACAAATGATCATATGGTGTTCAACCATTCAATTTAGTTCTTTATTA
ATCACATTGTTTTGACATTGTTTCTGGGGAAAATGGAAAAATAAACAAAAAAAGCAGAAG
TTTTGGAAAGTCAGACGTGGGGAGACTTTGACTACATCCAAATTGTGA
>TRINITY_DN498_c0
GCTTATAACTTTATTTATTTTGAGAAATCTATGTCAAAGTGTGTTGGTTTAGTTTCTGTT
TAAAACTTATGAGACAAAAATAACTTAATAAGCTGAAAAAGTTGATTATGTAGAAATTGG
GGAAGGGGGAGTGCTTTTAGCTTCTTCTTTATAATTATCAACTTTCAGCTTGAGAAAATT
TATAAAAAACAGGCCCTATTTTGATGCTTCATCATATGTTTTGAATGCAAAAGTTGCTAG
GAGTGTATCCATGATATCACCAAAGGCACATGCACTTGAACATAATCCTTAAAACAGCAT
GGTGTGCTAATATGACTAAGTTATGTCTTCTTCAGGTTTCTTATGGG
>TRINITY_DN523_c0
TCCGTTCATCTAATTGATTGTTAGGCCGGTGAATCAACCTATACAAACTACCTCTGCAAA
ATGTAAAGCATGCTTCAAAATTCTAAATCTGACGTAGTTACAATTTACAAAGAAACAGGA
TTATCCTAACAAAATACAATATAATTTGAGAGTTCTTTAATGATTATGGTCATTCATGTT
GAGATTGCCTCAATGACACAAAAACATAATTACTTCAAGCCTTTGAGTTTGACCATGCAA
AGAATAAACTTCTCACTTGATGAGCAATCTAGAATGGTAATATGGAAAAAGGAGTCGACA
TAGAAAATTTGTGAAGGTTTCATATTACAGTGTAGGAAATTGTACTGAGAGAGAGAGAGA
GAGAGAGAGAACCCTTGGTTAAGAGAAGATGGTGTCAGGTACCAAAACCAACCCTATTGA
TCGTATAGTTTAAACTCATGAAACAAATTAATAAACCTCCACAATTCCCCTACTGGCAAA
GAGTATATGGACAGGGATAAAAACAATAAAAACAATATATCAATCTCTAAAGCAAACAAC
CCTGCATAGTTGGGATAACTCTTGCTGCTCAATGTTTTGGGTACTCAAAGGAGAGCTAGT
ATTCTTAACATTTAGGCTTATGTCAGAACTCAAATGTGTTGCTGTTATTTTTCTTCCCTT
TGATCACAATATGATTAAAAGGTCATGTATTGTTTTGTCGTAACTTGATGTACAGTAATA
AAGTATTATCATTTAAGGACTAAAACCATTATATACTTGTCAACGGCTCAATGCAATGAA
GGTTCCTGAGGCAGCACTGCTTAATGATTCTAAAAACTGTGTAAAATGCAAACTCAAGGT
ATTTAAGGCATTTTTTACTGCTTTTCTTAATCTGAGATTGAGTATTGTCATGGGACCCAA
TAATAAGAAATTACACATCTAAACATTAAACATCGTCAAATGCATTGGTTTTCAGAAGAT
CATATATGGTGATTAAAAAATAGAAGTATATTGTTTTAACATACCTAGGAAGAAACTCAC
TAACAATTGAGAGATTTGGA
>TRINITY_DN527_c0
ATTCCTAGTATATTCCTTACAGAAATAAGAACATTAAATGATTTGTAAATAACAATGGGT
TTATGTGGAAAGATGCAAAATTGACAAAGCCTCATAAAAAGGGAGAACACCATTTTGGTG
TTCAACTTTTCCAAAGCCTGTCAAATTTTCATGTTCCTCCATATCCCATTTGTTTTTTAT
AAGTTTTTCAATAGTCTTGTTGTCATAA
>TRINITY_DN528_c0
AACAAATAATTTCCCACATGATCTCAACATCTTCACTTTTCTCCTCAAAAATCCCAGCAT
TCCTTTCTAGCAATAGTCCAAAGAACCACACAAACAACACATCTCCAGAGTGCCTGAGCC
ATGGCATTTGAACTGAATCCTATAAAATCAATGCATAAAAAAATTCCCACAAAAGGGTGG
AATAACCCAAATCCTCCTCCATCAAATGAAATACTCTTCACCATAAAGATAGAGCCAAAG
GACAGTGTAAAAATACAATGATTCATACTTTCCTCGGCTACCCTTCACATTACACACCAT
TGCAACCAACTCAGCCTTTTCTTTTGAACCAAATCTTTTTATTAAGTTTTTTTTGAGCCA
ATGTCCATGCAAATACTTTAACCTTAAGAGGCACGCAAGCATCCCAAATCACCTTATGAG
GAG
>TRINITY_DN524_c0
GAGATTCTGATAAGTATTTTTCCTTGGTCTTTAAGAGAGAATGAAATAGTTCTTACCAAA
AAAATAATAAAATTACTTCGTTATTTTTATACTTTAAAAAAAAAATAAATAGTGTGGGAG
GGGTAGATTGGTTACAAGACTAACCTTCGGCTCTATTTGCACAAAGTGATTGACTTCAGG
CTTGAACTCACAATCCCAAGGTTAAAACCACTAAACTAGTGGCCTCCTTGTCTTACCGAA
AACAAAACATAATATTATTGAACTTTCAAATTATCTAGTGCTCCAAGTACAAGAAAATTG
GGACTTTCCTAGAATCATTCCTGCGTCTTGATTCTTGCTGCCCTTGCAGCAGACATTTCA
CATTTGTAGTAAAACACACACACAGAGAACAATGGTAGCCAAAACATTGGTACTTTCCTT
TGTTGAAGATGATTATATGGAGACTTGCAATGCTCACTTGGGAAGAACACAACCAATGCA
GAACAAATCTTTTTTTCTTTTCTTTTCTTTTCATCATACAGAAATGTGTTTTTCTGAAGA
TGTACCAAATAAAAATGATCCTTATTATGCTAC
>TRINITY_DN556_c0
TGTGGCTAATCTCTTCTTCAAGGAAGTTTATAAGGTTCTTGGGGTTCCTATTTTCATTGT
ATCAGATAGGGATGTCAAATTCTTTGGCCACTTTTGGAGGACTCTGTAGAAGAAGATTGG
TACAGACTTACATTTTAGCACTAGCTTTCATTTACAAGCTGATGGCTAAATGAAATAGCC
TTGGGAACCTATTGAGATGCCTACATGACCCTTAGAGAGGTTTCTGTCTTCATAGAATCT
ATCGGATATTCCAATGGGTAAATAGGTCATGCCAACCAGTCAACTTTCTCGACCCGAGCA
CATATGGACGGTTTCGACACATGGGTCAGTTGGCTACGGGTCTGCTGGTTTTCACGAATT
TGCTGTCGAATTTTGGATTTGTTGGTCAAAAACCTGAGCCACCTAACCTGACTGAGATAT
ACTTAAACACTCATCTTATCTACTTATGTTAAATGTTTATTGGCTCTTTAGATTACTCAT
AATCCCCACACTTATAAACACCATAGATCTCTATCACATTTTAGTCAAGTCATCCCTCTC
TCTCTCTCCTTCTCTCTCTCTCCAATCTCTCTTATCTCTCCTTTGGTCCTCTCATCTCCC
TTCACGATTAGGTTTCTCACTTCTCACGAGCTTCCATGGATATTCCCTCTTCTCATTGTC
GTAACTTTGCAAGATTGAAGAGTGAAGATCCCAAGTCCACAAAATCCAAAGTCGAAACCC
TAACTTAGTACTCACGATCTACTATTGCTTTCCTTTTCCATCACTCCTTGAGCATGAATC
ATGAAGATTTGAAG
>TRINITY_DN558_c0
AGTAGAGCGCACACTTGATCACCATTGTTCAGCCTCATATGAAAAATCATTGCCCTTTGT
AGCTTTTTGGGTTCTTTTATGTCTTGTTTAGTAAAAGCCAACAAAAGTTGAATAATGACA
ATCACACCATCACATAGATCATCATCAAACTCAAGTCAACCACTTGCACATCTATCTTCG
AATCCTCGGATTCCATTACCCCTATGGTGCTTTCATTTTCAACCAAAACAACTAACTTAA
TAGGCACATCAATCTTAGGAGAAGGAAAATCCCGAGCATGATGTCCAAACCCTTTCCAAT
TAAAACACTTGGGTATAGTGTTACCTCCGTATAAAGAATGAGGAAGAGTAAGAGTAGTAT
GAGGTGAGCTATCAAGGAATTTGCCACGATTGGAATCCACAAAAATCCTTTCGTTCCACA
TAAGGATTTCCACTGGAGTGTGCAAAGAAGCTCTATTTTGTATTTCTTCCTCTGTCTAAA
GAGTTACTTGTACTACATTTGCAATCAAGTATAGTCTACTAATAGCTAATCCACAAGAAA
TATGAGGAAATATGAGGATTTAATCCCTGGCAATACATAGAGATCATTACATCTTCATTC
TACGAAAATTCAAACTAGTAGCCACATCATATAACAACCTAGTGTACTCCACAAACTTGT
TTCCCTGAGTCAACTAAGTAAACAGTAAGTCGGCTTGCTGCTTGTGGCTTAGTGGAACAA
AGTAACAGTTCATGGCAAACTTCATATCTTCACATGTTTAGATGACAGCA
>TRINITY_DN598_c0
CCGAATCTTAGTTTAGGTCTCTGCTACTTTGTTGGGGTTTGACACCGTATGAATCACATT
TATTTCACCTCTCGGGTGCTCCTCTGTTGCTCAGCCTACACCCTCATTTGCTCGGTGCTG
GTTTCCTTCCAGGTATTCACCTAGGTGACCTGCTGTAACCAGCTCCTCCAAGTGCTTTTT
AAAAGCCTTGCAATTCTTCGTCTTGTGGCCTTGGTCTTTGTGGTATGAGCAACAAAAGTG
CATATTTCTGTGCTTAGGATCTCCTTGCATCTTTGCGGGCCATTTGAACCAAGGATGCTC
TTTTATCTCATGAAAGAGCTTCCAAATGGGCAACTTGAAGATCGTCATTGTAGTAAAATC
CACCTCTGGATCTTTGCTGCTCTTCTTGCTAGCCTTCTCCTGACTCTTAATGGTTTTTGC
CTTCTCATGCTGCTCAACATATCTTTGATCTTCCTCTAGTTTTATATATTGGTCAATCTG
AGCCAGTAGGTCATTCACACCTTTGGGCGTCCTTTTCGTCAATGACTACCTCAACTTGTC
TTCTAGCCATGCTTGATGGTAGCTACCACAACTAACTCCGAGCAAACTTCCTCCACATCG
TGGTAAGTCTCCTAATAAAGCTGAGAGTAAGCCTTCAAAGTCTAATTGGATTGCTTCTTA
AGGGATACTAGATAGTCTATTCCCTTAGCCTGCTTGTTGTTGGTCACAAAATCGAGCTAC
AACGATCTCGGATAGCTGCCTCCAGCTTGCTATCGACCTTTCCTCAATTTTTTCAAACCA
CCTACATGCCAACTTCCCAAGGCTAGATGTCACAACCCAAATTTGGGATATGACTTGTCG
TAAGCCACAGG
>TRINITY_DN535_c0
GAGGGTTACAACTTATGTGTATATATTTTATACTAATAAGATATTTGAGTGTTTACTGTA
GGTAACGAATTATATTTATGTATATATTTACACAATTTGGTTCATTTCCAACTGAATTTG
TAACTATAAAACTACAGACTAAACCGTGACTTACGTTTTGCCTATTTTAAGAACCAGGAC
CGAACCGTACATTGAGAAATCCAAACCAAACGATGCAGTTTGGTCTGGATTAGACTGATT
TGAGGTTTTTTTGCACAACCCTATCTCTTG
>TRINITY_DN534_c0
TAATTGTTAGAATATATTTATATATTATACACACTCCCATAGGCACTCCCAACTTCAGAA
ACTTCTATATGTCCTCGCTCCCCCGCCCCCACTCTCACTTCGTGTAACTAAAGTTGGCCT
AATGGAAGAGGTGCTCCCTTATCAGGCGTGAATCCCTGGGAATCAAACTTGATACCTCCA
ACTCTTGAGCTACAAGGCCCAACCAAGTTAGACACGCTTTTCGGTTAAATCATAAAATTT
GATACAAATTAGAATTAAGTATTCTAATAGCAAAACAACTTAAGACCAAGGGGTTACCTA
A
>TRINITY_DN542_c0
TGACTGGCGAGCAACTGGATCAAAGTTCAGATTCTCTCTTGTCCTCTACTCTTCTCCTTT
ACTCTTTGTGTCTAGATTTGGTGGACACGCATGTCCTCGCCGTGTCCTCTGCAAAAAAAA
TAATTACGTGTCCCTGTGTCCCTAGCGTGTCCCTAGGGCCGACACCGCCACAGTATCGAA
TCTGGCGTGTCCATGCTTCATAGAACATAGTTAACTAAATTTTAAATGTCATAAGTACTT
TGTATAAAAATCATTTAATACAAATACTTGAAGCAAAAAGTCATAATAATACATTTAACA
TAATTTTTTTTAATAAATACGTAGTAATACAAGTACTGGATTATTTTAAAATATAAAAAT
ATTTAATAATA
>TRINITY_DN536_c0
AAGAAAAAATATATATATAGAATTTCTATGTCCCATCCATGAGCGAGGTAATAAATATTT
GTTTACTAGCAAGTGTGAGCTTCTTGGTTTTCAAACATCATATACATTAGTGGATCTAAG
TGTCTAAATTAGGTATGACCGTACGGGTTTTGGATACATATCCCACACCTTTACCCTTGT
CGTATCCAGTGGATACAACTATTGTGGGGGAAATAGAAGAGACCATGTTACGCTCGAAAG
GACGCAAGATTCATGTGTGTTATGGTTGCAATCTCGCAGTAAACTTATTTACCTGTTTAT
TCTTCACTTTTTTTCCCCCCTCTGTTTATTCCTACTCTGTTGAATTTCTTGTACTGCCTG
TCGAAGTCCTGCTTTCTTGCGTCAATAACATTTCCAACCCTTGCAGGTATTCCAAAATTT
CAATTTCCATTGGTCTTCA
>TRINITY_DN539_c0
AACACAAAACATCATTGGATGGACACATTAGCCAATCAATCGTATCCTGTGGCATTGGAA
ATACTATTCTATATTGGATTTTTATTGCTTTTGCTGTCAAATCGCCGATTATACCCTTAC
ATACATAGTTACCAGATACCCATGGAGAAGTGCATTACAATACTTGTATGCTTTAGCTGG
AATCTTATTAAAAATGGGAGCGTATGGGTTGGTTCAGGCCACGTGCTGTTCCAAACCTAC
TAGATAATTTCTGCTATTTTTGACGTTCTATTTAACTTTAAAATCCAAAGTTTGATTGTT
GTCTAGACTCTTAAAATCCCACATGTTCTTCCTTTTATTCATCTACAAACTTTGCACTCT
TTCTTCTATCATTTAAAGCCATTCATAAGACTGCCATATTTGAGTATTCAAAGCTGTCCT
CCATCATCATAATGTCGTCAAATTGAAAAATGAAGATGTATGATCATGTAATTCCTAAGC
AAGATAGTATATATGTATGATTTCCCTGTGAAAATTTGATAGGTCCTTTACATTGTGAAG
TCTACATTGAGTGTTAATCTTGTTCTTCAAGTGATTGGTGGTCTCAAATATTTATTACCT
TCCCTTTGTTACTATAATTACACTTGTTTTATTAGAGAGGACGTCTCATTAGTTGTGG
>TRINITY_DN537_c0
TCAAAATCTGTTTTTCGTTTTTTTTTTTCAATAAAAACTAGTTTGTTAAAAAAAAAATGA
AAAAATAAAAAACACTCATCATTTCATATAGTTTTCTCTTTTTTGGGGGTGAAAATAATT
TTTGAAAATTTAAAGATATCTTTTTGCTGTGTATTTTTTGTCAAACTAGTTTATATTTTT
TCAAAATTTTTTTTCAGAAAATAGATTCCAAAAACGAACCCAAATAGGGAACAAGGTTAC
CAATATTGGAAAAGACTTATAAAAAAAGCTTATTACATTTTTCACGTGAATATGCACATC
CAGACTCCAAAATTAAAGGAAAGAAAAAATTGGTTTAATTCACTGGATTTATGGTTTCTA
AGGAAGTGCCTGTTTCTTTGTTTTCTCCTTTTCTGTTCTTTTAGAGCAGAAAAGTTTTCA
GTACTTATTTTCTGCCTCCCATATTTCTTGCTATTAATTTGTCATTAAGAAAGAAGATTT
TATTGAGAAACAGAAATGTATGTACATATCAGTGAAGAAGTGTCATGTCAAGATTATTAT
AAAGAGATGACCATCATAGGATGCATATATCCTCCCAGCTGTGTGTTTCAGTGGTAGAAA
TAGAAGTAGGCATCAAAATTCATGTTGGTTACTGATGCATTTAGCTCTGTAAGCAGAGGG
AAAGCTAGTGATCTTTTTTGTATTCCAGGACATCATGTAGCTATCATCATTGTGTTTCTA
TTATATTTCATGATATGAGATGAATGAGGGGTTCTGGCCAGTTGTTTATGTAGAAAGTTT
CTACAATTTCTAGGGAGCTGCAGCCCAAAATATAACCTCATTGATCAACCCCATATTCTT
TGCACGCTTGAGCACACACACATATATAGCAACAAAGTCCTAGGAACAACTAGGTTCACA
ATGCTATCTCTAGCATCTACTTGATGTGAAGTACCATATGCAACATTTGATTTCGAAGTT
CTGCAAAATTCACGTCTATATTAATATGGTTTTCTTTTGAGTCAACTTATTTCTCATGTT
AGTTACTAATTTCACTTGTATCTGTTATTTATGACTTGACTCTCGAGTCTCAACTCATTT
TATACTAGGTTTAGAAAGACTTGCCATCTTATATCCTTTGGATGCCCTATTTTAGTTCAT
ATGTAAGGAAAAAAAATTCACATGTATTGAACGTTTTTCTATTCTTTTTGTTGCAATTAT
AATTATAAGTATCTTGTTGTATTATTATTTTGATATAAGTGATTGTTGTTCCCCTTTTTA
TTTAGTTCCTAATATTGATATGATGTTTCTATCTGATTTAAATTAACTTAATGTTTAAAT
GAAAATTATAGATGTGGTGGCTGATGGTACAAGAGAAGCTACGTTACAAAATGAAG
>TRINITY_DN545_c0
AAAAAAGTAAAGGAACCTTGCACCTTTATCCAAAGACTACCCAAAAATTCATCCCAACTC
TGCTTGTTCACATGCAATTTTTTTCAAATATTCACACAGGTCTGTTCCTTTCTATCTCCT
AGTACCAACAAAGCTCAAACATCTCAAAATCATTTCCTCCGCTATTTTAAGAGCCGATAT
CATCAAAACAAGCAGCCGTGATTATGTAAGGATTAAAAGCTAATCAGGTATACAAGATTT
GATATTTAAAATGATGGCTAGCTTCTTTAGCTTATCCACGGCAACCAACCAACCATGTGT
ATGTGGCTGTTTGTATGAGAGAGAGAGAGAGAGAGTAATGCTTGTTCAATACTCATGCAT
AGGGTGATTTTTCAAAGAAAGGTAAGAACATCTGTGCTCCACACTGGCAGAGTTATCCTT
ATCACACCATTGAAAAACATGACACCTTCATATCATCTAACCTGAGCAGGTTCAACTTCA
CCCTGGCAGCCCAAGCCAATGCAGTTAAGTTGGGTGAAGATTAGGTTTAGATGGGCCTGG
GCAGACCCTCACTCAACCCAACCCACATGAGTTGTTGCCCTAACACAGGACACAAGAAAT
TGTAATAAAAAATGCAAAACAAAAATCTTCTATTTTTGGGGGGTTGAAGATTAGGTATAA
ATCAAATTGTACTAAAAAAATGCAAAATAGTCTGCATTTCCTTAATTTGGTACAAACTAT
GCACAAAATTTCCCCCAAAAATGAAAAAGGAGGAGGTAGAAAGAAGTGGAAAACCCCAAA
ATATGCAACACTAAAAGTCCCTTAAACTACAGCCTCATCAACTTGTTTTTAATAAACAAC
TACAACAACCTCATTCAATGACTGCCTATCAATCAAAGCTTGTCTAATTCCTCCTTTTTT
CCTATAAACCCAACCCCATATTCTATATTCA
>TRINITY_DN502_c0
TCTACCCTTCCCCACCCCTCCCTTTTCCATAGCCCCACCCCTTCCCATCACCCCCACTTC
CTCCATTTTCTTCTTCTTCTTTGCAACATTCTCTCATTTATGGCTCTCTTTGTGTGCAAC
CGAATGGTGGGTAATGGAGTTAGGGTTAGGGTTTGAAAAAGAGGAATGGAAGGAGTGGAA
GGGACATTGAGGTTAGGATTAGGGCTTTAGATGGAAGGAACTGGAAGGAAAGGAAGTAGA
AGAAAAGGAGAAAGGGTGGCAGATGTGATACTGACAAG
>TRINITY_DN501_c0
AAAAAAAACACAAAGGAATCCCCTTAAAAGGAAATAATATTGTAGCTCAAAAAGAAGACA
GATAACAACTTCTATCCCATAAATCTTCGAATTCTTCAAACTTATCATTAAAAATCCTTG
CATTTCTTTCCAACCAAATCACCCAAAAATAACACAAATTACATAATTCCAAAGCCCTCG
AGCCTCCTTGTTAAGACCAGCCCCTGTAGTCAATCAATAGAATTTGAATACAAGTAGATG
GTGCCACCCAATAAATCTCCACCAACTGATATAGTTTGTACCATAATGCCATGGCCAAT
>TRINITY_DN503_c0
GTGTCCGTGTCCGTGTCCGTGCTTTTTAGATAGTGATCCCTGGCTATGTTGACAATATAA
GCATTATCTTTAAGAAAGAAAGATTGTTTCTCAATGAGATTAGGTTATCTCACATGTTTG
AATGGAATTTGGAGTTCAAATGATGCCTCTTGCTATGTGTCTGGACTTATTCCTATACTA
GTTTCCCACACAAGCTCTTACTAGCAACTAAGAAGCACGAACATGGACATGATATGGATT
TAAAAATGCAGGACAAAACATGCGAGGAACATGCACAAAAATATATAGATTTACTAGATG
TCTTATATTTGAATATTTCATTCAAAGATACTAAAATATTGCAACATAAAACTAACTAAA
ATGAATAATCGCATATTTTGTAATATAGCAATCATAGTTACAATTACACTAGGCCATCTT
ATACATAACAATTACAATTACAATTACAATTACAATCAAGTAG
>TRINITY_DN504_c0
GAGTTTGTCAGACTACCTGCATATCCTCGCCCCTGCCATAATATTGTCCGCTTTGGTCAT
AGCTGCACGACTTTGTTCTTCCCCCCGATAGGCGTACCTGGGCCTGGGGAAAAAGGCCTT
GTAACAAGGAGATGGGCCAGTACGCTTTATGAGTTGGTTGCAGTGTCTCTCCCTAGTCGA
TGTGGGACCTTTTGTATCCCAACATAGCCCTTCAACATACTGGGCTCGCATTAGCGATGA
GAGTTTGTTGGACGACCTGCATGGGCCACCAAACGCTTTATAATTTGGTTGCAGTATCCC
TCCCTGGCCAATGTAGAACATCTTGTATCCCAACAAATGTTATATAATTTTCT
>TRINITY_DN544_c0
CATCAATTCTGCCTCAACCAGTTCTTCCCAATTTTTTTCCCCAACGTTGTTCCTAAAAAA
ATAATTAATTAAATAAATGGACATGCCATGTGGTCTGTCCCATACATATCCCCATGTCCG
ACACCTGTTTTGGAGTGTGGTGCTTTATAGTTCATCCCTGTATAGTCCTTATCTGTCTCA
TTTGCAACCAACACAACATCTAAAATCTGGTGTCCCTTGAGGCAGAGAAATGGTATCCCC
CAAATCTTCCTTCAATCTTTTGATAAGACTTCACCCAAAATTTTATATAAAGATGTAACC
AAATTGAAG
>TRINITY_DN550_c0
GTATATTTCACTCTTATCATATGACATATGAATGTTACAGCCTGAAAAACAATATGAAGA
CCACATGAATCCGAAGATGCAACCTTTCGTTATTTAAAACCATGCTTGTGATCCCCAACA
TTGGAAGAAACTTATTATGGCAATGGCATCAGAGTAGCATGCTGAAGACAAGAAACTATA
CAACTACAAATGCAATTAAAATTTATAAAGCTATAAAAGAAAGAACATAAAAT
>TRINITY_DN507_c0
GAATAACCGAAAAAAGAACACTTGCAAGCTCGGGGAGATTACTTATCCAAGCCAAGGTCA
AGAACATGCATAAAAGCCATACAACCAAAAATACAAGGAAGAGGAAATGAAGAACGATTG
GGTTATAACTGAGGAAAAGGGGACTGGTTATTTAACAATATCGAAGGCATGCGATTAATA
AGAGAACAAGCAATGAGCACAACATCACCCCAGAAATGTTTAGTGACATTCATATTAAAT
ATTAAAGTGTGAGCAACATCTAACCAAGGGTGGTGTTTCCTCTCAACAACACCATTTTGT
TGTGAGGTATAGGCATAACTAATTTGATGAATAATACCATGATCAACACAAAAACTATCC
ACAACAGATTGAACATATTCTAAGACATT
>TRINITY_DN505_c0
GAGACCAACTTCAGCCCCTATTCCTAGGAGAGTTAGGCCCAAGATGCATGGTTTAAATCC
ATCTTCCACTACCAGAGTTACCCGTAGAGTGAGCGGTGCTAGTAGTGTTGATGATCCCTT
GATACCCGCCACATTAAGTCCCTAGTGGAGTATAATGTGGGCAAAGAGTGTTAGAGGTAG
CCGGTTGTGGACCGCTGGGAAAATGGCAGGCATTTCAGTGGCTCAAGATCACCAAAGGTG
GTGGAAAATAAGACCAAGGCAAACTTAAAGAAGGCAAACTTAAAGATGGAGAGTGTGGCA
GTGAGAGATCTTGAACACTCCAGGATTTTTGTTGTAATGGATGTGTTGATATCATGATGA
TAATGATATATTGTTGTGGTGCTACATTTATGATATGTTATCTAGGCTCCTGG
>TRINITY_DN500_c0
AAGTGTTGGCCAACTAAGAAATAACATGTGCATAAAATGAGTGTAGCTGAGATGACAACG
CTTAGATGGATGTGTGGTAAGACTAGAAAAGATAGAATTAGAAGTGAATATATTCGTGAA
ATGGTACAAGTAGCGCCTATTGAAGATAAAGTGAGAGAAAACAGGTTAAGATGGTTTGGT
CATGCACAACAAAGACCTATAGATGCAATGGTAAAGACAAGTAATAGGATCACCATAGAT
GGACATGCTATAGGGGTAAGGGAAGACCTAAGTTGACATGGG
>TRINITY_DN500_c1
ATAAGAGTTAACTTAAGAGTGGCTTTTTTTTAAAAGATTGAATTAGTATTAATTTTGTTA
ATTTTGATTGCTTGTGAATATAATATTAATCTACATAGAAAATAAAAATATATAAAATAT
ACTTTTTATTGCTGTGTCCCGGTTGTGTCTATGTCCCCCCCTTTTTTTTTTTTAAATTCT
CGTGTTCTTAGAATCAATGTATGGTAAAACTAGAAAATTGTAAGTAGAAATAAATATATT
CATAAAATAGTAGGGGTAGCACTTATTAAAGATAAGTTGAGAGAAAACAGGTTAAGATGG
T
>TRINITY_DN506_c0
AGAGCCAATCACAAGGATGATCCTTGGAATTGAACCCTAACACGGTGGCGGTTGTTCAAA
CTAGAAAAACTCATCCTAAGTAACTAGTCTTAAAGAGAGTCAAACTCAAAACTGAAGTTA
ACCCGTTAGGTCCTTGCTGCTAAAATCTAAAGGTTTACTTGCTACTAGTGAAGATAAAGC
ACACTTGTTATGAGTCTGATTATAATCATGTGTATATTTTATTTGTAATTTTTTATAATT
TAATTCTATGTACTTAGTCAAATCACTCAAAATAAAAAATAAGAATTTTGTAGCATCATT
TACAGAGGCATGGTGCAAACTTTTGACAATCCCAAGCTAATAAAACAAAGTTCAACTTCT
TTGACAAAAATCTTGACTTGGTTTCTAAGAACATCTCTAGCGGTCTTCTAAATGGTTTGC
CATTATCAAAATTTGGCAAAAATCTTTAAAAAAACATAACTCCTCTGCTATAACCTCTGC
CAAATTTTGGCAATGCCAAACTTGCCAACTCATCAAACCAACTTATCCCATCCTACTCCA
AAGGTTTCTCGGCAAAAACAAAAACAAAGAAAGAAAAAACCAGAAATGCACCCCATAAAT
TGGGACAATTTTAACAACACAAAATTATCAGAAAAATAATACAATAAATAAGATCTGTGA
AGAAAACCATTAGTA
>TRINITY_DN586_c0
AAAACAACGTAAATTTATAGAAATTAGTTTTATATTACATTTTTTTATTATCTTGAATAT
ATATGACATAATAAATGTATAAAACTATATATTTTGTGTGAGTCCCCCACGTGTTGTGTC
CAACTTTTTTCGAAAATTGCCGTGTCAGCTTGTCTGTGTCGTATCTGCGTTGTGTCGCAT
GTTCCTGTCCATGCTTCTTAGGTCAGTTTAACAAATAAAGTTAAGAAAACAGTTCTCTCA
AGTCTAAGCTTCATTCATAATTTTGAATTTCCTTTTTCAAGATTTCATTATTTGAATTCT
TTTTCTAGAAAATAAATACTGTTATAATTTAAGGTTTATATTTACTTTGGTTTTTTCTTC
AAATTCAATAGATCAACAATGATGTTTTCCTTTCTCTTTTTCAAATAAATACCGTTCTTT
ATGATAATTTAGTGAGCACAGGTTAAATATTAGTGAACACCTTGAAGTCCTTCATTGTCT
AAAAACACGATGCCATTTGTTGTGAATATATTAGAGGTTGGAGATATTCAACCAAACTCT
ATCTGGAAAGTGGATTTGGAGGTATTAATATGAGCATGATAGATTTTGGAGGGTCATGTT
CAAGTAAAGTAGTACGTAGAGGAATTGGACCTCTTTGGAGGTTTCTATGTCACATGGTTA
GTGGCTTTTGAAGGACATTCAAAATTTTTGTGATGTTTTGTGGGTCATCAAGATGTGAAG
TGGGGGTGCATAGAGGTGAAGTTTTGGTATTGTGTGGTGTGGGGAGGGGAAGCTAGAGGT
TGCCTTCGTTGCTGGTTAAGGATAAAATTTGAAGTAGACAAATGATGCAAAAATTCAATC
ACACCAAATGCACACACTAATTAATTTTGCTCCATGGACAAAAGATGATCAAGAGTGCTT
TGGGGCCTAAGTTTTTTCTCCTTTTAAGGGTATTCCTTCATTTTGATTAACTCCATGGGC
AAAAGATGATCAAGAGTGCTTTGGGGCCTAAGTTTATTCTCCTTTTAAGGGGATTCCTTT
CTTTTTGATTAATAGGGATTGGAAAGCTGTGTGATTTGCAACTTTTTTCTTCTTCTTTTT
TGCATCTTTGATGGAATTTTTTGTCCTCCACCTATTTTGTACACTATTTTTAATTATTAA
TAAAATTCTTTGTTGTTGATCAAAAAAAGATGATAGACACATGGGGGACACACGGAATAT
ATAGTTTATATGTTTATTATATGTCATCAATATGAATATTTCATTAAAGATTATAAAAAA
ATGCGTCATAACACTAATTCCTGAAGTGTAAATGA
>TRINITY_DN547_c0
TCTGAATGTCTGCATCTTTCAAGCAGTCCCCTCCAAAAAATGAGCAGAAGTCGTCTACAT
GTTTTCTTTGAACTGCCAGTGTAGGACAAGTTCAAATTGGTCAGTAAACAAGTTCAAATT
GGTCAGTGGACAAATTCTTTACAAGAGAACATCAGGTCAATACAAAGGCCCTGTTTGGTG
ATGCAGTGACTTCTCTAATGAACGGTTTTTCAACTAAGAGCATTGTAGAGAGGTTTGATA
CTGTTTGGTTTCTGCACCTTGTGAACAGCTTTTATTCTCCCTTCTGCCAAAGGACCTCAA
TTACTGCTTCACTTAAAAGTGTTTTTTTTTTAAGTTAAACACACAACACCACAAATGGGG
CCTAAAAATGAAAATAATGCTGACAAAAAACGCTGAAGGTAAAAATAGAAGCAATATGTG
ATGCCCACTATCAGAAATCTAAGCTGAACAATCCAAATTTCATGATGGCCAAAGAGAACA
CCCACGGTTCACCTAAACAAAGACAATTCCTATCAATTTCTTGCAGTGTTATTACCAATT
CACATAAAATGAAAATGCTGCAACAAAATAGCTGTCACAACCTCTGTTGTTAGTATCATA
CGATACAATACACATAATAATTGATATGAACAGGTCGGTGAATCTAACATGGCCAAGAAT
CGTACCTGAATTGATGAATTGAATTGTTGAATCAAAGAATCACACGATTATTTATCGAAA
TATTAAGATTCAATATTTGTTTTTTTTCTTCTCTCAG
>TRINITY_DN508_c0
TTTTTTTAAGGGTAAAATGATGTTTATGAACTAAAATATAGCATTTTAGGTAGAAAATGG
AAGTCTTATGCATATTTATATAGTAAACTCGATTACTTATACATACTTGCTGAGTGCATC
TTTAATTATGCATATCAAACACATATTGCATACCCTTGTTCAATTGTAAAGTGTGTGACA
CGGGTACTTCACAAATATAGAAAAGTCCATGTAACATAGATGGTGAGTATTGAACAGAGG
ACTTGCTAACTTTGATACTATGTTTAATTGGTAACAACTATCTCAACTAAAAGTTCATGT
TATTAGAGATGGTTGTAATCTAAAAAGCAAAGATACTTCTAAGGTGTTGTGTTTGTATTG
GATAATGTCAGATACCAACACTAGTTGGACATGCCCTAACATGTGTCCAAATATATAGCC
TATTATTTTGTAATTGTTTAGAACTAGACATGCTTCGGAACAGTTGGGGGACACACGTAT
GCCATTTAGATATACACAAAACAAACCACAAGTTTGAACAAAACAATTTGGGAG
>TRINITY_DN510_c0
AGGAAGAAGAAGAAAGGAAAAAAAAAAAAGAAGAGGCCTTATCGACTCTCAACAAATTCA
AGCTCAATCTAGACCAACAATTCAAGCTTTGTCTTTGTAGTTGCCAAATCATGAACAAGA
TTAGCTCCTTCGAGCTCGACGTCACTTTTCGTTCTCTTTACACTTGCGAAATCCTTGCCC
CAAATCAAAAAGGGATTTTACTCGACCCTCTGGCATGCAGTCCCCCTTCAACAAAGTATA
ACAGATCACTCAAGGCACACATGGCGAGCCCTAAGGGCACCCTATTACATTATCCTATCT
CGTAATATCGTTATGCCTAGCCTAAGCGGGGGCATAACACCAGCCATTGATGCTCAGCT
>TRINITY_DN511_c0
GAGGGATTTGTGTCTTCTTCGTTTTTTCTTCTCTCTCATGCTCATTTTCTCTCTTTGTTC
TCATTGCTGGAGAAAACCAGCGCAAAAGACTAGCGCTGGTGACTTCTCTCTCATGCTCTC
TCTCTCTACTATTAGGAAGCTACGTCTCATGGATGAAGGTTGGTTATTTTTTTTTCCTTA
AATTAAACCATCAAAACGACGTCGTTTTGGAGGATGATCGTTACAACCATCAGATCAGCC
ATTTAATGACGTGTCAAGCTGTGAATAAATCACAGCAGATCACAGCAGCAAAATTTTACA
ACAGAAGATCTACTCCCAAAAATATTAACCTGATCCAATAATAATAGCTTATTGTGTTTG
TTAT
>TRINITY_DN516_c0
TTTGAAGTGTCGGTGCTTCATAGGTGTAAATGATATTCCTAAATTTATTTTCATTAATTA
TAGTGTTTGGAATGTTTGCTAAGGAGCTTCAGATTTGATACAATTGCCAAATAAAAAACA
GAAAACTGCACATTATATTTGTTGTCCTTCGGCATGCATGATGATATTATCCAAAATAGC
AAATGACTGGAGAAAGAATTGTCAAATGTCTATATAAAGTCATATAATGCTTATAATTCA
ATGGAGAATATGTTTTAGAATTTTCAGAGTTTTGAAGCCTAATTCTACTGCACTTTTAAC
CTCTAGACACACATAACCAGATCTGTATTAGCCCTTATTCAACCCTGAAGCACCTAGTTC
CTCAACCCTAGTACCCTAGCTTGCAAAAGAATACAAATTAG
>TRINITY_DN513_c0
AAGGACAATGATTGATTTTTATTCTCGGTTGTCGTAGAACTTGACTGTAATGACAAAATC
TATTGGCGTGGAAAGCATATCCTTGAATTCATCCAAATGTATCTTCATAAAGCCTTCTTT
GATATTTCCAACAATAACCTTGACCCCTTTCTCTTTATCATTTTTTCCCAACACAAGGTG
ATATTTTGATTCGACTTTGGCCTCTTCATGGATTATAATTGGAGCAAATGCATTAGTGAC
TTTATGGCCGCTACATCGCAGACCTTGGGTTGCAATCTTGTGACCTCTAAAGTATATCAA
GTTTTGGACCAGCAATTGCTCTTTTCAATTCATTGCTCTTAAGAGCAGAAGGAACACTGG
ATTCTCTGGTTTCATTCCTAGCCTCTTCAAGAGCTTCAATTGGAGGTTTCTTAATCCTTC
A
>TRINITY_DN517_c0
GTGTGTATCCTCCACATGTCGTATACTGCATTTTTCGAAAATTGACGTGTCAACGTGTCT
ATGTCGTATCGGTGTCGTGTCACATGTACGTGTCCGTGTCCATGCTTCTTAGCTCCAACA
TTTTCCCAACAATTTACTATCATAGCACTTCGTATATCTCAATCATCATTCTTCCAAGCT
ATTGAACTTCAAACTCAATCCCCATAAAATGTGATTTAAGAC
>TRINITY_DN514_c0
CAGAAAGCTATTTTTTTAAGAAAAACCAATTTTGTCATATCAGTATCACTTTATAGAATC
ACAAGGTAACACCCTGCCTTCAGTTTGCAGAATAACAGATTTTACAATGAAGTTATTGAT
GTATGAAATGACCTTTATTTAATGTGTTTGTGTGTGCGCGCGCGCCAGAGAGAGAGAGAG
AGAGAGAGAGAGAGAGAGAGAGAGGCATACATATATAAGATGTAAATCTAAGAAGCGTGG
ACACGGACATGAACACGACACGCATGTGCAAATTTTCAAAAAATGTAGGACACGACAAGT
CGG
>TRINITY_DN512_c0
TTGCTAAGCCTTAAACCTTAGCTACAAGTTCTTCAACTTCTTCCCAAGTTGTTGTTCAAA
CCAAGTCTTCTATTAAACCTAGATTTGGAGAATATGTCTTAAAGTTAAGTGCGTCTATTC
TCCTGTTTCACATTGAACCAGCTCACAGACATCTTACTCAAGTTAATGATTTAGTTCAAG
CCTATTTCCCTGTTGGAACTCAGTTTGAATCAAGTCATCCAAATAAAAGTCTATCCTTTT
ATAGAGATATTTTATATCACCACAACTTGATCTCCATCAAGGGTATCCTTGTTAGATCTA
ACCCACGGCAATCCTATACGCATTCTCTTTATATTAAAAGTTTGGTTTCTGTTGATGATT
GGGGCCACCATTCCTTTCTCAGAGATCTCCCAGGTTACCAGTTTCAATATAATTCATTCT
TGGTGGATAAACTTTGA
>TRINITY_DN509_c0
GTTGTATAATTGCTATGAAACACCGTTTTGACATTGTATGTTACATATAACATCATTTTT
ATCTCACATAGAGATTAAAAATATGAACATATTTCTTTTTTTTTTTTCTTTTTCCCCAAT
GCCGCGTACCCTTAAATTTGAGGTTTGATGAGTCCAACCTCTATACGCACCCGTACCCAA
CACCATACCTGAGTCCATGTAACACAGATTACAAAGAAACAATGCGGATGAGATGTCCCC
CAAAAGACAAGCAGTTTGTCTCCTGTGGTTTATCTGGAAAGAGAGAAGCGGAGAGGTTCT
TAAAGAAATATTCTGTGCCAAACATCAGAGTAGAAAATCTCATGGATCTGAAGCCAAGAA
TTGAGATCATGGCCTCTGGCTTTGTATACTTCAAGTATAACTTGAACTTGCACTCTTAAT
TTCTAATAAAAATTATCATATAATCATCTAAGGTAATTAATTTGACAGGTATGGGGATTT
AAAAAAAAAAAAAAAA
>TRINITY_DN509_c1
TCACATTTTTATATTTTCAATCTATTATATAAGAAAAAATGATGTTATATGTAACATAGA
GTATCAAAAAGACATTTTACTCATATTTTAGCAATTACACAGCAATATATACATACAATG
ATAAATATATAAAAAAATTGTCCGATGAAAAATATTGGACACATATCCTACACCCTTATC
CAAGCTTCCGAAATGGTCCACAAAGTTTGGAGGACAAGTATATCTTGAATGAATGGAAG
>TRINITY_DN515_c0
GGTGTGTTTGCTTTGTTCACATTCACAAACACAATTGTGGAAAGCTTGACCCTAAGGCTA
TGAAGTGTGCCTTCATTGGACATTCTCCTTCTCAAAAGGGCTACAAGTGCTACGATCCTC
AATCTTGTAAGATGTATGTTAGTATATATGTGACCTTTCATGAATCTAAACCCTTTTTAG
TTTCCTCTCTGTCATCTGTTTAGGGGGACAATAACATAGGGGAAGAGATGACTTTTTAGC
CTCAGCAAGATTATTACTTATCTTTTTTATGTCTTACTCAGAGGCAATCATTTGCGATGA
AGGGGAGTAAGTGACATGTTGAGGATGTGCTTGAATCTAACATTGATGGACAATTGCATT
AGATGGATCTCAAGACCTATTCACCGTGTCCGAAAGAACAGACCTCTAATCTACCACCAA
GCCAACCATCATCTCCACTACTAGTTCCAAATCCTCCTACTCAACCTTCAAATAATGAAT
CTCCTATTAGTACTTCTGTTAGAGAAGCTCAGGATGATAGTAATTCTAATCTTCCTATTT
CTCTTTTTATTTTTCTTTTTCTTTTTCTTTTTTTTCTTTTTTCTTTTTTGATAACTGGGA
ACCATGTCCT
>TRINITY_DN548_c0
GCCTATATAACAGTAAGTTACAAACTCGCACAACAGTGGAGATTCAAACCCATACTCCTG
ACACTGAGTATAGTTCAGCCAAGCCTGGAAAGCTTGTCCTACCAACCTTACTGTGCTTTA
TCACCCAAGTGGCTCTCTGACACTTGCATAACATTAATGCTGTGTTTGAAAAATCGATTT
GGGTTGGGATTTAAAAAAAACGCAAGGAAAAAAATAAGGTAAATGTAAATAAAATATAAA
GTAAATTTTTTCTCAATTTTCTTTTTCCTTTCCAAATCCCCATTCAAATTCCAAACCCAA
ACATAGCACAAGGGTCAGCATCGGGCCAACCCAAACTTATTTCTTTTGCTTAACAGTCAA
CCACGTAAAGTACATAAGCCCTATTTAGCAGAGCTTATTTTCAACCTAAAGCTGATTATA
GCTTAAATTAAATTATTT
>TRINITY_DN597_c0
TGGTTTGCAATTTGTGAGAATTATGCTAGCTACGTAATAAATCATTGATTGATAATGAAA
GCTGTGGCTCAGTTTTTCAAAGTAATGGGAGAAGTGGGCACACACAAAAAGGGTTTACTT
GTTACTGATATGATCAGCCTCTGTTCTTTAGATGCCATGTTTCACTCCTAGTATCATAGA
CCGTGTCAATGCATAGGAAATGAATGAATTTGCATACCATTAGTTCAATGCTAAATAAGT
GAAATAGAAAAAGATAAACCATTATCTCATGTCTTCTTAACCCAAAATGGTTGATGAGAG
GAAAGGTTGGGACCACAATTACCAGAACTTAGCATACATGATAACGACAAGGAAGGCATT
GCTGTTACTTGCTACACTACTAAAAATTATACTTAATCTCCTATTCTGCCCAAGCTTGGC
TGAGGAAGAGTTATCCCACCCCAACTAATCTCCAAATAATGCCAGATTAG
>TRINITY_DN540_c0
TTTATTAAATGGGGCTGTTCTACTGAAGTTTTCAAATTATTTTACATCTGTCTGTTAACA
CTGCATGTATATACTTAAAAGTGCAAATGCTACATTAGCATGAGCTAATAAATGTCTCTG
ACGCAATTCAACATCTTTCTAAATAAATGTAACCATTTATAATTTCTAGGATTGATTATC
CACAACTAAAAGGAGATTGAGAACGATGTTGCCCACATACATAAAAAGCAAGTCGGATAA
AGTGAGAGTACTTTAGGAGTGCTTTTTAAATATTGAATTATTCCTAAGTTGAGGGGAACA
TTTTGTTAGGCAACAATAAGGACAGTTATGTGGTAGGGTATGACGTGTTAGGCTAACATG
ATTAAAACATGAGTAACTAAAATAAGGATATATGACAAGTACCATGAGAGAAAGAGAATA
GGAAACTAGGGCTCAAGGTTAGCCATTGTAGGAATTTTGGTAAGTTTTGGTTATGAAAAG
CTCCTAGGGTTAGGGTTCTCTAAGTTAGAAGATGTGATTATTCTTTGGATAATACAATAC
AAGTTTCCTTTCCAGTTTGGATTGACTAACATGGTATCAGAGCAATGTCATTGCGGTCAT
TGGACTCGTCATCGATTCTCTCCCCCTCTTCTTTGTTAAAAACTCTTGCCGAAACCCTCA
TTGAAGACCCTCGACTACTTTGTCGAAACCATCACCTTGCCTTGTCTCCTTTCTCGCACC
CATTTGTCAATCCTCTTGTCCTTGTCGGAAACCCTCATTGACCCTTGCATCTACAAACGA
AAACCTTCGCAAACCCTCAAAACCTTAGGTTGCAATACCTTTGGCCCTTCTGCCGCCCCT
TCAAAGCTCTCTCTCTCTCTCTCTCTCTCTCTCTCTCTCTCTCTCTC
>TRINITY_DN543_c0
TAATAATTTTAAAATAGTCAAACTTCTTTCTAGTACACGCCCAACCAATGATAGGCTATG
AGAGACCTATAGGTACTCCAACAATAAGGGGTGTTTGGAACCGGCCATTTTAGCCAGCTT
TTTTTAAAATAGTCAAAAAGCCAAAATAATATTACAAGACAAAACATAATAATAATAAAA
TATTTGTAGGATGAAATTACTTTTTTACCCCTAAAAGTCACATCAATTGTCAAACACAAT
CATAAAAAATTACTATTTTTTTTTGTACTTCCGTCTCTGCAGCCGTGCAGGCTACAAAGT
GATGTGACACAATTTAGGGGTAAAACTATA
>TRINITY_DN595_c0
GGCAAAAAAAAAAAAAAAAGTTATAGTGTGAATGTTCGCATTGCAAATATCGCCATGATC
GGCGCCATATAAGATTACATATAGACTTCAAGCATGTATACCGTGAATGTAAATGTTGCA
GTGTGAACATTCACTGCAATGTATACTTTTGGCAAATCATCTTGTCTTGATCGTATTTCC
AAGCCAAAGCCGTCAAAGAAGGCTCTATAATCCCACCTCTAAGCCTCAATACAAGATGAA
GCGTCGATTCTGTTGCCGCCGGGCGACGAAGGTTGATCGACAACATTGCATGACGGCTGC
GCTTGGCATAGATCGAGAGAGCTATAGAATGGAAAATAGAGCCACA
>TRINITY_DN593_c0
CAGTGAGTAAGGAGGGAGCCAAGAGTTTGATCTAGGCAACCCAATGAACATAGGCAGGCC
AAGGGCCTGACTCTGCTACTGTTGGGCAGGTAAGTGAGGGAGTCATGTTGTGAGCTTCCT
CTTGGGATGAGGTATAAAGGAACATGGACTTAGGGTGGGGCATGATGCTGCCAAGTGGGC
CTAGCTCCATTTTTGGGCCCTTTATACTTAGACTCATCCACCCTTGGGGCTTTGCTTACT
AGGTGGCTATGCCACTAGTAAGCTGAGTATTTATGTTTGGCGGTGTGTATGCCACCGCTT
AGGCTAGGCATACAACCCTGATTGATTCTATGAAGTTGTGGTGCCTTGTAAGTCTGCCAC
GTGGGTAAGGGATTTCCACGAAACAGTCATCCTTGTCGGAATAGTAGTATGTGCATGGGG
ATCCATCTGGGTAATAGGAGAATTGTGGAGCACCATCTTAATTGTATAGCATTGTCATCA
TGTAAAGGGGCCCTATGCCTTTCCGTGCTTGTTCCTTCAAGATCCATTCAAAAAATTTCG
AGAAAGCCATGTAAGATGCGTAGTGTGCCCAAGACACCTGGTGAAGGGTAAAGGTGGAGT
TGTCGCTTCGTCTGCCGGCGACATGGTGCGGGTGGGGAGGCATGGGTACTAGTGATGTGT
TACACCTAATGGTAAAGGAGCGAGGAGTATGTCTTAGTAATTGCTAATAGCTTGAGGGTT
TTTGCTTTGCTTCTCCTCTCCTTTTTTGGAGTTCTCTTTTTATAGGGGGGGCTTTGCCTT
GGGAAGGAATAAATGGGGAGAAGACAGCTCGTAGCTAACGGTTATGACAAGTCACAGCTA
CACTGCCCAGAATCATCTTTTGCGAAATTAAGGTTCTCATGAATCACTTCTGTGGCTTTG
AGGTACTGAGTAATCACAGCTATGAGATTTTAGGAGAAATTAAGGTTCTCCTGCACCATT
GTTTTGAGCTAGCTGTTGCTTTCTCTTGCTATGGTTACCAAGAATCCTATCTGGTCATGG
CAGGCAAGCATCATGACTATCCAATCACATCTATTGATTCTTCATCCAGGGGCTTTTATT
TCTACTTTTGTTGCATCCGTGCAGGTTTTCTAATAATTTTGAGTTTTTCCAAAGCTCACA
ATTCTAGATTTTGCATTTTTCTATTGTTGGGGCTTGCCATTTTGCTCAACTTTTTCCCTT
TTTCTGTAACGAAAAACTTTCATTATGTAATTTGCTCACTTTCTTCTATAATATGCAATA
CGATTTGTATCTTTAGAATAGAATTCTATACTTGGCCCAAGCTTTCTGATTCTGTATTGC
TTGCCATTTTTCCGATCTGTATTCGCCTTGAATTTTTTGGTTTTTGTATTGCTCGCCATT
TTTCTTATCTGTATTCACCGTGATTTTTTTTTTTTTTTTTTGCCTGCCATTTTTTTGATC
TGTACTCGCCTTGAATTTTTCTATTTCTGTGTTGTCACTAGAACTGATTTTGTGTATTTT
CCTGTACCTTTTGTTTAAAGGGTTGTTCTCCTTTGATATATGGAGTTCAAGTATTTCACA
TAGTCTTCTTATTCTCAAAGTGTTAGGTATGGAAACAAGGTGTAGAGTTTGTTTTAAGCA
GGGAGAGGGACTAAGCAAGTAGAGTTGTGAGGCTGGTGCTAAGCAGGGAGGGTTGTAAAG
CTTGTGGATAAGTAGGGAAACCAAGCAAGGAGTGTAGTGAGGCTGCCAACCCAGGTAACT
CTTTTTCAGCAAATTTTTTTCTTTTTTTTGGGGGTCGAGTCACATCTTAGTAGGGTTGAC
TCTTTGCTTCTGTTAGAGTTGTGCCCAAACTTTTACAATCAGAACTCTGAGAGAAACAAG
TGGAGGAGGTGAGCTTTCAGCGAAGGAGACTGAGCAAGTGCTGCCTTGTGAAGTGAAGCT
GCTGCAGGTTGGGTTTGCAAATCAGCCCCCTCAGGTACTGATTTCGGCTTCTTTTTTTTT
TTGGTTGAATCACAGCTTGATGGTCTTTACACTTTGCTAAAATTGAGCGAGGGAGATAGT
GTGAGTTGAGGAGGAGGGAGTCTTGTGAGGGAAGGGGTTGTTGTGAGGGAAAGTAAGTGT
GAGAGAATGGGTTGTTGTAAGGGAAAGGTGACTGTCGTGAGGGAGGGTGGGTTGTGCGAG
GGAGGTGGTTGAGCAAGGGAGAGAGTGCGAGGG
>TRINITY_DN518_c0
ATAAAATTTTGTCTAGACAGGTAAAGAAAGATCTTGAGTAATAGTAGGCAAATTAGCCAT
CTAAAAATAACACATTATAGTGCAAAATTTCTCATCAATTATATTAAGGTTATTATGGTC
ATTATATTAAGCATCCCATATTTTTTCTCTTCCGCTCCTCCCAAACAAACACGGATTATA
TAGAATTTTGTCAATTCATTCTCATAATCCTATGACAATTCAAACTTGAGATAGGATACA
TAATCCATGGGGATTAATAATCCCAGGACTGTTAGTCTTGAGAATACTAATTTCATCTAA
TTTAGTCCACCCAAACAAACATGGCCATAGTTTCATGAGAGGGTTCCATAGGTCGTGGCC
TTGCAACTTTGTGTATTATCTATCAGTAACTAGTAGTTGTGT
>TRINITY_DN520_c0
GTTGGATGGGAGGTCTGGGAGGAGTAAATTGGGGTACAAAACTGACTTTGGCATAATTTG
CTAAAAGTGGCTACTCTCGTGTTCGAACCCACAACCTCAAAGTTAGTAGTCCAAACTTTT
AACCTTGGGATTGTAGGTTCAAACATGAGGGCTGCCACTTTGTGCAAATTATGCCAAAGG
TTAGGCCTGTACCAAATCTATTCCCCCAAGGCCCCCATCCAATGGGGGCCAAACCCGGTG
TGTTTTATTTTATTTTATTTTATGCATTCTGATTCTAAGTGACTCAAG
>TRINITY_DN521_c0
TATAGATATAAAATTCACTCGAGTCCCAGCACACAGGAGACAAATTCTGAAATAAAGGAC
AAAAGGACAAAGGATAGGTAGGTGGAGAAAAACAGTTGAGGACTTCTAGATGTCTAGGTA
TGAAAAAAGGAAAAAAATAAAATAAATAAATTACTCGCAGGTGGTATTTACAGAAAAAAA
GGAAAAATTATCAAACATGGTGGAGAACAACTCCGAGTTGCACTCCTGATTTTTGAAGTT
GCACCCTCTTCAATTAGAGTTGCAACTCTCACCCATTTGTAATTATTTTTTTATTCATAC
CTTGATTTGTAATTTTTTCAAAAAAAAATAAAATTTAA
>TRINITY_DN522_c0
GCTGATTTTTTCACTTGTATGCTACCAAAGTTTTGCAATCTATATTAACTTTCCTATTCA
AAGGTGTAGCTAGGTATACATTCTTGGGTATTGTGGATCCTGATAAGTACTATACACCGA
GCCTTAGGTCCAATGGGGTTGGGGTGAATTTTTTGGGTACTTTGGTAATGTCCCTGTGTT
TTCTGTGTTGCCCTAATTTCTATGTATTTATAGATGAGGGGTGTCTCTTGTATTGTAAGA
GAATTGTAATCGTTTTGTGATCATAGTGAAACTGCAACGGTCGGATGTAGCCTTATTCTG
GGCTGAACCACATATATCCTTGTGTTCTTATGTGTGCG
>TRINITY_DN573_c0
GGCAATTGGAAGGTGGCCCTATGCTGCTGGAAGAAGCCCAAGGCTTGGTCAACCAAGCTA
AGATCTAGAGAGCACAGATGACTAAACAACAATATGGTCAACCATCTTAATGAAGTAGTC
AACCATGGTGCCTGTGGTGGTCAACCAAGCATTGAAGAATTTCAAAAAACTAGTCGTTTA
TAGACATTGGGAGGAGAACCTATATAATGATGAACACCTCAAAAGAAC
>TRINITY_DN559_c0
GCTGCCATAAGGCCTACAGAAATGAACAAGTACAAATGTTAATATTATAGCATTTGGGTC
TCCATCTTACACAGCATAATATGAAACTACATTGGTAATATACATTTCTATGAGGCATAG
CTGAAGTAGCAAGAAAGACTACTAATTCTAGTTCCACTAACAGATGCTTGTGTTAGATCA
CTGCTAGTCCCAAAAGTTTAAGTGGTTAAGAAATGGGCTCAACAATGTATATCAAGCTAT
CCAACTTTCTCCGTCACATGCAACCCCATCTGACACGTAAAGACTATTTG
>TRINITY_DN525_c0
ATTCATTACAGTTTCTCCCACATAGAGTCCGAATTCCCAAATCTATCTTAAAAAATTATT
GCATTTCTTTCCAACCAAATTACCCAAAATATCGCACATACTATACAAAGCCACAAAGCT
TTCACCTTTTTGTTGCCACCAAATCCACGAAAATCAATTAAAAGCATGTGAAAACTAACT
CCCGGTGCAACCCACAAAATTTCCGCCAAACAAAAGAGTCCGTGCGACAACCTTACTATC
ATGGGGCGATGTAAGAAGAGGTGATTTAAAGATTTCTCGCTTTTTTTTGCACAAAGATAG
CGATTGGGCCTTCTCTTTTGAAAGATATCATTTGTCGTAATATTTCCATGAGCCAAA
>TRINITY_DN526_c1
AGGAAAATTTATAAGAAAGCAATTGGATGTTTCATGTGTGGGTTTCTTTTTTTATTTGAG
GAAATGATTTAGTAAATTTTTTAAAGTGAGATTTATTAGCTAGGCAGATTTTTATTATGG
GAAGCAATTCCCTAAATCATGGGTGAATTTTGTTAAATTTTTGAAATTCGAACCTCTAAA
TCATAAGTGAATATTTGGTATAAAGCTTTCCTATTATAATAGGTTATTAAAAATGATCCA
CTTTTCTTCTTCCTGTTAATGACAAATTAAATTTTAAATTACA
>TRINITY_DN531_c0
GTGAGGTAATTCTGGTTTCTTAACGGATTTATTTGGATAAGGGTGGCAGTGAGGCTCTCA
CATAAGGGGTACCCTTGGAAGCTCGTTGCCTTGGGACTAGCGATTGTTTAAGAAACCACT
GAAAAGTTTAAGCTTATTCGTCAATGGTTGATGGCAGCTCAAGATCGTCAGAAGAGTAAT
GCAGACAAAAGGTAGAGACCTTTGGCTTTTGCCGTCAGTGATCATATCTTTTTGAAGATA
TAGCCTCATCGAAGGATTATTCATTTTGGAAAGAAAGAAAAGTTATCACCTCATTACATT
GAGCCTTTCGAGATTCTTCAGAAGATTGGAGAAGTCTTATACAAATTGGCCTTACCCCCG
CAATTGGC
>TRINITY_DN529_c0
AATTTTCTCCAATTGATCTTTAATAGAGCAAGGAAAGCTTGGAGTGTGGCTCCTTTCATG
CTTGATGTGGTGTGTAGAAAGAGAGGAATAGATGCACTTTTGAGGATGTACAAATAGGTT
TACATAGGCTGTGTTACATGTACTTGGCTATTTTGGGGGGAGTACCCGTGTCGACACGAC
ATTGGTGCAGATGCAAAATATGGGTTGGATTCAACCCTTCTCACCTGGACACGGAGTAAG
ACGTGTGGATGCTACAAAGAAGTTCAATCTGTGAGTTCATGGCTCAAAAACAAAGTCTGA
TCAGAGAGTTCTTGTCGGAACAATATTGAAGTTCTTGGTCGACGGCGACGTCAAACTTTG
ATTAGACTTGAGTTTGATCATAGATTCGACTATTTGAGAGATAGGGTTTGAGGACTCAAT
CAAATCTAAGTGTTCCATTTGAGAGAGAGGG
>TRINITY_DN530_c0
AGCAAACTTCAGCAATAAACAACAAAAAGGAGTACAATTGATGTATAAAAATGATTGTGC
ATAAAATAGTTTATTTTATCACGACTTGTAAATGATTCCATTGTTAAACATATATAAATT
GCATTTTTAGCAGGAGGGTGCTCCATCTGAGTTCTATGAAAGTTTCTAAAAAGCAATTTT
AAGGAGATTAAAAACCCAAGGGAAAAAAGCAAAAATACTAGGCACCCTCGTCCCCCATAG
TTACAAAAGAATATGAAACCCAATTGTTAAGTGTGTATATATATGTACATATTTCAACAT
ATATATATTGAGCTAAAATGTGGGATATTGTTGATATGACGGTTTAGTGTTGTTGTATAT
ATGACTATTGATTCTATCTCACTTATGGCCTACGGCAGAGTATGATTTGCACCTTATTGA
ACATTCCCATTCTATGGGTAACCAATAATCTTAGAATAACTTATCCATTTCAAGAAAACC
CATTCAATTGGTTTCAACTTTAAAGTTCATCTGAAAAACTTAAACTTTGTGTAGAGGAGT
AGCAATGGTTGGAGACACTGGAGGCAATCTACCCAACTCTTGTGGATGAAACAAATGCTT
ATTGACTATGGAATTGAACTAGGTACCTTGACCATCTTTTGTGACAACACGAGTGCCATT
GTGGTAGTACGGAAGAGGGTAGTGTTGATGGTGGGGTCACATTGGTAGTAGAGGCAATGG
AATCATAGCAATAGTAGTTTAGGGCTGTGCATAATACTGCTAAAACTGCCCAATCAGCGC
CTATCCGCACCGATCTGGCAAGTTTTATAGCCTTGGTAGAATGGTTTAGGCAGTTTGGGA
ATTTTCAATTGGCAAAGCG
>TRINITY_DN590_c0
GTTGCTAAAACTATTTCATTTTTGGCACACATTTTGAGATTTGGCGCCAATTGTGTGTTA
TGGACTTTTAGTGACAAACTAGGAACCACATCACTAAAAGGTAAACTTTTACCATAAAAA
TTGATAATTGGGTCGCTAAATATATACTTTTGCCTACAAAAAATTGATGTCGTCGCCAAA
AGTGGTTGTCAAAAGTGCATTTTCTTTTAGTGATCTCATGGTTCTCCTTGCTTCTGTGTC
AGTGGGCAATTTTAATTTTTATAGGTGATCTTTCAGTCAACTAAGTAAGTGGGTAATGTA
TCAATTTTTATTATCTTAGGATCTTTCGGTCAACTATGTAAGTGGTCGGGGATTCCTTCA
TTTTTGGTGTCTAAAATTATTAGCGACTAAAGTTTCTAGTCGCGAATGAATATTTTTAAA
GAAATATAATACCTTTATACCAACAACAACTTTAGTTGCCAAATACGCATTTTTGCCGAC
TAAAAAAAA
>TRINITY_DN533_c0
GAAAAAGGGAACAACATCATCAACAACAACATCAATAGTCCAAGCAGAACATTAAAACAA
AAAGAAAAAAAAGAGAGAGATCAGAGAGAGAGAGAGTGCCGTGTTGAGATTTATCGTAAT
CTCGGTTTTTGATTGCGGCAGTCGTCATTAATCTCGGTCTTCAATCTACTTCTATCTGGT
ATCGCCGGACTGATATCATTGCCAGATTGAACTGAGATCGAAGAGAGAGAAACTGTGTTG
ATTTTTAT
>TRINITY_DN538_c0
GCTTGAACTACCTTCTCCTCCTCAAAAGGAAAAGAAACAAATTTACTCATCTCATCTAAC
CATCTCTCAGACTCATCTAACCCTTCTACACAAACACTGTCTCCCTTAGACTTGTGAATT
TAGAGATTCCAATTGAAGGGACATTGCCTCCATTATCACAAGTACCATGGATGTGACACG
CAGTGTTGGAATCACCCACAACCGGAACTAGAGGTGAGCACCTTTCCCCTTTAGAATCCA
CCCCCTTTGAGAGTAAATCAAGACTAAACTCAACAGAATTAGGAATGACATTTGACTAAC
CTCGAAATCCATCCCCCGAAGATGAACTATTAGAATGACATTGAATATGCTGTCGAAGTG
AAGATGAGACTATGTGATCATGCTCAATAGAAGCACCTTCCTTTTGACAATCCTCATTAT
CAAAGACCTTCTCATCTCCACCTGCTCTGGGTTCACTAAAGACAGCAGCGGGGACCTGAT
CTCCTTGAACCAAGGGGTTCAAATCAATCTCATAACTATTTTCTACCCGATCCTCCTCAT
CTTGCTCAGA
>TRINITY_DN596_c0
ATTGCATCAGCGATGTGTGTACTTGGCCTCCCCATTTGAACCTGAACTAATACACTTTCA
ACCAAAAACATTAGTCCAATGCCAACAAGAATTTATATTACTGTTTAAAACATCATCAAG
GAATTTAAAGTTTGGCACTTTTACCTCTACCAAGGATTGTAAGGAATTAAGTTTGGCACT
TTTAGTTTGCTCTTTACGTTAGGTTAGACTTGGATTGGTTAAGGGAAATAAAATTGCAAA
TGCATATTCATTTTTTTTGGGCAACCAAACTTTTTTTTTTTTTTTGGGACAAATACCCAT
TCATTTTCTTCTCATTTTCCAAACCCAACTAAACAAAAGACTAGGGATTTAGCAACTTTT
ACTTAAATTGTCGTTTCCTAATTTTTCCTTTCCTTTTTTCTCTCTCCACAAATTCAATTT
CCAAACATAGTGTTGTTGTCCATGTCATCTATCTATCTATTCTATTATATATGCCAACGC
CTGAGTTGGTGCTGACACATTTGTATCCTTTACCTTTTTTTTTTGAAAATGCCCTTCAAT
TGTTGGAGATCTGTAA
>TRINITY_DN541_c0
ATTTTTCCAGAAAAAGCATATGAAATAAGGGAAAACTATCATGGAACAGCTTAAATTTGT
TTTCAACACCCTTTCAACAACTTACACCACCAAGACCAGTGCATCAATTATAGTTGTGGT
AGCAGTGGTGGTGGTAGAGGATGATGTTTATTCAAATGTCTGGGAGGTAAACTTTGTTTT
CAACCATCCTGCTACAAAAACATGACCAACCTATACATTATAGCAGGGTAATGCAAGAGT
GTTGACACCCCATTTTAATTGGCTCTAAGACTTGGGCTCCCTCTTGGAATGCTAGTTAAT
GAAGAAAGCAATATTAGCTCGAATTTCGAAAAAACAGAAAATTGAGGTTTCCACTTGAGC
AAGAACTAGAGAATCCCTCAAAAGCCCTCATTGAGCCTTGAAAACCCCAAAGGGGTGAGT
TTGCATTTAAAGATAGAGAAATAAAATCAATTTTGCAAAATAACCAAAATACCACTAGGG
GTACTTGACATTTCATATAAACATTCTTTGGTTTGCTAAATTGGCCAAGATCATTTGTTA
GTATTTTAAAAGAGATTTCCAAATATTTA
>TRINITY_DN585_c0
TGGTTTTCCAAATTTTGTAATTCTTTGACACTCAAACCGGAGAGCTCTTCTCCCATCATT
TGCCTGCAATAGTCAAATGCATATATAGGATGATTTATCTTGGTGTTTATTTTTATGTCA
CTCTGGTTATTTAACAGAGGCAAATCTGTGAGATGCTAGGGATTATTTCTTCCAACAGTT
AATCTTTTGTTAATGTTATTCATTCTCATCTTCAAGGTCTATAAGATATCTGCTTCCCAC
CATCAGATCAAAGTCTTGTCTGCTTACTTTTACTTTTTAAGGTTTGTCAATTTTTTCATT
GCTTTACTTGGTTAACTTTCCATCTTCTCACATTCAATACTAGTTGATGGGGAGAGAAGT
AGAGTAATGACTATTTATTTATTATTTTTAAATTTTTTTTTATGCTATACGTATACTCAT
ATATCAATCTCTTTCACCACTTTTTGGTTCACGTACTTGGCTTTGCTATAGGTTGAAATA
AAAAAAAAAAAAAAAAAATTCACGTGGTACATCAATTACTAAAAAATAGCTCTTCATATT
TTTTATTTGTGTATGAGATTTTATCTATTTTTCCGTTGTCTAAAAAATTTTCTGATGCGG
CCGTGGACATTGTGACAAAAAGACCAAAGGGGTAGATGAGGCATGCTTAGAGGCAGTAAT
AATAACCTTAGAATGATGTTTGGGGCTTTCGCTTTGTGTTTCGCCTATGGCATGACTTGT
AGAAATCACTTCAGGTAAATTTCTTGGACATTAGAATATTATGAAAATTCAAATTCTTGA
AATTGAAATATTGAAAGTAGTTAATATTCAAATAATTGAAATATTTGTGGGGAAAGGTTG
CCTACCAACTACCTCTCTTAGACTCTGTTGTAAGCATGGAGTCTTGTGCATTAGGTACTG
CTTTATTTTTAGTTTAGTAGTGCCTTGAAATCTCAACAACTTGGCATTGGCCACACAATT
CTATACTATGGGCAATACCTTAGCATATGGTTGGCATATTCTTAGGATTCATTTTTTATT
TTTTTATCTTTTTATTATTTTTTTATTTTTTAAATCTCTTGAATAGGTTTA
>TRINITY_DN599_c0
GTCAACCTTGGTGATCAAATGCAGGTACTCTTTTTATTTTTTATCTAAGAGTAATGTTAT
ACGTAATCTCATTTCTAATTCGCACTAAATCACAAAAGATGGAATCCAGTCAAAATATAG
CTTGCCTCATAGCCAAAAGGCAATGAGTTGTGTCCATCAAATTCAACGTAATTTCGAACT
CGTCCACCAAAAGTATAATTTTAAACTTGGACATCAATTAGTCTTTTTTTTGGGCTTTTG
TCAATTCAGGGGTGGTTTAGGGTTGGCTTTTTTTGTAGATTTTTAACTGTTTGACTTTTT
TAGAAGCTAAAAAAACTAGTGTGTTTGGAGGGTTGCTAAAATTATTATTTTTGTGAGAGA
ACAAAGTTGAT
>TRINITY_DN546_c0
TTTAATTTCAAGTACATTTTTACTTAATTTATAACATTTTATCTACCAATATTATACAAT
ATGCAATATATATGTGTCCTTAATGCGTTACTCTATCCATATGTGAAATTTAGGTTTATG
AAGGAGTGATGCTTGGACATGCCCTAGCACCCATATTCGTAACCCATATTCATTCGTGAG
TCCATGTAACATAAGTTAGATTTCATATGCTCAGTGTTTTAAAAGGTGCGCCTAGGTGCA
AGGCAAGGCGAGGTGCAGCTATTGCGCTGCAAACCAGTTGAGGCGAGGTGCCGACATACA
TAAGGTGCGACGAAGGCGCTAAGGTGCGTTCCTAGAGAGTAGGCGCAAGGCGCGCGCTTC
TTCCCTATGTTGTATTTACCATTGGATTGATTTGGTTTTGTGTGTTTAGCCATAGAGGAT
CATAACACGTAAAAGCCCTACATCTACATCG
>TRINITY_DN549_c0
GATCCAGATGTGAGACTAGTAGTGGTAAAGGTCTTTGCATGTTGCTTTGATATTAGTAAT
TTTGGTCATAATTATGTAGTAATAATTTTAAATTGTAGGATGAATTTAATGATCAACTCA
GTAGGGTAGATGAGTCCCTCCGCACGACAGAGATTTGAGATAAGATCTACCATGACCTGG
TAGGGTAAGACGGACATTGATATTGTTGGACATATGGAACGGGTGTGTGTCGCAGTACAT
TGTATAAAAAAGGATGCCAATTCGTCACAAGTGTCCTCGTCTTCAACTGTTGAGGAGATT
ACTTGACAAGTGCACGAGTTAGTTAATCACGAGATTGAGCAGAAACTCATTGTTGAGATT
GAGCAGAGGCTCATCGAGAAGTTTAAGGTAGACTTTGAGCAAATGAGAGCATGGATGCAC
TTCATGGGATCGTAAGGGTGGACCAGTGGTGTACATGTGGAGTAAAAA
>TRINITY_DN551_c0
GGCCTATATTCCTTTTTAATCCAAGATACACACAATACCCACACACGAGAATAAATTTCT
TTTAATATGTAACGCTCAAATTATCAGTGTCTTAGATCCATATACATCCATAAGTTGATT
TATTTAGCAATCCCTATGTTAATATTAATTAAAACATTAGCTCAACTATCCACTCCCATA
TATGGGGTCTGCTGAGCCAAAGAGTATATAACAAACTAACATCCTCAAAACCCCAATAAT
GGAGTCTAATGGGTTCTACATTTCTCAATGACAAGTACAATTAGTGCACTTGCAGTTAGG
TCCACACTTGCAGTCGTTCTCCATAGCAACGGCCCCAAATACCTCTTCAGAGAACCTCAT
GTTACAGCCAGTTTCCACAATATCATCCACCTGAAACCCTTTCTTCTTAGTGCACTGGCT
CTTATCAGCGCAGTCGCAATTTCCACAATCAGAAGACATCTTGAACACAGCTTCGGCAAA
ACCAAATTCTTTTCGACAAATCACACCAAAACCAAACACTGCCT
>TRINITY_DN552_c0
GACACACATTGTTCAGCCTTTGGTTCTTAAAGAAACATAATGGCATCGTCTTTGCAGCTT
ACTGTCCTCCTCTTCCTGTTTTTTCATGTTATTTTACTGCTATCTAATCCAGTCCACTGT
GATGATGATAGTGGAGACAGTATGCTTGAAGTTATCAATTGTCACAGGCAATCCTTAAAC
CTGCAGGCCCTCACAGAGAATGATAATGCAGAGTGCCTTGCTGCACAAATAGTTGATAAC
CAGTTAGACGACCAAACTTGTACCAGCACCACCACTAGCAACACCAGCCCCATCACCATT
GCCACCATGGGCTCCAACTCTCAACTATCTGCCAACTATCTTGATCTTTTGAAAGAGTGT
AATATAAACATTAACACGACCAAAGATGGGGTCATATTACCTATTTGTGTTGCCAAGATT
GTTGCCACTGGTGTAGCCTGCACAAATTGCACGCAGTCGCAGTACTCAAAGTACCTCAGT
AGTTCATATTACACAGGAGCTGGCATAAATTCAGGTGAAAACTGGATGGTCATTGTTTTG
ACCACAAACACATCCACCGGAAGCTTTTCAACTTCTGCTGATTTGGTTTCTAAAATTGGC
TTGAGTCACTGCTTCTTGTTATTGTTGTTGGAGTTGTTTCTTGCTCTTTTAAACTAATTA
TAGGTACGGAGTTTAAGTTTGTAGCATGAAATAATGTTGGGTTGTGTAAAATGTGACCTA
AAGAAGAAGTGTCAGCAAGAACTCTTTCAACTTTGAGGCTATGGTTTTGAAAATAAATTT
GATGTGAAAGTATGTAAAAGGTCTCAATTATTTGAT
>TRINITY_DN553_c0
GGGGGTTAAGTGTTGAGTTTTATAATTTAAGAAGGCAAAGTGAAAATAAGTTATAATTTG
AGGAGGTTTAGTGTAATTTACCTTAAAACATATAAGTTAGTCCATTTGGTCTACCTGATT
TTCGTGTTTATTTGGCCTACCAGATTTTTCGTTTGTCCATGTCTGAAATTTTCAAAATAA
ATGACCACGGACTCGAAGAAACGGGCTCGTTCAAGTTAATCAAATCAGATTTTTTTCAAA
TAAAACGAATGATTCCAAAAGATGAGAAAATAAAGTAAAAAAACAAAATAGCATTCCGAT
CTTCCTTGGTATTGGAATGGGATATTTTATCAATAATTTTGAGTATTAATACAAGAATCT
TGGATAAAAGAGTGTATGAATCAATAACAATAAAATTTAAGACGGATTCAAATAAAAATG
TATCTTTTTTTCCTGAGTTGGAGATTTGGTTCAACTGTTTCCCCTTTTTCACATATTATA
GAAATCAAAAAGTTAATTGTAAATTTTGGAAAATATTTAATTGCTTATTACCATATATTC
ATGAATTCTAATTTAATAAAATTACAATTAAATTCATGAAAGCTAGGCCGCACAATCGAA
ACACATAAGAAAGTGTGTGCAAAATTAGGAACTACGAAAAGTTTTAACCATGCCTAATAA
ATTTTGAGGACAAATGCATGAATATGACAGTCCAATAAAATGAATAAATGATCTTATATA
TTTGAAAGGAAACGCATGAAGTAGAAGATTTAAATATGTTCAAAATTTAATATCGGCAAA
CTAAATTGCTTCTATGTCCATTCATACTCTCAATTATAATTATTCATTTGTTGTAACTTA
TTCTAAGTTGAACGATGACACCTATAAACATAATCCAAAACCACCCATCCTAATATCATT
TTTTCAACTAATTTAAGTTGTTATAAACATAATTTA
>TRINITY_DN554_c0
GAGATTAAAAAGATGTTATAGTCTATGTTCTTTTAAACACATGCCATGAGCAGCGTAGTG
TGAGTTCAAAAATTAGTAGCCCACGGGTAACCTGATTTCGAATTTCGTTGAAGTATTTTA
GATGGATTTAAATTTCGTCAGTCATATGAGACACATTTAATTTTTATTTACTTCATGAGT
TTTTCGTCAAATTTGAAGACCTTTTGATGGACCAAATACTTGATGTATGTATTAAAGAAA
TGAAGCAAATATGGAAAGAAACACAGTTAGCTGCATGTGATTCATTAGTGTGCTTATGTT
GAGTGGAGGTTGTGTTATTAACTAAATGCTATATGCAGCACTGGATGTACTTGCTTGAAT
GCTAGATATGCTATTGTGTATTGAATTTCTCATTTAGAAATTCATAAGAATTAAGAAAAT
GTAGTGAAGTCTGGTTTCAGGTATTCCTTGACAGTGTTGCCAACGCTTAAGAACAGTAAA
GTTTTGTAATATGGAAATAGTGTATTGGAGGGACCCTCATCGTGTACCCTTTTTAATATG
ATTTAATTCTTTTTACTTTTTTAGTATCTTGCCAAATTGAGATCGTAAAATAAAGGTAAA
ATCATGTTTTATTTTTCAGTTTAATCACATTCTTATTCTTTCTTCCATTTAGTTCATTCT
TTCCCTTGAGTGGC
>TRINITY_DN555_c0
AAATAAAATGACTTGTTCAAATCATCGAAATAGGGCTCATGATAAGTTCCACCTGTCTGG
GAGGAAGCTCAACCCGAAAAACAAAAAAAAATTACTTATGACAAAAAAATATTTCGTGAA
AACTAATCAAGATGGCATGATCAGTAGGCCGAATGGCATGATTTTCACAAAATATTTTTA
GAGAAGTCAGACTTTTCCAAAAAAAAGAAAAAAAAAACATGGATGAGCATTCACAGCTTG
CTTGCGGTCAGCGGCGAATACATGAAATTCCTCAGAATGAAGGAAAATGCTTTCGCTTTG
GCGGGGTCCTTCAACTCCAGTGTGTGCTGACCAGCCTGACCAACCTTGTGAAAATAGGTG
ACCACTTGCACCCCCTTCTTTGCCAAAGCTTGAGCCAACTCAATCTGACGGTCGATCAGT
GGATCTCCATCATTGTCCGTCAACAAGACCCTCCATCCCAGCAACTTAAGTAGGTCCCAC
GACGGAGACCCACCCCCAATCGTCGGGTTACTATACTCGTGATCCCGATCAGCTCCAACC
GGCAAAGACAACTCCCACTGAAAATCATTATGGAACAGTGGCAGTGAAGGGTCGTCGACC
AACCTCAATTCCGACCCAGTCCTCTTGGTCCCACCGAAATACGAATCATGCAGTATTAAT
CCTTTGATCTTCAACGGTTTTAGATCATCAACAAGCCCAGCCGCACGTAGTCCTGCGTGG
TAGGCTATGTTGCCGCCGGAACTAGTGCCCATGAGGAAACAGCTTGAGATGTCAGCGAAG
TTCACAAGCCACTCGTCAGTGGAAGATTTAATCAAATGCAGCGCATCCATGGCGTCATCA
TAGGCTGCCGGGAGGCGGTGCTCCGGAGCGAGACGGTACTCAACGGAGACGATTACGGCT
CCTACTTGGATTGCCATTTGGTTGCAGAAGTTGTGGAAACCAGAGGTGGCTGCACTGCCT
GTGACGAACCCACCGCCGTGGAAGTAAACAATGATAGGAAGCTTCAAAGAAGAAGAAGTG
GGAATGGAGAGTGCGTGTCGAGGCAAGAAGAGTCGTACCCAGGTGTTGTGAAGTGGGTTT
AGAGGGAGGTCTTTGGAGAGAACGAGGGAGGTGGAAGAGTTGGGATCAGGTACCGCCGGA
GCGGTTGGGAATTGGAGGACGCGGGTGACGGAGCCGTCGGGGTTTCGGACGACAGCTATG
TACTTGAATGCTTTTCTTTTTGAATCTTCTGCTATTGGTTCCATACTCTGTCTCTTTGTC
TGTGTGATAGTCTCAAATTGTTTCTTAATAG
>TRINITY_DN563_c0
TGCAAGTGGGAGGGTCCCCAATATACATACATATAATGTGATGATTGGCTTTTGCCTTAA
ATTATTGACAATTGAAAGGACTTTCCTCTGTACAATGTGCTTGCAAATGCAAAGAACATC
TGGCTTGAAAGCACAAAATGTAAACAAACATTAGATAGAGAGAGAGAGAGAGACCATGTG
AAAATATTTCCTCCTCTCCCCACTATTGCTTTCCCTATCATCATTGTATTTGCCTTTTGG
ACTTTGTTGGGTCATCTCAAGCTCACCTTCTGCATCTCCTCTTGCACCATACGGGCAAGC
CTCGTGTTTAAGATTAAAGCAGAAGGAACCTTCAGG
>TRINITY_DN565_c0
CAAACATAAAAAATATAGAAAACTCAAACTTCAAACATGCATATGATAATTGGAAATAAA
TTATATACAAGTTTTGGGGGTTTCAGAGATGTTTGGGTGAGATTGGTAACCATTTTGACG
AATTTCATGTGATTTTAAAAAAATAGAGTCGAACCTCCATTCGACACTGATCTACCGAAC
ACATTAAGATTGTTCGGCATTTGGTGGCCAAATGTGATTAAAATCACCCATTTTGCATTT
TGTAGGTGGAGATTTTTAGTAATGTTGTGAATTTTGAATTTTGGAGGTGAAGGTTTTAGA
AGTGGGCGGTCTTTAGGAAAAAGG
>TRINITY_DN564_c0
GCGCTGTCACGTGCCATTCCGTGCACGCTTACTTCAGCGCACACGTCAACCCTAGCTACA
CCAACTAGCCGCTCCAGCTGCATGCGCCGCCTAAGCCGCTTGAGCCACTCTCTCGCCGCT
AACGCATCACCTACGTTAGCCCACACCGATGACACACTACTTACATCATCCTCCATGCAC
TGTTGACACATTGCCTACATCAGCAACACGCGTCTAGCTTCCCCATCTGCTGACATCAGC
TCTCATGCCTGCCTCTGGATGCTGACGTCAGCCTTAGCCCGGTTCAGCCTCAAACCAGTT
CAATTTCTTTTCTAGACCGGTTCACCTTATTTTCAACCCATTCCAGGTGTTTTCAAACAG
ATTCCTTATGTTTTTGACGTTCTGGACTCATTGGAACACTTTGTTTCTCCTGATTTCAGC
ATTTTTTTCCTCTTTTATTTTTATTTATTTATTTATTTTTTTCCCCTCTTCCCTCT
>TRINITY_DN567_c0
AAACAATGAAAAGTTTGAAAATTCAAAAATAATTTTTTGGTGTTTTTAAAAAGTGGGTTG
TTTTTAGAAAATTTTTCCTAAAAATAGTTTTCAGAAACAATTCACTGACAAGATTTCTAT
GTTTTCCTAAAATGAAAACAAAAAACAAAACACAACCAAAATGCCCAAAAACTCTCTTAA
ACATGTCCTTTTCTTAAAAATCGGAAATATTAATTTTGTAGTATATGTTCTATTGTCCAA
TGAATAGAGCTAGTAATCTTTGCTCAATTTGAGTTTATTGTAATCTTCTATAATTCATCA
CAATGTGACACTAGTGGGGTTGTGTTTGGTCCTCTTTACGAGTTTACAAAACATAGGAAG
CGGCTACATAACCTTGAGGCAGCATGAAATTGAAAAATAAATGCATTAATATTCTACTGT
ATGTGCTATTAATATAGATCTTGCTATTTTATGGTGAGATACTGCTATCAGTTTTTCAAC
CTGTGCCTGCTTTGATCATTTTATTATTGCACAAATACTTCAACTTTCAAGAAATTGTTT
ACAGGCAGACATTGTTAGTATCGTTGTGATGTATATTTGCCATTTTCATTTTTTCCTTTC
TTCTGATTATATTTTTGCTTGATCATGTGGGATGCAGAGAGCTGCTGAAACAGAGCTACT
AACCAAATTTCCATACGGAGGTG
>TRINITY_DN562_c0
GCCCAATCGAGTAAAATCTAAAAGTATAAATATTTTTGTTAAAAAAAATAAAAACGTTCA
CTAAAAATAAGAAAAGCCAACAAAAAAACTACTAAAAAAACTACTCCCAAACACCCACTA
ACTACCAAATTACCAATTACCGCTGCCACCAAAGCAATTGCCTAACTTGACCACACCAAA
CCACCCACCTCCACCACCACCAAAGCAACGGCCCACACCCACTACCCAAACTAGATCGCA
ACAAACCAAATCTTCACCATCTACGGAGGAGGTAAGCACCAAGAACCGTCATTTCCCTCA
TCTATCTCTATCTGAATGTAAAGGTTTTGTAGTGGTGGTAATGGGTGATGGATATATGTA
AAGGTTCCGTGGGTTGGTGCTGCTCTCTCTCTCTCTCTCTCTCTCTCTCTCTCTATTAAA
TTTAAATTGCTTTGATTTGGTGGTGGGTTTTGTAGTGGAGGTGTTGGGTGATGGATATAT
GTATGTATAGATAGACATATACAAAGGTTTATGGGTCAGTGTAATTTTTGTTCTGCAGCT
GTATACAACAACAAAAAAAAAAGTTGATGAAATCCAATTTATGTTCTTCTAACAAGCATC
CCACAATTATTTTGATTATTTGGGGATGCCACCACTTATACAAATACAGACATACATAAA
TATATACAGAAAGAAAGATTGGTCGTGTTGGGACTCAAACATAGATATGATGGCGGTATG
ATGTTTGTTGGTGGGGTTGGGCATGGTGGCAGCCAGCTTAGAATAGGATTGTGG
>TRINITY_DN566_c0
GGAGCATGGTCTTACTGTCCTCAAACAAACTTAGAAAAATGGAAGTGTCTGATCCTATAC
TTATCCAAAAAAAGAAAAAAGAAAAAGAAAGTGTCTGATCCTGAGGTAATAGAAGTGTGA
TTTAGATCCAGTGGGGTTGTTTGCATTGATGGTAAATACTGAAGCATCTCAGCAGTTCCC
TATTTTGGAATGGAGGAATTATGTTGGGTTGGTTGGTTGCATGAGTTTAAACAGCATAAT
TAAAAGGACAGTTCTCTCTCTTTTCCACTTGGTGTTGACCAAATGTGAAATGTTCCTACA
CTTCACTGAGGAACATACCATGTAGTTATTAAAAAGTTTGTTGAGCTGGGATCAGTTGTG
TAATCTTTTACCATGTTAAAACATAACTTGACTCTAATATACTTCGTAAAGGGATTCAGG
TTATCTGGTCCACACGCACACAAATATACACACACAATGTTGTGAAAAGCGAGTTGAGGC
ACTTGCCTAAGCAAGAGGCGAGGCGAGGTGAGCCTATGGCACCTCAAAAGGTCTGAAGAG
AGGCGAAGTGGAGAAGTGTGGCTTAAGCAAGAAAAGTGCTCGAGGCAATGGTTTTTTTTT
TTTTTTTCATCACTTTTTCGATCTGCAGATCTGAACCCTTTCATTTTTTGAGTTTTGTGG
TTGTATGGTTATATCCACTACATATAATAGCTCTCTCCTATTTCTGATTATTTTTTTCTA
TTTTTGTGATTTTCCAAATTGCCTTTTGAGAATCTGGGTAGATCATCAACTTTGTGAGCA
GATTGCCACAGAGTAGTTGTCATTTTTTTGGTTTAACTTTGTTGGATGTTGTGT
>TRINITY_DN557_c0
GACTACTAAAATTAGAAAAATGCTATATACAACTCTAAATGCTTATTAACCATGGTATAT
GTGTAAAAAGTATATATAAATTATATATATAAAAAATGTATTGAAATTTGTGAAAGTGTT
AAGAATATAAAAAAAGTGCACAAGAGGAATCATCAGGAATGAAATATATACAAACTATGG
GGATGAAAAGATATAACCCTTGCTGCATCTTCTTACTAGTTCAATTTCCATAGGATTGGA
GCCAATACCATCGTGACAATAATCAACAAATTGAGGCTGCCTCGTGTTATTGAGCTTGCA
TGATTTGTACCGTTATCAAATAGATTGGATGCTGAAGAAGTTGATTTGTTTTGTACAGTA
ATCCCAAGGCTCGAACAGTCCACTCCAAGTGCACATTCCGGGAAGCATGGGAAAGAAGCG
GTGCTGAGTAGATTGTAGTAACCGTCTCTGCATTCGCATGTGTGCGTGAATGGTGATGTC
TTAATGCACGTGCCGCCTCCACAATCACTCCAATGACAGGGATCAAACAATGACTTATTT
GCTCGGCTTCCTCTATCCTTAACAGAAGAGGCGGCTTTCGTGCATGAGTAGTCAAGGCTA
CAATTGGGAATGACACAAGGGAGAAACATGAGATCATTGTCATGGTGAGTCTTCTTCCAC
CCAGGATCACATTCACATACAAAAAAGAAAGTGCTATTTCGTGAAGGCTTGCAAGTCCCC
TTTCCACATTCCACTCCTTTGCACACATCATCAAGAATAGGAGAGAGAATGTTGCTTGTG
GCAGTCCAAGGCTGCACAACAAGAAAGATTGCAAGAATGGCAATGGTAGTACTAGCAGAA
GCCATAGTATGAGACATACACTGAACAGAGCATACACGCAGAGAGAGAGAGAGAGAGAGA
GAGAGAGAGAGAGAGGTGATGAGATGTTAT
>TRINITY_DN560_c0
GAGCCAAGTGATAATCCATGACTAAAGCCATGCCAACAAGAAAAATCTGAAAATATAGAC
CTCCAATTAGAACATAGATAAAGAAGCATCACAATTAGGGATAACTACAAGCGAAGTGAG
TGTCACATGATATTCAAAAAGCAGAATTACATACAAACTTACAAAGGCTTTCAAACTCAG
CTCAGCAAAGATTTCTCCTCATAGTATCGAGAGAACCACTGACACTCAATGACTTGTTAT
GCTTCAAGGCAAAAATATGATCCCTTTTCTTGCTTACATTCAAAGTTTTGTAGTTGATTC
TGAATAAAATTGTTTTAATGATTTGAAAAATACGGATGCTAACATATTATTTTGAATATG
TAACTTATTTTAAATGGTTGGGGATCTATCTTACATGGCCTTAGGTGCGGTAGTCAGGTG
TCAACCTTTAATTGAAGGATATGTGGACTCAGCAAAAGAAGAATCTTATTATATATATAT
ATATATATATTTAATCTATTTTTTGGGATAAATGGTATTTCATGTAACATAGAGCGTTAC
AAAGGTATTTGATCATTTTATCTCATCTTCTTTTTATTTTATTCATGAGGAGTGAGGTTA
TTAATATGCTTAATAAAGCTTTAATAGCCACACAAGCATAAAGATAAAAGAAAATTAAGG
ATTCCTTTGTTGACATACTATATGTAAGACACAACAAAATGAGAAAGTAAAATGCTCCAC
ACAAATAAAATGAATCTTCAATTAAATAATCTTATCCTAAAATTTCAGGATCATAAGGCA
TTTGTCTACAGTTTTGTAGGGTACATAGGTCCAACCCCGCCACATCACCATATAGATGGT
TTCTCTAACAAGACTCAAGTGACACATGTCAGCCTCGTGAGGTGACTCCTCCCCTTGGGA
GCCAAGACTAGCTGGATAGGCCTAGCAGATGGGGTGCCCTAGCCCTAGCCCTTGGTTGAC
AAGTGACAACGATCGAAGACACTCAGGTAGTGTGCTACCATGGTCCGACATATGCCACCC
GATTGCACTGTCACCAAAGCATTTACTCTAAGCCAGCAAGCCTGCATAGTACCCACTCAG
CTTGCTTGGCTCATTAGTAGCCCACAAAATGGCACCTCAATCTCTAGACCAAAAACTCCA
TCTGTGTTACCTAGGATGAGAGCAAGGTCTAGATACCTCATTCGGGATCACTCGAGGACT
TGTGGTTTGGAAGCTAGAGTTCAAGAGTTCGTCTAGGTCCTTTGCCAACCCTTTCCACAA
GGTAGGGCACACCTAAATTAGTCTTAGAGAGTTAAGGGCTTTGACCAAGACATGTAGCAC
CTTGAAGGCTGAATCACAATGCCAAAATTTCTTACACCTCCAGAGTAACATATCATATCT
ATCCATTATCCATCACATGATACACACTCAGGGGCTGACTCTAGGATGCAGAGGTAGTTG
AGACACATCCATTTTGTCGAATCAAAGGGATTGAATCGCCTATCCTAGGATGAGCTAGCT
TACCCATGGTTCAACCACCTATATCAGGAAGCCTCCATGCATGCAACAAGCAACACACAT
CTTAGCCTTCCATTCCTCCAGCAACACACAAAGCTTTCCACTACTACCCTATCTCTCTCC
TAAGACTACCTTTGTTGTCTCCTCATCCGCCTCTAGTAGTCTCTAGCCAACTTAGTTCCA
GCCATCATCCCAAAAAGCTCCCCTTAACCACATCACCAACAACCATCCACAAGTTCTAGT
TTGAAGTTTTCCCTTTCTTTAATCTTTTCAACTAAATATGTCATTAGCACGCAACATACG
TGGAACTCTTCTTGAATATACTCGGTACCAGCCCTTGAAAAATCCCTTACTTCTATAATG
TATAAATTTTGGCATTATAGTGCATCTTAGGTAGCGTGTTCAGCAAAACTTATTTGCGAC
TTAAAAAAAGCTAGCTTAAAAATACATCACAAGCCCAACTTGTAAAAACAATTTCAGTTT
TTTGAGCTAAAAACCTAAAAAGTTGTACCAAATACCCTCACTTTTC
>TRINITY_DN569_c0
GTTTGCCTATGTATCCATATTCAGAATCAGGTTAAAACATAGTTCGGGCATGGGTTTGAA
TAAAAATCGGCATGGTAATTGCCAGGTTTGACAATTGGGGATTGGTTTTTTTAGAATGAT
ATCCCTTGCGTCGTTATTTTGGCATTATAACAGGATCTCGTGGCTTCCACTGCATCCAAA
ATCACGTATGATTCCTAGTAAAGTGACGAATTTCTAGTAAATAATTTGTTTTTCATTATT
GGGGCATGATCTGGTCTACAACATATTTGATAAAGGGCTTACAATTTAAAAAATGTTCCA
CTGACTGTTATTTCAAT
>TRINITY_DN568_c0
GGAAATCTTCAATTCTTCCATCAAATTAGAGTTTTGAGGAAGGAAAGGTGCAGCTGGGTT
CATCTTGAAAAAAGCCAGGAAATAAGGCTCATTCATGCATTCCAGCCAGTCAAAGGGATA
GAGTTTAGCCTTTTTGGCCAGTCGCAAAGGACTTAAACCCAATGTTTCGATAGGGTGAGC
AGCTTGGCATACCATTTTCGTAGGTAGCATGGAGGTGTATCAGGCAGTCAATAGATTGTC
CTCTACACTGCAGAGACAATCAAATGGTATATATGGATATACCACAAAGCTATGGGATGC
AAGGGAAATCACCGTAGGGTCATGGACGTCAACGAGTCTATGGTGAATTCGCTCCCGTGT
TTGGGGTTGTGGAGGTTCTAGCCAAGTATCCCAATCGGTGGCCCGTATGAGAGTAGGAGA
GGAGGAAGAGGCATCCCATGCAGAAAAGCTTTCGAAGGTGCTACATTTGAACATTAGAAA
ACCATATTGGCGAGTTGTTGGTCTAACGGAGAGAGTTGTTGGTCTAACAGTGCGTAATCA
ACATAAACCTCCAAGATTTGTATAAATGGAGGAGGGTAAGTGCGGCCAATTAATGCATGA
AAGTTTTTTCGAGAACGGATGTAATGCCCCAACCCTTCATATGTCATTGATATTGTCCAC
TTTGGGCTGGGCCCGCATGGATTTGTTTTTCTCAGTGGGTCACCCATCCCATAACTACTC
CAGCCTAAGCACGCTTAACTGGGGAGTTTGCTAGGGATTTCACCACCCG
>TRINITY_DN571_c0
TGGAGGAGGCTTTCTTCATGGATGGCACAAAGAGAGACATCTGCTCAGGTATTGAGGTCA
ATCTTATTGGAAGAATCTCATAACAACATTTAGAATGGCTGTTCTAGATGAATTTGTTCT
GTCTAAATTTTTAAACATGTTAAAATGGCATAAAAATGAATGGTTGTATTGCTAAGAAGT
GCTACATTTTTTTATTTTTTTATTTTTTTAACAAGGAGCCCCCTATCCCCACCTTTGGTG
TATTCTGTGTGTTACTCTTGTTTCTAGATTTTACTTGCTTTTGAGCTTTGGACTTTTTAC
CTGTTTAATTACGTTACTTGTATCTTCTTGATAGGATAGGTTCTATTTGGTTTAGGCATT
GGTTCTGCCATATTTTCTAGTTGACCTGTTCTAGTGACAGAAACTTCCTAACCCAGGGAA
GACTTTATCCTGTTGGGTTTGGTCCACCCATGTGGTATCATGGGTTCCATACAGTTATTA
GGTTGGTCATTTACATATATTTAGGTTCGAATAGTAGACTCCG
>TRINITY_DN572_c0
GAAAAATAAAAATTAAAAAAAAGAAAGAAAGAAAGAAAGAAAAGTAACATAAGTATGCAA
AAATAAATAAATAAAATTAGTGTGGTCAAAAAATTATTTTTGAATGTGATTCTCATCACA
CTTCAAATGTATTGGAATTGCGCATTATTTTTCTATGAACGTGGTATTGGGGGAAGGTGC
CTCATTCTAAATGGCAATTCATAGCCAAAACTAAAATCTGACCCACACATGGTTTTAAAT
AATTGTATCGGAATATATATTAGTATTAGCGATATAAATCGATATGATGCATAACAGTTG
ATATTTAAAATTCAAACACAGACTATATTCCATCTTCAATTTTATGAGAATGAACTCCGT
AACTTCCGTGTTCAAAGTCAGACTATATTCCAATTTTTTCTATAAAGTCTGGTTCGCTGG
TTGCGTGCCTAAAACATGTCATAAATTTTTACTGTTTATAATATGGTCGTTGTTTTATTT
TTTTTGAATGACATTACGTGGTCCTTGTTGACCCTTAAATTTTATTATGTAAGTTGAATG
TACAAACAAACCTTCAATTTTCCATGTATAAGTTGAAT
>TRINITY_DN561_c0
AGCATCCTTTCATTAATTTGGACACATATTTCCATCATTGTTTCATTAACTTAAAAAGTG
GCTTTCATTGCATTTGTCAATATAAACTTCTAGTATACACTGAAAAAATGTTTTAAGTCT
GACACTGTCTTGTCACCTGTATATGACATTCTGCGAGCCCTGATGAATGGGCTACCAGTG
CACAAAACTCCCGCCAAAGCCAGATTTGCGAGCCCTAATGAATGAGAATCCAAATATGCA
GAACACAAACAGTCAATTCAGAGTGATTTAGCATACAGGTGGGAGAACTTCTCATCACTG
GCAATGAAAATACTGATCATGATGACCAGCAGAACAGCAGAGTGGATAAATACATACTTT
TCAGTGCATAGATTTCCTTCTTCCTTCCCAAATGGCATAAGATATGAATGCTTAGGTTCT
GGCAATTTGATGGAGCATAGTTGCTCGAGCACTGTGAACATTTTGACTTCAATTTTGAGT
CAGAGAGGCCTTGTATTTGCATCGTGTATGTTGCAACTTGAAATCACTAAAACTTTCCTC
GTTTGCAAATAACTCTATTCAACGTATGATTTGGTGGTCAATTACAAATACTTTCCTCAT
CAAATTCATCCATCAAAACATACCCTTCTTCTCTCATCAACATGAGCAATCTGTCCAACA
TTCCATAAATTTCTTCAATTCTTTCATTTGACACATCTTTTGCAATAAAACTTCGTAAAC
CTCCACTTGTTTCGATCCAGCTACTACCAGGAATCTTCTTCAACCCAAGATTCTTCATCT
TTTCCCTTACCTTTTCAGCCTCTTCCCATCTTCCAGCTCGTGAAAATAAATTTGCCATAA
TAATATAATTCCCTGTATTTTCTGGCTCAATCTCAAACAAATGATCACAAACAAACTTCC
CAAGCTCAACATCACCAGAAACTGAAGCCCCATTAAGCAATGCACCCCAAACCTTGGCAC
TTGGCTCAATTGGCATTTTAGAAATGAATTCCACTGCTTCAGAGAGCTTACCAGCTCGGC
TTAGAACTCCTACCATACAAGCATAATGCTCGACTGAGGGCTGAATGCTGTATTTCACAA
GCATGGCATCAAAGTTCTTCCAAGCTTCATCTACAGCTCCAGAATGGGCGCAAGCTGCCA
ATACAGCCGTCAATGTGACAGGGTCGGGCTTAGTCCCATTATTCAGCATCTTATCAAATA
GATCAAGTGCCGTATTAGCATCTCCATGCGCTGCATGTGCTGAAATTATTGCTGTCCAAA
CAATCACACTCCTATCTTTTGATTGATCAAAAACTCTTTGTGCCCCATGAAGATACCCCA
ATTTTGCATAGGTATCGATGATGGCAGTTGACACATAGATATTCCTATCAAATCGGTTTC
TAATGGCATATGCATGTATTTCTTTCCCAGCTTTTAGATTTGAAAAATGTGAAAGAGAAG
GAAGAATGCTTGAAAGTGTCACCGAGTTTGGTCTGAAATTGAATGACTGCATCTCACGAA
ATAAATCTAGAACTCCCTCATGCCGATTGTTCTGGACCAGACCTGAAATCACAGCATTCC
ATGCATTCAATCCCGGGTTATTCATTTCTTGGAAAAGATCCAAAGCTTGGTCTACAAATC
CATGAACCATGTACCCAGAAATAATCGCACCATAAGTAATCTCATCCTTCTCACTCATGT
TTTCAAAAAGTTCTCTTGCATAATCAAAGCTACCACATTTGGCATATAATGCAATAATTG
AATTACAAAGAGAAAGGTCCATCTCAATCTCATTTGAAATGATGAACTGATGAGCATCCA
ATCCAAATACAAGATCATTTGACTGCGCACATGCCTGCAAAACACTGACTATGGTAACCC
CATTTGGTCTTAATCCTTCCAAACCCAACATTTCCCTAAACAATCTCTTGCAATCTTCAT
AATACCCTTCTTGAGAATACCCAGAAATCATCGAATTCCATGACACGAGATCTCTCTCAG
GCATATTATCAAACAAAGTCCTTGCCGAAGCAATATCATCACACCTTGAGTAGTACGTAA
CCAGAGGATTCATAACAAAGATATCCGAGTCAAACCCATTTTGGATAACAAAACAATGAA
ACATCTTAGCCATCTGTAACTCCGGAAACAACGACGACAAAGCCTTCAACACCGACGTTA
TTGTGAAGTTATCAGGTTTCGCAGATGCTGACTGAGAAGACAACCAATGCGAGAACAACT
CAAGCGTATGGGTGTGCATGTTGTTAAAGGAGTACCCAATGAGCAGGGCGTTCCAAGAGA
AAGTGTTTTTGTGGGGAATTTCGTCGAACACTTTGTGGGCTTCACGGAGGTGAGTGGATT
TGGAGTAGAAAGTGATGAGCTTTGAAGCGAGGAAGTTGTCGAGAAGGGTGGAGGAGAGGA
CGAGGCGGGCGTGAAGCTGCTTGCCTTGGCGGAGGAGGCGGTGATCGGTGCAGTGTTGGA
TGAGGCGACCATAGGCGGCGTAGTCTAGTCCGTTGGCTCCATGGAGGGTTTGGTGGGTGT
AGCCGTTGGCGAGGGTTGGTATTTGAAACTTTAGGTACTTTGTACAATTCATTCATTT
>TRINITY_DN574_c0
GTCTCTTTCTCTGGTCTCTCTCTGTTCCATGACGGACGGCGCGAATAACATCTCCGGCTC
TTCCTCCGACCACCCCATCACCGGAAATTTGATCTTCAATTGGAGGAAGAGAGGTTATAG
CGATCTTGAGTGGACTGCTAGAAGCGTGAAGAAAAGAGGGAGAGAACAGAGCATGAGGGA
AATCACATGAGCGAAATCGCACGGGCGAGAGGGGAGGAGTGTGCTGTTCGCAGGAGGTCG
CAGGACGTCGCCGGCTGAGACTTCATGCAGCAACTCACTCACTCTCTCTCTCTCTCTCTC
TCTCTCTCTCTCTTCTGAGACCCCTCTCTCTCACGTGGCAGTGTCCACGTAATTTGAG
>TRINITY_DN576_c0
GCATTTTCCATATGGTAGTTTCCAATTTAAAGGAGTCCTTCGTTTTAGAAATCCATGGTT
CTAAAGGAGTTTACATCGCCTTTTTTGATTTTGTTGAATCAATAGTGAAGCTTCAATATC
GAGTTGTTGAAGATTTGGAGATTTGAGTATTGTTTTGGGGCATGAAAGATGGATTCACAT
GTTATGTTGTTCTGCAAGTATGGTGACTGCACTATCGTCTTCAAGATGTTAACAAACAGT
AGATTCAAGTATTTGGTTGATTTATATGTTTAAAGTGGAAGAATTTGGATCG
>TRINITY_DN577_c0
ATTTAATTGTCTTTCCGAACACAGGATGAGGTCTTCTATTTTCATAGAATCCAACTAGAT
TTATGTAAAAGCCAAACTTGTCTACATCTTAAGGTTGGATGGTTTGGTTGAGTTGATTAT
ATTTCTTTTGCTACAGCCAAGGGTAAAAAGTAATTCATTTTTTCTTGAAGGCATATCCAA
AAAGATTGTTTGCATAGTTAGACACCTGCTGCTTTGATACATCCAAACAATTTAGGGAGA
CCTACTATTAATGCCAAGTAATTGAAACTTCATACAAGAGTAGAATCCCTCAGATTTGAG
ATCTCTCCTTATTTCTGCTGAAACCCTACGCCGTTGGGATTGATGGTTTAAGAGGGTGTG
GGATTTGAAGGGGAAGCATTAGTTAACATCATGTTTGGTTTATTTTTAAGGAGGGAAATG
GAAGTGCATGAAGGGGTTACGAGGGGGGAGAGAGTACAAACATTTTGAGCATTTCTCTTC
CCCTCCAAAATTGGGAGGAAAAGGAAGGGAAGTGAAGTGCTTCTCATAATAATATTTTAT
GATACCTAATATTTCCCTCACTCCTTAATTAAAGTATTGTCTAACCAAACAAGAGGGAGA
ATACCTCCCCTCTATTCCCTTCTCCTTCCCTTCCCCTCTTAACTAATTCTTCTCTTTACT
CTTCCTCCCCTCAATCCAAACAAAGTGTAAG
>TRINITY_DN575_c0
AAATTATGTTATAAATTACTTATTCAACATTTTGACGATGGAAAGAAAAGTGCCTCTATT
CCACATTTTATGTTTATAAGATTTGTTACTGACTTACTATGCATTCATCAGTGAAATTGA
GCTGATTTCTTTATTATTGTGGAACAAAAGCTAGACCGTTTGTTCTCCTCTGAAGGAAGG
GGGTTTGGGCGTCTTCAGGTTTGGCATTTTTAGTCAAGCTTTGTTGGCGGAGTGGTGGTG
CAGGTTTGCTTGTGATAGGGAGAAGTATTGGAGGAAGGTGGTGGAGTGTAAATATGAGGG
AGGATGACAGTTTGGAGGGCTCTTTCCTAAATATTGCCCATTTGGCTCTTGATAGGCAGG
CCTTGGTGAGTGACTATTTGAAGAGGGAGGATGGTTGAATCTTTTGGAACATTGTTCTTT
GTAGAGGGCTAAATGATTGAGAAGAAGCGGAGTTGTTGGATCTTCTTGGGCATCTTTATT
TGACCCGTATTGGTGATTGTGGTGATGCTGTCCAATGGTTGAGATCCTCCTCGGTGTAGA
TTAGTGTTGTCTTACTATGCTTGTCTGGCG
>TRINITY_DN580_c0
AGCTTTCTGTCATTAGTTGTTAATTTTTCTTGCCCTTATCAATTATTAATTTGATTGATT
TTGTTCTTCTCTTCTCTCTCTCTCTCTCTCTCTCTCTCTCTCTCTCTCACACACACACAC
ACACACACACACACACACACACAAAGTAACCTCTAATCTCAAAGTTATTCAGTCTAGATT
TGAGTGATTTGATGCCCATATAGAATGTTTCAATGAAGTGGTCCCAAAATAAAATTTGGA
AATTGAATTAAACTAGATTTACATAAGTTGTCGCAAG
>TRINITY_DN579_c0
ATATAATCAAGATCAAGATCAACTACTCAAGGCCTCCTCGTGGTGATGAAGATGATGGTT
TTATTACTCTGAATTGGAGCTTAACCACATTCGACGACATCAAGGCCTCCTCGTGGTGGT
GGTGGTGGTGGTGGTGGTTGAACAATTCACGAGCTGGGACCAAATGAGAAGACGAGCATT
GAATAATATAACAGCAGTATAAGGTAATCTATCCTCCACAGACTCTACTCAGCCTGGCCC
TTGTTAGAGAATCTAGGCAGAGATTCTCTAATTTTGCACCATTCATGGGTGTCGAGATTG
AAACAGAGAAACCCATCGTTGCGTTGGGAGCCAGACCAGAACAAAGACCTTTCTATTGAC
AACTGTGTGGCCTGTTAACAAACTTGTGTGAGGAGGGTCCTTCAGTATGGTCCATTCACC
AGAACCACCATGAGCATCGGGGTTAAAGACCTCGAACCGCGACAGCTTTTCCGCATTCTC
GGTCCCCAAAAAGCTAGAGAGCACGTAAATCTTCCTGTCAGCCACGAACACCAATGGGTT
GCGCCTTCCCAGAGTTCATTTTAGTGACTTCTTTCAACAAGGAGAGCCGGTTTTGATCTG
AAGGGATGGTGATGGTGGTTGGGTTGAAAATATGGACGTCGCGTGGGTATGGGGACTCGA
AACGGCCCTTCCATTCGAACAAATCTCCGCCGGAAATGTGGAACTTGGAATCCAATTGAA
CACAACACGTTCGCGTCGGGTATTCTGCGCGAGGGAATTTGAGAATGGGAGGAGACTCGG
GTTCTAGTTCTGGTGTTCTCGAACGATCTATGGGGTGGATCAGGCAGAGGATCGGGTATG
CCAACAGCGTACAAAAAAATGGACAATCGGCCCAAATGGATTCCACATAACATCAACATG
TATATGGATTTAGCTTCCCCTGCTTCTGGTTCTGGTTCTGTTCTGCTTCTACTGTTGCAT
CCTCCGCCATTGCCTTGCCCTCCCCTTTCACCACTGTGACCGGTTTGGCTTCCGCCGTTG
CCTCAACTTCACCTTTCACCGTCGGGACCGGTTTCGATTGTGATGTGGCACCAACATCTG
CCTTGCTTCTTCCTTGTGCTCTTCGACATTCCCCTTTTCTTCTTCTTCTTATTCCCGCCT
CTCTATTTTCTTAGTGCTGATGAATGAA
>TRINITY_DN591_c0
TCCAGCTGCTGCCACTGCAGCCCTCACCTGCTACTGCCACCAACCACCATTACAACATTT
CCCTTCCCCAAAACGACATATCTTACCTACCTTTTCAAATCCGAAAGAAAGAGAGAGAAC
CATGTTTCACCAACGTCGCCACCGTGAAGTACTCCTTCTCAGCTACCCCGCGGAGGTAAA
GATTAAGTTCACCGCCACCATTCTCTTCCATTCCCTTTCTTTTTTGCTGCACACCACTG
>TRINITY_DN584_c0
TTCCGGCACACCGCCGCCGGCTAGCTACCTATTCTCTTGCAGATTCAAGTCACCAGAGCT
CGATCGTGAAGTTGCGGTCTCAATTGTTCACGTGCGGAGAATCTGGGTCCGTACATGTTG
ATAGAGTTATTTTCATGATTCTACGTATGCATGACCTTCAAGAAAAACCCGCACAGATAA
CTCAGTGGTAAGGTAGTTTATCTTGGGATGAACCATAAACCCGG
>TRINITY_DN583_c0
GAAAAAAAAAAAGTGTGAACAAAAAGCTTTAAAATTTATTGTAGAAAACTCTCTTATTCA
TTTTGGGTTTAAAAATTCCTAAAATTAAAAAGTCTAAAACATGAGTTATTAATAGGTATA
AATCCATATTATTTTTATTTTTTCATTGGATTCTAAGTTATTTTCTTCAAACTTGCAATG
TGTTTCATGTGTATCTAAGCGATGTACACGTGTCTCAAGTGTCCGAAGCATGTCTGAT
>TRINITY_DN587_c0
GTTGCATACCGCTCAAAGCTGACAGAAGAGTTATGCGGACAAGAGGAGACGGCCTTTATC
CTTTGAAGTTGGTGACCATGTGTTTATGAAGATTTCTCCAAAGCGGAGCTTGATGAGATT
TGGGCGAAGTGGCAAACTCTTTCCTAGATTATAGGCCCTTTCGATATTATTGACGAGTTG
GAGAAGTAGCCTATCGACTTGCCTTACCTCCTAGTTTATCCGAGGTTCATGATGTGTTTC
ACAGCTCAATGTTGCGTAAGTACGAACCCGACCCAACTCATGTGCTAAATTGGACCGATA
TTGAAGTAGATGAATGCCTCTTATGAAGAAAGACCAATACAAATT
>TRINITY_DN582_c0
GTCCCCAATGTGACCCCAAAGTGTCCCCTAAAAAAAATTAATTAAACACGCCACGTGGCG
TGTCCCATATGTGTCCCCGTGTCCGACATGGCTACGGCACTTGTTTTCAAGTGTCGGTGC
TTCATAGGGTTCAATCATACCTTGAAGAAGAAGAAGAATTTTGGAGAAAAGAACAGTGTC
TTCAACACCAAGCTTCTTCAATTCTAGAAACACAAGGGGTAGTTTTGAGAAGTAGAGAAC
AAAAATCCAAAGAAGAAGAGTTGTTGAAGAAAAGAGTAGTTGAAGAAGAACAAAGAAAAG
AGGAATTGAAGAAGAAGAGTCGAAGAAGCTGTGAGAGTGGTTTCATTTGCTTTGCTTGTT
ACTTTCTTTCCTCTTGTCAACGAAGCCCCTATGGCTAAGAGTAAAGTGGGCCAAATGATA
AATTACAAAAAAAGAGTAAAGTGTTGAGGCGCTAGCTTCGGTTGCCTTGTACTTCATAGA
AAAGTGCTCTCCTTTGTCGACTACAGTGTTTTTTAAGGCGAAAAGCAAGCCAAGGCGACA
TGGTCTCCTAACGCCTAAGCACAAGGCGACAAGGCAAGGCTAGGGCTTCATCGAATTGAG
GCGAACACAAAGGATATTTTTTTTTAAAATAAATAAATAGTATAGACT
>TRINITY_DN581_c0
TAAAACACCCTTCCAATAAATGAAAGTTTGCGTGTTCGATCCAAGGGGCCATCACTTTTT
AGCATGGCATTAATTGAGAAGGATTTGGCTGGTCTCAGGCATGTACAGAAGAAACGCGTG
GCACTCTATAATTGGTTGGTTATAATATAGGCCGCGCGTTGACCAAAAGAATTCGCGAAT
TTGATCAAGAGAATCCGTGAATTTCATGTGAATTGATCCACAATCCGTGGATCCGCGCGA
TAGAGCATAATTCGCCCACCTACTTGGATGAATTCGGTGACCTACATCAAAATGTGATAA
GTTCAATTTTACTTGCTAGAATCCTTTCCTTTTAACTAGGTAGTAATGAAATTTATTACA
ATGAAAATACGCAAGTTTTCATTACTAATGAAAACTTGGTATGTTAGAATTAATCTTGTA
AAACCATGAACTAGGAGTAACATATACATTCACCCATTGATGTGCATTGGCCCTTCCCAT
TTGTCCTTCTATTGAAAAAAAAA
>TRINITY_DN589_c0
ATGAAACTCTGGGCTCAAGGGATGTATCACTAATAGGATTGGGAGAATGTGCAACCACAA
TTGAGTGTGGACCCTACTAGAAACTGACTTTAGAAGATGAGCCTTTCTAGTGAGATAATG
TTCAACTTCTAAAGCATCTTCATATGCATTCCTTAAAGCACTATAGGAGGTCAACGTCTA
GCTACAAATTTCAGGTCTCAACTTAAGTAGAAATTGCTTAATGATAATCCACGATTCAGG
ATTTATGCCTCGTATTTTCCTAAAAAATTCAAATTGTTCAAAATAATTAGTGACACTAAA
CATTTGTTGCAAATAGCTTTTATGCAGGATGTCGTAGTAGGCAAAAGAAAAAATTGATTT
TATGAAATTGTTGTCTCTTCTCTTAATCTTCATTCAACTTTTCTGTCCAAATTTCCATTG
TATGACTTGTAAGTTGGATGCTGCGATAATTATTGTAACTTTGAAAATCATGTTTCTTGA
AAATTCGTATTCTATTTCTCTTACAATTGTTACACAACCTCATGGTCCCGTGGAA
>TRINITY_DN588_c0
TGGACCTGGTACAAATACTATGGAGTTGCTTGAGCTTGATGCTATGGCTTTGGATGGTGG
TTGTGCTGATTATGGTCGTATTTTGGATTATGAGCGTGATGGTTTGCCGGCGCAGGCTTT
TTGATTTTACATGGGAAAGTTTTATGGGAGAGTTTCGTGTATTTACCCGTACACATAAAA
CAATGTATTGTTTATATACACTTAGATGTGTTGCGACATATGTTGGTTGATAAAACATAA
TGCTAGGTAACAAAGGGCGAGTTTGGTGTATTTACCCGTACACTTAAATAAAATTGAAAA
AGGGGATGTGTGTGTATTTACCCGTACACATAAAACAACATGTTGTTCATTTGGTTATTG
GATAAATGTTGGCTTAAAACAAAAGTATGATTGGCGTTGAGCTGCCAAAGGAAGACTAAT
GCTTAGTTGCAATACTTAAATTGCGGTCAATGATGTGGG
>TRINITY_DN594_c0
TCAGAGATCAAGCTCAAGAGCCTCTGAGCAAGGGCCTTCATACGATCACTATACTCTGCT
ACAACTTCTCTGTTTATAGCATTTTCATAAGTTATTTCACATCCACATTTAAATTGCAGT
ATACTGTACTAAATTCGCACCAAAGCCAAATACTAAAATAACTATAACAATGGACTCTTT
TTTTTTCTTTTTCTTTTTTTTTGCGGTTTTTTTCTCGTTTTGCACCTCAAATGTACCATT
TCCTGGAAATCCACCCACAAATAATCTAGTAAAAGCTGCAGCCGAGCCGACATAGAGCCT
CATACAAGGATTTTTTTTATTATTATTAAAAAAAAAAAAAAACCAAAGTTG
>TRINITY_DN592_c0
GATTCATTTGAATATACAAAACTTACATGGTATCAAAGCAGGGCATGAAACCCTAGTGCA
ATTGTCTTCGAAAACGCTAGCGTCGTCGTCTGTCTCAATCGTGATTGTGTTTCGCGATTA
GTCTCCCTGCTTCGCAAGTGCTGCTTCTTCACGATCGAGCTTGGTTAGGGTTCCAGTGAC
ATCTCTTGTTCGTCTTCTCTGGGTCACGATTGAAGGTTCTGAGTTCGTGTTTTTTGGTTC
ATGTTCTCTAGTTCACGACCGAAGCTGTTTCGTGATCAACGCTTCTAGTTTGTGATCGAA
GCCTCGTGATTTCTCTCTCTCTAGTCTGGATTCTTTGGTCTGGGTGCTGTTGACGTGTTG
CTTCTCACTCTGATAAGTATATACAATATACTTCTGGTTATTACATTTTGACCCCCCTAG
TTTGGTTTTATTATAGTTACCCAGCTAGTTTAGTCCTCTATGTCTTTGGTTTATTACAAT
AATGGAAGACAAAATTCAAGCAATCAGTTGCAGACTTACTGGAGCCAACTCTGCCTATTG
GTCCAATGTTATGAAGAA
>TRINITY_DN624_c0
ATTTATTACACTTTACTTATCTCAATATTATTGAATATCACTTTATCTTCCTCTCTGTAA
AACCGTATATTTAGATTATTCAATTATAAAAAATCATGCCAAGGCTTTCTTTTTTGAGCC
GCTTTGGATGGGAAAGCGAAGTAATTTTGATAATTAAGGAGGTCTAAATGTATGATTTTA
AAGTTAAGAAGGGTAAGACGATATTTAATGATAATTGAAAGGGGTAAAGTGTAATTAATC
CTTATAAATTTCATCAACAAATAAGCGCAAAAACTATTTTGTTGGGGGAAAAACAATATA
TATATATATAGAGAGAGAGAGAGATAAAATGATGATTTTTTCTTTTTCATATATGTTATG
TGGACTCGGGTGCGATCAGGTACGAATGCATGTCAAAGCGTCAGACCTTTATAAACTTAA
ATCTTAAGATATTAGGATATAAATCCAAAATAGGATATAGGTAGAGGGTCTTGTTATGGA
>TRINITY_DN626_c0
GAAAATTGATAAAAAGGATAAATGCTAAATGATTAAAATGAACCGTACGATTATTGTAGC
TAAGTGGCAATGGTTCTTTATACTATATATTGACAATCGAGTAGAGAATAAAAAGAGCAT
CTCTAATGGAGGTGCTTAGGTATGAGTTATTGTAAGAAGTTAGCAGAAAGAGAAGATGGA
GGTTATTTTGTTGCTCTAATGGGTCTATTAAGGTGTTTGTTAGTGCAAGATGTTAAATAA
GATGCTAACTATGAGCAGTGAGATAGAGAAGAGAGGGAAGCAGAGAAAGAGACGGGGACA
GGTTTGCCAGTGTTAAAAGAGAGGGGAAGAGAGAGAGAGAGACATAAAAGGTTTGGGTTT
GCCATTGGCACATCATGTTTTTTATTATTTAACACACTTTAACATCTCATTGCAAAACCC
TATTCTTGCTAACAAATCTACTTTTTGTCATATAACACACTGACACACAATTTTAGCATC
TCCATTGGAGATACTTTAAGGGCTATTTACCCTCAGCCATGAGAAGTTTTGTAATTCATA
TAAGAAAGAAAATTGATACAAAGGAGAAATTTGTAATTTTTTTGATCTTAGACATGTGAG
GTAATTACTATAAAGTACCTAACAGGTGAACAAAGATGCAAAGCCCAAAAGGAAGGGCAT
AGGTGGTTGAAAATGGCAAAAAGAGTGCCATCCTGTAAACTGAAACTTTACTGTAGCAAA
AGTCAAGTGAGTCTTATAGTATATGGATATGTTAAGGGCCACAAGTTGAGCTTCAAAGCT
TGGCCTGTGCTCACGTTGCCTTTCAAGCTTGGTAATGTAGGCATAGAATAAATTATCCAC
ATATTTGTGAATTGTGATATGTTCATCAGTACATCCCTATCTTCAAGATATCAATATCTT
GTATCCACTACAC
>TRINITY_DN628_c0
GTGATTATAGATTATTTTAATTTGAAAATTTGTGTTAGATTATTTGATGTAATTTCTGCT
TATAACTTTTTAAGTAAAAATAGCTTAAATAAATTGAGTAAAATTGATTATTTGAAAGTG
GGAGAAGGGCGTTTTTGACTTCTACTTTATGATTATTAGTTTTTAGTTTACAATAAGTTA
TACCAAAAAACACCTTTGTGTCTTGAAATCCATCATATTTTTATCTGAATTCATGTATAA
TCATTGGGTGAAATAAACTTTAAAACCCTTGAACTTTGCACCAAATCCCACTTTGCCCCT
TACATATTTAATTGTGACAGTCAACCCCCTGCGCTTACGGTCAAGTATCAATTTCACATT
TGTAATAC
>TRINITY_DN630_c0
CTGTAATTGGTGGTGCTCGCATTGGAAACTATGCTGCATTGTCTAAAGGGCTTCCGATTT
CTTGTAGTTCATCTACTGTTGTTAATAGAGTTGAGGTGCCACATTTTGATCTTAAAGAAG
ATCCATCATTCTGGATGGAGCATAATGTGCAGGTTTTGATACGTGTTCGTCCTCTAGATA
GCATGGAGAGAAGTGTACATGGTTACAATAGGTGCTTGAAACAAGAGAATGCACAATGCA
TCACTTGGATTGGGCAACCAGAAACTCGATTTACATTTGACCATGTGGCATGTGAAACAG
TAGACCAGGAAACACTTTTCAGGATGGTTGGACTGCCAATGGTTGAGAATTGCTTGTCTG
GATACAATAGCTGTATGTTCGCCTATGGG
>TRINITY_DN682_c0
GTGTTTTAAGGGTTTTTATTTTATTTTATTTTTATTTTTTTATGCACTTTCTTGTCCTTA
ATTAATGTTTTGAATTGATTGCTTTAAACCTATATTTATATGCACAGGAACCTTAGTCAT
TACAGCTTTAATTGCATCTCGTCTATATTGGATATGCTCTGTTCTTATTGCTTGTAAAGA
ATTGTCAACCGTTATTAACATTAAAAAATCTGTGGAGAGTGATGCCCAAATTTAGTGAAA
ATTTGTAATATTTTTCTTGACAAAGTTGTGTTAGGTCGCCTTAACACTTTTGTGGACTTG
CCTTCTACTGAACTGACTATCAAATAGAACATCTTTGTGTTTTGCTATTCCTCTTAAATT
TGGAAATCAAGTCCAGATCGCTTTAAGAATTCTTGTGGCTAGGCGTGCAGGACTCGGTCA
TTAAAAGATTTCAGAGGAGGCTAACTAGGTGGAAGTGGCAGGATCTATCCAAAGGTGGTC
AGCTCACTTTGATTAAAAACACAATTTACATTCTACGAACCTACACACCATTCCTGCCTT
AGTGGTGCGTAGGTTGGAAAAGTTGCAGAAGGATTTTTTGTGGGGAGGGTTGTGCTCCTG
TCAGAGAGGGAGGTTTGGAGAGTTGTTGCCTTAGACTTTCAACCAGGCTTTGTTGAGAAA
TGGTTGTGGTGGTTTGCTTGTGAGCAGTATAGATTGTGGAGAAGTGTGGTGAAGTCAAAA
TGTGGGTGTTTGTTGGGGGATTGGATGTCCTTGGAGGTGTTTTCGTCTTATGCAGTGGGC
CTTTGAAAGGGTATTAGATGGAGTTCGGAACAATTTTCAATGTCACATTAAGTATGTGGT
GGCCTGGTGGGTAATGGTTCAAGGATACTGTTTTGGCATCATCGGTGGTGTGGGGAGAGG
GTTGGAGGTGGTACATCCAATTCTTGCCAGGATTGTAGCTGACAGAGAGGGGACAGATGA
TGATTATTTCAAGAAAGAGGGGTATCAAATTTTTTGTGATATCACTTCTGTTGAGAGTTG
AACAACTGGGAGGTTGATGACTTGTTGAGTTTCCTTGGTTGCTTTATGGGTTCTCCATTC
CGGGGCAAGGAAGGATGCTTTGTTTTGGCTTAGTTTGAGGACTGGAAAGTTTGAGGACTG
GAAAGTTTGAGGACTGGAAAGTTTGAGGTGAAATCTTACTATGGGGTTTTATTGGGTGAT
GGGGATATCTTCTTCCCTTGAAAAGTGATTTGGGTGACTAAAGCCCCCTCTAAAGTGGCC
TTTTTTGTTTGGTCTGCAGCTCATGGAAAACTTCTTTCTATTGACAATTTCATTTTGAGG
AAGCAAATTCGCGTAAATTGGTGTTGCATTTGCAAGAAAGATGGTGAGTTGGAGGACCAT
CTTCTTGTCCATTGTTCTGTGGCATGGGAGTTTTGGTGCTTCTTTCTGGCTTTGTTTGAT
ACAGTGGGTTTTCTGTTATGGGTAGCTTTTTATTCTCTTGGAGGGGTGCTACAGTGGCTT
TGATGTGGATCATTTGGAGGGAACGTAATAGGAGAATTTATATGGAGTTGAGACTTCCAT
TTTTGTTTTGAAGAGTAGAGTTTTGTCCATATTGTATAGTGGATTTTTGGTTTGTGTTGG
ACCATCTGTGGACCATTTCTTGGATTTTGTTGAGTAATTGGATTAGTTGATGTATAGAAG
TTTTTACTAGTTCTTTGAACTTGGGTGCCTCTTTGTTTCAAAAACTTACTTTTTACTTTA
AAAAAATTTTTTAAATGAACTCTTGTGGCTAGGCATTGCTTTTAAAAGTCGACCAATATC
ATTATGTGCATGATGGGCTATTACCATTACGTGCAAATATTCCAATTAAAAATCACAATC
ACTTTATCTAGGGACGGATCCAAGATTTTGACTTTTGGGGGCGAAAGCATATGTAACTCC
CAATCAAGAAAATTTATCAAATATTTTAAAGTACAATATCAGTTTCTAGCATCATAAAAA
AAATTAATAATGTTACCA
>TRINITY_DN631_c0
GATTTTGTTAGGTACATGGTCACATATCAGAAGAAAACAATTTAAAAGTGTTTCTTACAA
AAGTGGTATTTTCAAGAAAACATTTCAGATAATAATTTTTCATATCAATTTTCTGTTTTT
GAGAACGGAATATAGAAAATAAAAACAATACGAAGCGTGCCCTTGATTGAAAATTTCAAA
GGCCGAAGAACTTATTCATATAGTTGTCGTCATCGTATTTTCATTGATTTTTGTCTGATA
ATATTAGATTTGCCATCTAGACTTTTACATGTTGGGATAATTTTTGCTATGCACCTTTTA
CATTTATAATAGTGTTCATAATGAAAGCCTCTAGGGTGGGTTCCTTATAAAAGAGGTATT
TTCAAAAAGCATTTTAGAAAAGAATTTTTTAAGCAAGTTTTCTATTTTTGAAATCAAAAT
ACAGAAAATGAAAACGATACCAAATGTGCCTTAACTTTCAATTCTTAAGAAGAGATGCTT
TTGTATGGGAAGAGAGAACATTAGGTGAGTTTCATAAGGTTGTTTGGGAGAAGTAGAGAA
AATGTCAAGAATGGGATCAAAGGGGAAAGAACACTAATGCTAAGACTATAAAATTTAAAT
ACAGAATGGGTAACTGAAAGTGTAACGATAGATTAGATTGAGATATATTTTGTATGTGGA
TCTCTTTATAATTGGGCTTTATCTCAACCTTCTGTTATATTTTATGTGATTCATTCTGTG
ATCTATTCTGTTATTATTATGTTATTATGTGTTTTTAGCATTGTTAGGGAAAAAATGAAT
CATACCCACCTCAATAATCTGAATTAATTAAAAGAAGAGCAATCATGAGTGGGCTACAAT
TAGAATCTAATTTGTTGCATTAGGCACTAAAATAAAAAATGCATGTGCATGAGGGAGTTC
CAAGATGCAGGCAATGCTTTGGTCCCTTCCAAAAGCATGATCACAGTTTCCTCTTATTCT
ATTGTAATAAATTAACAGTTTTGTTAATGA
>TRINITY_DN634_c0
ATATTATCTGTATATGAAACAATGTGTATATATATTATAATAATGTAACATGAGATTAAA
ATTGAAATTAAGGATTTTATTTTTTTCATTAACGATGTTAGCATAACACTTTAGTCCAAA
ATCACATGAGGGGTAATTGATTATTTTTAAAAGATGGTGTAAAGTGCTCCGGGACTGAAT
CACAAAAGGGTAAAATAGATTTTGCTCAAACTTAAAAGTGACATCTCTTCTCTAGTCAAA
GTTGTTTTATTAAGTTGCAACCAAAGGCATACTTGCGGTGTCGCTGATCTTGTTTGTGGA
TGGAGGGCAGAAGTGATGTAACACAACTTTAGGAAACTTGGGTTATTGCTGCCTACAATA
GGATTTGTGGTGGGTTTTGTTGGTTATAGAAAAGCTTCTAGTGTTAAGGTTCTGAGAGGA
AGAAGTAAATTTAAAGGTTTTCGAGATGAATAGCTATGAGAATTGGTTTGATTTCCAAAA
GTGACTACTTGTTGTATTTTCAAAGTAGAGGCTATTTAATGGCCTAAATAACAAGTAATT
TAGGGTTTAATGCCAATAGGTAGGGGAAGGGTCTAAAATTGATTTTGTTGTGATTAGATA
GGGTTTGGATTGAAAAGTGCACATTGTGAGGGCTGTGATAGTATTTAGGTTATTTGTGCA
ATGAGGAAGAAAGAGGAGGAGATGGAAAAATGTGCTTCACCCTCGCAAGGGTTAGACAAA
TTCATACAAACACAACCTCAAAATTTCATAATTCAACTCAAAAGAGATATTACATTTTTA
TTTGACAGACTTTTACTATTTTTACTAGGGTTATCATTCCATAATTAGGAAGTTAAGAAT
TTTTGATTAACTAGAATTTTCTAGACCTAATAAAAGATCCATAGAAGGCCCAATAATATA
ATTTGATCCATAAGAAGACCCAGGGGCCCGTGCAACCCATGTCCAATAATATACAAAATC
ACTAAAATACCCTTGGTTTAGTGGTTAAAATCCAGCCTTGAGATTATGGGTTTGAACTTG
AGGGTAGCG
>TRINITY_DN698_c0
TTCAGTTCCCAGAGTGTTCTGTGCAGGTGCTGATTTGAAGGTAGTATGTGATCTCTGATT
TTTTGATTAAGTTAGCAGATATGATTATAGTGACAGACTTCCAGGTCATAGTAACTCACT
AAAGAGAATGAGGGATATACAAGATGTACTAGAATAAAGAGCAAAAATAAAAGTAGGCTC
AATCATACTCATTCAAGGAGGAACCCAACGTAGCCAAGTGGTAATTGGATCCGTAGATGT
AGGCACAATGTGCCGAACCACGTTAATTCTTTTGTGTTCTTGTTTTTATGTTTCTCTTTT
CTTTCTTTATTAATGGCAGCATATGACATAATCTTCACTGTATAATAACCTGTAAAAACC
ACACAATCTCAATTTTTTTTCTCCTTCAATTTTGCAATATGTGTTTACACAATAAACACG
TGTCCTCCAACTGTCTGAAGCTTGTCTGGTTCCACACAAAAAAAAAATAAAAAATAAAAA
ATTATAGGATATGTTTGGATGTGACATGTCAAAGAGTGTTTGATGAG
>TRINITY_DN635_c0
AGCTTAATAATTAATTTATTAAACATATTGATATTCATAAATCCATTCATATAAAAGAAC
GAGTGTAAAATCAATCTTGGATGGTATTTATTTTCAGAATTTACAGATTTCATAGCTGCA
TCTGATACTCTTCATCAGTCTTCCTATTCAGATACTCCAACGCAAAATAGTAGAGTCTAG
AGAAAATATAGGCGTATTATTGAAAGTTGAAACAACACATTCTCTTCTCCTTTCCTCATA
TGTTCCTACTATTTTATAGGGTGAGGTTGCTCTTACAGTTGTCCTTTTTCTTAATTGTAT
GCCCACTCCTCTTCTCTCTGTCATCTCACCTAATAAAAAGTTGTTTGGTCAAGTTCCTAA
TGAATCTTTGTTGCGTGTTTTTAGTTCTACATGTTTTGTTCTTCTTACTAGATGGGATCA
CAGTAAGTTCAGTGCCCACTCAGTCTTATGTGTTTTCTTAGGGAATGGTATTCATCAAAA
AGGATATAGATGTTATGATCCTATGTCTAAGAAGTTGTATGTCTCTCAACAAGTTGTTTT
TCTAAAGTGCATCCCATATTTTACTCTTTCCCCCAAAACTACTCTTGTATCCAAAGAGCG
TTTGACATATATTGATCCTTTTCCAACTGATGTGTCTTGTGAAGAGTTTACCTCTACCCT
TGACGTTTACAACCTTCCCCCTTCTACTCAAGCCTCTTATAAGTCAGGTTCTTCAACTAT
CCCTTCTTTTCTTTGGTCTATTACACAAAGGGTTCCACCTCAACATGTATTTCGCAACCT
AGATGCTTCTCAATCTAATTATATGGACACTGATTGTCTAACACAACGCTATCCTCAGCC
TAATTGTACTCCCCTTGTAAGAGTTAGTTTCTCTGCTGCTTGCGCTTCTGCTTCTTATCT
TACCTTGCTTCTATTCACGCTTATTTTGAGCCTTAATCTTATGAACAAGCATATATTGAT
CCCAATTGGGTTAATGCAATGCAAGATGGGTTGACTACTCTTGAAAATACTCATACTAGG
GAGTTGGTTCTGTTGCTTATAGGTAAGAATCTTATTGGATGCAAATGGGTTTACAAAGTT
AAAACTCATGTTGATGGTTCTCTTGGCCATTATAAGGTTAGATTAGTTGCGAAGGGTTTC
TTTTAGGAGTATGGGATTGATTACGATGAGACATTTGCTCCTGAAGCTAAGATGACATTT
GATTTTGTTGTTGCATCGGTCGGTGGCCATTTTTCAATCAGATGTCAAAAATGTTTTCCT
CAATGGACATCTCAATGAAAAAGTTTATATATGTCTTCCTCCAGGGCTTTCTCATCCCAA
TGGTTATGTTTGTCGTATGCGTCATTCTTTGTATGATTTGAAGCAATCTCCTTGTATGAG
GGTTTTCAGTTTCCTGTTACTTAGATTGTGTTTCATCCTAGCGCTCATGATTCTGCTCTT
TTTGTATGTCATATTACTTCTAGAATAATCATTATGCTAATATATGTGGATGATATGATT
ATCACTGGTTCTAACTCTAATGCTATTTGTGTCGTTGTTGTTGCTGTTTTTTTTTTTTT
>TRINITY_DN637_c0
ATGTGTGTGGACTATTGGGCATTGAACAAGGTGACAATAAAAAACAAGTACCCTGTCCCC
TTGGTTGCTGATTTGTTTGTCCGGTTATGCAAGGCCTTTTACTTCACAAAGTTGGATCTC
AAATCTGGGTATTGGCAAGTCAGGGTTGCTGAAAGGGATGAACCAAAGACGACCTATGTG
ACTCGCTATGGTTCATTTGAGTACTTGGTCGTGCCATTTGGATTGACCAATGCTCCTTCT
ACATTCTGTAATCTCATGAATGACGTATTTCATGAGTATGTGGATCAGTTTGTTGTGGTG
TATCTGGATGATATCGTCATCTACAATGAATCCTTGGAGGATCACTTGACCTATCTGAGA
AAGGTGTTTTCGCGGTTAAGGGAGCACCAGTTGTATGTAAAGAAAGAGAAATGTGAGTTT
GCCCAACAGGAGATCAAGTGCCTAGGGCATGTTATTTGTCAAGGCTCAGTGAAGATGGAC
AACAAAAAGGTGCAGGCAATTGTGGATTGGCCAGCACCCTCCACCATTGCTGAACTGCAT
TTTTTTCTTGGGCTTGCCAATTATTGTCACAAGTTCATACAGGGGTATGCAAAAAAGGCA
GCACCCCTTACTGATTTGCTCAAGAAGGATAGGCGTTGGCAGTGGAGCACTGATTGTCAA
GAAGCCTTCGACAAATTGAAAATGGCTGTGGCCAGTGAACCGGTGTTGCGGTTGCCTAAT
TTTGAACTTCCGTTTGAAGTGCATACAGACGCCTCAAATAAAGCCATTGGTGGTGTGCTG
GTGCAAAAGGGTCATCCTGTTGCCTTTGAAAGTCGG
>TRINITY_DN641_c0
GAGAGCTTAAGGAAGTGGAAGGAACAACTTCTTGGAGGAGTGGATATTAATTCCATTGGA
GGTAATCCCACCTTCTTTCTTCATTTTTCACTACATGAGCTTTGATTAGTTGCTTGGAAT
ATGTTTTTTTATAAGTGAAACCATTGTCAATCCACTGAGTTGTGTTAAATTTTACATTAA
TGCACTCTGTTCCCAAACGATTCTAGAAATAAACTTAAATTATTGATCTAGATCATGCTA
TCAAATTTACGTATTAGAGATTTTATTACCTTTTCTGGACCTCCCATGGATGAAAAATTA
TTTTCAGTAAGGCATGGCTGAAATTCTCTTAACAGAGTTCGGACAAAACTTTTTTTGTTT
TTGTTTTTGTTTTTTGTCGTCCTTCATTTTCATGATAGAAATGGTTAAGAACTCATATGC
AAACTGAAATTCTTTTGAGAGCATGAACTTTTAATGTTCAACTGAAATTGGGAATCTTGA
ATGTTGAAACTAAGCTCAACACACACACCCCACCATAAAAACTAAATAAGTAAGTTTAAA
CCAAGAAATGATGTTACCCAACTTATCCTTAACTATGATTAAAAAAAAAAAAACCTTATC
CTTACTTGGATTCTTTTCTGTTTCTCATCAACAGAAGCATTCCCCTACCAAAAGGAAAAG
TCATTACTTTGATTGTATAAAAATAAATATAAAAATTGTTAATCACTTCAATTTGCTGAG
ACTTTTGAATTCAAGGAATTTGGGTCGTCATCAATCTTTCTATCTTCTCTACGAGTATCA
GCTACTTAGTAATATGTCTAAAACTTTGTGAAAGGTAAATTTTCTTCTTTCCTTCTCTCT
CTTGAAGTGTTCCATAACATTTCAATTAGCAATAGCAACCATTTAGACATGTATCCTGTG
AATGACTACCCTTTGTGCTCGAGCAGATGATATTGTTGTGTGTGTGCTGACTCTGTTTAA
TCACTTTCTTTTTTGTTTTTTTGATCGGCATTTAATCACTTT
>TRINITY_DN647_c0
GTTATGAATACTGTCTGTGTATGGTTGTTTTTTTATGAGTATTTAACAAAAAAACATATT
TCTTAAGAATATTTTCTATATTCATTGGATTGCTATTTAATATGGTGATTCTGCTAGGCA
TGTCTAATTGATTTAATTAGATGAACAAACTTCCTTTAATTCAATGCACCAAAGGCTGAT
ATCAGTTGGCTTTAGTTCTCTGCAGGTAGGGCCGGCCCTAGGGTGAGGTGAGCAAGGCTT
GTGCTTAGGGCCCCCACAATTTGGCCCAAAATAAGCCCCACAATTTCTAAGTCCATTATA
CAACTAGATTTTCAAATAAGGACCAATTAACATTGAGGCCTTGTCTAAAGGGCCTTCAAA
AAAACATCCTACAATGCCAAATTGAAAAAAAAAAATTATATATAAGTGCTGTTGGCCCAA
CTTAAAAAATATATATACTAATATAATCATATCAATCGATTAACAAAAGAAGAACAAATC
AGAGTTTGATGTAAGTTGAGAGAGACACAATTTATACACATTGGACTGGTGTTTTGATTC
TTAGTACAAGGTGAGATGCCTCTGCTCAATGTTGCACTGGATATTTTGAGTGTGAGCATT
GACGGAGTTGATCTTTTCGAAAGTAGCCTTGAGTCTATTTCAGGATCATTTATATTTCAA
AACCTCTCAATTGTTTGTGTTTGCTGGTGTTCTTCGATGCTACCACATTTTTCCATCATG
CAACTAACTACTTGTATCTTTTAATAACTATCCATGGCACAACCAATACTTCTTCGATTG
TGACTTGTTTCCATCATTCATATGCTTATTTGTAGTTGTGGTTGTTAAAATCAAGATCCT
ACATGGGATCGGTGAGAGGGTCTCATGTGTCGGATTGAGAATTGTAAGATTCTACTATTT
TATATATATTAAGGTAATAAAATACCAATAATGATGTGCACATTCAAAATATTGTAAAAC
ATCATCAGCCCAACAATCCCACTTGTGATCCTACTTGCAATCTTATACGATCCTACTTGC
GATCCTACTTGTGATTCTGCTATACTAACAATTTTACAACGATCTTGATAAC
>TRINITY_DN604_c0
GTTTTCATTCTTCTAAGCAAACTTTCAAAGCTCTCTCAAACAAAAAGGCTTCAATAAGCT
AGTTACAACCTAACCAAAAACAATTCATGCTAGTAAATTAGAAACAAAATAGAATGACTT
CTAATTAATATTTTGATCTCATCTCCAGTTATTAACATCAGCAAAACAATATCAAAACAT
TACTAAACTTAAAAATAAAAAATAAAATAAAATAAAAAAG
>TRINITY_DN602_c0
TAAATTTCATTTAATTTCAAGTGCATTCCTAAATATAATATCTTATGTCATAATATTATA
CAATATACAATATATTTAAATGTTCATGATTTGTCCACATACCCGTACCAACTTTTGGAT
ACATATATATCCCATGTGTAAGCGTTCAAAGAGAATTGATGCCTAGACACAACCAACTTG
ATACTCATACTTGAGTCAATGTAACATAGGTCACTAAATTGAATTAGATATGCCACAAAT
TCAACTGTTAGAAATAGCATACGCAAACATCACAAATGGATACAAACTCGTGCCAAAACA
AGCAACTAAAAGAGTTGTAAAATTTTACATGTGAGTTTCAAAAGATAATGCACCATAAAA
TGGGAGATTCCGTTAAAAAACATTAAAAAGTTTTGCTTGGCTAACTACTTAATCTAATAG
GCTCCGTGTGCTATCACTTGTAATCATGTATGATATGTTGAACAAACTCCAAACTATTGT
TACCAGAAAATGCCAACACCCTAGTGATTTATGTTTTGGAACGTAGATTTTGAACCATGG
TACACTTTTGTTCCAAAACAGTGAATTTAGCGATCCAAAGCGATCCATAATTCTTCCTAT
GTTTTTCATTAAAAGTTCTCCTTAATAGGGGAAAAGTTGAATATAATGAACTAA
>TRINITY_DN603_c0
TAACGTACCAAAATTCAGAGCATGTGGTGTACTGTGTTCCCGTTTCCGTTCCACGTACCG
GAACGATCCGCGTTCTAGGTAACATAATCATGTTACAGTTTGGTTGAACGTAGGGCTAAC
TTTTGGCATTTGGGGACACTTCATTGATTGTAGGGAGAGCTCCGCAAGCAATGCTTTAGT
GGCTGATTGTATTAGATTAAGGGTTGATAGGATGGTGTTGGATGCTCCTTTTTGGAGGTC
ATTTTGGACTGGGAGCTTGATGTGGTTATGCAGTTCTTTGAGATCTTTTACGCAATCAGT
AGAGTTGGAGGAGAGGATGAGATTGGATTGATTGCTTTGAACTATGAAAGATTCAGGTTA
AACCATGTCTCATAGGTTGCTAATTGGTACCTCAGACACTTCATTTCCAAAGAAGGGATT
TGGAGTGTTAAGAGTCCCTACAAAGGTTTGCCAATTTTGGTAAGCAGCTCAACTAAAGAC
ATACAATTAGTGATTTCATTTCAACAAGAAAAGTACTTCCTATTTAATTTTGTGCGTGCA
AGGAGGTCAGGGAAATAGTGGACCATCTTCTCATGCACGGCTAGCAAGGTATGGGTCCTG
TTGTTGACATTTGGAATATCTGTTTGTTCCCTAACTCAGTGGCAGATTAATTGCATGGCG
GAGTTAATGCAGTTTTAAAAAAGGAGGAATGTGTGGTACATGACCCTCCTGTTTAATGTG
GCTTTTTTTTGGGAGAACAGAATTGTCTCCATAGCTGGTGGAGTCATTCTTAATTTCAAG
AACAAGTTTTTAAGATATCAGACAGTTGGGTTTGGGGAGAAGTTATTGGGGAGAAGTTAT
TGGTTACCTTGATCTCTCTCTCTCTCTCTAGGCAGGGGAGAATTTAAAAACAATTTGTAG
GGTTAAGGGGTTGAGCACATTGGAGTAGCCCTTTGGTGCTTCTTAATCAGAATTATCTTA
ACCTAACAAGAAAAGAAAAAAAAGTGTCAATATACTAATTCTGCAATGGCCAAAGTATGA
CTAAGCATTATAATGCTAGTTGTGAAACCAATAGGTAGCTATTAAAAACTCCAAAGAGTT
CTTATTTCCAAGTAGGTTCAGTTCTGCCACCAAAATCCATGGTGAAAAAATAAGAGGAAA
TATGGAATCTTAGTGCTACAATTTCCAACCCATGGCGAGAAAAATAAAAA
>TRINITY_DN601_c0
TTGACAGAGGAATTAAAGTATATCATATGAGAGAGAAAGAGAGAGAGAGAGAAAGATCGA
GATAGAAAGAGGCACAGGGCTTACCTAGTGCTACAGTGTGATTGAATGCTACAAATCTTC
TTCCCAAAAACGCAAATTTCGGACTGATCGTCTTCCAAACCCTAGTGCTTCTAGAGATAT
ATATATATTTTTTTAGAGGGGAGCTTCCAGAGATCTTTAGACAGAGTGAAAAAAAGGCTT
TTTCCCAAATATTGTAATGCCTTATTAATGTAGCGCGGGAGGGAGGGAGGGGGGGCACAA
AATTTTTGCGAGGGAAATGATTATGTTCGATGATTTATAAAACAACTGCCACAAAAAATA
AGTAGGCAATCTATTTAGAAGCCCTTCCTCGGCTGTTTTCACTTTTCCGCCGTAAATTAT
TATTTTATAATGGCGGTCCTATTACCGCCGTTAATGTGAATTTATTAAAGGCAGTTTTTG
TAACCGCCGTTAAAAATAAATATTGGCGTAGTGGGTGCTCTTGGGGCAAATATAGTTGGT
GCCCTAGGTTGTGTTTGATTAGTCAAAACAATTAGTATCCCAAATAATTTGGAGAGACAA
CGGAACACTTATCTTGCAATGAGTGGTTTGGTTCAATACTCCATGACCACCAAATAATTT
CTCATTCTAATGCCATCTTTTTATGTATAGAATACAATATTCGTAACTTATTGATAAACT
AAACAATCAGAGGTCTAATACAATTCAATCTGAATCATCTCTTAAACGTAATTACACATT
CAATAACAAAAACATTATGA
>TRINITY_DN636_c0
GGAGGGAAGGAGGGAGGGAGAGAGTGTTTTTATTTCTGCCAATTTTTGTTACTTGGTGGG
AGGATTAACAAGCTTGGGTAGTTTAGAGTCTATTTGTGAATATGCTGTTGTTATTGATGT
AGTTGTAGTATATGTAGCAGCATCTAGTCGTTAGTATGAGAATATGGAAGAGAAGTGTTT
GTATGGCCTCTCATTTTCTGTTTCTGTGGAAAATGTGTCATATTATCTTATTTATAGGAT
GTATTTTTTTAAAAAAATAGAAATACTGTAATTTCTTTCATTCTCCAGCAACACTTAGAT
TTAATTTTTGCATCTTACCATATAGTGCTTAAATTCCTGAAATATATTGG
>TRINITY_DN640_c0
GGGGGTGTTTAATGTGAAATGTGCATGATTGGGTGGGGGGTTATCTTCGGATAGGGGTCT
CCAATTTGTTTAATAATTGTTTGGTCCCATAAAAGGATATCAATTATGAAGGTTATCATT
GACATACATCACATCAAATTCTATTCAAAGCTTCAAGATTTAAAGTTGGAGACAAACGTT
GTCCGAAGATGAATTTGATACAAAGATATTGTTTCTATGGGAGAGAAGGAAAAGGAAAGC
ATGACACTATCACAAGTGAGGAAGGTTGTGAGGGAAGAGGAAGGGAAGAGGTAAGGACAA
GGGTTATTTATTTAAGATGATAACATTTTGAGATTGTAAGTATGATACTATCTTTGTCGA
TAATTGAATTGAAAGGTCTAAATTTTGATTTAGAGTTGCGAATTTAAAGATTTAAGATAA
AAATAGATGTTATTGGAAAATGTATGACACCAAAATGATAGCTACAAGGAAGAAGGGTTA
TAATGGGCAAGAAAGGAAGAGGTGGTGACGAGGTAACATGAACCAATTCGCTTAACATGA
TAATACTTCAAGATTGTACATGTGACACAAACTTCGTCTATAATTGAATTGGGGGAGGGG
>TRINITY_DN600_c0
TGCTCTTGTCTCCCGCATCTCACGAACCCTACGAGTAAGCTACCACAATAATACAACCTT
AAGAAAATTCTGCATAAATTTGAACCAAAAAATAAGAGTAAAATCAAAAAATAAAAGGGC
ATATCACAATGACATAATAATTTTAGTTTGTTCAAGAAGGTGCAAGTTATTGTAACTAAG
AAGTCATCAGCTCAAATTGAGTAAATATTAAAAATAATGACCTCAATTCGTGATTTGTAT
TTGACAGCCAATGGCCACCATTTACCAACATGGTGATGTAGTTCAAAAGCAATTCAAAAA
AGAGCAACTTAAGGAAAGACAGATTCCTAGTAACTACACTCTTTGAGGATTGTGAGATGC
AATCTAACCCCAAGTGTAATTCCTATGAGATGGGCCTGATGCATATATTATGTTTTTGAC
ATCTACTTCTCTTTTAACTTTCTGCACTAAACTCCAGTTTTTGAAAAGAGAATACCCTTT
AAAATCAACAAAAGAAATATTGACTCTTTGAGCATTGTGAACTGCAATCTAACCCTAGGT
GTGATGCCTATGAGATAGGCATGATGCATATATTTGTATTTGTCTTCTACTTCTCTTTAA
CTTTCTGCACTAAGCTCCAGTTTTTTATAGAAGAAATACCATATAAAATCAACAAAAGAA
ATTCAAGACTCCAGCAATTTTCCCAACATCCAAAACTGACAGGTTTTCTGCATGATCTCT
TCAAAGCGAGGGCCAGCTTCTTAACCACCTCAACTACTGATGTTTTGGAAAAGTAGCCTT
GCATTCCAACCTTGCCTGACCCCTTTTGCCAACACCCCATAAACCAGCATCCAACCAATT
GCAAAACTGAACCGGGCATGGTGAACACCAATAATGGAGAAAGGCATGTCCATAAGCACC
CTAGCCACCCCAAAATGTAATAATAAATGATTCGCTGGCCAAACACAGTTAATTTCCTGC
AGGTTTAAGTCTTTAAAGCCTAGAACCAAATTTAATCAACCGATGTTCCACCCTTAAAAA
GTAAAACTCTACTTTACAAGCTTAACCCATTTCCCCTTCCAACAATAGACCATACAACAC
AAAAATAAACTAAACCAATCCTTAACAAATGTTCACATGAATTGTACACAGCTAGGGTTG
CAAATGATCTGAGGCAAGCTGGAGTTGTTCAAGTTTGGTTCGGTATAGCCAGATGCCTGT
TCAGGCTCAGTTCATGTTCAGGTGAGATTTGCCTAGCCAAACTTGAGCTCGTTTTTGTCA
ATTTCATTGAAGCTTGGGTTCACTTGGCTGGAGCTCGTTTGCACCAATAGATCATGAAAC
AAAAAGGCCCCCTTCGAGATTTAAGTCAAACATTGTCACTCATATATACAGGCCCGGCCC
TGAAGTCAGGCAACAGAGGCCTGAGTCTTGGGCCCCCAAATTTGGGCTGAAAATAGGGGC
CCCAAATATATTTTTGTGTTTTAGATATATAAATATTAAAAAGAAAAAGGAAAAAAAAGA
>TRINITY_DN608_c0
CCAAGAGCTAGGAAGCACGGGTAAGGATACGGGATACAAGTACGATACGATATAAATACG
GCGATACGGCAAAATTTGAAAAAGTAGGATATGGGTACAACCAAGATACATTTGTAAAAA
ATATTATCTTTATAATTTTTAGTAATGTAGTATGCATAAAAATAAAACCTAAAGCATTAA
TACAGTTTCCTTCTAGCATCAACATCAAAAAAAATTTAGCAAAATACATTAAATTTCAGC
ATATGAACAAAATTAAAACCATAGCAACAAAATTAAAAACATATAATAACATAGAAGAAA
ATTTTTTTAAAAAATTAAGCAAATTCCAACAATATAGCATCACCAATAACAACCATAATG
CAATTCAAATTAAGGGCGAAAAAACCCTAAAACATAAAATCAAATTCTCAACAAAAAAAT
ATTTAAAAAATTACCACACAAGG
>TRINITY_DN610_c0
TTATTTATTTATTTTTTACATTTTAAATTCGTCTACACTAGATAGACCTAAAAGTAAAAA
AAAATTGACATAATTTTTTAAAAAATCATTAAAGATAAAAAAATTCAAAAGAAAATGTGA
CTTTTTTAGCTTGTTGCCGAATGCATAATAAGTGGTTGCATCAGTGTCGCCTCCCAAAAC
CCTAAACTGATCCTGGGTGATGATTTTGTATGTTCAAATGCTATTTAAAGCACACCAGGT
TCTTACTTCTCACTAACTCCATGGGAAGCCAAAACACTTGCATGAAATAGATTAATAGGG
CAATTTTGAATATTGTTGGCATCCCACACCTCCATTGTGGAGGCACCTTTTGGGTTGGAG
CCCAAAGGGACAAACCCTTGAGGCCAGCAGTTGGTGTGGGCCATAGCAGACAATACTTCT
AGTTGGGGGTTGGGCCACGCATCTAACATGATATTAGAGCTAGGGTCGTGCCTGCACTGA
GGTGGGGATGCTGGCATCCCATATCAGTTGTGGACAATGTTCAGGATGGACTTATAAGAT
GG
>TRINITY_DN613_c0
TTTCCCGCTGTCATTGCTTGAGTTAAGTGATTATGGAAATCATGGCAATGAGGTTGTGAG
GTGCTCCTTAGGCTTAATGGGTTTCTGTAGCAGAGGCTGGACGATTGTGGAGAGAGTTTT
GACAGTTCTGGTGGGCATCAGAGGTTATAGAGAGTGGGTTAGATTTTGAATTGATGGGAG
TTCGGGGTTTGCGTTATATCCTATGTTGGTGCTCCCTAATGGACCGCATATCTTTATGTG
ACTTATTTGAAATTGTTTTGGTGTATCTTCCATCTTGGCGAAGAATAATTAAGGGAGTCA
CTGCTGAGGGGAATTGAGGGTCCTGGACTTTCATGGGTAAAGACTGAGGAATCTGAGGTT
TGTTGGGCTATCATGGATATAGGTTGTACTCTCAAGTTTTTTCTTGGGCTTCCTTATGG
>TRINITY_DN607_c0
GAGTATTGGGTGGTTTCAATCTCGAAAGAGAATGTGTTAATCAATTTAAAGATTATAGGT
CATTTTGTTTGGTTGGACCAGATTACATGAGACTAATAGTTTCGGTAGTCATGTGAGTTT
ACCAATCTTTTAGGATTACCTATTTTATCCCACATTTGGAATGCCCTGGTTTAGGAGGGG
TGATTAGTAGAATTGTATCCTATCACTAGATATGGATTACATAGTGTAATGACCAATTCC
ATAGCCTAATCCACCTAAACAAACTCAGACATAGTTGCTCGCTATAGGTGGAATGGCAGG
CTAATTTTAAATATTGTTAATTTGTGGAATGATTATAATTAGTTGTAGTTTTGATGTTCC
ATTAGGCTTGTTGCACTTGGTGTTATCAAAACAAGGATGATGAAGTGGTGACAATACAAA
TAAACACAAGTGAGTAGTGAACATTTTCATGGAATGAAATTAGAATTGGTTGCAGTTGGG
ATGAGAAAATTTGTGTTTGGTGGTGCTATGATGAGGACATGAGGGCCTTAAAGAGAGGTG
GGG
>TRINITY_DN617_c0
GTTTAAATCGTTTTATTCTTAGTTTAAAGTTTAGTTAGTAAGCTAAATAACTACAGCCTT
TCTATATCTTATTGAATATTAGCTGAAATATGTCTGGCAGAGGTAAAGGAGGAAAAGGTT
TAGGTAAAGGTGGAGCTAAAAGACACCGTAAAGTGTTACGAGATAACATCTAGGGAATTA
CTAAGCCTGCAATAAGAAGGCTTGCAAGAAGAGGTGGTGTGAAGCGTATCTCAGGATTAA
TTTATGAAGAAACAAGAGGTGTATTGAAAGTTTTCTTAGAAAACGTTGTAAGGGATGCTG
TGACCTACACTGAGCATGCTCGAAGAAAAACTGTAACGGCTATGGACGTCGTATATGCCT
TAAAAAGACAAGGAAAGACACTTTATGGATTTGGTGGATGAACATGAAAGTCTATAAGTT
AGTGTTTCTTAACACTAAAACTCTACTTTGTTAATCCTATATAGAAAAAGCTTATATTGG
TAACTTAGGTTTATATTCTACTAGTTATGTAATATTGCTTCTTTTCTAA
>TRINITY_DN615_c0
TGGATACTGAGAAATCAAAACCGCGTTCATTTTGTCCTTGTGTTCATGGTGGATTAGTAG
AGAACCTTAAAGTTTTGTTTTGTGTTGGAAGGCAAAAGTTGCAACAACAAATTTGAAAAA
ATTTATGGAAAATGAGAAACATAATTAGAGTTATCACCAATAAAGAAAAGAAACATGAGT
TACTATGGATGAATATCTAGGGTTTTTTTTGAACAGCGAGTAACAGTCACTAATGGTGTT
GTCGGACGTCTCTGTTGGACTCCACCGCTTGACGCCCGCCCTATGTCGCGCGCAGAGAGA
GAGAGAGAGAGAGAGAGAGAGAGAGAGAGATTTTGGGGGAATATTGAGAATTTTTTTGTT
AAAGACTCACTGTTTTGCTCTGTGTAGATTGAGAAGAAAAGGAAAAAATTTGGGCAACGA
AATCAATTTCTCGCAAAAAACAAAAATGATACAGTATTGATAAACAAAATCATTGGCAAC
GAAATATATTTCCTCAATAAATATATTTCATTGTTGACGAAATTTTTCCTCACTAATGTA
ATCCAGAAAATTGGCGCCTTTGACAAAAATTAGCGGACTAAATTTTAGTGACA
>TRINITY_DN605_c0
AATTATTTCTCTTTTTGATATTTATTAACAAGTCAAGAGCCTCATTAATTTGTTCAGGAG
AGCTTTGATATGTTATGGGAAAATTGGTTACAAATATTATTCTTCCATCTGTGACCAAGA
ATAGCAATAGTGTTGAGCCATGAATATTAGCAGCATCCTGTGAAAAATTTATTAGACTGT
CTATCGAATATTCTGTTAAGGGGAGCTTTTGAAGATCTTTCAATCTTTCTTTTTTGCGGT
CTTCATCCAAAAATTCATCTTCAACTTCGATACCTTTTTCTTTGAGATAACAAATTTTAT
ATGGGTGGAAAAAATGTTCTTGTTTACTCCAACCAATAGTGCTAGTGATCCAAAAAGTAA
>TRINITY_DN605_c1
GCGGTCATGGCTAATTCCAACAGAAGATCTAAATTATTTCTCTTTTTGAGATTTATTAAC
AGGTCAAGGGCCTCATTAATTTGTTCAGGAGACCTTTATGGGAAAATTGGTTACAAATAG
TATTCTTCTATCTGTGACCATGAATGGCAATAGTGCTGAGCCATTAATATTAGCAGCATC
ATATGAGACAGTTATTAGACTGTCTATCCAATATTCTGTTAAAGGGAGCTTTTGAAGATC
TTTCAAT
>TRINITY_DN616_c0
GGCACTTCCTCTCATCAGATTGTTCATTTTCCCACATAGTTTGTTAGAGGTGTGTCTAAC
AGTAGTACAAAAGTAAAGAAATTGGACATCTACAAATGAAACAAATTAGCCCCACAAAAG
CTCCATCTATTGTGGAATCACAAAAACAAAAAATAAAAAGACCATTTCCCAGTGTTACTC
CCCTCACTCCGGGAGGTCTAGAAACATACATTTCACTTTCTATTTGTGCGAAGTCACAGC
CTTCAGACTTGAAATTACATTTCCCATTCTCATCAAGCAGGGTTTCTATCACTATACCAA
GCAATGACCCCATACTATGATGGAATCACACCTAATAACGTATTCTGGAGGATACATGAT
CAGGTGAAGTGTTTTTTTT
>TRINITY_DN612_c0
GAAATATTGAAAAGAGAAAAAATTTGATTAGCTCACTCTTTCCATTAACATCAAGAGGTG
TGTGACATTTTGATAGTTAAATGATCAAATTGTATACTTTTATAGTTCAGGGGGTCTCTA
TATAATTAACTCATTGTTAAATGGTACATTGGTTATAAAATAACCAAAATATTGGTACGT
GATTTTCAATCTCACAATTTACTCAACTAAA
>TRINITY_DN612_c1
TTTTATAGTTCAGGGGGTCTCTATGTAATTAACTCATTGTTAGATGATGCATTGGTTGTA
AAATAACCAAAATATTGGTATGTGATCTTCATCTCACAATTTACTCACAACTAAAGGACG
GAGGGGAGCATATGTGATACATTTTGATAGTTTAGGGGGTCAATTTGTATGCTTTCTAAT
TTAGGGGGTCAAAATGATACTTGGCAATAGTTTAGGGGTTAGTTTGTACGCCTTTTGAG
>TRINITY_DN642_c0
GATTTATATATATATATATATATATGTTTGCGTATTTGTGTTGTTTGAGAAAATCGCATC
GGGAAAATTGGGCATACACCGCCACCATCAGTACAGACATGAAACAGCTTCAACAATACG
CTGATTTTGTTGAATGACTCATGAGAAACTGTTTAATTTAACAGTAATTATTTTTAATAT
TAAATTATAATTATTATATTTTTATGAAAAAAAAAATGATTTGGAAGTCGTTATTGACAT
TAATTTATTATTATTAGCCAATCAAATTAGTTAAACCGGTGATCAAAAATTTCACACCGA
ACTGGGAATTTTTTTTGAGTGCAAAGATACTTGATTGAAGTGAAATACCAGTCACTTCAT
AAATTTTAATTTTTCTCACTTTTAACTTTTTGTTTAAAATATTTTGTTGAGTATCTCCCT
TGTTTGACTCAAACTTATATCAAATCTAAATTTGGGTAAAATTTACTCATAACATCTTCC
ATTCCTTGACCCAAATTCCTAAAGGGAGACTCAAATCTCAAAATTTTTGCGATTATCTTG
TGGTTCTCAAATTTACCAATCTATCATTAGTGAAGTTTTTTGTACTAATCTATCATTAGT
ACAAAAAGTTTGTTTGACAAGTTACTCAAATAAAAATTAATGAAAGCAATTCAATTTTTA
CTTTCCATAAAAAATGGGGGGAAAAAAAAGCTATTTTAAATTTTTTTTTTTAAATTGGTT
TTGTACAAAATTAAACAGTGAGGATCCGTTTGGTAGATGTGGATTTTAAATCAAGGGATT
TGACGTTAAATGAATAGAAAAACAATGGATGAAGATAAGTTGACA
>TRINITY_DN646_c0
TATGAAACTGTTTTTTGTCAATGCTGTCATTTATATAATATATATATACCCTTATTAAAT
ATATCTATGTTATATGTACGTGCATGGTGTGCTTGCATGGAAAGCAAATGATTAATATAG
AAGCTATCATAATTAGTTGTAATTTCTCAATCAATTTTACTTGCACACATACTACTGCAT
AAAAATCTATGCTTTGTGCCATTGCTTTTGGTTTTTTTTGGTGGTATTTTTCTTAGACTT
CCAAAATGGTAATGGGCAGCCTTTTTGGTGCCCGTAGAATCTACTTGGCCTAGTGATAAG
TCACTCCCTTAACAAGTAATGCTTGGGTTTGGGTCATAATGCTGCCCCCAAAAAAAAAAA
AAAAAAGGCACAAAAACCGTGATAAATTCAGGATTCGACCATATGCCTTTGGTGTAATGA
CCAAGTAACTGAAGGTGCAACACTAGTTGGCACTTTCTTCCTGCTATTGTAGTTGATTGG
ACATAGAAAATGACAGTTTATTTTTTTAAATAACCAATCCGGATGACCAAGTTTTGCCTT
ATAATTAGTAGATAGTCTGAGCTCAAAACAACTTGCAAAACTTGGTTTGGCCTATAGAAA
ATCTAGCACATTAGAAAATTTGACGTCATATTGGCGATATTATGTTAGAACATGAAGGTA
GTATGGTTGCCTAAATTTTTATCGATACGGGATATTGCATTGCGTTCACATTTATGTAGT
GTCAATTTTGTAAATGTGTGTTGCACATAAATGACAGTTCTTAATTTACGAAATGTTGCA
GGGGGACTGATCGAGTGTTTATGATGCTTTGCAGCATCCATATTTACAA
>TRINITY_DN609_c0
GAAATAATTATTTTGAATAAATAATATAGATATGTTTTTTGGAGTGTTCAATCTAGTTCC
ATGAAGTATTAAAGAAAAATTAAAACCTTAATTATCTATCAATAAATGATTTTTGGAAAT
TTTCTAATAAAAGAATTAGAATTTATTCCAACCACACCAAACAGGGAGAAGATTATATAC
ATTCTCATTATATGTAGTGGTTACTCAAGGATATAACTATGTTATCTTACATTGTTAAGT
TCCATGAAGATTGTGCTTGGGTTTGGATAATGACCATCACATTACTAGAAAAATAACTGT
GTATGGGAGAGCTTATTATTTTATCATGTGCCATACTTGACTAGGAATTGCCAAGGGGTG
AATCTGATATGAAGTGCCCACAAGTCTACCGCACCTTTAATGCTTAAGCTTCTTTCTGTT
CCCTATTCCCTGACCAATGGGTTGTGGAGATTTTTCCGTTCACCAATTATGCAGGATCCC
TGCAATTTAATCCCCAGTTTTTTTCACCCCTCCTTGCCATTTCTTGTTGCTGAGACCATC
ATGGGTTGTGGAGGTATGGACCTTTCAAGACAAAGCTTTAGTGGTTCTATTGGGAAAAGA
GAGGGAAAATATTTGGGAAAATAAGAAATCAAAGTTCAAAAATCGTAATCTATATAAAAA
TCAAACAAACATTTGAACATTGTGGGTTCTATGCAACCCTTCTTGACACACTAGGAAAAT
TTAAAATTACACATGCAACTATGTTTATATGTTTATGTAAATGAGGGAGAGAGAGAGAGA
GAGCAGTGAAGTACCAGAGACTTCATATATAAAGTTTTGTATGGTCTTTTAAATTTAAAT
GTGTTGAAACAAATCTAGTATCAGTGCTCAACCCAAGCTACTCCCAAATCAGATAGATTC
CTCAGTTTAGCTGGCCATTTCAATAGCTGTTAACCCATTAATTAACTAAAGAATTCGACA
TTAGAAGTTTTTGGTCTAGACATAATAGACATTTATATGAAAGTTTGAAATTGTCTTAAA
ACATGTATATGCTGTCTTTATTTTTCTTTAATCTAAGATGTTCTCAATAACTGTTTGGTT
GGATAAAAAAACTTGAGATTATCAATAATTATGTTAATTAATATGAAAATTGACTGAGAT
CTCAATTGTTAATACAATTTGTTATTAGGTGTCGCGTTTGGTATCATATCTATTACAAAA
ATGGAATTTAAAGAAATTTCTAAGAAATTAGATATAGTCTCTCTCTCTCTCTCTCTCTCT
CTCTCTCTCTCTCTCAATTATTTATTTATTTATTTTTT
>TRINITY_DN606_c0
GTCGAGTTGTTAAAAAATTTATGAAAGTTGTTTTGAATATCTTTTTCGAACTTGAGTTGT
TTTATGCTTAAAATTGTATCTTCAAAATAAAATTAAAAAAAAAATCACAATAAAGTTAAT
GGAAATTGTGTTTTGAAATGATGACTTCACAAAACAACTAAATGAGTTTAAAAATGTTGG
GTCTGTTAAATTTTTTTAGAACCACTTTTGAGTTTGGTAAAAAAAACTCCATAAACGTTA
ACCTCACGAGTAATGTCTTAAATAATCTTTAAAAATGATTTACAAACTAAAACTCGTTTA
AAAATAAATGGTTTTGTATCCATACATTCTTTCTTGTCATATTTAAGCCAAATTTAAGGT
GGGTACCACACATTTGTTGAGTAGATCCACGTTGCAACGACAAATTAACTTAAAAAATCA
CTCTTTTGAACATTGGTTGAAAAATAATAACTAAAGGTAATTAAGTTTTATTCCATATTG
TTTTTTGTCAAACAAATATGTTGTTTATATAATTCATGGGAGGACCTAACTAAAGTGGGT
TATCCATATCGATCCAAATTACTCGAATTGGGTATGGGGTTGATCTGTTTATATATATAT
ATTTGAAAAAATTAAATTAAATTTTATTATCATTATTTTTTAAAAGTTGGTCCTGTTATT
AAATGTACAAATTAAAATTTAGATTAATTTACTTTTAGTCACTAAAGGATGAGTTTTGTG
TCATTTGATCCTCATGGTATAAAAAGTATTTCAGCTTGATCCCTAATG
>TRINITY_DN664_c0
ATTTTTTTTTGTTTCCAAAAGTTTTGAAAATTTTGGCATCGATTATGTTTTTATGAAAAC
AAAAACAACATACCAAACAAGTTTTTATTACCCGTTTTAAATCGAAGTAAAAACAAAAAA
CAAAAATGTTAACAAATGACTACTTCTGACATCCATCTTGATTTGATCAGGATATCGCTC
CTCAGTCTGCAGGATTCCTCCACGGCATTTCAAATTCAGTAGGGA
>TRINITY_DN664_c1
TTTTTGGAAACTAGAAATGAAAACTTGTTTGGTATGTTGTTTTCGTTTTCAAAAAAAGTG
AAACTAATTCTAAAATTTTTGAAATATTTGGAAATGAAAAAAAAAAGTGTTTTCATTTGT
TTTCAAAACAAGTTTTCACTCTCTCCTCGTTCCTCCCTCGCGACCCATTGCTGCCACCGG
CCATCACTGCCCTCTGGCAGCCTGTTCTTCACTGCCATCTTCATTATACTCTAGCATTCT
GCAGTATCTCACACTTCTCTATGCATTTTTCTTTCTGATAAGAAACGTGCTTGAAAATCT
GTTTGCAGGTTCGTGATAGGGCTACTCTATATCTGAATATGCTTGAAGGTG
>TRINITY_DN689_c0
GTAAGTACACTTTCTCTTTCTTTCTTAACCAAAAACAGTAGAGCATGATTTTGTATATGG
GGATTGTTGAAGATTATATTGTTTTCCTCCACTCTCTCTCTCTCTCTCTCTCTCTCTCTC
TCATATTATACCATTAGTGTTTCATTTTCTTGACACTAGGACTACCCAACGACGATCCTC
GTCAGTGGGGGGTGCTGGAAGGGGTACAACTTGATAGATCTAACTTTTGCATTGTTTGTG
TCTAGTGGCTGCTCTCAGACCTGAACATGCATTCTCATGCTTGACAGCATGAACTTCTAA
CACCACCAAGCAATTTCCATGACAAAAAGTGGAATTCATTGCTAGAAATTCATTAACTGA
CTTTACAAACATATTTGAGTCCATCAACAAGGTTCCCGACAATGACTTCTGCTTTGTTAT
GACTTTCCAAACATATTTAAGTGCCTAAATATTTTGTTATGATTAGTGAACCTCAATAAA
TTTTAGTCTGTGAAGGCAAGGAAAGACTACCATGCATTAGTTTGGGAGAGCTTAAGTTAG
AGGATAATTTTAATAATTTTTTTTTTCAGGGATGGACATGAACAACCCACTG
>TRINITY_DN614_c0
AACCAGTAAAACATTTACAAAGTTTGTGCTCTAGCCAGCCTGTGAGCTGGCTCCACCAAA
CCCCTATCAACCTTAGAAACACAAAAACCATTAAACCTATTACAAAGAGACTCGAATAAT
ATTCCTTATCAATGCTGAGGAGCTCCATTCTGCACAACGCATAATCCATCAGAATTGTGA
TAAGCTGAAATTTCTGCTTCAAAGCCCAACGAAGAGCTGCCAAACACGCATGAGCTTCCG
TCATGAATGCTGAAAAAGAACAAATACTGCCTGCAAAATGTGCGTGCTTCTCCTGCATAT
AATCATAACATACCACGCAAAACCAGCTCGAAGACCCTGCTGCTTCCACGAACCATCAAT
TACAAAAGTCCAGACATCACCATCAACATCATCCCTGTTCTTACCACCAAAAAAGCACAA
TTGTTGATTAACTTCCTCTCGACGCATGCGAGGAACAGTACAAGAAGAAATCCGAAAATG
ACAATGAGCAAGTAACTGAAATTGTTGATAAGCCAAATGTAAAGTTTGATCCACATCCAA
CTGTGAGGGCCCAAAAATAAAACTATTACATTGCCTCCAAACAGCCCATAACAGAGAGAT
AGATTCCAAGATGACCCCCTCCACATCCTTAACCGACTCAGACCACCACACAAACCAATC
TGAAAACCTCAAAGGAGTACCAATGGAGAAATTCAAACCTAAATTAGATGCAAACAATAC
ACACCTCGAGAGCGGACAATCAAAGAAAACATGCTCCGAAGTCTCAACCTCCTCTGCACA
TCTTGGGCAAGAAGGATCTATTTTAATGCCCCCACCTACCAAATTCCAACGGACTGGTAA
AATATCATGCAAACACTTCCATAAAAAAGGAGACCACTTCGGTGGTATCTCAAGCTTCCA
AATCCACCCCCAAAAGGATGGACTCAGATTTGAAACGGGCAATGCACCTCCAAAGCTCCT
AAGAACATCACGAAAGTACCCAGATTTCCCTGTGTACTCACCATTACTTGAACCAATCGA
TCGGATTACGGAGAACAAGAAACATGGATAGATCTAATCAAAGAAACCACCTCCGAAGGA
AAGAAGGCTGTAACTAAAGGAAGCCTCCAACACCCCTTCGAAAAATCCATAAAATGAGAA
AGACAGAGAAGAAAATAGTCTATGCAACCCTCTGCCTTTCAAGGGGTTACTCACTCCTGG
AATCCATTCATCTTCCAACGGATCAATTCGAGCCCCATCCCCAACCACCCATTTTACCCC
TGTCAATAACAAATCCCGTCCCCAAAGGATACTCCTCCAACCCCAAGATGTTCTGCCTCT
CAATTCAACATGGAGAAAATCTTTCCGAACACAATACTTCCCACGTAGAACTTGACTCAA
CAACGAAAGAGGTTGTTCCACAATTCGCCAGGCCTGCTTTGCTAACAACACCCTATTAAA
ACTCTCCAAATCCCGAAACCCCAGACCACCCAACCGTTTAGGAAGACATAATTTCTTCCA
ACTTCTCCAACAAACACCCTTAATTTTATCAGAATGCCATAAAAACCATCTAACACATAG
TTTGACTTGCTGAAAGAAATATTTAGGAGCTCTGAAGACTGACAACAGAAAAATGGGACA
TGTTTCACCAGAATACACCGCCCCGCAAAACTAAGCATTTGGTATTTCCACCCAGATAAT
TTAGTCTGAAAACGATCCAGAACCCCTCTAAAAATG
>TRINITY_DN618_c0
GGACGTTTTGGGCTTCAGATTTTCAATTAAAAAGCCTAAATACTATACATCCACACTGTT
TTCTTTTAATCATTAGCTCCCACATTAATTTGTTCAAACTTGTAATGTGTCTCATGTGTC
ACTACGTGTTGGACATGCATGTCCGAAGTGTGTCTGGCTTTTAAAAAGTAAATAAATAAT
GAGACATGCCTAGACATGTATCCAACATGTGTCATGGAATGTCTGACTAGTTGGTGTCTG
ACGCATACAAGGCAACTTCTTAGAAGTGTCCATGTTTCTTAGATGCATGAGTTTCTAAAT
TTGGAATGAGAAAACATAAAATCATCATTATGATCTAGTATATTCCTTCAGGAAATTTAG
CAAAGGCAAGCTTTAGAGAGTGGGAATTGCACAAAATGCTGCAAAGTTTTCTTCCAGCAA
GAAATAAATAAGTAGAATAGAAGAATACATTACGTCAAAAAATTGGCTTAGTAAGAATGA
TAGTTGCAAACAGCTTGGGAGCTCCATGATAATGACATAACCAAAAAAAAAAAACCTAAA
GAATGCAAGTCAGTAGTTTCTATGTTTCTGCAGCAACAAACCATCATTTCAGTCAAAGAT
AGATGCTTCTAAACTTCAAAACTTACATAAGTAAAGAATTTGTATGCTATTTCCAACAAT
TGT
>TRINITY_DN611_c0
GAGTACATGATGGGGTTGTCAGTTTTGCACCCGTGTTTGTTTAGCCAGGGCTGCAGCTTC
AATGTATTCAATGAAGAATGAGCTGTGAGAATAATTTTTGAGCTAGGAAATGCAGTGGCT
GTTGCTCATCTAAGGCTGTATGTTAGAACTGCCATTCCATCCCAACTGGTGTTAAATTGC
TTCACTTTAGCTGCACCTGAAACTTGAGGAAACATTTGTTTAGAGAGTGAGTCCTGATGT
AGTAAAATAATCGTCTTTAAATACTTTTAAGTGTCATTAGTTGGTCAAAAGTCTCCTATT
ACTTGTTTTTGTTAGTGGTCTTAGTCTATAAATAGATGATGTAAAGATAATGGTACTTAG
TTTTTATTGAATAATATAGAACATTGGTTAGAGCTAATTGCTTTGGTTCTCTCTCCAGCC
CTAGGGGTTACCCCTAGGCTGGGGACTCTCTCTCTCTCTCTCTCTCTCTCTCTCTCTCTC
TCTCTC
>TRINITY_DN611_c1
GGCAGCTTCAACACCGTTTTTCTTCTATGTATCCGAAACGTAGCCTTCAAATTCCGTTAC
TTAACAGCCATTTTTTAAATCCCTAGGCTCAACACTTGCTTGATAACTGAAATTGAATCG
AACTCAGATCGAAGATTCAAATCACAGTCAGACCAATCAATTTGCAGATCACTGCCAAAC
CAGAGTCAAACATCAATCGATAAAGAAATCTAAAATTAACTCAGATCAACCAAGGCAAAA
TCTACTGATTTTGGGATAGTCAACAGCAACAAAGGCTCAGAAATGTTTCCTGGAACTAGT
TGAAGCTCTGTCAATTCAATTCGGATAACAAAAAACTCAAACAAAGAGGAAGAATTAGAG
ATTGAGTTGATGAAATACTGCAACATACTCGCAAGGAATCGCAGCTCGAACTATAGCAGA
TTCTAGCTTGCGCAGTCTTGTATCTCACTTCAGAGACAATTCCGAAGCAATTTAAGCAAT
TTCCAACTCCTAGCTGAGATCACAACTTCGAACTTTAAATTAGGGCTATTGAAGCTTGTG
AATGAATTCAACTTGTCTAGATTAAGGTTCAATTGACTCAGGAATGGGACCACAACTTCA
AATTGAGGACCAATCACTTGATCGCGACTCCAAATTGAACCAATTAGGGGCTCAGTTATG
GCTCAGAATTTGGGAAATCACACAGATACGAAGTCTGTGAACCATATTGAACCAGATCTG
AGGTTTCAAACTAGATACGAGGGCTTTGGAAATTCTAAACACACTAATTGCACACCAATT
TAGAGTATTTGTGAGCATTTGAACCACATGAGGTAGGTAGTCGAACACCAAAATTCAAGT
TTGAAAATGTCATTTCTACTTCGAATTTGTTCAGCAATATCTTTGCTTAGACTCAATTAG
CATCTCCACATAGTTCCAGTTGCGAATCTGAGTTCACAACGTGGATTTGAAGTTGGCAGA
AGAGAATAAGATCCGAGCCTTGAGCTATGATACCAAATAATGCAATCAAAATGCAAAGCA
AAGATCAATTCAAGAGAGAAAGAAGAAAATCCCCAGCCTAGGGGTAACCCCTA
>TRINITY_DN619_c0
GTGGACCCTATGCAAACTCTCCCCAGATTTAACCCTCACCACTAAATACTAGCTATTTTG
TTTTTGTATTTCTATGTTTGTACTAAGCTACTGTTTATGTTACTACCCTGTTCTGGATAG
AAACACATTTTGTGTTTATAACTTTATATCTATCTTAAGCCACTGTGTATGTAAATTCTC
CATTTTTACTTCACTATAATGGGCACTTATCCTATACTATAATGGGCACTAGCCAGCATG
CTTTGCACGCGGCCTTTTCACTAGTCATGGTTGATAACCATAAAATGAATGACTCCCTCA
TGCTTATGTACAAAATAAAAGAGAGCAAAACTCACATTCTTTCTT
>TRINITY_DN620_c0
GTTTCAGATGTAGTAGTCATAATAGGGCTCCCTCTATTTGGCTGAGAACTTGTGGTAGAT
TCACTAGTAAGTTCAACCATCTGAGTATGCTACTTTTCCAACCACAACCACCAACAACCA
CTAATATTGGAAGAGGGCAATTCAACTGGAATCAAAGCACAAAGGCTCAATCACACACCA
TGACGGGAGTGTTGTAATCAATTAACACCGAGTAATAGGGCCATAACCAAATCCAAAAAT
AATCGAAAGTATCCGAAAGTGACAAACTCCAATCAAAACAGCAACAGAGAGTAACTCAAT
CAAAGGTAAATATGTAGCAATAGGAAGAGTGGTCCAGACGACTTGAATTAGGGCATAGGC
GAGGTCGCAAGGCTACCCAAGTATGCTGATTGAAGTCATAAGGCACCCTAGGTAGTTTGG
TCGAAGTCATAGGGCTAGGCTTGATGACCTAGGTGAGTTGCGAACCTTCCACGAACCTGT
GTGAGAAGCGATGAAGGCCAGAAACAGATCCAAAGGACTTCGCAACCTCCTCTAGCCACT
ATACGCCAGCCAAAACTGAGGTAAAAGAGGCTCGTCGAAGATGAGTGTCCTTTGATGTGG
TCTGAGTGGTGGTTGTATGGGGACTTAGGACACTAACGTGACTTGGGCAATGGTCAAAGA
TGGGTTCTGGGTAATGGGTGATGGTCGCATGTGGGTTTTGGCTGCCGACGTAGGTTGGGT
GATGGAGGGGTGGTGATTCCGGTGATTAGGCGACGTGGGTTGGACCCTTATGGCTCTGAT
ACCGTGTTTGTTTAGAGAAAACCAACTTAGGGGTTAATTGGGTTTAAGCCCTCTTTATAT
TAATTCTAAAAAACTTACAAGAGAAGCCTTCTAGG
>TRINITY_DN687_c0
GTAACAAGTGTTGGTATAAATACGGAGTGGGGATTGCTAATGGCAAGCATTTCAGAAGAT
ACTGGTGAAGAAACACCGTTGCAGGTTACTTTGTTCACAAATGCTTATTTATATTGTGTT
ACCAACTGTAGTTTGTTTCTTACACTATATGCCGTGAATATTGTGGTTATCAACTGTAGT
TTGTTTCTTGGTTACCAACTGTAGTTTGTTTCTTGCACTATATGCCGTGGATATTGTGGT
TACCAACTGTAGTTTGTTTCTTACACTATATGCCGTGAATATTGTGGTTATCAACTGTAG
TTTGTTTCTTGGTTACCAACTGTAGTTTGTTT
>TRINITY_DN696_c0
GGGAAGGTTGTGATAAGGGGAAAAGGGATCATTAGTTTGTTGGGATGTGGTTGATTATTC
CTAAAAACAAAGGGGGTCTTGACATTGGTAACATTATTGCTAATAATAGTAAATGGTTTT
GGAGAATCCCCACCGAGAGATTCTCTATGGCATGTTATGATTGAGAGCAAGTATGGAATT
AAACCCAATGGTTCACATTCTTATGTGGTCTATAGTGGCAATTCCACATCTTCATAGAAG
TGCATTTCTCAGGGAATTGGTCATTTCTCCTATGGATGGATCTTTTTAGATCAACGGACC
AGCTGGCGCCGGCCATTCACATGAGCATAGGCAATCTATACTCGAGCGTTCTCAGTGTAT
TCGCTTTAAGGTTTGGAATGGGGAACTTGTTCTGTTTTAGGATGATGTTTGGATTGGTCA
TGCTTCTTTTGATCACTTGTTTCCACAATTGTGTCGTTTATCTCATTCACAAAAAGCCTC
TTTTCCTTGTTCCTATGAGGCTTCAATTTCTTGGGACTTCAATTTTTTCAGAAATCTAAA
TTACAGGGTAGCAGGTGATTTGGTATCCTTATTAACCATTGTTCATAATGTTCCATTGAG
TAGGGATTTCATTGATAGAAGGG
>TRINITY_DN666_c0
GATGGACTTAATTAAACACATAAAGAATAGAGTGCATCCATATTGCACGACCAAGGTGCA
TCTAGAATGATGCACTTAATTAAGCATCAAGAGAATATGGTGAGCAAAGTGAAATAATAG
TGGCTCACAATAAGGGTTGGTCGAGATTGCACCCACTAAAAGAGTGCATTTAAAATGGAC
TAGAGAGTCAGAGACACAATGTCCAAGAGAAAATGCAACTTCTAGAGGAAAAGTTGAGAA
AGGAAAAAGAGAGTGACCAAGGTGGTGCAGCCAAGAAGGGCTGTTGATGGTGTGGCAGAA
GAAGTGTAGTGGTGCTACTGCTAGTGATAGATGGAAACTGATGCATGAAAAAGGCCCAAC
AGGTGATAATAGCGAAGAAGTGTTGCCCGCTGATAGGCTAAATTCACAATAGGACCAATA
TGGCTCTGATACCATGATAGAATTATGGAAGAAAGAAGAAAGATTATATTGAGATTGATT
AATCTAGCTATTACAAGAGTAGCCTTTTTATAGGCTTATAATGGAGTGCTCACCAACTGA
CCTAGAATGCTTAGCAAGTAACCTTAGTAAGGAAATAAATAAATATGGAAATACAATATT
CTAAAAATATTCTTTATAGTGAAAATTGGGAGTACAGGTGAGATTGGATAGACAATGTGA
ATGTCAAAACTATGGAACTGCTCAGGTGTTGAGTAGGTAAGACCTAGCATCCGGATCTTG
TAACTGTACTTGATCTTTGGATACTAGTGGTTGCTTTGTGTCCGTGGTTTTTCCATGTAT
GGGTTTTCCAAACTAAATATGTGCCTCTTGTGTGATAGCTCTTAATTTAATTGTTTAACT
AATTTGGAATTAATCTGGATTTGTCTGGTAGATTACAAGATTCATGCTAAGTTATCTTCA
ACTAAAGAATAACGGAGACTAATTTGCATACTTCTAATTAAAACAAGTTTTTGAAAATCC
ACCTCAGTTTGCATGGACTTTCATTAAACTTTCACCTTGC
>TRINITY_DN627_c0
CTCTCTCTATTTTCACCTCACTCTCTCTCCTCCTGCCCTCTTCTCGCTTTTCCAAGCTCC
CTCTCCTCTCTTCTCTATCTCGCTATCCACCTTCTCATCTCTCACTTTCATAACTCATTT
TTCCCCAATTTGAACCCTAATTTGTTGGATGCTTCATTGCCAGTGACTTCCTCACTTGGT
TTTTCTCCAACCCTAACTTGGTTGCTCTCTCTCTCTCTCTCTCTCTCTCTCTCTCTCTCT
CTCTCTCTC
>TRINITY_DN621_c0
TGCAAATGTAATATCACAAAAGGCCCACACCCCACTTTATTTTCTTAAGCTCAATCGTAG
GGGTTTTTTTTTTTTTTTTTTTTTTTTTTTTTACAGAAGAAAATTAATTATTTTCAAGAA
TATTAGTCTAAACAAATCCCTAATCATGAGCAAAAATTATTGGGTATCAATAGGGTACCC
AGTGGCATGCCATTTGGTATCCTTTAACCAATCATAAATCATTTAGACCTCTCATGTTTT
CCAAATACCCAACATAAATATAATAGGTTCTACAATCTAA
>TRINITY_DN622_c0
ATTGAGGTCCACATATGCTTCAATTTGGTGCTTGACATAGGGATCAGAGTAAGCACGTCT
GTCAATGACTTACTGGGAACAAAGCCAAAAAAGCAATTACTGCAACAACGGCCATAAAAC
CCCAAACGCGACTTGGATGACGTCCCACTCACCCCTAATCAGATCATTCCCTAATTAATG
ATCCATATTAAAATTATATTGCCATATATGGTCTCATACGATGTTTTAATGTTGAAAAGG
AGACCTACGAAAGGCCGCCATCTGGTAGATCTCCTCCTGGATCAAATGTTTTGTGAGAGC
TATCTGATGATCAAGCTCTTTAAGTACTTGTGTAATAGATGGTCACAAATAATTATGAAA
TATAAAGAACGTCTTTGTTTATGAAATTCTAAGATATTGCATAAATAAGAAAGTAATACA
ACAGGCATAAATATTTTTATTACTTCAAACCAGCAATAAAGCTGCTTGAAAACAAAGATT
CAATTCTGCCCCAACAAGGGTGAGGCCTTCCCTTTTATAGACAAAGTTGGAAATCGACAG
GTGGCGTGTCCTGGATTGTTTGGAGTCGATCATCCTTATCCTCAACCTTAGCGGGAATCT
TATCTCTTTCGTCATGGAGAGAAACATCTGCGAG
>TRINITY_DN623_c0
GTGGGGCCCAACTTTGCCAAAGCACGCTCCACCTCTTCACTAACCACTTTCCGAAGAATA
GGCTCCAGTGATGAGCAGAGTTTCTGCAGACTATCCACCTTGAGAGCTTCAACAATAACA
CTCGCAAGAGCAGGTCGTTTCTGGTCGCGCTGACCTTCTTCACTGGAACTTGGATCCAGT
GCTCGCTTTTCCCTTGCCATGCTCTTTGATCTCTCCATGTACCTGCTCTGCATTTTCTCT
GCACCCAATCAGTCCCTCACCAGATCTCAAAACAGATCTGATCTCAAAAAACTGACCTTC
AGTTAATCCTACAAAGTTTTTGTTTTTTTTTTGGTTCCGGTAGATTCCAACGGGAAAAGA
AAAAAAGAAAAGTAAAAACAAAAGCGAGAGAGAGAGAGAGAG
>TRINITY_DN649_c0
AGATATTGATCTTCTCCAATCTGTGCTGCACGGACTCGATAAGAATGTCGGATGTGTGTG
TATCTGGTGTTGGAGTCATTTGATCCCCAATATTTGCAATTCGGTTAGGTGTGATATATT
CACCAATACTTATGTCCTTCATATTGGGACAAACTAAGAAGCACAAGCACTTCTAAGGTA
CGTTTGTGTCCGACACCGACACTCATCGGACACTTCAAATGTGTCA
>TRINITY_DN649_c1
ATTTTGGAATTCATAAAAGACATCTAAAGCTTTGAGTAATGTCTTAAGAAGCATGGACAC
TTTTAAGAAGGTGACGTATCAGTCTCAGACATCAACACTCCTTGGACATTCACGGACACG
TGTCCGATACTTTTTTTTCCCATATACATAACTAAAAATAAAAATCTTAATTTTGGACAC
ATTTTCAACACTCACTTTGCAATGAGTCTA
>TRINITY_DN650_c0
TTCCACCCTCAAACAGAATTGAAAATCCTTTGGCCTGGTGACAGTATCAACTTAGGATCA
AACTGAGCTTTCCTCTGTTGAAAAGTGTCCCATTTGGGACCAAAATGATTCATCCAATCT
TCCTTGGTTCTGTAATGGGGAAGATACTGCTTGACATTGATTCCAGCTTTGTCACAAAAC
TCAAGTATTTCTTGATTTTGATTTTCCAAGACTTCCCAGCCGCCATTATCACCACTTGAA
AGCAACAACCCAATGGAATAGAAAGTATCTTCATCTGGAATAACTGCAGACATCCTATCA
TCCCACTTGTGTCGGGTGAGTGGGTAAACAAGCATAGGTCCAACGGTCTTATTTTGTTTG
TGGAGAATGTTGACGAAAACAGCTGAATTGAAATCCATAATAGCAGACTTTGGAACAAAC
AGATTAAGCCAAGGATGAGGAACATCCCAGAGTCCTTTAGCTTGAAGCTTTAGCTCTCCA
CTTCTTACTCTGTTAAGAAACTCTACGAACGAGTTGTCTCTCTTGAACATCATACCAGGA
AGAAACCTCAGCCCTTTCATCAACACTTGGAGTTCCTCATCGACAGTATGAATGGTAAGA
TCATCGTAATACTTGACAACTTCTAAGCAGTAGATGACACCATGTTTGGTTAAAAGTGAA
TTAATTTGGAGTTGATCGGACGGTGAGAAGAAGGAAGCCCTCCAGTTGTTTGGAGGGCTC
TGGTGCATGATTAGAGAACCCTCCACATAATCTAGCCGTCCATTAATAATGGAGATGAGG
TGTTCCTGGTCTCTTGTGAAATCTGAGAAATCATTGTACAGCATTCGGACCCACTTCACC
CGGTTTGGAGCCATATCTAGGGCAATTCTTGCTCTGGTAATAATCCCAAATTGGCCTAGA
CCTCCTAGAACTGCATAAAACAAGTCCGAGTTCATGCGTTTGGAGCAAGTCACAAACTCT
CCTTTCCCAGTAATAACATCCATTTCATAAACATTGCTGATTTGGGGGCCATGAAGGAAT
GATTGTCCACTAACTCCAGCATTAGAGAGTGTCCCACCAACAGTGAGGTACAAGTAATCT
GTCCATGAAACTGGTGCAAGCCCATGTTCAAGTGTGGCTCTCAAAACATCAATCCAGAGC
TGGTCACCACCAACATCTGCATAAAACCCTAATGAAGGGTTCTGTGATACCCTAATACCA
GTTTCATTACTACCAAGTTTCAAAGAAGTCATTTCCACCACAACCCCATTGTGCGCCATG
GCTTGGCCTCTGATCGAGTGGCCGCGGCCTCTGGCCGCCACAGTGAAAGGGTTCGGAGAG
TTATATGAAAACTTTACGAGTGTGACAATGTCGGCAATGGATGATGGGTAGAGAACTGCC
ATTGGATTGGCTTGAACAAGCTTACCAAAGTCAGTAGAGGCTATTTTAGTTGCGTTACGA
TCTACACGAAGCCTATTTAGGGATAGAAGTTCATGAGGGAGTGAACTAGTACTAGTCCAT
GGTCTTAACTTCCCTATAATGGACATTAGACGAATTACAATAAATAAAACAACGAGAAAT
GCAGGAATTGGAGGACTTGCTGCCATTCTAGAG
>TRINITY_DN625_c0
ATATTTATCAAAATATTTATTAAAATGTGACAAGTTGAGCTTCTCTCTTTCTTTCTTTCT
TTTTTTTTTTTTGGGTCTCAGAGTATATATCAGTAAGAATTAGTTGTTAGTAGGTGAATT
CAGCAATACAAATGGTATCAAACTCCTCTCCATAGGATTTGAACACAAACCTCACACCAC
AAAGTGATGCTACACAACCGCTAGGTCAAAGGCCCTGGTTGACAAGTTGAGCTTAAGAGA
GCAAAAAACACATATAATTAAGTTATTTCATACTTTCCGATACGTATTGCTCGATACTAC
CGATCATTACACTACAACCATTATGGTTATGTGTCCCAATACCATGATTTAGAACCATTG
TCAACTCAAATAATAAAACAACATTCTATACACCCTGAAACATGACCTAAGTTATCAAGT
TCATCGTGTTCACTGCTCAGAGAAGAATATCAAAATACAATTTCGTATTCAAACCACAAA
TGCTGAAACATATGTGCCAACAAAGCAGATGAATACACATCAATTTGTAGCAATAGTCCA
ACCACCAATGCATTTACAAACTAATAACAAGAGACGGAGGAATTTCAACACAGTAACCAC
CACAACAGACATATCATATACCACATTAAATCAACAGGATACCAAAAACAGACAACTCTA
AACAAATCCAGTATGAGAAATTTTGGCAATTTGAAGTGAAAATATGACCAATGTAGCACC
CAAAATACTTGTTACTCACAAGGAACATGTAAAACAACAAACATAACAAAAGGTTGTCAC
AAAATGAACAAAACCTAAAAGAAAACATACAGACTACACAAAGAACACGAAGAAACACAA
TTAACAAGACAAAAAAAAAACGTCAATAGCAAACCACAACATCTAATTAGCCATCAACGA
ATACAAAAAAACTCGCTTCAAACAGAATCAAAGTAAGAGGAAAACCAACCAAAAATCTGG
CACCAAATGTCACGGCACAATAGATGCACCGGATGTTAAAAAACCCTAAAGAGAACCGAT
TGAAAATCATAAGAGGGATAGTAAGAAAGATTACCTCAATAGTATGGTGGGCCACCTTGG
TACATTCCCCCAGGTGGAACTCTAGTGGCCGGTGATG
>TRINITY_DN625_c1
ATACAAAAAAAAAAAAAAAAAAAGTTGGATTTCAAAAATGATCCAATAATATTGGAATAT
GAATCCAAGAACATATTACTAGGATCTGAGTTCAGATTTTAATCAATGATGACATTGAAT
ACTACCAGAATTCAAAGTTCACAAGATATCTAGAAATCTAAGTTCATTAAAGTCTTTTTC
TTTGTATTGGAGGATTGTCTCCTTTTGTTTTTGTTAGCTAAATGCATG
>TRINITY_DN632_c0
GGTAATTGAAAATTAAGTTTTTTTTGTTTTTTTTTTTCATTTGTGTCAATAATAAATATT
GGGTGAATGTATATAAATGCATAATTAATGGAATGTATAATCCTTGACTTTTATTTTTAA
TACCTTATTGTGATTGTACCTACAATTGTATGTTATACGTTGGCCTACTGTGAGTCTCTG
ATTGTATCTATGATTGTTAGGAATATGTGGGTTTTCAATTTTAGTATTATGTTGCATTAT
TTCATTACCTTTGGATGAGATATTCAAATATATAACATATAATAAATATAAAAAACTATA
TATTTTT
>TRINITY_DN629_c0
ATGGTAAGAATAAGTGTGCTCCCTTGTCATAACTGCACAAGGGCAATATCATAAAAACCA
AAAGAATGTAGACTCTAGATCAGGCTACTTCTTCAAAGAATACGGAAGAAGCATGTTGAA
AACTTAAAAACTACTACAGAAACCATTTAGTTTAATTAGATGGAGCAGTTGCATCATAAT
TACTACTTCAATCACAAGTTCACAACGAACACAACAAAAACATTAACCAAAGGCTGGAGT
ATTCTCCAAAAGTTGAGGATATTGTTAATAATCTGTATTCTATTTTTTCATCTCCTCCTT
CTTATCCCCACTGAGACAAATAATAATAATAAGAAGATGAAGAAGAAATTTTTTAACTTA
GTTGTTCTAGTATGCTTACCTTGGCTGTCAGCCGTTACTCATTTACATCTAAACTTGCTG
AATCATCAATCTTAGCCTACCATGAAATTTTTGTGTTCACTTATGAAACTAAGGTTAGTT
TTCTGGAAAAGTTGAAAATTTTTTACTTGAATTATTGTTGTTACTGCCCTATGCATCTAA
CTCGTAACTAAATTAGATAAATGTTTAGTATACAAAGGGAATGAGGTGTGCACCAATGAC
ATTAAGTAAGCATCTAGCTTGGTACCCTCTAGTAACCCACTTGCACGACCATAAATATAT
AGAGTAGAAGTGTGGGTACATTCTACGTGTGTGCCATTTAAAACTATCATGGCAGTTACT
TAAGTTTGAAGTAGTTAGGATATAAGAAATTATCTATACTCCTATTTTTTCTCCCACTAT
CCCACTTATAGCGGTTTAAAAGAGAAGAGAAGAAGAGTTATTTGATCAAGGGTATTTTTG
GTATACAAAAAACTATAACAAAGCTTCA
>TRINITY_DN656_c0
GAAAACTTGAAATTGAAATGAGATCAAGTGCATTGTCCATGGCGTAAGTGAGCAATGGGT
TTCTCAATTAATTAAAAGGGAGCTCACTTGCCACTAAAGAGCAATTACTGTGAAGTGTGA
AATCAAACTAGAAGTGATAAACGAGCATTTGGATCTAATACGGGATTCCCATATGTCCAC
AAAACTAAGCAATATGTTGCTTTGAAGAGTACCAAAACTTGGCATCAAGCTAGAAAAAGA
ATCAATAAGCAATTAATGTGATCTATGATAGCAACAAACATAGCTTCCATGTAATTTGAA
AAATAAGGATTAAAGGTAGATGCAGAGAACCAAGTTCTTTATTGAGCCAAATTCCCACTC
CAAGAAATTCAAAAAGGAGACGAACCAAATCTTAGATGCTGCGTACTTTGACCCTGAAAA
GTGTTACAAAGATAAGGAAGAACTGCAATCTTGTTCCCACCAAAGCCTTACAGCTTACCC
TTGTATCACTAATTCAATGCAAATTGCAATGAACAGTTCTAACACTTCAAATGGTACCTG
CTCTTAAAAGAAATTCTGCACTAGTCATAGTTCCTGAAGAGGAGCTGCTACACCATTACG
CTGAACAGCCTGATTTGTCAATTTAACCTAATATGTCTTATATGCCAAAGTAGAGTGTAA
TTTCCATGAACTCTTGGATTCAATGGCCAAATTCAGACCCTGAAATGATAACCTCAAAAT
TAGAACATCTCCCTATTAGTTTCAGATTTACAAAATTTTGATGCCTAATTGATTGGAGGG
CAACAAGTTTAAACCCCTTCGAAGGGACATAGCCTTTGGATTTATCACAGAACACCCAGG
AGACACAATGAAACAGATTTCACACAGATTGCTGAAGATATGTTTCAGTTGGAATTGGAT
AAAATGCATGAAAAGACATTTTAGTAAAGATAAAAGTAGAAGCACAGGATGGTGTGATTT
GATGAGCAAGAGGCACACCAGAGTGAACAAGTTTCCTTCTCTAGGATTGATAATTTAAAA
GGTGAAGGTATTCGATGTGCCTTTAACTTATGGCAGGGTAGTTGACTAAATAAGTGCTTC
TAAAGCAACTATGGTTGACAGTTAGCATTTAAGGCAGGGTAAAAAATTCAAACTAATGTC
ATTCGACCAACCGAGTCTTGACATGTACCCACTTAAAACACCTTTATAATGTAGAGATAT
ATAATTGTATGTATGAACATACCAGCCTCATAACTCTTCTTTTTTCAGCCACAAACTTTG
AAGTGGCTTGGAAAGATGCCTACATCAGTTTTAACATGAACTAGTTTTGTGATAAAGAAA
AAATAAATCCTATTTTGATAGCAATATAAATCTGTCCAAAACTCACTTAACTTGCATAAT
TTAGCACATCTGACCAGACCCTTATTAAAGTAGAGATAATGTTAAAATAATCTGTTTGTT
CAGGGGTTTCAAATTGCCTAGGACATAGAAATATGCCAGATCCTTGAGATTGATAAAATG
GTTAAGCTACTTAAATATAAGGATCATAAAAATTCAAATATCGATTAATCTTCTATGCAG
TAAAACCTGTGATACGTGGACTCTTTCATTCTCCTTGTGTACCCGTCTGCACAAGATATG
ACAAGGGTAAGAGTACAGGCCTATGGGGTATGTGTCCGACCCCATATTCAAATTAGACAC
TTGGATCCTCTAATTTTAATGATATTTGAAGAAAAAGAAGCTCACAAACAAAAGGATTTA
GGGAGGTTTGATGTTTGGA
>TRINITY_DN683_c0
GCCAATTGAAATGGAAGTATTGAGGCATGTTAGACCCTGTGGCTTATTGAGGTGCTGTCC
AAAGACCCCGTACGAAGTTGAGAGCTTGTCAGCTAAGTCAGGTACTTTCGCTAATACCTC
GTTGTGTGGCTGGATGTCTTGATGACATAGACCTCACTTGGGCGAGCGCTTTGCTTAGGA
GAAGCTTGGTGCTAGGAAACGATATGAGCCGTGCTGGTGCACTTGGGATGTCAAGTCTAC
TTGTAGCATTTGGGAACGAGGATCTTCCGTTATGGAAGTTGTTCTTGCTTGACAAAGCAT
TGGGCCCTAAAAGTTCAAATGGTGAAACCATGAACACTCGATGGTCAAATACAAAGGC
>TRINITY_DN633_c0
ACATTCAAAAAATTGACCTAGGAACCCTATATAGAGTATAATAAGAAAAAAAACTAAGTG
ATCCTTTACTTTAAAACCAAAAAACGCTTAAAAAGGTGTATGCTTATTGTTCAAAAAATA
AAATGTTGTGGAACCATTGGGTCAAATTGATTTGACCCATAAAATAGCAATAGATAATTC
ATGAGTGAAGTTATTTTAACCTTAAACATACATATTGGGTTTGATTAAAAACACTTTGAT
CACAAAAATAAAAACAAATTATGCATATGTATTGGTTATTTTCATACTAA
>TRINITY_DN633_c1
GGTGTATGGCCTGGGCAGACAGCCAGCTGTTCTGCGAACTTTTAGCCAAAGATTGAGCAG
GTAGCTTTATGCTTATAATTTCTTAGTTCCTTCCTCTTCATTGTGTATGTAATTGTAAAG
ATTTATTGACTGTATATACTTGTGTAGATGGTAGTCATACTATGTTTGTGTCCACATTTA
GTATCATGTTATTTACCTTTTTTTTCCTCATATTTTTCCTTTAAAAATATTATAATACAT
CTTCTAAAGATGTTTAAAGTAAAAGTAACTTATACCCATGAATTATCTATTGCTATTTTA
GTGAAACAAATATGATTCAATATTACAGGGGTCAAGCCAATCAGACAAAATAGCTCCACA
ATTATTATTATTATTATTAT
>TRINITY_DN671_c0
TGTAAACTTGTGAGATCTTCCTTGCAACATTGGTGGGTTTTGAAAAACTAGCCATTTGGG
GGGAAAACTATAATTCTCAAATGACCCCCATATGGTATTCTTGATAAGAGAAACTATTTG
AATACTAAAGCATTTGTATACACTCTAGATCACATCTCTTCAAGGTTGTCAACCTTATGT
AACTGATTGTAAACTTGTGAGATCTTCCTTGCAACATTGGTGGGTTTTGAAAAACTAGCC
ATTTGGGGGGAAAACTATAATTCTCAAATGACCCCCATATGGTATTCTTGATAAGAGAAA
CTATTTGAATACTAAAGCATTTGTATACACTCTAGATCACATCTCT
>TRINITY_DN638_c0
TAAGAAGATCTGCATCAAGGGTATCATGTTTGGACGACTGACTAATCCAAATACCAAATC
AACAATTTACTAAAAGCTTATGATATCACCATTCTATAAAACATCCAATATTTGTGTATT
TCACATTGAGGATTATAGAGCTCAACTTCCAAATAACTCCACAGAATGTCATGGACCAAG
TCTACCTGCATAGGAGATGAAGTTACCTCAAGTTGATTGCAAATCCTTCACAAGATAAAC
AACAGATACAAACGGACAAACTTAAACATCAATTTAATTGATAGGAGTATATATTTACTC
CCTGACGAGAAACAAATGCCCCATGGTAAAAACTTTGAAACATTCTAGGGCGGGGAAAAC
CATTGAAAAGAAAAGAATCAACGATGGCACAAAACATGCAACAGGATCTATAAATTTAAG
>TRINITY_DN639_c0
GAAGAAGAGAAAGAATTATCAATTTTCTTGCTCTTCCAACTCGACATCGTGGTGAGATAA
TTACATAAGCCATGGAGATTTGCTTACTAGAGTGGCAATTGTAGAATTATGCACACTCAT
GATAGATAATGCAAGCTCCAATGATGTTCTAGCTTTACACAATAGCAAATGCATGGCTAA
AATAAAACTAGAATTAGTAAGAACGAAATACTAATACAACCCAAGTAAAAACTCACCAAA
CAAAGTAGCATAAGAAGTACCGTTTGAACCTTATCTTTCCAGCAATTTAGTGATCCAAAA
CCTATAAAGCATGGGTACTTAGACAAACATGCCGTACCCGTACCGGGTACTTACCGGGTA
CCGATACTTTGCATGGTACTTCTGCA
>TRINITY_DN644_c0
CTGGGGGTGTTACGAAAGGAAAGGATTTGGATGGTCTTGGTGTTAGGAAACTTAGAGTTT
TCAATGAATGTCTCCTAACTAAATGGTAGTGGAGATTTGGAGTGGAGGCTAATGATTTAT
GGAGAAGATTGTTGTGTGCAAAATATAATTGTCCCGACAGGATGTGGTTTCCGGTTGGTA
TGAATAATCTGAAGCTGTCTTCAATTTGGAGGGACATTATTGAAGTCGAAATTCGTTTTC
CTGCCTTGTCTAATTTTTTTTATTAATAATTCGAAGTTCTTGATTGGTAATGGGGTCAGA
ATCTCCTTTTGGAAGGATAGATGGTTTCAGAATTTAGTATTGAAGGAAGTCGCGCCTCGG
CTCTTTTCTCTGGCCATCAATAAAAATGCTTCAGTGGCTGATTCAGTTGAAGCTACTGCG
GGAGTCTCGAGTTGGGTAATCCCTTTTAGAAGGTCTTTCTTGGTTTGGGAATTTGAGGAA
TGGAAGAATCTAAGGGGATTGTTGAGGGGGTGTTCCTACATTAAGATCTGGGAGGGGTGA
TAGCTTACAATGGGTTGCTAATTCTGATGGGATCTTCTCCGTTAATTCTTTATATAAATG
GTTTGAGACAAATCTTGGGACTAACCTTCACATTACCAAACTGTTATGGAAAAACGTTGC
TCCTCCTCAAGTCCAATTCTTTGGATGGTTGGCTTGGTTGGGTAAAATTAAATTGAAAGA
GTTGTTTCATCACATTGGGGTGATTTATGAGAGTCAAATTTTTTGCTATTTTTGTGAAAT
TAATGTTGAATTTGTGGATCATGTTTTGTTGTTATGTATGCCGGTGTGAGGTGTTTAGTC
GAAGTGTCTTCAATGGCGAGGTATCAGCTGGGTTACTCCAAGATCGATTTTTGATTTTAC
TTTAGTAGTGGCAAGGGACAACAGTGAGGAAAAAATTGAGAATTATTTGGGATGTAATTT
CTTTTGCAATTTTATGGTCGGTATGGAAGCTTAGGAATGATCGTCTGTTTAATGGGG
>TRINITY_DN645_c0
TTGCTTCACTCTGGTTGTAAAGAGGTTGCACAACATTATTTAGCCACATTTATTTTGTGG
ACTTCTTACTACACTTTTGTGCATCCATGTGAAATTAAGTTTGATGGATCAAAACTTAAC
CCTTAATAAGTTGATCAATGGTTTCAAGATTCATCATGAAAATGATTTCATATGCATCCT
GTGTTGGGTGTGCTGCATCCCAAAATACATAGTTGGAGACATTATCACAAACTGGAGTTG
TTCCATTGCACTGTACCCCTATTTCATAAAGTCCAGTTCCACAACAACCTTTGTCCACCT
CAGTAAAATCATATTCCTCAGGGTTTTGTATAAATTCAAGTAATGGTTGTTCGAAGTCGA
TGTAAGCAATCTTTGTGCCAAACTTTGAGAACTTGCTCTGCAGGCGCTTCAGTTCATCTT
GGAGCAATATATTAAAATCTTTTGAAATGACATTCACATAATCAAGACAATTACGCGCAA
CTTGCGAATTCCCAGGAGTTGGAGGAAGCTGAGTGATACCGATTGGGATGCAACCCAAAG
GTGGAAGACCGTTAACTGCAATTTTTCGAGCCCCTTGATACCATAATTCCTGTACAAATT
TTTGGATACAATTTATCAAGAACTGCTCATAGTCACGAATTCTTGTCTTCAGAGAAATTG
AACCATTTGTAGGGTTTCCATCACCAAAAAAAGTGAGGGCAAAATCGTCAGATCCGGCAT
TGATATAAAAGAGTGCTCTCCTGATCTGTCTGTTGGCTCTTCTCCTTCCAATTTTCTTCT
GTAGTTTGCTTTTATACTCTTTGAAATATTCTACCTGCTCCAACATTGGGATTGCATTCT
GAAACCAAAG
>TRINITY_DN653_c0
GCTGTTGTTAGTGTTGAAAAAGTGTGTAAAAAGTGTATTGAAATGTGTAAAAATATTTTG
GGTTATGTGAAAAGTGTATTGGAATTATAAATATTTTCGCATTTAGTGCTTGTTATTGAT
AGCCCTTAGGGCTATCATTAGCAGGACCCATTGTTAATTATGTCGAGCACGAGGCCGTTT
GATTGGCATAGTATCATCAAGGCTAATCTTTAGATGGTTTTACTTGTATTTTAAGTTTAT
AAAGCCTATATCTCTTAACGTAAAAATTGGGAAAATAAATGACTTGATTGTTGGTAGATT
GGGGAATTGGGCATTGGATTCTAGGGCTTCTAGTTGATTCTAGGTTTTTTTGGATCACAT
TTTTTTTTTTTATAAATTAATTTTCCATTGTAGTTGTCGAAAACTCATTTAACTATAAAA
ATTAAGTATAAAATTGTGGTTCTTCTAGTCGGTTCTAGGTTTTTTTAGATCATTTT
>TRINITY_DN654_c0
TTTTTTTACTGGACTTTTTTACCCTTTACAATAAATGTGATGTCCCATATTTTTTTTTTT
AAAAAAAAACTTCATAACTTTTATTATACACATTCATTTTTAACAAAATTTATATTTTTG
AAATCTACACAACAAGATCTATCAAATAAGACCAATATTGAATATAAAAAATTATAAAAA
AATATTAATTTTTTTAGTTGTACGGAACTGAAAAATGTGAAACTGAGGAATTTATCAGTT
TTGAAATTGGGAAAAATTGAGAAACTTCTCAATTTCGCTAAATCGGAAAAAAAAAATCAA
TTATATTCGATTTTTATGAAATTTTTTAGATTGTACTGGTACGAGAGAGAGAGACAGAGA
GAGAGAGAGAGAGAAGGGGAGAGAGGGGGAGAGAGAGAGAGAGAGAGAGAGAGAG
>TRINITY_DN655_c0
TTCCGTAATGCACCATTGGGCTTGTCAAAGCATTCAGTTGAACTCGATCCATTTAATTGC
CCGCTGCTGCTGCTGCTGCTGCTGTTGTTGTTGTTATTCTTCAATCTACAGTACTTGCCT
TGTGCTTCACAGTTCCCACACATCGGGTTAGTCCAAGTCAATCCAAAATCATCAAATACG
AGGTGGGAATAACTATTTTTTTCAACTGGAAGTGACATGTTAAACATCTTTGTGCAAGAT
AATTCAGGCGTACAGTAAGGACTAGCGGCATAAACTTGGTGATTGTGGTTGCTAAGGCAA
GCAATCCAATCCCCACAATACGAATCTGGCTGTGTCTGAGAACAATTGATGAAGCTAAAG
TCATCGTAGTAATAGTGATCTAGATCTATTATGAATTGGAAGGGAGAGGCATTGAGGTTA
GGAAGCAGTCGTGTGAAGCAGCCATGTGGGTCAGATACATGTATCGTTTGAGATTTGTAG
TCGATTTGGTTGACTGATACCTTCACGGAAAATGGGAGCTCAAGCACAGGGTATTTGCTA
TGAGGACTAGAGCAAGAAAGATCAAAGCCAGGATACCCACAGTGCTTGGGCTGTTCCTCT
TTTAGCCGGAAAGGGAACCGGATTTCAGG
>TRINITY_DN652_c0
GGGGGATGGATTAATGGGTAGAAATCTACATTAGTTTTCTTTTATCATTAGATTCTAAGT
TGTTTTGTTCAAACTTGAAATGTGTTTCATGTATATCCAAGTGATAGATATGTGTCTCCC
CAAAGTGTCCAAAGCATGTTCAGGTCTAAATTTCTTTTAAAATAAATAGGACACATTTTT
GGACATGTGTCTGACGCATGTTAGGAAGTGTCCAACATGGACACGTCACTTTTTTAGAAA
TGTTTGTGTTTCTTAGTCTAGAAATTATTGCCACATGATTGATCTTCTCCCTAATATGAT
AGTTTCACTAAGAGATAAACTTTCAGGAAAATTATTCAGAAAACACACCCCAGGCAACAT
CCAGAGGTCTAACAAAGATCAGTTTCACTGCTCATAAAGAAGATTATAAAATAGACTACT
TAAGGCATTATGAAAAGAGTGAAAAGTAAAGGGTCAAGAAAATAAAGCTAATTGGGACAA
AAAAGTAATACCCCAATCTTCAAAGTGCAATCAAGCAGAAGAATAGGAGAGCATGTAGCC
ACATCAGAACGCAAGATTCAATGTTAACATTGAACAACAAAAATCAAATAAGTCAGAT
>TRINITY_DN657_c0
AAAGAAAGTCGATAGTCGACATAGATGAGTCCTTAACACTAATATCTTGCTTTGATTGTG
GAGAGAAATAAAATGGGTGCACGTATGGCTATGGAGAAAACTAAAATAGAGGCATCTAGA
ATTCTTACATTTTTAATTTTTATAATTTGATTCAAATTTTAATTTGGTTTCCATTGTTTT
AATTTGAACAATTTAGTATGTGCATTTTTGGTTCAGTTTCAATTTGGTTAGTTAAAATTA
TCGTCAAATTTATTTATTTATTTATTTTTACATGTACACCTCAAGACATTGATGCATGTA
ACAAACTCATTAATTTTAAAGTTCAATTTGGATTAGAATGATTAAATTGAAATAAGACTT
AAAAGCGAATGTATCAAATTATTCA
>TRINITY_DN658_c0
GAACCAAGCACCTACTTAAACATCCACCACCCTCCCTCAAAACCAAATAATGCACCAATT
TAAAAAGATCTATTTGTTCTGGATTTTTAGTTTTTCAAAATCTTTGACATTTTTTAAAAA
ACAAAAGCATGCCAAAGCCATTGTTGCGCAAAGATTACGTTTCGGCAATTTAAAGAAATG
GTGATGTCAGTGGTTTGGTTCTTACAGTTACTTAAGAAAAAATAAGGGAAGCTATGTAAA
AAATTCACACTTCAACGTATGCATCTTCAAAACTTGGGAAAGAGAAGTGGATTCTTGGCA
ATTTCTAATTTCTCGTGTTGTTTCCCTTCGAGTAGATTTATTTTTTTGATAAATAAGAAG
CAACTCAATAAGAGCAACAAGG
>TRINITY_DN651_c0
GTTGCTTTTCTTTCATTACCTTTGAATAAACTATTCATATATTTGACATAAAATAAATTT
ATAAAAATATAAATTTTTAACGTGTCCCAAGTGTCCCAAGCGTAATGCGTCTTGCATTTT
TTTAAAATTGCCATGTCAGTGTGTCTGTGTCTTATCCATGTTTTATTGCTTGTCTGTGTA
CGTGCTTCTTAGGTTGATGGTCAAAATTATGATTTAAATAATTGTATTGGGATATGTGTT
GGTATTAGTGATACGATCATGTATTAGCCGATATTAGACTATATCAGCTGTTATATAGGT
GAATATTGTTATCTTAAGTCCAAAATCCCAAGACTAATATAATATGTATCGACAGGTTTT
TTAAAACCCTGATCAAAATTTTCTTCTGTTTGTATCAAACTGGTGGAAATTATGCTTTAT
CTGAGTGGACTGCAATAATCTTGGTGGAAAACCAAATATCTCATGTTTATATACGAATGA
AGTTGTTTTTGTTGAAATTTCAAGAAATGATTTAAACAATATTGGAATGGTTGAAGTTTT
TCATCCATGTCCACAGTAATAAAAAATACAAATAAGTGAAGTTTAGTTTTCCATCAAAGG
AAGGGCAAGGTTGTAGAATTGAAGCCCAAGAAAACAATAAAATTTCAAATTTAACAATAG
TAGATAAGGGGAAGAAGTATAACCAAATGGAGAAAAGATGGGTGTGGGTAAGGGCTTGTC
GTAAAGCTAGCTTCTTGTTTTACTTGTATGGAAATTTAAAGCTCTTTGTATGTAGAATAT
AGTTCAAAATATTGCATGAAAAATTTAGCTCACAATCTCTTGCACTTCTAGTCGTTGTAA
AGATTTATTTACCACTATTTTGATGACTTGTTCACTTTTTTGTTTTTGCTCCATAAAGCC
ATCTGCCATCTTATTCTGTGGATGGATGGGTAGGCTTAATTCTTTTTTGATCAGCGATGT
GTGGGCTTAGTTGAATGCATTTTAAGCCTAATTGAAGTCTTAAAATGCATTCAATTGATA
AATTATTTGGCTGTCATTGTTCATTGATAAATTAAATCCTTCCAAAATCTCTCCATTTCC
AAACACAGGCTTAATAACCTCAGGAGTAAAATGAAAAAGAAAGGTAATATATCGTAAAAT
ATATTAGATATCAATGGATCATAATCCAAGCCTATATGTGGCTTCAAATTTCCTATATTT
TGTGGAAGCATTTTAACCATAGTGATGTATCCAGCAATATATTGCCAACAAAGTAATATG
CTTATTGAGAGAAAAATGTTCAGCAAAGAAATACAGTTATTATTGCTTGAAGGGGCAGTC
GTTGTTGTTCCTATTATGTGAGATATGGCCAATATTTGGATCATTTATTGGCAATATAAA
TGCAAGTTGAAAGCTGCTTTTGTGAGCCCTTTTTCAGGCTTGATTTAATGACATCAATGT
CTTGGATTTTTGAACTGTCTACATGGGACAGTTGAACCTTATATTTTATGCTTTCTTCTG
CTTTTTATTTCGCTTTTATACTAGTTTTTGAAAAATATGTATTTAATTGTTTATAAACAA
TATATATCGGAGTAATGGATTTTAACAGAGCCAATTGGAGAAAATAAATCCATGTAGCTG
ATGCCATGTAATTAAGATTAAGGCTTGTTGTGTTGAGTTGAATGGTATAAACAAGCTGCC
TCTGATTTCTTGTCCTTATTAGCCTTTCTTGAGGCTTGCTTTAATGACCTTCTTACCATG
GATTTTCAAAATAACTACACATGAATAGTCAAATCTTAGACTACTATGATTAGGAGTTCT
CCAAAATGAGTTTTTTAGAACTAGACTTGATTCTTATTTGCTTTTGGATTGTCTTCTTTT
AATAATTATACTAGTTCTGAACAAATGTGTTATATGGGCTCTCTTGCTTCCCTAGATTAC
CTGTAATGACATGAGTGACATGGGTAAGGCCCGTAAGGGTCATCTCCTTATAAACTGTTT
GTTGTATTAATTTTTTCTACTATTCCTCTTTATTAAAATTATGAACTCCTGTATGTTACC
TAGAAAAGAAGTCACCTGACTGAATTCTTCAGGTTACACTTGCTAAAACATCATAGATGA
TTATCTATTATGATGTCAACTGGTGTCTGGGATGTCGGCATTCTGCTTTCCTAACTGTAA
CTTAATTTCGTTTTTCTTATGGGTGTCACCGTGTCAGTTTAACCTGTGTATCTCTGTCAT
TTTTTTAACAGGATGGGAAGGGAAGGGATATGGCATATGATTGCTGGTCTTGTGA
>TRINITY_DN668_c0
TTGAATAAGATTTCAAGAACTGTAGAACTGTAAGATCAAAGGCCAGTGTGGTAGAATAAG
ATTTACTATTCTGACTTAAGTTATGTTTGGATCATGGATTTGAGGAGGCGGTTTTAAGAG
GAAAAGAAAAAGAGAATTGAAGAGTAAAAGAAAAATAAGCTTATATTTTATTCACATTTC
CTTTCCCTTCACAAATCCCTCCCCAAATCCATGATCCAAACACAGCCTTCAAAGAGGCGG
GGGAGGAATAAGTTTTTTCACCAAG
>TRINITY_DN669_c0
ATTGTAGTAAAAATCAAGTAGCCTATATATCCTAATAATAATCTATAAAAGGAAAAGTCA
ATTTTTTATTTTATTTATTTATTTTATTGAGAAATACATGGTTTTTTAAGTCAATGAAAA
ATGTGTACTTTAATTTTTTGATCTGGACAATTTTGTAGTATAAATTTTATTGGTTTTGTT
GGCATTGTTGTTGTACGCGTAAGCAGGGACATTGAGGCATTGGATTGGATTACTGTCTGG
GCTTGAAACCATGTTTCGTTTGGACAAATTAGGTGGGGTCGAAGACTAAGTCTGGCCCAT
TATATTTATAAAAAAAAAAAAGAAAAAAAAAGAAGACATGATTAATTGGGCATTTTAAAG
AAGCACATCAAGATCAAAAATAAAAAACATAGATAATGCCCAACAATAAAAAAGAAAACT
AGAGAAACCAATAAAAAAAGAAAATTTATAATTATACATAATTTTTATAAGAAAAAAAAA
A
>TRINITY_DN662_c0
GGCGCTTCTCATCTTTGCTCCTAGATCACCTGTGGCATGAGAAGCCCTTTCTTTGGCAGC
CTCATACTTCTCTTTTGCTTGATTAGTCATAGTTTCCTTGGCTGACATGTATTTATCACT
AACAGTGGCTTTAGCATCATCGTAGGCACCATAAACTGTGTCTCTCCCTCGGGACATTGT
TCCTACCATTGAATCTTCGGCATCATTGACCCTATCTGTAGCCATTCTTATGGTTTGATC
AGCCCTTTCAGAAGCATAATTATATGCATCGAAGGCTCTATCTCTCCCACGTGACATTGC
TCCAACCATCGTCTCTTTGGCATCGCTAG
>TRINITY_DN661_c0
ACTCAACTGAACTATTTAAACAAGGTAATTTTATTATATTCTTGGTGCTATTTTAGCAAT
TCAAGTTTGAAACTTTATTATATTGGACTATGTTCAACTTGAAAGTGGTGGATCCTCCCA
CTTCTTGTTACAGCTTGTTCGGTCCTTTTTAGCTATTAATTTAATTTACTGTAGTTTCAG
GTTTTTTTAGCTATTATTTTAATTTACTGTAGTTTCAGGTTTTTTGGTGGACATGCTTAA
ATAAACAATAAAATCCAAATAACTGAATTGATCTTTTGGCTGGGCAATAGAGTGATAATC
AGTAGAATGTCAAAAGTTTTAAGCGACTCGGTAATTGAAGTTTAAGATTCTTGCTTGTTG
CTCAAGGGTAGAAACTGTTGGAATGTATCTTCTTTTGTTTACAGGTCTCTGTGTGCTTTA
AGGGTGATCGAATATAAAAAAGAGTTACAAGGGAGAGAACCCTAGTTACACTCTTCCTTT
TCTTTGCTCTCTCTCTCTCTCTCTCTCTCTCTCTCTCTCTCTCTCTC
>TRINITY_DN660_c0
ATGTTCCCTGAAACCAAATGGAGTGTTGCATTCATAGCAAACATCCTTGTTTTCTTATAG
TTAAGGTAAGGATAGATCAATCAAAAAACAAGAAAGAAAGAAAAAGTAAGGGCAGATGTC
TTCTCTTCCCATGTCAATATAGAACTCTAATAATAAATGGATTTTTTGAAGTTCAAAACA
ATTGGTGTGTTGTGCTCTCTATAATTGAGTCAACATGCACATTTTAATAATAACCAAATA
AATAAAGCAAAACATCTTGAGTTACAGTGTAAGAATGCAGTTGAAGGTTAGTTGGTTGCT
GCCATTTAATAACTTCCCTAAGCTACAAGAGAAGATAAAAAGAGCCTTCATTGATTTTTA
ATTTTATTTTATGTACTTTTTTTAAAGAGGAAACTCAAGAAGACAAAGACATTTCAGTTT
ACTACAATAAACTCAAGAAGGGAAAAGCATTCCTTCAATCAGTACCAAACTTGCCTTCCC
TATTCACATCATAAATCATCCCACAGGACCAGAACAGGGCATAGATTCTCTTTCGGACTC
TTTTCCAAAAGTTTCCTTGTTTTTCTATGAGTATTCCTAGAAGGTTATGCACCACAAAAC
TACGTGACAGGTTCTCTACACTTCTATACCATGAAACTCCAAACAAATATGCCATAAAGC
TAAATAATTGAGTATTATCATATAAAAATTTTCCCAAACCAAAATAACACCAAACTCCAA
TGTGGAGTAACGGCCATTGTTTTAAGAGACAACAAAAAGACAAGAAAGCAAGAAATGTGG
ACTTAAAGATAGAATATGTAACACACAGAGAGAGTTTAGAATAGAACAAAAAATTATTGG
GAAATGGGGCAACATGTTTTGGA
>TRINITY_DN665_c0
TTGGTGAATCCCTAAAGAAGTACTTGTGTGACCATTGTAATCCATAGCTATTTAATTTTC
AGTCTACTTTTTTATATGACATCATAAGGATGACCCAAAAGCAAGCAATCACATTATCAT
CATCTCAAGACTTCTAACCCTATCAATAAAACTATTCACCTCTATCCTGCACAAGATTCA
CAATGCTGAAATCATCATCCCATAAATTATTTGCATTTCCTCTTTATCAGTTTTAAGTTT
CATCTGTTACTCTGCTCTTTTTCCCTATAATTGGGACTCGACACAAAATAGATGACTATG
ATTCTAGTTCTTTGCTGACACAGGTTACTGACCACCCTACTCCTGCAGTAGTTAAGCACA
CTGTTTAACGAGGGAAAAAATAAATAAAACATTGAGGTGAGAGTATTGCATAAGAAAATA
ATGAAAAGAACTTGCAACTTCCAAAATTTTCCCATCACAAGGTCTTTGATAATGAGGAAA
TTGAGTTTGCTCCTCTACTATTGTGGAGTAGTTCCACAAATTTATACAACACGGGGTCCT
CCACTCCATCTGTACCTGAAAATTCCAATGCACCAATATAATTTCAAGCAATTCGTTGAA
GGTCTAAATAATAAAGTTTGAACAACAATGAACTCAAGGACAGAACCCATGAGAAGAATT
CCACGGCAGCACTTTTACTTACTGCTGGGTGATGATCACTGAAATACTGTGTGTCCATGG
AGTTTTTACCAAACTTAACCAGTTTTTAAACAGAATTCCCAAATCCATGCAGTTTCAAAC
TTATTTTTGAAACTCATATGGTTTCATGA
>TRINITY_DN659_c0
AATATGAAACAAAGCTATGAAAGCCCAAATGAAATTATGTGGAGAGTCATTACAGAGCCC
AAGCACAATAGTTTCTTAAACCACAAAACAGAAGTAAATATAAAACACCCTAGCATCCAG
TCTTTTTGTACTTTTATTTAAGTACGGTGTATCCTAAACTTGGCCCTCCTTCCTATATAT
TTCTAGGTTTTCAACATGACTCATTAAATGAGATTTTCATTGGTAGTTCCTTGTATAGCC
AACAGCCTCTCTAGAAAGAGTTTGAACTCTTCAGTCTTACATACCATGCTGACCCTAACA
TAGGTTGGATCACTCCCAAATTTTCTACCATTTCTTGCAAGAACCTTGTACCCTTTAAGA
AACTTCTCCAAGTCCTCTATATCCTTGTTGCACTTCAACCATGCAAAAGCAGGATGTGAT
TCACTGAACTTTCCAGTGAAGAGGCAGAAGTCCTGTGAGTACTGAGGGAGGCTGAAGATG
TCACTGCGTCCCACCACTTCCCTCAGCTTTGCCCATCTTTCAGCCATGACATGCTGACAA
TATTCAAAAAATTCAATTGAATCAGAAACATGTTGGCAGCTATTAGAGATGACTCCCAAG
ATCTTTGCTGCTCTGATTTGGGATTCTTTTGAAACCCCAATTGTGCTAACCATTATGAAC
TCTGTCATCCTTCTTGCCACTTCTTTATCCCTCACAAGAGCCCATCCAATGCGAGATCCA
GCATGGCCAGTGCATTTGGAAAATGTGAAAAGCATAATATCATAATTGGCACAAGTAGTA
ATTGGAGTGTACTGAGGCCAGTAGTAGGCAAGGTCATGGACAACCTTGCCTCCTCCACCT
CCTCTTTTGACAATGGCTTCTCTAATGGTGCCATCTGGGTTGTTTGGTGACGTCACAAAC
TCAATGTAGGGTCCATCCTTATCAAATGTGTGTGCATCACCTGCCCACTTATAGAGCCCT
GATTTCAAGAACTCTGTCACTTCTCGATAGCACGAGTAGTAAGGAGCAGCAGCCACCACA
CTGACGGGCTCAGACCTGTCAGGAGGGCAGAGAGCATAGAGTGCGGCTTGGAGGAGCTGG
GTTGAACCAGTCCCCACCACCACGTAGTGGTCTTCTGTCGCCGCATTTCCAACCATACGG
TGCAAATTCTTGATCTCTTCCTCAAATTCTGGGACCAAAAACCAGCACAAGTTTTTGGTG
TTTGCAAAATAGCTCATTGATTGATAGCCTGATATCACAATTGTGCACTTGTCACTCATC
TTTCTCCAGTAAGACTCCAACATTGTTGGATCACCCCTGTCACCCAAAAACAAAAATCAC
ATTAACATTTGTTTACATTAGCAACCCATACCATGAAGTAAACACAAAAGCGCTGCTATT
GCAACACTAAATGGTGATTCAAAAGCACTGCTAAATGGTGATTGATGATGAGGGAGAGAC
TTGTATGGTTTGCTTATGAGGGCTACTAATAGCCTCCACTTTTTTTTTTCGACACCTCGC
TTCTTTAAACTCCCACCCACCAAAATTGCTACTCGCCTTATTTTCTTTGAATCCCCACCC
CTACCAACACCCAAGCCCCCACTTTCACCTTCGGCTTCCAATTCTGCCACCTCCGATGAC
CCCCTTCCCAGCCCCTCCGTCCCTCCCCTATCAGAGACCTTTCGACTGTAACCGCCACCC
CAGCCATCCCCCACTAGTGACTCCCTCCCCACTACAACCCTCTCTCCAACTCCCCACACT
GTGTGACCCCTCAACCATAACCTTCCTTCCAAGTTCCCCCTCCGCAACCCCTCCTCTGAC
AAGCTTTCCCTCCCTTAGTAGAGATCATGAGAGAGAGATTGTGCAGGAGGCTGCTATAGT
GGTTGCGAGGTGTAGAGCTGCCGGGTTTGGGGGGTGGGGTGTTGATTACGAGGGTGAGGT
GGATGCAGGTGTGGCGGGAAGGGCTGAAAGAGGTAGCAAGAAGGGGTGGGGGTGGCGGTG
AGGGGTTAGGGAGAGGTGAAGGTGGTGGTGAGGGGCTGGACGAGGTGGCTAGGAGAAGTG
GGGTTAGGGTTAGGGAGATTGGGGTAGGGAT
>TRINITY_DN672_c0
AACACTAACAAAGTGTCTAAATGATATAGATAAGAGAGCATGTAAGTAAAATATAATAAC
AATAAATTTTCTCTGCTTTGTTGTGAGATAAGAAGTCAATAATTTTATGGCCCACCCAAC
GAAAAAATTGAAAGAACAAAATAGGGTTAAATATATTTTACACCCTTGAACCTTACCCTA
AGTCCCACATTGGTTTCTCATTTTTTAATTATAACAATTAACCCCCAACTTACGACCAAG
TTGTAATGTCATCCTTTCATGAGCGGTGAAACATGAGTTGATGGAAAATGCCTGTGTAAC
ACACATGGCGCTCTCTACAAATACTACATGGACATTTTCCATCAACCCATGACAATGACT
CACAAAGGGTTGACAATGCAACTTGAGCTTATGTGTAGGATGTTAACTATCACAATTGAA
AAATAAGGGATCAATGTGGGATTTAAGGTAAATTGCATGACTGCAAAGTGTATCTAACCC
AAATAAAATAATATGACAAACAAGTGAAAGACAAAATTCCACCCAATGACAAGCGACAAC
CACATTTGTACCTAGTAGTTCTGAGGTCATTAGAGCATGCAAATTAGTAGTTACTGTACA
AATAATATTTATTGACCACTCAAATAATATTTATTGACCACAAATTTTGAAGTTTGTTTT
TCATTTTTCACTTTCCAAGTGCTATTACA
>TRINITY_DN670_c0
CCCCAATCCTGCCAGACAACTTACTCCAGGTGCTTTCCATGCCTCTATAGCTCAAGCTCC
TGGTAGTTCTGCTATGCTTCTTTCTCCTCAACAGTTTGTCACTATTACTTATGTCCAAGC
CATACTCGATCAAGAGCGAGGGAAACGCTCTTTACATTCTCTACCAGATCTAGATATTAA
ACCTCCATACCTAATCAAAGTAATGTTGAAACCATATCTGGAAGGTTATACCGTACCCAT
GTTTGTAAAGTTTGATGGTAAACAGGGCAATGCCCAGTAGCATGTGGTGCGATTCATTGA
AACTTTGGGTATCTATGGTTCTAATCATACACTTCGCTTTAGAAAATTCTCTAAATCCCT
TACTGAGCGTGCCTATAGTTGATATGTTAATTTGCCGCCCAATTCTATTAAGAGTTGGGA
AGAGATGGTAAATAAATTTCACACGAAGTTCTTTCAAGTTGCTGAAAAAGTAACCACCCT
TGTGCTTTGCAAAGAAGGCCAGCGAGAGGGTGAAGATATACTTAATTATGTAAAACGGTT
TCAAGATAAGGCTGTTGATTCACTACAAGAAATGTCACTTTTGGCGACTAAAATTTTAGT
CGCCA
>TRINITY_DN667_c0
GGAGTAAACAGTTTTATGGTACTCTTACAAGCTGGGCATGAGAGATATTTTTGCACCAGC
TTGAGGGGGAGTGTTAGCATTATTTTATTATTGTTGGCTGTCTTTAGGTGTCTCTAGCTG
TATTGTTTGTTTCCATATTTGTCATAAGAGCTTCTAATGTCAAATTCTGACGATTAATAT
AAAAGGGGGGAATAACCTAATCACACCCTATGTTTTTGGTTTCTCCTAAATGAACAGGGC
CAACTGGCCATGAGGGGCTGCCTAAGAGTGACATCACTGTCTCTTTAGTGTAGTGGAGTA
TGACATCCATATGGCATCACTTTTCACTAACTGAATTTTCTTTGTTAGAGAAGCACATGG
TGGGTCCACTAAATTGCATAAAATTGAATTCTTGTATCAGTGATAGAAAAGCATTGGACT
GTGTGGATTCTTCATCTTTATGAAAATTATTTGAGCGGTGAACTAAAGCCCATCATTACG
AGTGGAATGTGGGAGAGCCAGCGCCTGAGCCTTAGAAATATTTTTGATTAAATCCCAACA
ACTAAACCAAAGAAAGCATTTGGGTGGCTCAACCCAACCCCCTTCTAGATCGCTCGACCC
ACACTCCCAAGCTCATTCAATCTTGTAAAAAATGCACGTTCGAGTTTGGGGCTTTGAACT
CGAGCATTCCCTTTAGTCTTTTTATCCATTAGCTTGTGCTTGACTGATTCAAGCGAGTCC
CTAGTAGTGGGACTGTTAAATCGAAATGGGCGAAGGAGAGCTCTGTTGCTTTGCGTTTTG
TAGAGCTCTACCCTTTTGTTGAGTATTTGCTGGCAAACAGGACTTTGGTGAGCCAGGTCT
TAGCTGAGCTAGGGTTTCGAAAGCTGGAATCTTTAAGAGGAATAAATGAATGGAGTATGA
CACATCTTAGATGAAGTCACTATGCTTCAGGCGAGCAACATCATTTGTCTTTGGTGAGTC
TTGATCATTAGAGCCCTTGTGTATACATATACAAGCCTTTGACTCAGTTAATGTGGCTTG
CGTTTGCCGGACAAGCATCAAAGCAGTTCGAGCTATTAACTCGAATCATCCTAGGACAAG
CTGCTGTGGAGTAGTGCTCTTCTGTTTTTTAAATGAGAATTAAATCCCCCGGTGGCTCGG
CAAGTGAAACAGACCCTTTGCTTTTATGAGAGAATGAGATTGATTGAGACGATAAAAGTG
GTGGCGAGCCAAGATGGGTGTGAGCGAAGTTGCTAAGGTAGAGATACTTGAGTAATGTGA
TTCTCAAGCCAACTAGTGTATTCATTGTAAGTGTTGTACTTGCACTCAAGTCCATCCCTT
TGACAGGTGATGTGGGCCATTGTTGTGAGCAACTGTTTGAAATTTATGTTTCAAAGGGTA
CAACAGGTTCAATGAACTTTTAACAAATGAACAATACTCACGGGTGGGTTCATGTTGACC
TGAGCCGTAGGTGAAGGAATGTTTATGCCAAATGAGCCAAGGTGGGTCTTCATTTTTGAG
TGATGAGGCCAGGGAGAAGCATAGTTGAGCATGAGATGATGGCTCATGTTTTGCATTTCA
GTCAAGCAACCTTCATTGAAGTGGTCAATTGATCTTTTCATTGTGGACTATTGACCTCAT
GTTAATGGCCATTGCATGGTTTTGATAAAACAAGTTCATCGAGTGAGTCTTCGGTATTTG
CTTTTCGAGTCAAAGGATTGGAGATCAAGTGTCGAGCCAAAGACAAAGATAGCCTCAAGT
CACTGTAGTGTGATTTTAATGGTTTTTTGGCTCTGCTGGTGGTAGAGAGATAGAGGACCC
ACAAAACATAAGTATTTGCTTTTAAAATTTCATTGTACCAAAGAGCATTGGATCCAGGTA
TGTAATAAAAAAAATGAATTATATGGCATGTTATCAGAAGCCGTGCGACACTTAACGTTT
CTCAAGACTGGTATTTGACCATAGGTGCACCTTTCTCCTCACAAAAGAAACTAGTTGTCA
CACCTGTCTTGGCAAAAAGCTAGTTATAGCATGACTAGCTATACCCTGCAGTTCTCTTTT
TGCCATATATGTATATTAATCATAACTTCAGAGATCTTGATATGAGACAGAACTAAAGCA
ATATTTTTTGCAAAAGAAGTTACTCAGAAAATAGACCATGTAAAAGGAAAATAGTATAAA
TTTTGTCTCATAAATATTTTCAAATGAGAAATGTATGGTATAAATTTAAAATTGGTAGGA
ATGACCACAGAATGACTGCAGCTCACACACTTAACATTTTTCTAAGTAATTTTTTTTTTT
AACAGATTTGTAATATTCTTGCATGTATA
>TRINITY_DN673_c0
GGAAATCATTAGGGTCAAGTTGCCTGCTTGGGTACCAAGTTTAATATAACAATTTATGTA
ATACTTTGTAATAGATGCTAATGGTAGGGGTTATGGTTAATAAAATATAGTTTTAAGTAT
TCTTTTTGTTATTCAACTTATTCCTGCTTATGGCTTGATTTTAAACAAATAGCTCACTAG
ATTTGAACCTTTCTTGATAAAAATTGCAAGAAGCTACACAAGATTTAAATTTTTGCAAGT
GCAGCATGTGATCCGAGTGTTTATTTGTAGCACCAAGTTCTCTAGCCCACCCTAACAACA
CATTAAAAGCTTAATTTTCTTCTTCTTCTTCTTCTTCTTTAATGGATGCAAACAAATAGG
AGGCATGCATTATGTACCCTAAACCCCTTATGGTTGGCATTGGAAAACAACCATATTGCA
ATTTAACTGTGTCCGAATAATATAACTTCCTAAAGCTTGTAACATCGGTCATGGATAGGC
CCTTGGTATGTGAACAGGGAAGGAAGCAGATCTCAGGAAGATCTAAATCCAAATAACTCA
TAACTTGGTCCCCTATAAAATCATAAATTTTAGAAAGCTAAACATGTAAAAATATAACCT
ACAAGAATCTTATGAACTTAAGTTGTTACTTCAGTCCAGACAATATGCTTGATTGAGTTA
GACCCATTAAGAGGGAAATCTCACATATCAATAACTGTTTCCCAATTATTGGTTCCTCCA
ACAACCACCATTCAAAGATATATATATTTTTTTTAGATAGAAGTTGATATTTGGAGTGAT
ATTACTACAAGTATTGAC
>TRINITY_DN674_c0
TATCATTATAACCTAAACTATTTTGTTCAAATTTATAATTAGTTTCATGTGTGTTTAGTT
GATGGACACTTGTATTTAAGTGATGGACACATGTCCTCCAAGTGTTTGAAGAGTGTCCTA
GTCTAAATTTTTTTTAAAAAAGTAGTACGCGTTTTGATAAGTGTCGGACACGTGTAGTGT
CCAACAAGTGTTAGTTTCCGACACGGACATGTTTCTTTCTTAGAAGTGTCTGTGCTTCTT
AGCTTGTATGCAAGCTGTTGCAAACACTAGGGTATCGAAGTTAGGCGGGGAAGGTAGTAC
CAAATTCGTACTCTAGGAACATGATCCCACTTTCTACCATGATACAAAGGCTTCGGCAGT
TAGGCAGGGAACATAGTTCCAAAGTAGAAATCTCAGATTTTACACATGTTTTGTCATTAT
ATTGTGTTGCTAGACAGTCATTGTCAACCTTTCTGTGAAGTTAACTTTCATGACTTGTGA
GATGATCCTAAAATGCTATTCATTTGGCTTCAAAGGATTTCAAAGTGTGTATTTTTGGGG
CTGAGTGCTTCTGTTGTGCTATTGTAACAGATTGAAGGATTCAAAATGAACTTAATTTAC
TATGATTTGTACCAAGCCACCCGCCTCGAAAAGTTTGTCACAG
>TRINITY_DN675_c0
AATAATCAAGTTTCTGCCATAAGCTACTTAACTCAGTATAGTACTCCGCTAGAGGTCGGT
CTTTCTGATCCAAGCCCCGAATCTTCTTCCTTAACTCATATGCCTATGAATCATCACCCT
TCTGAGAGTACATCTGGGCTGTGGTTGTCCAAATCTTACGAGTAGGGTCTAGTAAGAGAA
TAGTCCGATTGATAGTAGGCTACATGGAATTAGTTAACTAAGTCATAACCAAAGCATTTT
CGGAAAGCCATTGAGTACGTGGGCGTCCATCTTTAGCAAGTTCCGGAAGTACTTAAGTAA
TATAGCCAGTCAACTGATGCGCAACAATAGCCAAACTACAGGAGCGAGACCAAATCAAGT
AGTTTGTACCATCAAGCTTAACGTGACTAATATGAAG
>TRINITY_DN663_c0
GGGTAATTGGCAAAACGAAATTTATTGATGAAAGCTAGTTGCAGAACTTACAAACGGCTA
AGCCATCAATAAGAAGGCAAAACAGCATGAATGAGCAGAGGTATCCCAACAAGTTAGATA
CACCATGCTAGCAAAATCATGCGCAGCCCAATAGCTACAACCATCAACGAGGATGGATAA
ACAAAAGGGAAGACAACCATCAACAAAGATTAATAAACAAAAGGGAAAACAGAGGATTTT
GAAAAATAGCAAACATGCTAACAGCAGCTGCGTTTCTTTTTGGATTTGATCTTTCAAACC
TCTTCAATATGTAAGATGAAATCATCAACAGAAAAAACCTAAGAATCCAGAGTTAGCTTT
AGTCCAATGAGCAGTTTGGACATTGATCAGGTCAACCGTTTCAGTCCAGCATCTAATGCG
ATGACTGAAAATTGCTTCATTTCTTGACAGCCAAATATTCCAGCAAGTGCAAGCAAATAA
GCATTCCCAAATGATCTTTTTAAGGCTTTTGAATTTGAAGTTGTACCATCACTGAGAAAG
AGTGGTAATAGATTTAGGACTCACCCAAAGAAGACCCCACCAGTACAGAATTGGTGACCA
AACTAGCCAAGCCCGTCAGCAGAGGATAATGTTATGATCCACAAATTCAATTTCACAGCT
ACAGAAGACACAAAAACCATCGGCTCCAGGAGATAGTATGGAACGTCTAATAAGCAGATC
ACGAGATGCAATTAGACCCTTGAGCGCAAGCCAACAAAAAACCTTCACCTTAAGGGGAGC
AATACTTCTCCATAGCAGCTTACAAAGATCAATATCACTACCTAGCAGCTCTTGAAAGTG
AAAAATACATGATTTTACTGAGAAGGAGCCATGCTTATCGACCTTCCAAAAAAATGAATC
AACACCATTGGGTTCAATGATGTACCAAAGACCAGTTGGAGAAGCCCTTGGAGTTTTTCA
GATTCCCACACTTGGAGAGGACGCCTAAAAAAGAGATTCCATGAGAAGCTCTCACCCAAA
GGAGAGGATAGATCAGCAACGGACATTTCTTTTTGAGAGGAGAGAGAGAACAGACATAGG
TATGCAATAAAGAGAAGGACATGAGAGATCCAAATGTCTGTCCAGAACCGTATGTCATTC
CCTAAGCCTAATTTAAGAACCAGGTTATCAAGGAGTAGAGCACTAAAAGCATCATCTCTT
CGACCCATATCAAGAATACCTCTCCAGATTTTTGAGTGAGAAGACAAATAATCAGTAGAA
GGGAGCCATCCATCCATCCTTGATTCATATCTATTTGCCACAACTTGTCTCCAAAGGGCA
TTCTTTTCAGTTCCAAAATGCCACCACCATTTTGTGAAAAGAGTTGATTTTTTTAGCTTC
AAGGTTTGAATGACTAGGCCACCTAAGGATTTCCTTTCACTGACTGCGTTCCAATTTGCT
AGGTAGACACCTCTTTTCTCATTAGTTCCTCCCCACAAAAACTTCCTTCACAATTTCTCA
AGCTCATTACAAACAGTAGAAGGGAACTTAAATAGTGTCATATAATACATGGGGAGATTG
GCAAGAGTAGCATTAAGAAGTGTTAATCTACCTCCAAAGGATAGATATCTTCGTTTCCAA
ACAGATAGCTGAGATTTGAATCTATTAATCACATCCTTGAAGATCGAGGATTCACACCAA
TTAGAAGGCCCAAATATTTGAGAGGTAGCTCACTAATCTGACACCCCAATAGGCTTGCAA
CTTATGCCAGAAAAAGGCTATCAACACCCACACCACATATCGAACTCTTGTGAAAATTCA
CTTTTAGACCAGACATGAGCTCAAAATTCATCAGAATATTCTTCAATTGCTGGAGTTCAT
CCAAACTTGCCAAAGAGAAGAGTAGAGTATCATCTGCAAATTGGAGATGAGAGAGAACTA
AACCACCAAAACCAATGGCAACACCATGAATAAGATTCGCTGCCTTGCTCTTTGAAGAAG
ACAGTTCAGACCTTCAACTGCAATGAGGAAGAGAAAGGAGAAGAGAGGGTCCCCCTGACA
TAACCCTTTTGACATTTTGAACTCAAAAGTGGCAGAGCCATTTACAAGTACAAAGATAGT
AGCAGAAGAAAGACATTCATGAATCCAAGAACACCATCTAGAATGGAACCCCATCAACTT
CATCATATGTAGTAAATAATTCCAGTTTACCGAATCAAAAGCTTTCTCAAAATCTAATTT
AAGTAAGATGCCCCTAGTTTTATTGACTTTCCACATATCAATCACTTCGTTGACAATTAG
AATCCCATCAAGTATATATCTAGCTTGAATGAAAGCAGATTGACTGTCACTTATCACTTC
ATGAATCACAGCTTTTAGTCTGTTGGCAAGAGCTTTTGAGAGGATCTTGTAGATAGAGTT
CATATGACTAATCTGTCTGTAATTAGCAAGAGAATCCGGAGACTCCACCTGGGGAACGAA
GTTGATAAATGAGGTATTCAAGCCTTTAACCAATTTGCTGTTGAGAGAGAAATCGAACAC
AAATTTCCTAACATCAGGCTCCAATAAGTACCAAAATCTCTTGAGGAACTTAAAGCTAAA
[truncated: 21,928,759 more chars]
