# Supplementary material for: Integrated transcriptomic, untargeted and targeted metabolomic analyses reveal seasonal regulatory mechanisms of vascular cambium activity in woody plants: insights from Schima superba
Source: Front Plant Sci. 2026 Jan 22;16:1727826. doi: 10.3389/fpls.2025.1727826 (PMC12872755; doi:10.3389/fpls.2025.1727826)
Supplement: Supplementary file 3 [file Table9.xlsx]

## Sheet: Sheet1
Supplementary Table S9. TFs
list	gene
TRINITY_DN21110_c1	AP2
TRINITY_DN22984_c1	ARF
TRINITY_DN22984_c2	ARF
TRINITY_DN27909_c1	ARF
TRINITY_DN28846_c3	ARF
TRINITY_DN24576_c0	ARR-B
TRINITY_DN26382_c0	ARR-B
TRINITY_DN10132_c0	B3
TRINITY_DN15480_c0	B3
TRINITY_DN15687_c0	B3
TRINITY_DN16894_c0	B3
TRINITY_DN17564_c0	B3
TRINITY_DN17972_c0	B3
TRINITY_DN20188_c0	B3
TRINITY_DN22876_c2	B3
TRINITY_DN23870_c5	B3
TRINITY_DN25570_c3	B3
TRINITY_DN25744_c3	B3
TRINITY_DN25823_c8	B3
TRINITY_DN26295_c0	B3
TRINITY_DN26595_c0	B3
TRINITY_DN27546_c4	B3
TRINITY_DN312_c0	B3
TRINITY_DN41411_c0	B3
TRINITY_DN56112_c0	B3
TRINITY_DN68093_c0	B3
TRINITY_DN6823_c0	B3
TRINITY_DN9487_c0	B3
TRINITY_DN28772_c0	BBR-BPC
TRINITY_DN22921_c1	BES1
TRINITY_DN24229_c4	BES1
TRINITY_DN1112_c0	bHLH
TRINITY_DN14565_c0	bHLH
TRINITY_DN16430_c0	bHLH
TRINITY_DN17342_c0	bHLH
TRINITY_DN19220_c4	bHLH
TRINITY_DN19655_c1	bHLH
TRINITY_DN19707_c0	bHLH
TRINITY_DN19707_c1	bHLH
TRINITY_DN19878_c5	bHLH
TRINITY_DN19939_c2	bHLH
TRINITY_DN20116_c3	bHLH
TRINITY_DN21397_c1	bHLH
TRINITY_DN21683_c0	bHLH
TRINITY_DN2231_c0	bHLH
TRINITY_DN22938_c0	bHLH
TRINITY_DN23543_c1	bHLH
TRINITY_DN25446_c2	bHLH
TRINITY_DN26274_c4	bHLH
TRINITY_DN26468_c3	bHLH
TRINITY_DN27388_c0	bHLH
TRINITY_DN27568_c4	bHLH
TRINITY_DN27604_c3	bHLH
TRINITY_DN27637_c1	bHLH
TRINITY_DN32202_c0	bHLH
TRINITY_DN33155_c0	bHLH
TRINITY_DN4447_c0	bHLH
TRINITY_DN46454_c0	bHLH
TRINITY_DN62303_c0	bHLH
TRINITY_DN77152_c0	bHLH
TRINITY_DN7850_c0	bHLH
TRINITY_DN80016_c0	bHLH
TRINITY_DN16962_c0	bZIP
TRINITY_DN17285_c0	bZIP
TRINITY_DN17310_c0	bZIP
TRINITY_DN18061_c2	bZIP
TRINITY_DN19704_c0	bZIP
TRINITY_DN20965_c2	bZIP
TRINITY_DN22042_c9	bZIP
TRINITY_DN22542_c6	bZIP
TRINITY_DN23139_c0	bZIP
TRINITY_DN23892_c4	bZIP
TRINITY_DN25344_c9	bZIP
TRINITY_DN26895_c2	bZIP
TRINITY_DN26898_c4	bZIP
TRINITY_DN27472_c4	bZIP
TRINITY_DN28780_c5	bZIP
TRINITY_DN54340_c0	bZIP
TRINITY_DN58319_c0	bZIP
TRINITY_DN9161_c0	bZIP
TRINITY_DN12038_c0	C2H2
TRINITY_DN13099_c0	C2H2
TRINITY_DN18564_c0	C2H2
TRINITY_DN18938_c7	C2H2
TRINITY_DN20269_c2	C2H2
TRINITY_DN20672_c2	C2H2
TRINITY_DN20973_c2	C2H2
TRINITY_DN21222_c2	C2H2
TRINITY_DN21580_c0	C2H2
TRINITY_DN22059_c1	C2H2
TRINITY_DN22613_c4	C2H2
TRINITY_DN22617_c0	C2H2
TRINITY_DN24728_c4	C2H2
TRINITY_DN25092_c0	C2H2
TRINITY_DN25341_c0	C2H2
TRINITY_DN25802_c6	C2H2
TRINITY_DN25807_c7	C2H2
TRINITY_DN26371_c1	C2H2
TRINITY_DN26502_c2	C2H2
TRINITY_DN2850_c0	C2H2
TRINITY_DN47898_c0	C2H2
TRINITY_DN49173_c0	C2H2
TRINITY_DN62280_c0	C2H2
TRINITY_DN63552_c0	C2H2
TRINITY_DN64117_c0	C2H2
TRINITY_DN70175_c0	C2H2
TRINITY_DN71741_c0	C2H2
TRINITY_DN76701_c0	C2H2
TRINITY_DN81143_c0	C2H2
TRINITY_DN16148_c0	C3H
TRINITY_DN18428_c2	C3H
TRINITY_DN18846_c2	C3H
TRINITY_DN19923_c1	C3H
TRINITY_DN20284_c1	C3H
TRINITY_DN20908_c0	C3H
TRINITY_DN21625_c4	C3H
TRINITY_DN21855_c2	C3H
TRINITY_DN21916_c1	C3H
TRINITY_DN23849_c0	C3H
TRINITY_DN24830_c3	C3H
TRINITY_DN25396_c1	C3H
TRINITY_DN25821_c2	C3H
TRINITY_DN26081_c1	C3H
TRINITY_DN26143_c1	C3H
TRINITY_DN74464_c0	C3H
TRINITY_DN27238_c2	CAMTA
TRINITY_DN20863_c0	CPP
TRINITY_DN23361_c4	CPP
TRINITY_DN26922_c1	CPP
TRINITY_DN15476_c0	DBB
TRINITY_DN20917_c2	DBB
TRINITY_DN24661_c0	DBB
TRINITY_DN25480_c7	DBB
TRINITY_DN26623_c2	DBB
TRINITY_DN18669_c4	Dof
TRINITY_DN18736_c5	Dof
TRINITY_DN21420_c5	Dof
TRINITY_DN21420_c8	Dof
TRINITY_DN21861_c5	Dof
TRINITY_DN23268_c0	Dof
TRINITY_DN28403_c5	Dof
TRINITY_DN40576_c0	Dof
TRINITY_DN25512_c2	E2F/DP
TRINITY_DN12048_c0	ERF
TRINITY_DN13122_c0	ERF
TRINITY_DN13525_c0	ERF
TRINITY_DN14951_c0	ERF
TRINITY_DN15070_c0	ERF
TRINITY_DN16052_c0	ERF
TRINITY_DN16087_c0	ERF
TRINITY_DN17025_c1	ERF
TRINITY_DN17645_c0	ERF
TRINITY_DN19716_c0	ERF
TRINITY_DN20869_c1	ERF
TRINITY_DN21456_c1	ERF
TRINITY_DN22017_c0	ERF
TRINITY_DN22467_c4	ERF
TRINITY_DN22505_c0	ERF
TRINITY_DN23602_c0	ERF
TRINITY_DN23602_c1	ERF
TRINITY_DN23718_c1	ERF
TRINITY_DN24442_c0	ERF
TRINITY_DN24895_c5	ERF
TRINITY_DN25451_c4	ERF
TRINITY_DN25900_c0	ERF
TRINITY_DN26360_c1	ERF
TRINITY_DN26604_c0	ERF
TRINITY_DN26953_c6	ERF
TRINITY_DN27139_c0	ERF
TRINITY_DN28904_c1	ERF
TRINITY_DN43725_c0	ERF
TRINITY_DN46241_c0	ERF
TRINITY_DN4996_c0	ERF
TRINITY_DN53671_c0	ERF
TRINITY_DN6290_c0	ERF
TRINITY_DN6513_c0	ERF
TRINITY_DN71770_c0	ERF
TRINITY_DN73454_c0	ERF
TRINITY_DN73975_c0	ERF
TRINITY_DN17586_c0	FAR1
TRINITY_DN18380_c2	FAR1
TRINITY_DN20075_c3	FAR1
TRINITY_DN21778_c4	FAR1
TRINITY_DN2187_c0	FAR1
TRINITY_DN22521_c0	FAR1
TRINITY_DN23238_c1	FAR1
TRINITY_DN23606_c2	FAR1
TRINITY_DN23661_c0	FAR1
TRINITY_DN24441_c2	FAR1
TRINITY_DN24536_c0	FAR1
TRINITY_DN25093_c4	FAR1
TRINITY_DN25672_c2	FAR1
TRINITY_DN26419_c0	FAR1
TRINITY_DN26669_c3	FAR1
TRINITY_DN26943_c3	FAR1
TRINITY_DN27386_c1	FAR1
TRINITY_DN28182_c2	FAR1
TRINITY_DN39094_c0	FAR1
TRINITY_DN39392_c0	FAR1
TRINITY_DN8624_c0	FAR1
TRINITY_DN17572_c0	G2-like
TRINITY_DN19642_c3	G2-like
TRINITY_DN21545_c4	G2-like
TRINITY_DN22039_c3	G2-like
TRINITY_DN23896_c1	G2-like
TRINITY_DN25215_c1	G2-like
TRINITY_DN26769_c0	G2-like
TRINITY_DN27732_c4	G2-like
TRINITY_DN28381_c6	G2-like
TRINITY_DN79426_c0	G2-like
TRINITY_DN15911_c0	GATA
TRINITY_DN21378_c0	GATA
TRINITY_DN22123_c2	GATA
TRINITY_DN23198_c0	GATA
TRINITY_DN27866_c1	GATA
TRINITY_DN22458_c2	GeBP
TRINITY_DN27952_c5	GeBP
TRINITY_DN10730_c0	GRAS
TRINITY_DN16623_c0	GRAS
TRINITY_DN17328_c0	GRAS
TRINITY_DN17480_c0	GRAS
TRINITY_DN19191_c1	GRAS
TRINITY_DN19251_c3	GRAS
TRINITY_DN20189_c1	GRAS
TRINITY_DN22772_c3	GRAS
TRINITY_DN23320_c6	GRAS
TRINITY_DN23870_c2	GRAS
TRINITY_DN24296_c5	GRAS
TRINITY_DN24604_c3	GRAS
TRINITY_DN24863_c0	GRAS
TRINITY_DN27326_c8	GRAS
TRINITY_DN28450_c1	GRAS
TRINITY_DN28450_c2	GRAS
TRINITY_DN29592_c0	GRAS
TRINITY_DN35747_c0	GRAS
TRINITY_DN36523_c0	GRAS
TRINITY_DN52598_c0	GRAS
TRINITY_DN60478_c0	GRAS
TRINITY_DN67643_c0	GRAS
TRINITY_DN70133_c0	GRAS
TRINITY_DN81646_c0	GRAS
TRINITY_DN10538_c0	GRF
TRINITY_DN20790_c5	GRF
TRINITY_DN23838_c0	GRF
TRINITY_DN24816_c0	GRF
TRINITY_DN30677_c0	GRF
TRINITY_DN22862_c1	HB-other
TRINITY_DN32298_c0	HB-other
TRINITY_DN74429_c0	HB-other
TRINITY_DN15473_c0	HD-ZIP
TRINITY_DN18396_c0	HD-ZIP
TRINITY_DN20154_c0	HD-ZIP
TRINITY_DN20528_c0	HD-ZIP
TRINITY_DN27699_c1	HD-ZIP
TRINITY_DN28045_c0	HD-ZIP
TRINITY_DN1021_c0	HSF
TRINITY_DN15571_c0	HSF
TRINITY_DN21890_c0	HSF
TRINITY_DN11072_c0	LBD
TRINITY_DN12713_c0	LBD
TRINITY_DN15698_c1	LBD
TRINITY_DN15995_c0	LBD
TRINITY_DN18239_c1	LBD
TRINITY_DN18309_c0	LBD
TRINITY_DN35146_c0	LBD
TRINITY_DN5363_c0	LBD
TRINITY_DN80154_c0	LBD
TRINITY_DN9671_c0	LBD
TRINITY_DN11077_c0	MIKC_MADS
TRINITY_DN25001_c7	MIKC_MADS
TRINITY_DN27446_c2	MIKC_MADS
TRINITY_DN27558_c2	MIKC_MADS
TRINITY_DN6143_c0	MIKC_MADS
TRINITY_DN66036_c0	MIKC_MADS
TRINITY_DN1152_c0	M-type_MADS
TRINITY_DN16235_c0	M-type_MADS
TRINITY_DN18176_c5	M-type_MADS
TRINITY_DN19579_c0	M-type_MADS
TRINITY_DN25067_c2	M-type_MADS
TRINITY_DN29056_c0	M-type_MADS
TRINITY_DN38782_c0	M-type_MADS
TRINITY_DN12174_c0	MYB
TRINITY_DN13516_c0	MYB
TRINITY_DN15810_c0	MYB
TRINITY_DN17252_c0	MYB
TRINITY_DN17567_c0	MYB
TRINITY_DN1791_c0	MYB
TRINITY_DN18436_c0	MYB
TRINITY_DN19165_c2	MYB
TRINITY_DN19234_c2	MYB
TRINITY_DN19544_c6	MYB
TRINITY_DN19975_c1	MYB
TRINITY_DN20260_c3	MYB
TRINITY_DN20357_c2	MYB
TRINITY_DN20982_c1	MYB
TRINITY_DN21542_c1	MYB
TRINITY_DN21659_c2	MYB
TRINITY_DN21989_c3	MYB
TRINITY_DN25006_c0	MYB
TRINITY_DN27892_c2	MYB
TRINITY_DN28262_c2	MYB
TRINITY_DN2877_c0	MYB
TRINITY_DN29218_c0	MYB
TRINITY_DN38171_c0	MYB
TRINITY_DN4719_c0	MYB
TRINITY_DN47927_c0	MYB
TRINITY_DN65764_c0	MYB
TRINITY_DN68200_c0	MYB
TRINITY_DN8556_c0	MYB
TRINITY_DN14347_c0	MYB_related
TRINITY_DN14396_c0	MYB_related
TRINITY_DN15674_c0	MYB_related
TRINITY_DN16724_c0	MYB_related
TRINITY_DN18938_c3	MYB_related
TRINITY_DN19935_c2	MYB_related
TRINITY_DN20779_c1	MYB_related
TRINITY_DN22299_c0	MYB_related
TRINITY_DN22818_c3	MYB_related
TRINITY_DN23359_c1	MYB_related
TRINITY_DN23937_c0	MYB_related
TRINITY_DN25875_c0	MYB_related
TRINITY_DN26183_c1	MYB_related
TRINITY_DN26619_c3	MYB_related
TRINITY_DN28698_c3	MYB_related
TRINITY_DN28736_c1	MYB_related
TRINITY_DN30412_c0	MYB_related
TRINITY_DN3789_c0	MYB_related
TRINITY_DN43220_c0	MYB_related
TRINITY_DN46934_c0	MYB_related
TRINITY_DN63063_c0	MYB_related
TRINITY_DN81975_c0	MYB_related
TRINITY_DN8645_c0	MYB_related
TRINITY_DN17392_c0	NAC
TRINITY_DN18996_c0	NAC
TRINITY_DN20585_c1	NAC
TRINITY_DN20932_c2	NAC
TRINITY_DN2129_c0	NAC
TRINITY_DN22137_c4	NAC
TRINITY_DN22476_c2	NAC
TRINITY_DN27619_c5	NAC
TRINITY_DN27619_c8	NAC
TRINITY_DN27664_c1	NAC
TRINITY_DN37780_c0	NAC
TRINITY_DN3987_c0	NAC
TRINITY_DN58652_c0	NAC
TRINITY_DN58759_c0	NAC
TRINITY_DN18689_c0	NF-X1
TRINITY_DN28222_c0	NF-X1
TRINITY_DN18767_c3	NF-YA
TRINITY_DN15581_c0	NF-YB
TRINITY_DN25328_c5	NF-YB
TRINITY_DN26528_c3	NF-YB
TRINITY_DN46114_c0	NF-YB
TRINITY_DN19747_c1	NF-YC
TRINITY_DN21352_c1	NF-YC
TRINITY_DN79088_c0	NF-YC
TRINITY_DN19443_c0	Nin-like
TRINITY_DN19865_c0	Nin-like
TRINITY_DN19911_c0	Nin-like
TRINITY_DN19932_c3	Nin-like
TRINITY_DN22511_c1	Nin-like
TRINITY_DN22810_c1	Nin-like
TRINITY_DN23217_c1	Nin-like
TRINITY_DN24555_c4	Nin-like
TRINITY_DN24595_c0	Nin-like
TRINITY_DN24819_c0	Nin-like
TRINITY_DN24819_c1	Nin-like
TRINITY_DN24963_c0	Nin-like
TRINITY_DN9691_c0	Nin-like
TRINITY_DN18660_c0	RAV
TRINITY_DN37430_c0	SAP
TRINITY_DN48297_c0	SAP
TRINITY_DN19438_c2	SBP
TRINITY_DN20771_c6	SBP
TRINITY_DN21511_c3	SBP
TRINITY_DN23636_c0	SBP
TRINITY_DN24130_c1	SBP
TRINITY_DN25060_c0	SBP
TRINITY_DN28656_c2	SBP
TRINITY_DN22758_c1	SRS
TRINITY_DN27092_c0	SRS
TRINITY_DN20550_c1	TALE
TRINITY_DN21472_c6	TALE
TRINITY_DN23946_c3	TALE
TRINITY_DN27543_c2	TALE
TRINITY_DN28802_c4	TALE
TRINITY_DN23976_c3	TCP
TRINITY_DN24308_c2	TCP
TRINITY_DN24652_c1	TCP
TRINITY_DN25377_c1	TCP
TRINITY_DN28498_c0	TCP
TRINITY_DN30271_c0	TCP
TRINITY_DN12682_c0	Trihelix
TRINITY_DN17002_c0	Trihelix
TRINITY_DN19693_c0	Trihelix
TRINITY_DN19871_c4	Trihelix
TRINITY_DN22893_c0	Trihelix
TRINITY_DN23077_c2	Trihelix
TRINITY_DN25309_c2	Trihelix
TRINITY_DN25408_c2	Trihelix
TRINITY_DN26134_c4	Trihelix
TRINITY_DN27789_c1	Trihelix
TRINITY_DN28650_c0	Trihelix
TRINITY_DN6135_c0	Trihelix
TRINITY_DN7581_c0	Trihelix
TRINITY_DN27448_c3	Whirly
TRINITY_DN19350_c3	WOX
TRINITY_DN15639_c0	WRKY
TRINITY_DN20622_c0	WRKY
TRINITY_DN21063_c1	WRKY
TRINITY_DN22693_c1	WRKY
TRINITY_DN23645_c2	WRKY
TRINITY_DN25218_c1	WRKY
TRINITY_DN25243_c3	WRKY
TRINITY_DN25564_c5	WRKY
TRINITY_DN25815_c9	WRKY
TRINITY_DN26116_c1	WRKY
TRINITY_DN26473_c2	WRKY
TRINITY_DN27320_c2	WRKY
TRINITY_DN35009_c0	WRKY
TRINITY_DN3927_c0	WRKY
TRINITY_DN45553_c0	WRKY
TRINITY_DN66329_c0	WRKY
TRINITY_DN75591_c0	WRKY
TRINITY_DN22696_c1	ZF-HD
