# Supplementary material for: Integrated transcriptomic, untargeted and targeted metabolomic analyses reveal seasonal regulatory mechanisms of vascular cambium activity in woody plants: insights from Schima superba
Source: Front Plant Sci. 2026 Jan 22;16:1727826. doi: 10.3389/fpls.2025.1727826 (PMC12872755; doi:10.3389/fpls.2025.1727826)
Supplement: Supplementary file 4 [file Table10.xlsx]

## Sheet: Sheet1
Supplementary Table S10. All DEGs
Geneid	Ss4_1	Ss4_2	Ss4_3	Ss6_1	Ss6_2	Ss6_3	Ss8_1	Ss8_2	Ss8_3	Ss10_1	Ss10_2	Ss10_3	Ss12_1	Ss12_2	Ss12_3
TRINITY_DN28472_c9	5.494	3.827	4.576	9.993	8.598	10.407	22.731	19.801	21.116	25.923	22.916	24.854	5.228	6.252	5.113
TRINITY_DN23758_c1	59.286	54.728	55.497	45.893	46.114	45.945	38.588	38.627	35.472	40.546	39.503	39.668	29.986	27.246	28.961
TRINITY_DN26254_c0	7.181	7.624	7.502	4.689	5.15	5.487	6.39	6.779	6.909	10.433	10.331	10.572	18.904	18.953	19.475
TRINITY_DN14004_c0	3.427	3.433	3.761	4.756	5.613	5.098	5.966	5.659	6.629	3.706	3.838	3.765	2.017	1.913	2.448
TRINITY_DN28929_c6	12.138	16.241	11.711	8.471	8.156	3.996	3.175	2.688	0	0	0	0.605	0	0	0
TRINITY_DN21979_c7	6.791	6.49	6.717	4.454	6.68	5.877	7.869	8.571	11.372	13.144	15.96	11.511	7.93	5.68	7.127
TRINITY_DN22011_c1	14.869	18.185	18.356	15.208	17.131	15.371	19.674	22.937	23.532	25.33	26.163	26.307	36.564	32.847	33.235
TRINITY_DN27654_c2	12.233	15.634	13.617	9.949	11.098	10.084	16.222	18.593	18.869	28.771	26.881	27.589	24.591	23.548	25.842
TRINITY_DN22314_c2	5.072	5.67	5.636	5.573	4.924	4.619	3.323	3.204	3.005	5.522	5.775	5.769	12.961	13.026	12.98
TRINITY_DN28827_c3	10.819	6.571	11.507	17.044	8.889	8.414	11.124	12.136	14.836	19.57	24.962	17.686	9.447	8.944	14.727
TRINITY_DN23425_c2	6.949	7.503	7.359	11.426	13.813	12.889	16.36	17.327	15.605	13.336	14.004	12.531	4.464	4.043	3.573
TRINITY_DN26191_c1	0.411	0.506	0.571	0.325	0.226	0.267	0.562	0.506	0.26	0.155	0.382	0.289	1.194	1.43	1.402
TRINITY_DN28150_c5	0.443	0.304	0.224	0.179	0.205	0.045	0.335	0.243	0.28	0.822	0.446	0.551	0.91	0.868	0.711
TRINITY_DN19862_c1	32.226	35.277	32.615	30.607	25.794	30.163	26.369	26.287	26.307	19.369	23.216	20.972	50.084	53.367	47.153
TRINITY_DN15200_c0	0.148	0.344	0.112	0.739	0.636	0.701	0.562	1.14	0.779	0.237	0.373	0.415	0	0	0
TRINITY_DN21908_c0	1.35	0.84	1.162	1.623	1.368	1.113	2.968	2.484	2.716	4.007	3.656	4.415	1.253	1.627	1.441
TRINITY_DN24903_c9	0.654	0.263	0.785	0.179	0.097	0.612	0.276	0.974	0.539	2.072	2.383	2.212	0.861	0.542	1.007
TRINITY_DN13977_c0	18.581	14.935	16.838	14.179	11.895	18.22	15.62	11.629	11.921	9.301	8.366	8.929	9.917	9.752	10.986
TRINITY_DN15076_c0	0.179	0.294	0.234	0.906	1.045	0.879	0.73	0.692	0.379	0.11	0.118	0.163	0	0.03	0
TRINITY_DN26871_c10	7.898	6.997	6.666	3.626	3.275	3.74	5.217	5.347	5.521	10.324	10.358	9.949	11.934	12.06	11.42
TRINITY_DN14855_c0	0.285	0.547	0.357	0.325	0.28	0.345	0.296	0.39	0.489	0.329	0.346	0.352	0.852	1.026	0.967
TRINITY_DN23409_c2	28.356	25.739	27.631	30.103	32.528	29.105	18.53	19.547	16.224	13.299	12.859	33.033	7.881	10.285	46.945
TRINITY_DN20362_c0	10.672	9.751	8.388	8.158	17.433	19.89	12.396	14.463	13.748	11.501	16.605	21.396	3.446	6.4	6.13
TRINITY_DN23697_c1	11.252	11.523	12.129	17.044	18.693	17.563	10.769	10.811	10.673	5.431	6.266	6.121	2.545	2.061	2.645
TRINITY_DN26025_c0	0.369	0.456	0.255	0.358	0.334	0.334	0.473	0.263	0.12	0.566	0.8	0.433	1.958	2.199	1.984
TRINITY_DN23027_c5	3.469	3.372	3.231	4.264	4.062	4.552	8.757	8.425	9.265	22.573	21.716	22.118	27.47	26.664	25.555
TRINITY_DN22548_c3	3.237	3.19	2.13	2.887	2.532	2.482	0.996	2.026	1.757	0.091	0	0.153	0.186	0.099	0.069
TRINITY_DN25919_c1	20.236	50.789	46.508	21.05	25.406	19.478	48.39	48.951	61.231	95.404	72.15	95.695	97.377	92.101	113.257
TRINITY_DN27437_c0	12.697	11.887	10.977	6.659	3.006	10.34	5.552	2.873	7.288	4.464	5.029	5.579	2.849	4.27	3.247
TRINITY_DN22134_c2	14.247	12.799	16.481	18.991	20.363	17.519	14.94	15.505	17.152	8.726	7.53	7.99	13.549	13.026	12.388
TRINITY_DN17657_c0	10.893	10.956	9.734	17.413	15.58	17.608	16.883	13.587	11.661	6.8	7.43	7.258	1.351	1.676	2.922
TRINITY_DN22498_c1	0.19	0.304	0.489	0.224	0.248	0.2	0.365	0.448	0.349	0.602	0.427	0.614	1.253	0.986	0.938
TRINITY_DN19167_c0	1.645	1.985	1.723	3.76	4.213	3.717	4.507	3.458	3.125	1.899	2.528	1.174	0.421	0.7	0.395
TRINITY_DN26185_c5	3.227	4.212	4.444	4.644	5.269	5.12	4.615	5.269	4.802	3.98	3.765	3.539	1.39	1.085	1.826
TRINITY_DN25199_c0	20.574	23.197	20.986	38.328	39.068	38.21	18.658	20.784	19.888	14.039	13.459	13.208	17.259	16.842	18.073
TRINITY_DN24394_c3	0.591	0.486	0.469	0.403	0.409	0.412	0.503	0.633	0.499	0.502	0.564	0.876	1.214	1.528	1.273
TRINITY_DN26474_c0	3.237	3.017	3.516	1.846	2.069	1.681	1.538	1.88	1.488	0.73	0.755	0.632	0.969	0.789	0.977
TRINITY_DN26633_c0	4.049	4.445	4.505	2.697	3.275	2.727	5.483	5.62	6.07	9.402	10.476	9.606	10.749	10.689	10.098
TRINITY_DN20153_c3	4.165	4.222	3.425	8.639	9.654	11.13	5.522	5.961	6.579	3.733	4.301	4.388	1.351	1.716	1.165
TRINITY_DN19909_c3	5.81	6.308	6.808	7.375	6.852	7.98	9.23	8.902	10.144	13.327	10.958	13.813	9.124	11.133	10.67
TRINITY_DN20658_c3	0.2	0.435	0.428	0.47	0.377	0.434	0.394	1.383	1.767	1.26	0.582	3.313	5.658	4.26	8.449
TRINITY_DN23237_c1	904.924	907.871	967.099	1396.54	1329.45	1335.05	579.487	563.512	601.663	188.334	196.689	185.875	1.096	0.838	0.296
TRINITY_DN13157_c0	80.471	75.374	79.633	45.871	42.569	48.249	3.787	3.516	3.255	0.739	0.246	0.307	0.088	0.168	0.276
TRINITY_DN28255_c3	0.221	0.385	0	0.235	0.237	0.991	0.217	0.185	0.709	1.05	0.873	0.388	4.797	3.274	4.165
TRINITY_DN19566_c3	17.083	18.347	20.293	18.98	17.831	16.205	10.364	9.107	8.646	8.388	6.966	8.161	16.251	18.953	16.001
TRINITY_DN10036_c0	2.236	3.321	2.049	0.09	0.248	0.312	2.14	1.393	2.137	6.362	5.875	7.981	5.267	6.272	5.567
TRINITY_DN28492_c0	0.369	0.375	0.296	0.627	0.603	0.401	0.838	0.838	1.008	0.484	0.618	0.298	0.323	0.177	0.306
TRINITY_DN22124_c0	0.707	0.83	0.805	0.761	0.797	0.868	1.233	1.12	1.178	1.378	1.164	1.201	2.232	2.544	2.221
TRINITY_DN15103_c0	168.472	142.111	147.86	110.408	101.957	116.577	38.361	36.027	31.179	3.934	3.137	2.871	1.801	2.219	2.063
TRINITY_DN21272_c4	20.954	20.16	17.5	25.951	24.361	25.744	10.414	11.347	12.679	6.481	6.575	6.599	8.595	10.048	8.509
TRINITY_DN26346_c4	51.83	55.751	55.742	61.325	63.708	60.236	52.502	51.055	50.827	31.765	31.546	30.577	18.032	17.503	15.872
TRINITY_DN28198_c2	0.422	0.091	0.398	0.246	0.237	0.356	0.187	0.263	0.309	0.119	0.346	0.343	0.636	0.503	0.918
TRINITY_DN17350_c0	0.221	0.446	0.112	0.425	0.474	0.278	0.286	0.39	0.399	0.438	0.573	0.776	0.989	1.568	1.086
TRINITY_DN22552_c6	0.506	0.749	0.917	0.112	0.075	0.022	0	0	0.02	0.31	0.309	0.172	6.784	7.248	6.929
TRINITY_DN14069_c0	1.329	1.438	1.152	0.291	0.162	0.156	0.848	1.217	0.938	5.175	3.537	4.55	1.694	2.406	1.392
TRINITY_DN21454_c0	0.58	0.496	0.51	0.347	0.388	0.378	0.463	0.536	0.639	0.694	0.937	0.939	1.194	0.73	1.194
TRINITY_DN25285_c1	4.165	4	3.985	2.339	2.963	3.84	1.243	1.704	2.117	1.077	1	1.119	1.39	1.341	1.273
TRINITY_DN26190_c2	41.063	46.162	43.052	45.882	57.362	49.473	54.78	53.168	54.202	38.255	39.303	38.504	18.111	17.986	17.777
TRINITY_DN19130_c1	2.035	1.499	1.824	3.436	4.482	3.328	3.195	2.279	2.716	2.017	1.791	1.417	2.271	2.653	1.895
TRINITY_DN26730_c1	0.253	0.314	0.204	0.481	0.42	0.501	0.375	0.458	0.24	0.128	0.173	0.072	0.059	0.03	0.089
TRINITY_DN25850_c1	0.327	0.577	0.306	0.56	0.399	0.267	0.523	0.653	0.439	1.104	0.682	1.02	0.685	0.641	0.642
TRINITY_DN20449_c2	0.886	0.8	0.306	0.291	0.323	0.323	0.148	0.253	0.19	1.241	1.992	0.641	2.105	2.031	2.389
TRINITY_DN24441_c1	6.064	6.997	6.533	8.606	9.546	10.162	4.832	4.617	4.622	1.515	2.092	1.733	0.255	0.424	0.563
TRINITY_DN22822_c0	8.521	9.234	11.721	14.011	17.691	13.056	4.645	6.564	4.992	1.798	1.446	1.842	0.47	0.424	0.296
TRINITY_DN26161_c1	0.548	0.608	0.214	0.436	0.323	0.49	0.631	0.565	0.669	0.602	0.973	1.101	0.47	0.247	0.345
TRINITY_DN21463_c0	80.577	91.656	89.54	111.494	120.112	118.246	62.847	60.746	61.141	58.135	57.454	55.557	40.646	42.51	42.928
TRINITY_DN18897_c5	0.886	0.83	0.652	1.052	0.668	0.757	0.769	1.256	0.779	1.104	1.346	1.535	0.734	0.621	0.642
TRINITY_DN27539_c3	0.306	0.111	0.163	0.112	0.549	0.211	0.789	0.74	0.679	0.283	0.391	0.442	0.117	0.296	0.355
TRINITY_DN25594_c5	19.034	19.238	17.408	16.182	17.185	16.584	8.51	7.986	8.446	6.015	5.856	5.931	9.643	8.776	8.42
TRINITY_DN28452_c4	1.002	1.235	0.938	0.638	1.002	0.501	1.716	1.49	1.358	3.103	1.882	2.663	2.408	2.268	2.211
TRINITY_DN18228_c0	1.961	2.157	5.575	2.093	2.597	3.027	1.538	1.656	6.649	0.73	0.691	0.903	0.303	0.197	0.276
TRINITY_DN2439_c0	0.042	0.081	0.041	0	0	0	0.039	0	0	0.119	0	0.072	2.046	2.475	2.339
TRINITY_DN25521_c0	90.025	98.521	95.726	100.773	111.137	103.51	63.961	67.378	68.379	29.364	30.546	30.117	29.202	29.119	28.507
TRINITY_DN28133_c4	0.158	0.294	0.194	0.459	0.172	0.134	0.483	0.604	0.319	0.228	0.518	0.497	0.548	0.602	0.651
TRINITY_DN26527_c0	11.621	14.115	12.659	8.125	10.257	11.186	7.248	6.272	6.09	6.764	5.902	5.507	7.195	7.258	7.531
TRINITY_DN28774_c5	1.265	1.792	0.846	1.141	1.616	1.525	1.243	2.581	2.795	1.278	1.755	2.32	3.299	3.718	4.087
TRINITY_DN15261_c0	15.575	36.999	31.973	14.928	29.694	20.112	35.59	41.393	43.28	92.401	86.936	84.69	19.452	11.35	8.351
TRINITY_DN21278_c9	23.368	23.643	24.023	36.471	35.404	33.635	30.945	32.676	35.033	26.754	25.699	25.323	7.401	7.267	7.452
TRINITY_DN26056_c4	0.96	0.172	0.54	1.309	1.584	1.247	2.1	1.88	2.137	0.876	0.709	0.785	0.196	0.306	0.148
TRINITY_DN21863_c1	6.116	8.05	11.446	13.25	14.319	9.95	31.024	27.709	22.613	19.762	25.754	33.71	13.578	26.901	25.2
TRINITY_DN20007_c1	0.685	0.314	1.172	0.504	0.84	0.746	1.085	0.672	0.988	1.579	0.882	1.354	3.652	4.852	3.82
TRINITY_DN27692_c4	25.667	26.276	25.838	21.05	16.258	18.142	20.216	28.332	21.395	25.923	25.572	28.275	48.028	54.018	47.942
TRINITY_DN28058_c0	0.369	0.243	0.163	0.201	0.054	0.111	0.562	0.321	0.469	0.922	0.782	0.785	4.415	5.769	5.222
TRINITY_DN15827_c0	0.348	0.365	0.234	0.38	0.453	0.39	0.178	0.205	0.16	0.155	0.2	0.226	0.117	0.158	0.089
TRINITY_DN2515_c0	0.127	0.091	0.102	0.034	0.032	0.033	0.03	0.058	0.04	0.055	0.264	0.144	0.901	0.74	0.819
TRINITY_DN17794_c0	7.572	7.878	8.001	6.949	8.124	8.314	10.867	9.535	10.992	15.006	15.705	12.82	18.972	19.239	20.62
TRINITY_DN24552_c1	2.394	2.46	2.518	3.939	3.566	4.43	2.978	2.688	3.125	1.68	1.655	2.401	1.087	1.026	1.115
TRINITY_DN17958_c0	38.438	30.67	33.084	14.928	16.345	16.194	12.702	12.467	14.267	30.551	30.091	29.539	69.751	64.747	68.178
TRINITY_DN20820_c3	0.316	0.294	0.285	1.869	1.886	1.736	0.306	0.818	0.649	3.003	3.465	2.049	0.558	0.217	0.484
TRINITY_DN27545_c1	53.876	53.179	71.122	90.164	98.251	98.201	91.011	92.321	92.35	47.948	47.478	47.107	39.521	48.387	42.217
TRINITY_DN23743_c0	33.692	32.462	32.167	63.407	64.247	61.817	44.544	46.146	46.854	27.356	25.435	28.375	13.422	14.16	14.431
TRINITY_DN25591_c3	0.654	1.073	0.622	0.66	0.463	0.49	0.69	0.594	0.839	0.812	1.019	1.092	1.654	1.943	1.964
TRINITY_DN19660_c0	1.213	2.39	1.508	5.64	4.827	6.099	2.791	1.821	1.877	1.497	0.709	1.255	0.548	0.306	0.444
TRINITY_DN17387_c0	0.243	0.567	0.499	0.436	0.571	0.367	0.335	0.438	0.479	0.265	0.291	0.424	0.108	0.207	0.118
TRINITY_DN20262_c2	7.751	7.078	6.319	9.96	10.925	10.273	8.915	9.068	8.935	7.585	7.712	7.43	0.587	0.799	0.563
TRINITY_DN21900_c1	0.348	0.375	0.255	0.448	0.528	0.679	0.463	0.692	0.579	0.566	0.5	0.37	0.323	0.187	0.237
TRINITY_DN16972_c0	53.243	50.587	51.777	132.275	132.47	132.894	56.19	60.921	64.076	17.735	18.224	17.686	0.098	0.227	0.109
TRINITY_DN20458_c3	0.96	1.387	0.744	0.795	0.625	1.18	2.14	1.101	0.819	1.616	1.255	1.372	2.751	2.446	3.613
TRINITY_DN23622_c0	4.028	3.341	3.843	2.719	2.413	2.037	1.519	1.704	1.957	0.466	0.782	0.298	0.069	0.128	0.188
TRINITY_DN25874_c6	3.332	3.159	2.823	1.634	2.004	1.614	1.736	1.178	1.917	1.844	1.919	2.618	15.389	16.862	13.938
TRINITY_DN25266_c0	0.021	0	0	0.078	0.065	0.056	0.375	0.575	0.349	0.183	0.045	0.099	1.008	0.227	0.464
TRINITY_DN44850_c0	0.58	0.638	0.601	0.392	0.366	0.223	0.345	0.282	0.28	0.246	0.218	0.208	0.509	0.592	0.632
TRINITY_DN12862_c0	0.179	0.192	0.194	0.034	0.226	0.156	0.237	0.058	0.09	0.1	0.1	0.217	1.096	0.69	0.74
TRINITY_DN20686_c2	59.064	50.719	55.304	98.602	80.484	92.97	252.028	215.206	251.861	333.759	323.901	332.198	66.971	64.264	64.654
TRINITY_DN23378_c5	0.179	0.284	0.183	0.168	0.183	0.267	0.316	0.234	0.17	0.246	0.427	0.551	0.157	0.069	0.178
TRINITY_DN25101_c2	0.169	0.577	0.53	0.436	0.248	0.245	0.828	0.292	0.319	0.986	0.782	0.74	0.294	0.434	0.523
TRINITY_DN22114_c1	11.537	7.726	10.722	8.796	9.331	8.637	11.528	10.694	9.994	5.814	5.029	5.48	2.115	1.4	1.175
TRINITY_DN20160_c2	0.19	0.172	0.245	0.269	0.194	0.111	0.03	0.097	0.18	0.265	0.264	0.316	1.263	1.41	1.135
TRINITY_DN19118_c1	1.919	2.633	2.242	1.589	1.886	2.382	1.726	2.016	2.356	4.518	4.101	3.449	9.055	9.831	9.693
TRINITY_DN26829_c1	0.675	0.901	0.764	0.425	0.377	0.401	0.454	0.682	0.679	0.374	0.691	0.614	0.333	0.306	0.257
TRINITY_DN18418_c4	0.327	0.405	0.347	0.705	0.549	0.779	0.769	0.536	0.499	0.831	0.737	0.731	0.94	1.045	0.809
TRINITY_DN25375_c3	0.127	0.233	0.224	0.201	0.28	0.412	0.7	0.847	0.669	1.132	1.446	1.083	0.215	0.079	0
TRINITY_DN21295_c2	0.601	0.567	0.438	0.817	0.7	0.801	0.848	0.711	0.849	0.666	0.664	0.605	0.264	0.217	0.336
TRINITY_DN27443_c1	21.302	23.086	21.485	19.125	19.663	18.253	22.642	24.096	24.57	26.023	25.299	25.847	57.778	57.893	59.689
TRINITY_DN28808_c2	2.468	1.61	2.997	4.085	4.213	3.651	6.183	5.152	5.311	6.462	7.002	3.792	2.447	2.465	2.665
TRINITY_DN21925_c1	5.093	5.032	5.647	10.296	9.244	10.874	33.42	30.368	31.449	82.105	87.564	85.024	91.709	94.073	90.436
TRINITY_DN26034_c1	23.716	15.35	14.035	16.406	9.018	13.278	59.908	47.782	48.631	34.001	32.437	35.949	14.381	13.085	14.471
TRINITY_DN25790_c1	5.948	6.541	4.862	6.894	5.452	6.366	4.201	3.331	3.145	1.597	1.31	1.706	0.95	0.937	0.819
TRINITY_DN16401_c0	0.295	0.456	0.296	0.168	0.312	0.223	0.187	0.175	0.12	0.201	0.2	0.451	0.499	0.394	0.375
TRINITY_DN21544_c3	1.529	1.407	1.447	1.578	1.444	1.425	2.317	1.958	1.817	1.342	1.846	1.968	0.744	0.503	0.612
TRINITY_DN25711_c2	0.359	0.567	0.693	0.436	0.549	0.378	0.927	0.877	0.449	0.748	0.746	0.668	2.77	2.682	2.774
TRINITY_DN27683_c0	55.162	58.171	62.275	72.348	72.985	68.806	100.281	96.919	98.031	157.966	155.785	159.134	417.173	426.159	425.48
TRINITY_DN20552_c2	0.295	0.203	0.071	0.067	0	0.078	0.7	0.506	0.829	1.807	1.828	1.842	0.147	0.207	0.109
TRINITY_DN2586_c0	0.285	0.273	0.306	0.582	0.485	0.334	0.256	0.273	0.329	0.192	0.309	0.253	0.059	0	0.079
TRINITY_DN28853_c1	76.021	64.104	68.034	69.786	57.977	68.172	59.425	56.343	58.665	72.603	68.03	69.343	28.067	29.533	29.208
TRINITY_DN19646_c0	0.2	0.324	0.367	0.526	0.539	0.378	0.966	0.643	0.439	0.639	0.5	0.785	1.028	1.341	1.461
TRINITY_DN22877_c2	0.253	0.314	0.224	0.246	0.151	0.111	0.148	0.156	0.11	0.301	0.282	0.415	0.284	0.247	0.197
TRINITY_DN15837_c0	1.118	0.79	1.651	0.772	0.819	1.491	1.124	0.896	0.23	1.451	1.664	0.831	3.436	2.199	3.524
TRINITY_DN27456_c0	12.528	11.341	12.995	11.359	11.809	9.794	10.966	9.895	10.173	10.798	11.204	12.224	22.487	25.274	21.874
TRINITY_DN6289_c0	33.186	26.245	27.794	27.473	22.917	27.269	4.339	6.35	3.944	0.803	0.928	0.758	0.891	0.74	0.336
TRINITY_DN22145_c2	11.473	11.3	11.996	18.789	20.062	20.034	32.375	30.621	32.208	37.47	36.793	34.902	21.185	21.418	23.137
TRINITY_DN21878_c0	0.316	0.284	0.326	0	0.345	0.367	0	0.273	0.21	0	0.336	0.28	7.655	9.683	5.429
TRINITY_DN26588_c0	20.563	15.411	14.493	27.753	17.831	31.02	10.71	10.499	8.965	7.914	3.692	7.565	5.962	5.818	5.972
TRINITY_DN18826_c2	43.288	46.425	48.526	51.265	51.49	42.728	41.526	42.581	42.391	39.834	44.632	42.891	16.114	16.852	12.072
TRINITY_DN9535_c0	4.408	4.911	3.455	4.857	5.29	4.664	12.149	10.168	10.832	11.063	14.204	10.626	16.711	18.292	16.237
TRINITY_DN9396_c0	1.772	1.893	1.947	2.037	2.51	1.903	0.779	0.769	0.859	0.164	0.109	0.199	0.029	0.01	0.03
TRINITY_DN26260_c1	353.806	368.406	356.793	423.515	407.538	405.281	225.777	242.204	246.979	197.617	198.626	196.419	205.023	197.149	206.832
TRINITY_DN28696_c5	1.413	0.932	0.887	0.403	0.259	0.634	0.907	1.023	0.968	1.835	1.901	1.751	4.121	4.763	3.988
TRINITY_DN21090_c0	5.937	5.144	6.329	2.328	1.939	2.293	6.923	7.558	7.098	33.362	29.991	28.636	8.018	8.589	8.479
TRINITY_DN26769_c0	3.185	4.293	4.006	0.459	1.077	0.601	1.953	1.763	2.746	4.874	5.538	5.308	3.661	3.392	2.991
TRINITY_DN15344_c0	0.738	0.871	0.887	1.567	2.166	0.924	10.581	8.814	9.135	4.582	6.484	5.534	3.456	3.294	3.899
TRINITY_DN23414_c0	10.957	11.27	10.6	13.004	11.658	14.436	7.495	8.522	9.564	5.039	4.174	5.101	9.339	10.561	10.542
TRINITY_DN20556_c0	0.295	0.587	0.622	1.018	0.388	0.534	1.085	1.286	1.408	1.479	1.51	1.797	2.653	3.284	3.455
TRINITY_DN19744_c0	34.715	37.343	30.343	31.155	30.944	33.39	20.67	20.843	22.334	18.968	17.978	20.042	41.41	44.69	45.346
TRINITY_DN16604_c0	11.79	6.997	7.634	40.388	2.941	12.377	19.319	21.106	37.259	0	0	0	0	0	0
TRINITY_DN25815_c9	7.941	9.346	9.53	9.277	9.374	8.815	14.23	15.32	15.095	19.78	19.288	19.59	9.956	10.679	12.003
TRINITY_DN19664_c3	20.827	18.803	17.296	24.094	16.776	25.599	34.821	28.693	29.861	43.905	45.414	45.726	35.419	41.445	40.293
TRINITY_DN28424_c4	1.909	11.087	2.864	3.279	2.424	9.694	4.023	4.578	4.073	2.784	4.056	12.386	1.508	12.711	2.251
TRINITY_DN28770_c4	3.301	4.435	3.2	3.973	3.588	14.525	3.599	2.951	2.566	3.058	2.501	2.781	3.877	3.954	4.787
TRINITY_DN25159_c0	0.243	0.365	0.265	0.101	0.269	0.211	0.049	0	0.12	0.274	0.182	0.262	8.674	10.847	9.515
TRINITY_DN21652_c5	0.232	0.203	0.163	0.123	0.108	0.033	0.197	0.292	0.26	0.456	0.473	0.352	0.861	0.671	0.73
TRINITY_DN13067_c0	0.274	0	0.071	1.41	1.411	1.347	0.138	0.536	0.309	0.256	0.509	0.298	1.625	0.937	1.224
TRINITY_DN17078_c0	0.148	0.385	0.316	0.325	0.409	0.412	0.365	0.331	0.429	0.694	0.518	0.569	0.196	0.296	0.267
TRINITY_DN25972_c0	43.172	45.382	55.09	50.806	66.24	60.637	56.299	57.746	64.266	43.01	31.792	32.022	28.165	29.948	30.293
TRINITY_DN21487_c3	1.128	1.407	1.396	2.585	1.498	1.369	3.599	2.24	2.935	3.843	3.328	3.891	1.703	1.982	1.836
TRINITY_DN14396_c0	0.58	0.729	0.336	1.522	1.358	1.636	0.217	0.458	0.449	0.046	0	0	0	0	0
TRINITY_DN24518_c1	3.037	3.129	3.394	4.219	3.362	3.194	4.793	4.763	4.013	4.044	3.883	3.927	1.84	1.657	1.796
TRINITY_DN26016_c0	3.185	3.382	3.17	3.928	4.611	4.085	20.186	21.476	19.578	23.376	22.471	23.084	9.359	9.033	9.002
TRINITY_DN16322_c0	2.636	2.005	2.599	3.335	1.842	3.027	4.891	3.214	3.884	1.141	1.373	1.562	1.038	0.68	0.602
TRINITY_DN20914_c5	50.733	52.845	54.886	50.09	45.963	49.44	29.377	31.624	33.555	20.957	18.351	20.674	54.205	54.462	57.991
TRINITY_DN4885_c0	0	0.111	0.061	0.056	0.259	0	0	0	0	0.219	0.109	0	0.969	1.193	1.55
TRINITY_DN10333_c0	0.105	0.162	0.082	0.436	0.14	0.412	0.592	0.711	0.639	0.329	0.282	0.316	0.127	0.099	0.118
TRINITY_DN10358_c0	2.046	1.883	2.273	1.634	1.713	1.58	1.558	1.334	1.458	1.397	1.591	1.381	2.536	3.225	2.892
TRINITY_DN28203_c5	6.644	4.921	6.625	10.609	11.227	13.902	7.426	7.11	7.797	1.387	1.719	0.749	0.215	0.523	0.326
TRINITY_DN26513_c1	0.105	0.243	0.255	0.201	0.215	0.134	0.158	0.195	0.2	0.128	0.164	0.217	0.421	0.385	0.464
TRINITY_DN22244_c4	1.698	1.893	1.896	1.298	1.174	1.714	1.312	1.373	1.218	1.351	1.591	1.544	10.308	10.64	8.874
TRINITY_DN26346_c3	0.243	0.111	0.255	0	0	0	0.355	0.205	0.699	1.661	0.682	0.632	5.149	3.047	6.09
TRINITY_DN27224_c0	19.625	22.317	21.577	38.093	43.011	39.022	17.76	19.654	19.828	12.615	12.249	12.179	0.02	0.039	0.01
TRINITY_DN16311_c0	154.805	153.725	157.39	151.96	148.578	151.559	125.27	126.089	128.052	112.893	113.199	111.314	78.561	79.006	79.943
TRINITY_DN27818_c4	1.677	1.438	1.203	4.029	3.491	4.018	3.156	1.169	2.127	1.351	1.182	1.002	0	0	0
TRINITY_DN20716_c0	3.533	3.767	3.557	3.044	2.823	3.016	6.568	5.922	5.831	5.34	5.62	5.056	7.205	7.977	8.637
TRINITY_DN21242_c8	0.591	0.932	0.989	1.186	0.862	0.701	2.268	1.441	1.867	1.524	1.71	1.291	0.333	0.434	0.681
TRINITY_DN10233_c0	1.983	2.511	2.12	3.424	2.974	2.716	2.791	2.815	3.085	2.82	2.61	2.122	1.214	1.361	0.888
TRINITY_DN20672_c2	0.074	0.071	0.234	2.261	1.692	1.703	0.582	0.584	0.899	0.347	0.346	0.199	2.222	2.455	1.954
TRINITY_DN18595_c1	108.237	110.601	108.773	71.643	72.123	70.632	50.126	51.912	50.897	17.954	17.142	16.521	0.715	0.602	0.592
TRINITY_DN26809_c0	23.252	22.479	25.491	19.36	17.444	18.565	4.96	4.11	4.143	1.68	2.173	1.76	0.587	0.68	0.622
TRINITY_DN25815_c0	1.561	0.334	0	5.864	8.77	8.726	3.106	5.522	3.914	1.871	2.901	1.679	0.382	1.578	0.602
TRINITY_DN19833_c1	0.042	0.253	0.204	0.112	0.259	0.122	0.493	0.653	0.869	1.734	1.737	1.869	0.078	0.039	0.178
TRINITY_DN73193_c0	0.243	0.284	0.448	1.332	1.045	1.347	0.493	0.604	0.639	0.356	0.273	0.451	0.029	0	0
TRINITY_DN28559_c2	39.461	40.775	42.584	27.082	35.157	28.282	39.84	49.087	49.14	63.292	69.012	66.084	80.578	74.657	86.132
TRINITY_DN20571_c0	15.902	15.968	16.308	16.45	17.293	16.695	7.268	7.256	7.628	4.482	4.783	4.487	5.061	4.891	4.787
TRINITY_DN14957_c0	0.327	0.223	0.347	3.033	1.939	1.068	9.99	9.516	9.884	0.748	0.537	0.713	0	0	0.059
TRINITY_DN25282_c5	2.067	1.62	1.865	2.361	2.133	1.981	3.816	3.399	3.974	7.54	8.275	7.935	10.083	12.898	9.733
TRINITY_DN19761_c3	0.316	0.729	0.306	0.929	1.239	0.913	0.375	0.185	0.29	0.201	0.191	0.09	0	0.039	0
TRINITY_DN28822_c5	0.664	0.921	0.846	0.593	1.271	1.113	2.603	2.99	2.286	5.449	4.52	4.803	1.263	1.637	1.895
TRINITY_DN17072_c0	6.992	7.3	7.073	6.647	6.303	6.489	4.408	4.665	5.701	3.368	3.383	4.099	4.131	3.51	4.077
TRINITY_DN26015_c1	1.677	1.59	1.723	1.332	1.207	1.202	0.247	0.117	0.16	0.037	0.073	0.027	0	0	0.059
TRINITY_DN18733_c0	13.234	14.631	14.106	13.317	10.451	11.642	4.517	5.493	5.321	0.621	0.309	0.271	0.695	0.68	0.987
TRINITY_DN22829_c5	0.359	0.466	0.448	0.28	0	0.156	0.345	0.312	0.549	0.128	0.473	0.506	1.331	1.666	1.658
TRINITY_DN27777_c0	38.427	45.555	41.575	54.835	55.746	53.235	54.218	57.366	56.039	54.11	53.044	51.558	31.444	31.841	33.334
TRINITY_DN20190_c0	0.633	0.284	0.163	0.795	0.679	0.534	3.254	3.516	3.155	4.71	4.292	5.372	1.762	1.716	1.214
TRINITY_DN26336_c0	6.97	6.531	5.524	6.021	8.479	10.05	3.925	8.61	9.814	11.967	7.266	5.651	4.777	0.444	2.102
TRINITY_DN14979_c0	9.238	8.495	6.187	4.264	1.982	5.643	25.078	25.07	19.868	13.582	12.813	17.243	3.133	6.863	4.61
TRINITY_DN23900_c0	0.116	0.142	0.153	0.112	0.162	0.1	0.03	0.156	0.09	0.192	0.109	0.108	0.587	0.749	0.76
TRINITY_DN28804_c1	3.164	2.592	2.813	2.07	1.81	2.248	1.992	1.782	2.406	1.543	1.264	1.914	3.485	4.901	4.067
TRINITY_DN14489_c0	0.095	0.091	0.061	0.045	0.065	0.1	0.237	0.146	0.16	0.228	0.164	0.045	0.734	1.302	1.135
TRINITY_DN17194_c0	0.58	0.486	0.55	0.448	0.442	0.312	0.73	0.653	0.839	1.223	1.61	0.758	5.433	6.824	6.258
TRINITY_DN16135_c0	38.037	52.177	47.843	32.453	55.757	48.038	27.375	24.534	25.089	23.267	15.605	19.356	13.05	14.012	9.575
TRINITY_DN21174_c3	13.255	13.69	14.463	10.016	12.304	9.65	3.57	4.246	3.824	11.291	9.012	9.01	13.255	12.306	11.845
TRINITY_DN14759_c0	4.176	4	3.18	5.204	4.525	4.552	3.274	2.815	2.885	1.068	1.419	1.354	0	0.118	0.089
TRINITY_DN21452_c6	0.2	0.182	0.306	0.19	0.215	0.312	0.237	0.214	0.369	0.447	0.627	0.641	1.214	1.459	1.017
TRINITY_DN16330_c0	0.548	0.911	0.622	0.571	0.593	0.712	2.534	2.182	2.646	2.866	2.546	2.483	2.633	2.85	2.478
TRINITY_DN24855_c2	19.15	20.2	19.732	13.205	14.308	13.167	11.725	11.327	11.292	5.258	5.711	5.624	1.576	1.745	1.155
TRINITY_DN23135_c4	57.62	55.731	54.926	54.701	52.223	48.004	63.941	65.693	67.5	79.321	84.49	87.155	113.833	116.378	118.242
TRINITY_DN15991_c0	0.19	0.294	0.133	0.302	0.269	0.367	0.414	0.429	0.309	0.648	0.364	0.704	0.48	0.503	0.691
TRINITY_DN25135_c6	9.849	11.594	9.387	18.487	19.803	18.832	12.179	11.561	10.293	7.494	6.52	8.45	0.803	0.986	1.175
TRINITY_DN13179_c0	0.243	0	0.122	0	0	0	0.118	0	0	2.109	0.591	0.858	33.666	35.687	33.146
TRINITY_DN14318_c0	21.502	18.692	16.083	64.436	55.391	67.86	51.723	46.02	50.079	74.583	77.87	72.864	0	0	0.306
TRINITY_DN17581_c1	1.055	0.992	1.009	1.22	1.67	1.514	1.331	1.5	1.048	0.794	0.891	1.002	0.597	0.385	0.553
TRINITY_DN21197_c1	13.192	18.732	15.125	9.814	9.966	12.165	11.42	18.817	14.926	38.656	39.021	39.082	13.852	11.32	13.464
TRINITY_DN26895_c2	1.582	1.185	1.009	0.157	0.28	0.289	2.15	2.094	1.847	5.97	6.566	5.823	8.899	8.973	10.433
TRINITY_DN19134_c1	21.449	21.739	19.09	22.762	30.976	26.267	23.48	17.395	21.255	6.526	8.193	8.477	10.915	15.472	15.754
TRINITY_DN5578_c0	1.097	1.023	1.376	1.992	1.595	1.313	0.533	0.516	0.419	0	0	0	0.088	0.039	0
TRINITY_DN15635_c0	75.03	58.535	60.787	60.509	45.015	57.71	29.969	25.089	23.701	6.508	5.465	4.676	1.008	1.676	0.691
TRINITY_DN19503_c4	1.761	0.992	1.641	0.582	0.528	0.646	0.187	0.419	0.499	0	0	0	0	0	0
TRINITY_DN17342_c0	0.084	0.051	0.357	0.101	0	0.122	0.404	0.156	0.15	0.958	0.873	0.379	1.498	1.814	1.718
TRINITY_DN28678_c1	39.566	39.216	36.275	36.986	38.41	38.065	20.61	22.635	23.412	6.636	6.175	5.597	14.391	13.352	14.53
TRINITY_DN23199_c0	0.432	0.577	0.612	0.727	1.056	0.89	0.207	0.506	0.429	0.064	0.064	0.063	0.039	0.039	0
TRINITY_DN15239_c0	0.38	0.294	0.133	0.369	0.065	0.479	0.187	0.166	0.24	0.237	0.173	0.28	1.243	0.68	1.076
TRINITY_DN21959_c4	182.919	194.227	174.309	216.777	195.963	218.039	91.563	111.986	109.412	80.133	88.8	76.818	88.243	87.535	95.342
TRINITY_DN22070_c2	1.856	2.734	2.884	2.451	1.347	4.463	5.286	5.357	5.9	4.445	4.229	5.877	4.846	1.252	3.929
TRINITY_DN21097_c4	1.403	1.326	6.299	0	0.194	0.2	0.178	0.117	3.614	12.131	8.066	11.772	82.937	94.921	92.41
TRINITY_DN27392_c2	5.578	5.974	5.483	5.036	4.471	4.975	6.725	8.97	8.526	7.686	8.412	7.845	3.661	3.708	3.85
TRINITY_DN22805_c0	0.158	0.192	0.133	0.045	0.302	0.078	0.247	0.312	0.29	0.164	0.473	0.361	0.538	0.523	0.839
TRINITY_DN20011_c5	32.195	31.946	39.505	17.413	23.973	24.854	19.457	11.288	13.608	7.978	8.457	8.306	27.352	18.963	23.453
TRINITY_DN23860_c2	2.352	1.873	1.998	2.753	2.22	3.762	3.175	3.156	2.646	5.066	5.402	5.651	7.195	9.121	8.558
TRINITY_DN20735_c0	0.148	0.041	0.153	0	0	0.056	0.049	0	0.03	0.128	0.091	0.045	0.832	1.154	0.997
TRINITY_DN28734_c5	0.063	0.233	0.336	0.123	0.614	0.278	0.365	0.214	0.2	0.173	0.173	0.551	1.038	0.671	0.977
TRINITY_DN28096_c1	14.521	13.386	13.933	11.09	8.943	10.195	6.094	4.694	5.471	4.208	5.356	4.072	9.682	10.068	10.433
TRINITY_DN23464_c3	0.538	0.597	0.734	0.067	0	0.022	0.385	0.429	0.409	1.588	1.4	1.49	1.703	1.321	1.303
TRINITY_DN17890_c3	0.707	2.055	0.622	2.865	1.228	1.013	2.11	4.607	3.185	3.076	1.41	1.435	1.635	3.323	1.648
TRINITY_DN20610_c2	25.773	28.675	28.895	31.782	46.157	30.252	16.962	12.808	13.059	6.627	6.666	7.52	5.609	7.406	16.77
TRINITY_DN25349_c2	0.949	0.496	0.53	1.746	1.401	1.235	1.647	1.373	1.298	0.958	1.209	1.499	1.41	1.39	1.352
TRINITY_DN19038_c2	121.83	130.224	120.575	282.981	287.361	286.534	114.817	108.635	110.051	53.754	59.664	60.523	56.124	64.835	56.491
TRINITY_DN20358_c5	0.306	0.314	0.224	0.604	0.743	0.534	0.365	0.341	0.26	0.329	0.382	0.226	0.891	0.809	0.948
TRINITY_DN551_c0	0	0	0	0	0.226	0	3.728	3.029	2.456	1.177	0.418	2.004	0	1.045	0.326
TRINITY_DN24330_c3	0.042	0.03	0	0	0.119	0.122	0.365	0.263	0.329	0.383	0.482	0.533	0.744	0.503	0.582
TRINITY_DN23399_c0	53.95	57.594	52.735	48.02	47.762	47.459	48.508	49.35	50.268	33.508	35.593	34.116	99.854	100.098	103.347
TRINITY_DN21826_c2	0.148	0.091	0.143	0.481	0.388	0.378	0.345	0.224	0.23	0.256	0.336	0.361	0.078	0.128	0.168
TRINITY_DN22619_c1	12.433	12.849	12.058	17.111	20.029	18.175	12.948	13.022	12.22	4.454	4.92	4.514	1.948	2.623	2.497
TRINITY_DN25365_c5	1.139	1.468	1.284	5.651	5.473	6.244	8.856	9.243	9.055	2.501	3.01	3.638	0.274	1.035	0.632
TRINITY_DN20015_c1	15.438	17.456	17.837	9.523	9.298	9.104	33.578	34.838	37.09	87.946	83.708	83.697	43.192	40.144	39.088
TRINITY_DN27516_c0	0.865	0.8	1.019	0.257	0.409	0.467	0.572	0.555	0.809	0.739	1.191	0.803	2.115	2.12	2.33
TRINITY_DN24409_c4	178.226	192.435	202.083	132.129	158.619	131.202	62.521	79.105	77.434	17.608	13.259	16.458	59.09	62.193	64.318
TRINITY_DN26268_c7	30.697	28.493	27.642	22.65	22.497	21.837	24.446	24.748	23.282	26.69	27.081	25.061	63.427	60.802	61.771
TRINITY_DN21765_c1	1.202	0.739	0.561	1.041	1.153	1.013	0.641	0.633	1.098	0.183	0.127	0	0.206	0.197	0.158
TRINITY_DN12854_c0	4.44	4.739	3.802	7.453	5.753	7.179	11.784	10.051	11.661	9.237	7.875	6.464	0.284	0.266	0.267
TRINITY_DN23520_c0	23.389	19.168	20.66	22.057	22.798	24.019	7.051	7.266	7.338	0.84	0.491	0.659	0	0.069	0
TRINITY_DN18936_c2	29.2	29.607	29.935	23.59	22.949	23.651	19.328	19.606	19.678	16.941	17.451	14.083	43.632	43.842	45.929
TRINITY_DN18481_c5	62.46	61.036	60.889	113.016	111.902	114.584	45.629	49.458	46.954	18.885	17.296	17.55	0.059	0.049	0.128
TRINITY_DN26609_c0	0.833	0.881	0.612	1.477	1.476	1.313	2.702	2.688	2.546	1.962	1.91	1.887	2.624	1.952	2.221
TRINITY_DN20705_c3	51.145	52.258	51.227	53.525	56.35	52.512	48.321	48.649	49.46	40.409	40.913	37.538	22.663	23.193	23.947
TRINITY_DN19858_c1	110.093	101.305	103.095	73.266	70.507	71.133	29.732	32.423	35.233	36.63	34.775	36.888	26.765	26.526	27.372
TRINITY_DN28632_c4	0.432	0.577	0.499	0.739	0.668	0.768	1.055	0.906	0.749	1.269	1.182	1.128	0.538	0.503	0.661
TRINITY_DN28183_c0	0.506	0.547	0.805	0.884	0.873	0.757	1.607	1.87	1.987	2.538	2.592	2.726	2.78	2.376	2.29
TRINITY_DN27051_c1	0.896	0.992	0.764	0.425	0.787	0.534	1.499	0.954	0.729	0.94	1.555	1.029	2.115	2.416	2.359
TRINITY_DN23218_c1	9.111	11.067	10.07	7.99	4.202	5.943	4.388	9.331	5.691	6.253	8.612	7.737	14.538	7.593	12.417
TRINITY_DN28339_c1	139.535	146.516	147.626	139.459	152.004	140.774	246.388	288.038	292.515	251.134	259.472	252.582	343.262	321.673	330.049
TRINITY_DN25071_c3	2.12	2.754	2.079	3.133	3.846	3.506	6.952	5.142	6.44	11.684	11.058	10.409	7.969	8.5	7.482
TRINITY_DN27774_c0	6.158	7.949	8.928	30.338	38.68	27.046	41.812	42.211	37.998	15.709	16.632	17.902	2.379	2.406	2.586
TRINITY_DN26421_c4	4.914	4.87	2.864	3.894	3.512	4.92	12.435	8.532	7.777	8.954	9.458	10.192	2.496	2.593	2.784
TRINITY_DN24439_c1	0.432	0.476	0.54	0.85	0.56	0.568	0.838	0.594	0.379	1.196	1.373	1.887	0.979	0.749	0.869
TRINITY_DN25857_c0	8.278	8.06	8.235	8.427	9.417	9.739	4.664	4.285	5.311	3.971	3.401	4.026	3.475	3.757	3.623
TRINITY_DN14134_c0	0	0.051	0.041	0.235	0.226	0.189	0.237	0.37	0.3	0.292	0.191	0.199	0.02	0.089	0.03
TRINITY_DN20028_c1	8.067	8.85	10.692	10.116	11.065	10.329	8.195	9.798	10.253	5.842	5.138	5.642	5.277	4.664	5.113
TRINITY_DN26164_c3	33.534	37.657	29.109	31.524	34.122	35.249	30.492	28.216	28.763	23.349	20.315	16.792	14.939	13.973	15.25
TRINITY_DN19039_c2	1.002	1.215	0.856	0.795	0.948	0.879	1.272	1.188	1.617	1.899	2.61	3.178	1.547	2.899	2.606
TRINITY_DN26786_c2	0.39	0.597	0.55	0.38	0.205	0.301	0.957	0.526	0.549	0.666	0.637	0.632	1.361	1.193	1.125
TRINITY_DN25305_c0	37.035	43.428	41.095	36.392	36.6	37.163	18.184	17.833	17.641	9.292	8.53	8.622	4.405	4.802	4.096
TRINITY_DN26716_c0	19.562	23.005	23.249	10.061	11.679	12.254	0.779	0.711	1.108	6.481	5.22	5.958	0.499	0.237	0.701
TRINITY_DN19571_c1	32.153	37.535	36.478	63.944	67.242	64.454	91.346	80.322	80.03	46.78	42.595	42.142	31.444	31.338	32.08
TRINITY_DN24514_c1	11.326	12.515	10.804	9.68	7.423	15.026	12.534	11.425	7.508	13.673	16.551	18.534	31.738	19.998	21.745
TRINITY_DN26372_c1	0.295	0.304	0.275	0.145	0.237	0.211	2.811	2.406	2.406	1.059	1.31	1.156	6.236	7.218	7.038
TRINITY_DN19969_c4	0.506	0.911	0.316	0.895	0.42	0.857	0.779	0.75	1.088	3.195	3.437	2.988	2.545	2.879	2.823
TRINITY_DN25805_c1	0	0	0	0.067	0.065	0	0	0	0	0.292	0	0	1.762	2.82	1.569
TRINITY_DN23895_c1	0.591	1.934	2.089	1.634	1.013	0.779	0.917	0.808	0.599	0.438	1.228	1.029	0.117	0	0.089
TRINITY_DN25197_c1	24.012	27.886	25.776	28.503	24.824	25.922	29.101	31.634	31.489	18.502	17.569	19.708	1.899	2.495	2.537
TRINITY_DN18328_c1	1.192	0.709	0.724	0.627	0.873	0.757	1.075	0.789	1.028	0.721	0.837	0.849	1.703	1.795	1.718
TRINITY_DN13564_c0	0.675	0.415	0.469	1.343	1.314	1.113	0.907	0.584	0.509	0.329	0.127	0.235	0	0.089	0
TRINITY_DN15930_c0	4.672	3.746	2.793	5.797	4.708	2.582	1.864	1.334	1.807	0.557	0.109	0.415	0	0	0
TRINITY_DN28656_c1	0.053	0.03	0.204	0.201	0.119	0.356	0.424	0.263	0.28	0.411	0.509	0.406	1.145	0.7	0.78
TRINITY_DN20026_c5	0.464	0.982	1.05	1.444	0.722	0.579	2.436	0.516	0.339	1.415	0.682	2.555	0.959	1.341	0.207
TRINITY_DN19681_c2	0.359	0.344	0.561	0.179	0.194	0.1	0.562	0.429	0.359	0.84	0.809	0.858	0.538	0.887	0.948
TRINITY_DN23864_c4	11.505	10.622	11.538	7.296	8.07	8.192	33.657	34.108	32.966	29.045	26.636	26.858	54.822	53.988	57.024
TRINITY_DN12366_c0	0	0	0	0.168	0.119	0.045	1.243	1.042	1.008	0.082	0.055	0.072	0	0.02	0.02
TRINITY_DN21754_c2	3.796	4.607	3.873	4.252	2.78	4.73	2.15	1.675	1.877	1.716	1.564	1.535	1.87	1.913	2.389
TRINITY_DN14931_c1	29.632	29.303	27.05	1.432	1.584	1.814	38.607	35.267	40.504	100.397	98.022	101.554	159.326	171.314	163.342
TRINITY_DN22782_c0	0.791	0.405	1.131	1.902	2.974	0.935	1.864	1.831	1.887	3.058	2.855	4.017	3.28	2.229	2.27
TRINITY_DN19293_c4	0.137	0.142	0.112	0.313	0.28	0.312	0.178	0.36	0.369	0.155	0.082	0.19	0.48	0.641	0.642
TRINITY_DN19373_c1	0.928	1.175	0.907	0.414	0.496	0.501	0.897	0.935	1.028	11.446	10.458	11.348	28.057	27.453	27.895
TRINITY_DN21672_c0	121.619	110.317	108.905	187.938	180.071	193.085	185	168.407	172.08	84.688	90.828	87.236	42.712	41.406	41.694
TRINITY_DN25216_c1	3.374	4.556	3.751	1.388	2.079	1.592	7.179	7.431	7.468	17.471	18.406	17.406	4.552	4.97	4.945
TRINITY_DN24472_c3	0.316	0.233	0.133	0.056	0.205	0.067	0.365	0.214	0.519	1.397	0.937	0.668	0.587	0.73	0.582
TRINITY_DN28733_c1	9.217	3.595	4.587	7.71	11.399	3.417	9.605	7.519	8.227	3.843	5.102	4.92	7.822	3.126	8.183
TRINITY_DN2155_c0	0.221	0.273	0.459	0.358	0.162	0.557	0.562	0.438	0.549	1.141	0.946	1.21	0.225	0.562	0.395
TRINITY_DN27600_c2	69.262	68.995	67.035	124.755	114.552	125.214	48.834	45.464	45.376	13.92	12.095	16.043	1.605	1.065	1.737
TRINITY_DN21839_c4	184.311	176.426	183.197	268.993	243.284	254.98	145.959	122.651	141.161	32.723	33.465	35.299	3.084	5.443	4.511
TRINITY_DN24952_c9	2.13	2.541	2.966	2.149	1.702	1.625	3.284	4.11	2.995	3.478	3.192	4.415	2.428	3.629	2.685
TRINITY_DN19629_c0	8.004	7.108	6.87	6.244	5.689	5.142	4.99	6.75	5.092	6.472	8.148	7.8	16.574	19.219	17.225
TRINITY_DN23305_c4	33.85	35.915	36.784	37.523	36.73	36.696	20.078	20.784	21.355	16.905	15.814	17.243	22.183	21.388	19.574
TRINITY_DN74776_c0	0.38	0.739	0.398	0.09	0.108	0.234	0.247	0.409	0.319	0.785	0.955	0.614	0.656	0.552	0.395
TRINITY_DN23293_c2	1.445	1.833	1.04	0.593	0.916	0.768	0.68	0.808	0.799	2.136	2.164	2.094	1.84	1.765	1.718
TRINITY_DN21236_c0	8.774	8.708	7.746	11.381	10.462	13.067	22.267	22.245	21.585	10.159	11.876	12.296	12.09	12.444	12.635
TRINITY_DN22480_c1	0.137	0.203	0.52	1.667	0.97	1.057	1.233	1.276	1.787	1.415	1.173	1.778	1.175	1.262	0.602
TRINITY_DN17272_c0	12.043	11.452	11.548	9.781	8.943	10.306	5.966	6.438	6.41	4.81	4.929	4.297	7.695	7.07	7.462
TRINITY_DN26239_c0	2.795	3.422	2.823	2.551	2.187	2.393	1.657	2.016	2.147	2.209	1.91	2.257	0.147	0.276	0.188
TRINITY_DN23834_c4	2.457	3.939	3.088	3.223	3.168	3.762	13.954	4.694	4.073	15.572	5.966	6.184	2.408	2.899	2.991
TRINITY_DN21008_c2	0.496	0.324	0.326	0.627	0.539	0.501	0.562	0.701	0.489	1.022	0.491	0.849	0.95	0.848	0.948
TRINITY_DN25226_c5	1.55	2.612	0.815	0.85	1.207	1.313	1.085	0.448	0.439	0.082	0.164	0.226	0.088	0.247	0.128
TRINITY_DN26920_c6	0.475	0.567	0.367	0.257	0.614	0.557	0.838	1.023	0.909	1.442	1.637	1.417	0.499	0.769	0.701
TRINITY_DN24964_c2	125.679	98.561	109.873	137.904	112.29	132.248	79.237	66.823	74.09	56.729	55.69	54.411	57.103	68.849	70.102
TRINITY_DN14833_c0	0.074	0.263	0.296	0.28	0.453	0.378	0.138	0.302	0.22	0.256	0.264	0.433	1.743	1.568	1.303
TRINITY_DN21677_c3	1.171	1.235	1.111	1.13	1.519	1.091	0.72	0.984	0.839	1.177	1.037	1.165	4.278	3.303	3.761
TRINITY_DN18421_c0	13.772	16.363	16.287	15.343	13.371	11.798	12.554	13.596	13.238	14.687	16.26	15.049	24.386	24.445	25.437
TRINITY_DN26387_c0	1.16	1.701	1.396	1.768	1.961	2.07	0.976	0.906	1.008	1.159	1.055	1.002	0.255	0.355	0.415
TRINITY_DN10799_c0	0.939	1.124	1.203	0.918	1.304	1.536	1.174	0.351	0.809	0.493	0.627	0.533	0.069	0	0
TRINITY_DN73533_c0	1.076	0.537	0.52	0.492	0.183	0.723	0.562	0.643	1.208	2.611	2.019	2.618	0.255	0.158	0.316
TRINITY_DN16848_c0	1.118	1.407	1.08	1.723	1.455	1.625	0.404	0.351	0.489	0.128	0.136	0.09	0.538	0.602	0.849
TRINITY_DN21117_c0	6.338	5.964	6.36	3.536	4.805	3.873	8.688	7.042	9.465	12.049	13.05	11.935	12.775	11.656	14.865
TRINITY_DN25772_c0	103.618	124.948	116.407	106.01	112.053	100.872	119.885	124.715	132.655	96.444	95.975	94.91	14.293	16.833	15.033
TRINITY_DN21527_c3	0.179	0.101	0.051	0.101	0.129	0.056	0.118	0.234	0.18	0.1	0.055	0.19	1.263	1.312	1.076
TRINITY_DN26877_c2	0.664	0.456	0.724	0.38	1.228	1.291	0.533	0.614	0.339	0.283	0.136	0.253	0.059	0.355	0.168
TRINITY_DN27894_c0	5.652	7.584	5.647	4.991	5.667	6.033	4.053	4.402	4.593	5.458	4.738	5.408	35.869	36.15	36.769
TRINITY_DN26990_c3	6.285	4.658	6.421	2.182	2.683	1.592	3.254	4.948	4.273	4.637	3.728	3.34	1.684	1.617	1.787
TRINITY_DN16572_c0	36.856	33.07	34.654	26.623	26.494	27.948	13.145	14.405	12.07	7.85	6.611	7.096	8.341	8.747	8.173
TRINITY_DN19835_c3	1.128	1.063	1.407	1.522	1.411	1.48	1.893	1.948	1.697	1.57	0.818	1.11	5.551	5.926	5.133
TRINITY_DN21270_c2	12.57	13.001	12.802	1.846	1.681	1.447	10.759	8.931	10.713	5.358	4.938	5.787	1.116	1.331	1.017
TRINITY_DN24395_c1	6.644	5.377	6.146	6.188	4.45	7.791	5.887	5.853	5.431	14.102	13.331	15.32	7.381	7.159	6.831
TRINITY_DN25749_c4	0.169	0.192	0.265	0.09	0.043	0.022	0.089	0.136	0.1	0.137	0.118	0.081	1.243	1.154	1.194
TRINITY_DN22516_c3	3.079	3.017	2.67	2.048	2.413	1.992	2.801	2.357	2.726	5.842	6.22	6.753	5.746	6.331	5.646
TRINITY_DN22030_c2	0.221	0.415	0.082	0.369	0.086	0.245	0.365	0	0.24	0.274	0.355	0.722	1.312	0.878	1.333
TRINITY_DN20596_c2	53.38	59.619	46.385	49.765	57.783	51.365	53.636	69.268	45.137	47.492	48.67	42.612	82.957	79.982	80.644
TRINITY_DN28670_c1	7.013	11.614	7.512	14.022	17.487	11.253	8.737	12.515	10.393	6.006	5.193	4.604	1.723	1.745	1.875
TRINITY_DN24022_c1	30.761	30.336	31.036	48.076	52.406	48.817	16.39	16.548	16.563	3.596	2.983	3.133	7.616	7.129	7.63
TRINITY_DN22871_c3	0.38	0.456	0.54	0.638	0.442	0.757	10.088	0.867	1.268	0.767	0.627	0.849	0.392	0.611	0.375
TRINITY_DN16995_c0	4.028	3.463	4.485	3.223	4.159	3.806	7.199	6.905	6.15	10.022	10.494	9.524	7.362	7.553	7.206
TRINITY_DN21067_c0	9.765	7.888	7.175	6.67	8.059	7.056	6.055	6.302	5.94	6.426	6.257	7.692	13.999	13.963	13.918
TRINITY_DN26824_c0	0.801	0.78	1.682	1.209	1.11	1.592	0.661	0.964	0.769	1.086	0.737	0.867	0.078	0.069	0.118
TRINITY_DN22568_c3	0.253	0.243	0.316	0.157	0.226	0.078	0.296	0.37	0.379	0.447	1.4	0.659	0.48	0.385	0.523
TRINITY_DN28757_c4	1.445	2.126	1.294	3.637	3.448	2.437	2.87	2.776	2.716	1.488	1.437	1.526	0.431	0.463	0.711
TRINITY_DN21149_c1	0.369	0.456	0.632	0.492	0.248	0.401	0.266	0.263	0.309	0.447	0.546	0.488	1.733	1.627	1.412
TRINITY_DN6512_c0	5.167	4.799	5.748	10.172	7.133	10.741	7.889	8.717	9.584	5.139	6.002	6.527	4.347	3.274	3.208
TRINITY_DN22233_c4	38.417	40.775	41.493	24.217	28.024	25.944	13.974	13.879	14.047	8.242	8.394	7.403	22.379	22.296	23.581
TRINITY_DN22877_c1	2.383	1.802	2.64	2.227	1.562	0.824	0.838	1.578	1.278	0.922	1.255	0.813	1.057	1.726	1.273
TRINITY_DN21363_c3	143.437	151.103	149.919	170.771	177.776	169.423	59.484	64.788	66.562	17.726	18.715	19.753	4.219	4.861	4.768
TRINITY_DN19680_c0	14.384	15.391	13.372	9.982	9.891	11.809	12.534	11.288	11.571	16.603	15.414	16.196	19.834	21.724	22.249
TRINITY_DN56932_c0	0.359	0.182	0.204	0.19	0.205	0.178	0.266	0.166	0.16	0.155	0.155	0.343	0.538	0.582	0.494
TRINITY_DN20958_c1	1.234	0.678	0.775	0.974	0.797	0.545	1.923	2.328	1.577	2.401	2.464	2.69	1.508	2.889	2.843
TRINITY_DN24409_c5	2.636	3.382	4.22	4.129	4.579	3.228	4.477	6.759	4.962	5.285	4.429	4.324	14.635	15.245	16.603
TRINITY_DN13462_c0	1.656	1.134	0.428	1.522	4.019	2.604	1.351	0.828	1.058	0.128	0.264	0.605	0	0.276	0.109
TRINITY_DN21722_c0	3.786	5.336	4.495	3.368	4.03	4.441	3.856	4.315	4.153	3.432	3.092	3.232	8.086	8.786	7.985
TRINITY_DN28255_c5	0.127	0.122	0.133	0	0.28	0.434	0	0.341	0.25	0.246	0.246	0.226	6.52	9.21	6.14
TRINITY_DN21215_c5	0.77	0.962	0.489	0.504	0.388	0.278	1.095	0.623	0.809	1.415	0.764	0.993	1.968	2.179	1.787
TRINITY_DN20279_c2	26.121	24.868	24.533	25.47	27.474	24.931	6.479	7.879	7.128	2.528	1.81	1.905	8.703	8.066	8.153
TRINITY_DN18292_c2	0.823	0.719	0.459	0.694	1.067	0.634	1.292	1.237	1.328	2.465	3.019	2.654	0.783	1.085	0.76
TRINITY_DN24996_c2	3.522	3.686	3.098	5.17	5.118	4.53	4.852	3.867	6.32	2.93	2.492	2.717	0.313	0.887	0.701
TRINITY_DN20994_c1	4.608	2.825	3.761	3.816	3.534	5.331	3.392	2.669	1.907	2.145	2.883	1.86	1.84	2.268	1.392
TRINITY_DN21959_c2	14.141	13.7	14.3	12.903	14.545	10.229	15.265	11.756	14.656	28.022	25.844	26.777	21.371	24.711	21.321
TRINITY_DN21334_c2	2.963	2.835	3.048	13.63	6.368	13.223	6.292	3.672	6.38	1.716	2.955	2.546	0	0	0
TRINITY_DN18787_c0	24.602	18.712	22.148	14.1	10.764	13.378	7.061	5.201	6.909	2.565	2.555	2.681	1.361	1.114	0.533
TRINITY_DN25594_c2	0	0.101	0.143	0.134	0.151	0.301	1.223	0.429	0.739	1.789	1.5	2.438	2.741	2.682	1.175
TRINITY_DN20677_c0	8.036	7.817	8.072	4.991	5.301	6.099	5.404	5.396	6.12	5.039	5.675	5.317	2.35	1.854	2.784
TRINITY_DN21492_c3	71.402	59.538	61.715	81.156	71.326	80.905	44.071	41.004	41.682	25.439	31.073	30.153	30.455	35.913	29.573
TRINITY_DN7371_c0	1.972	1.215	1.661	0.582	0.991	1.002	0.572	0.575	0.749	0.666	1.037	1.21	0.206	0.572	0.503
TRINITY_DN24614_c7	40.336	40.887	40.27	37.646	34.402	38.176	26.626	23.024	24.65	14.595	14.85	14.282	13.01	14.821	12.931
TRINITY_DN23285_c4	33.081	34.467	37.426	33.293	32.118	34.77	21.518	28.323	23.981	24.91	26.572	25.152	61.909	52.43	54.753
TRINITY_DN13368_c0	0.116	0.142	0.316	0.112	0.065	0.1	0.089	0	0.04	0.027	0.109	0.108	0.47	0.296	0.444
TRINITY_DN20575_c2	0.053	0.243	0.051	0.101	0.119	0.111	0.355	0.273	0.23	0.539	0.537	0.56	1.909	1.479	1.224
TRINITY_DN25082_c4	3.786	2.096	3.893	2.193	2.209	1.202	4.793	6.321	2.516	2.3	2.164	4.153	2.046	1.39	2.122
TRINITY_DN21104_c1	0.823	0.81	0.928	1.007	0.937	0.824	2.16	1.334	1.627	2.474	2.21	2.428	2.477	2.357	2.675
TRINITY_DN25905_c4	7.951	8.556	8.195	8.561	8.997	8.782	11.153	11.522	12.28	11.446	11.786	11.89	3.73	4.23	3.83
TRINITY_DN26222_c1	8.953	8.88	8.286	7.744	8.49	8.548	9.881	9.272	9.435	8.726	9.63	9.172	19.511	18.864	20.028
TRINITY_DN21509_c0	0.158	0.041	0.051	0.157	0.054	0.078	0.197	0.214	0.26	1.205	1.155	1.156	3.191	3.284	3.386
TRINITY_DN26209_c0	33.724	39.094	37.915	11.907	9.395	12.377	63.794	56.889	49.929	97.211	94.739	100.083	12.687	13.016	12.378
TRINITY_DN26476_c3	0.095	0.243	0.336	0.369	0.453	0.134	0.69	0.477	0.649	2.072	1.682	1.733	0.94	1.213	1.175
TRINITY_DN19314_c0	2.077	3.544	2.385	7.207	4.482	10.562	0.838	5.464	0.958	14.395	10.594	6.942	4.043	6.084	2.912
TRINITY_DN22440_c0	4.893	3.422	4.79	2.462	2.704	4.986	1.874	1.617	1.797	2.729	1.682	3.06	3.191	6.883	1.668
TRINITY_DN1290_c0	7.498	5.478	7.043	0.369	0.269	0.278	0	0	0	4.29	5.129	4.803	0.509	0.365	0.582
TRINITY_DN12616_c0	1.287	1.407	0.877	2.227	1.799	2.727	3.609	3.156	3.564	2.939	2.974	2.6	3.201	3.382	3.277
TRINITY_DN17708_c0	0.053	0	0	0.045	0.108	0.111	2.179	2.688	1.667	1.397	1.446	1.038	0.157	0.138	0.039
TRINITY_DN23298_c4	22.989	20.747	21.75	16.674	12.735	17.708	22.888	24.515	23.662	64.369	65.511	67.61	13.128	13.588	13.918
TRINITY_DN21291_c1	7.129	5.913	5.708	4.32	4.687	5.053	3.856	4.402	4.333	3.304	3.374	3.44	7.587	6.074	9.93
TRINITY_DN22617_c2	18.57	24.352	22.291	14.962	18.403	14.247	18.51	19.177	17.312	16.704	14.841	16.458	32.521	32.255	33.057
TRINITY_DN27508_c9	0	0	0.112	0	0	0.278	0	0	0	0.119	0	0.226	3.838	4.319	3.998
TRINITY_DN20411_c6	56.46	59.275	58.514	85.162	88.339	83.376	115.882	122.67	125.945	86.961	84.299	80.321	28.967	28.38	29.03
TRINITY_DN23567_c6	13.635	16.535	12.883	13.048	9.029	13.2	10.019	12.243	8.496	11.419	5.056	11.095	55.575	52.184	57.211
TRINITY_DN19194_c0	10.071	11.239	10.998	15.376	14.685	14.825	16.893	16.051	17.152	11.884	10.831	11.429	5.169	5.7	6.159
TRINITY_DN16945_c1	0.095	0	0	0	0	0	0	0.166	0.06	1.287	1.573	1.517	6.882	3.619	4.323
TRINITY_DN25724_c4	0.316	0.294	0.398	0.09	0.054	0.134	0.148	0.068	0.12	0.484	0.573	0.605	2.819	3.126	3.03
TRINITY_DN18939_c2	0.453	0.689	0.52	0.302	0.377	0.189	0.572	0.545	0.489	0.767	1.282	0.614	1.772	1.923	1.806
TRINITY_DN23102_c2	5.547	5.174	5.494	23.814	23.811	27.302	2.071	2.883	2.216	0	0.182	0.036	5.835	5.65	5.439
TRINITY_DN24376_c0	9.491	11.604	10.549	14.168	17.379	14.336	23.677	20.219	19.099	15.782	13.686	14.761	3.24	3.333	3.277
TRINITY_DN27188_c5	0.148	0.061	0.061	0.179	0.205	0.111	0.217	0.127	0.23	0.246	0.146	0.163	0.431	0.296	0.207
TRINITY_DN22337_c0	26.753	26.509	26.622	22.314	21.667	20.19	10.917	10.1	10.084	25.028	6.275	5.299	9.77	7.198	8.212
TRINITY_DN27017_c6	0.643	1.853	1.621	1.488	1.304	3.15	2.85	1.958	2.436	2.428	3.347	4.126	4.121	3.017	3.889
TRINITY_DN22395_c7	7.466	11.118	9.051	8.001	10.354	8.893	4.201	6.058	5.192	3.368	3.501	3.584	4.65	4.142	5.439
TRINITY_DN23006_c1	18.454	16.717	15.452	33.516	31.579	31.632	14.171	12.847	11.791	8.087	8.757	9.362	5.688	4.497	3.662
TRINITY_DN18924_c1	47.032	37.15	40.413	16.462	23.984	14.925	22.602	27.592	30.85	26.252	20.743	20.881	15.37	15.906	18.35
TRINITY_DN20771_c7	2.594	2.298	2.446	2.037	2.058	1.625	2.741	3.36	3.504	2.465	2.092	2.275	1.136	1.065	1.362
TRINITY_DN18110_c1	0.116	0.243	0.173	0.201	0.259	0.178	0.118	0.127	0.15	0.329	0.373	0.208	0.245	0.365	0.365
TRINITY_DN22553_c3	43.826	62.515	55.09	18.431	18.65	19.99	10.453	10.373	12.52	3.688	2.664	4.631	1.821	2.791	1.994
TRINITY_DN18163_c4	3.353	2.967	4.26	4.297	3.62	3.551	3.807	5.454	3.045	3.386	3.683	3.999	0.519	1.026	0.8
TRINITY_DN23633_c2	0.337	0.365	0.357	0.302	0.269	0.245	0.286	0.341	0.439	0.584	0.618	0.478	0.284	0.306	0.247
TRINITY_DN16734_c0	16.619	15.846	16.328	28.984	27.615	28.994	16.626	16.752	15.685	8.142	9.439	7.051	6.089	6.696	6.298
TRINITY_DN21176_c1	255.228	256.155	263.064	312.771	324.403	312.233	80.262	90.812	89.774	18.438	18.388	18.309	0.362	0.276	0.355
TRINITY_DN27271_c1	0.643	0.871	0.775	0.761	0.582	0.267	0.473	0.302	0.619	0.046	0.045	0.172	0.049	0.187	0.079
TRINITY_DN24068_c2	25.794	17.193	24.686	35.598	23.326	28.616	47.246	47.851	48.341	45.429	48.06	40.355	33.108	32.886	32.564
TRINITY_DN26122_c0	3.543	4.344	4.108	4.275	5.43	4.864	2.455	2.133	2.316	0.931	0.791	0.813	0.372	0.375	0.345
TRINITY_DN21439_c1	0.39	0.365	0.336	0.246	0.431	0.467	1.075	0.467	0.449	1.214	1.119	1.291	0.558	1.173	1.224
TRINITY_DN14933_c0	1.276	5.387	0.866	2.428	2.133	2.838	2.406	6.36	3.365	6.371	1.519	1.417	0.333	0.118	0.138
TRINITY_DN22434_c2	1.086	0.932	1.06	0.985	0.582	0.757	1.203	1.14	1.478	1.935	3.265	1.092	4.307	3.984	2.872
TRINITY_DN27728_c3	0.654	0.395	0.173	0.638	0.787	0.568	0.976	0.604	0.909	1.862	1.573	1.742	0.764	0.937	0.78
TRINITY_DN24615_c3	1.297	1.397	1.111	1.992	2.036	0.913	1.726	2.026	1.727	2.62	2.692	2.058	5.414	4.142	3.998
TRINITY_DN52483_c0	0	0	0	0	0	0	0	0	0	0	0	0	1.508	1.657	1.836
TRINITY_DN18323_c6	1.044	0.911	1.07	1.209	1.293	1.224	0.976	1.062	1.028	1.15	1	0.785	2.878	2.948	3.03
TRINITY_DN26040_c2	0.77	0.527	0.764	0.246	0.84	0.835	0.552	0.672	0.519	1.278	1.046	0.542	1.488	1.893	1.51
TRINITY_DN16429_c0	30.708	30.144	27.591	64.179	64.603	74.583	96.386	91.864	90.773	79.184	73.123	81.603	43.152	46.119	44.882
TRINITY_DN27395_c1	113.678	117.273	120.636	140.019	137.178	139.516	217.356	218.926	219.553	189.585	191.587	189.179	75.38	73.109	76.449
TRINITY_DN22598_c1	8.953	7.786	7.553	0.515	0.183	0.568	17.76	16.869	14.916	79.75	77.07	82.93	175.948	169.529	173.548
TRINITY_DN28741_c0	0.127	0.142	0.204	0.067	0.119	0.045	0.128	0.049	0.07	0.164	0.227	0.298	0.352	0.493	0.355
TRINITY_DN24209_c4	19.108	13.062	17.225	23.78	21.85	24.687	19.141	21.748	24.241	17.096	18.515	20.701	15.282	12.218	10.443
TRINITY_DN2983_c0	0.211	0	0	0	0	0	0	0	0	0.292	0	0	3.935	3.856	3.79
TRINITY_DN24728_c4	5.283	5.316	5.015	1.287	1.735	1.18	5.641	5.376	6	10.561	10.603	10.499	9.496	8.786	8.992
TRINITY_DN23938_c4	0.411	0.405	0.326	0.168	0.194	0.134	0.227	0.429	0.24	0.356	0.327	0.451	0.607	0.365	0.355
TRINITY_DN21202_c2	58.653	59.447	54.723	64.213	60.799	57.053	110.744	120.712	125.895	151.494	146.609	147.317	158.268	153.022	159.502
TRINITY_DN28177_c2	9.08	9.579	9.316	8.404	7.197	6.634	1.982	2.464	2.286	0.037	0.1	0.163	0.117	0	0.059
TRINITY_DN24312_c1	1.339	1.964	1.549	1.03	0.69	1.146	0.483	0.769	0.879	1.241	0.937	1.029	0.568	0.917	0.494
TRINITY_DN28739_c1	41.96	48.015	48.903	45.334	48.312	45.01	27.148	30.719	29.203	14.96	42.186	15.898	29.457	31.259	30.678
TRINITY_DN26701_c2	9.659	3.827	3.934	4.017	3.706	4.218	11.321	6.272	5.391	4.984	5.129	3.647	2.163	2.909	2.349
TRINITY_DN28952_c5	8.647	4.202	3.72	4.879	4.051	5.198	5.355	6.214	4.073	6.965	13.904	6.951	18.6	15.708	14.559
TRINITY_DN13156_c1	0.116	0.223	0.224	0.09	0.129	0	0.059	0.127	0.06	0.192	0.164	0.054	0.587	0.631	0.415
TRINITY_DN23771_c2	0.295	0	0	0.145	0	0	1.45	0.76	1.048	2.346	2.292	1.941	1.057	0.582	0.681
TRINITY_DN18435_c0	51.567	55.265	54.712	75.829	77.952	73.971	96.425	102.899	103.971	68.851	66.848	65.425	41.772	42.915	42.711
TRINITY_DN27338_c5	0.928	0.699	1.04	0.873	1.024	1.18	0.493	0.594	0.519	0.639	0.464	0.569	1.762	2.337	1.945
TRINITY_DN28384_c2	5.747	3.888	4.169	5.472	4.407	5.131	3.185	3.506	2.805	1.588	0.791	0.939	0.587	0.789	0.681
TRINITY_DN25354_c3	293.982	268.214	254.401	256.425	228.685	248.224	404.387	348.696	383.956	538.112	521.645	542.801	287.06	304.633	277.596
TRINITY_DN21950_c9	7.846	8.9	8.235	1.074	0.97	1.102	23.914	24.894	25.678	36.42	35.511	35.877	28.938	27.374	28.615
TRINITY_DN21437_c2	0.453	0.587	0.479	0.28	0.431	0.434	0.385	0.692	0.29	0.63	1.055	1.201	3.123	4.201	3.534
TRINITY_DN18513_c0	16.556	15.745	16.073	13.888	13.058	12.566	25.857	29.823	28.394	157.747	151.711	155.451	117.426	113.874	121.805
TRINITY_DN18300_c5	10.06	10.065	9.673	58.293	53.634	53.102	24.131	24.466	24.949	5.422	4.765	4.667	0.069	0.03	0.03
TRINITY_DN27211_c1	4.018	3.686	3.292	2.149	3.254	3.573	2.406	2.25	2.496	1.698	2.137	2.266	1.429	1.124	1.787
TRINITY_DN24141_c0	20.69	14.692	17.225	7.643	8.663	11.809	17.188	17.989	20.457	24.682	21.843	20.764	96.819	66.275	75.127
TRINITY_DN27045_c1	10.587	12.343	12.506	10.43	10.042	9.171	3.876	3.769	3.524	0.539	0.418	0.704	0.627	0.572	0.651
TRINITY_DN26491_c6	4.092	3.635	4.036	3.704	3.976	2.705	2.899	3.399	4.463	4.655	5.72	5.128	2.252	2.406	2.438
TRINITY_DN24437_c1	2.773	3.493	2.864	2.865	4.708	4.207	1.144	1.763	1.358	0.648	0.691	2.203	1.86	3.451	2.132
TRINITY_DN22507_c0	24.971	20.443	22.586	15.947	14.621	17.997	13.54	9.555	10.044	10.908	12.122	10.861	25.257	28.774	26.454
TRINITY_DN20869_c1	1.086	1.073	1.152	0.224	0.226	0.568	1.42	1.364	1.667	2.081	1.882	2.591	0.401	0.227	0.247
TRINITY_DN22449_c7	2.858	1.772	4.087	2.54	1.918	3.606	6.854	3.506	4.503	10.187	12.95	10.256	0.362	0.532	0.691
TRINITY_DN18721_c8	1.055	1.347	1.386	0.862	1.088	0.723	0.858	1.217	0.829	1.479	1.473	1.345	2.154	2.751	2.418
TRINITY_DN28669_c0	85.617	112.069	88.969	103.783	94.512	82.073	111.148	85.66	103.542	88.239	132.35	111.9	17.905	22.867	31.695
TRINITY_DN22437_c4	8.489	9.305	6.156	7.632	3.879	6.255	2.939	1.802	3.315	0.201	0	0	0	0	0.168
TRINITY_DN28833_c8	9.29	8.85	10.998	7.05	6.475	6.266	23.036	24.3	26.078	39.396	33.119	34.441	23.133	26.467	24.223
TRINITY_DN23255_c0	31.699	28.321	28.182	39.268	35.264	36.685	19.338	17.453	18.32	11.255	10.303	11.158	15.438	15.965	15.971
TRINITY_DN25325_c1	0.127	0.091	0.204	0.067	0.065	0.111	0.059	0.117	0.02	0.146	0.155	0.172	1.468	1.795	1.875
TRINITY_DN23640_c3	0.127	0.344	0.336	0.94	1.595	1.258	1.745	1.792	1.837	1.552	1.437	1.119	0.029	0.02	0.02
TRINITY_DN26621_c1	0.211	0.284	0.499	0.078	0.377	0.145	0.128	0.117	0.22	0.082	0.082	0.072	0.891	0.996	1.066
TRINITY_DN16646_c0	43.447	46.921	34.318	40.645	47.202	43.563	26.172	29.745	30.65	18.365	14.886	11.872	8.762	19.377	10.986
TRINITY_DN21616_c6	0.601	0.78	0.632	0.112	0.388	0.579	0.286	0.36	0.3	0.721	0.664	0.469	1.605	1.795	0.878
TRINITY_DN22869_c6	12.549	13.173	13.464	11.124	13.005	11.33	12.997	13.606	13.308	16.092	17.042	15.546	26.236	25.688	26.76
TRINITY_DN22311_c1	61.405	63.993	64.742	133.249	131.209	130.801	87.924	93.237	95.585	61.138	57.091	57.814	22.193	22.996	23.364
TRINITY_DN24483_c2	3.417	3.392	4.291	5.36	5.441	6.033	4.477	5.094	4.283	4.244	4.611	4.893	7.225	9.151	8.37
TRINITY_DN23121_c3	10.187	7.361	8.46	7.162	6.421	6.3	3.55	2.863	4.423	3.131	2.946	2.979	4.621	4.861	3.929
TRINITY_DN22344_c1	0.675	0.618	0.285	2.708	3.211	2.549	2.12	2.669	2.516	0.63	0.264	0.469	0.548	0.128	0
TRINITY_DN27792_c0	4.165	3.352	3.659	2.551	1.724	2.404	2.515	2.065	2.117	4.117	3.947	4.595	19.706	21.773	19.209
TRINITY_DN26317_c3	17.031	17.608	13.688	6.737	8.415	6.188	48.597	50.519	49.5	103.318	102.241	106.493	21.987	16.931	18.883
TRINITY_DN15326_c0	2.236	0.648	0	0.795	1.196	1.313	26.774	22.83	24.57	3.359	2.664	2.004	3.808	2.761	0.928
TRINITY_DN18764_c6	1.192	1.711	1.549	0.806	1.121	0.979	1.193	1.354	1.228	1.606	1.573	1.715	2.761	2.83	2.705
TRINITY_DN15595_c0	9.923	10.044	9.754	4.98	4.654	5.509	7.169	6.321	7.448	3.989	3.328	4.595	3.113	3.767	2.971
TRINITY_DN27767_c1	28.725	28.685	24.186	39.973	37.193	38.933	42.108	39.591	37.439	39.323	39.203	40.905	65.062	64.52	63.37
TRINITY_DN23322_c4	20.458	17.841	17.531	10.9	10.44	12.199	18.855	18.018	17.202	23.44	20.452	24.791	18.081	21.29	20.975
TRINITY_DN28735_c8	2.383	2.329	1.988	2.842	3.049	2.471	2.761	2.717	3.065	2.656	1.955	3.512	15.164	15.176	13.661
TRINITY_DN24783_c4	0.485	1.468	1.009	2.294	1.573	0.902	1.598	2.221	2.616	1.962	2.046	1.977	2.31	1.597	1.747
TRINITY_DN24818_c13	0.432	0.486	0.775	0.403	0.42	0.289	0.345	0.565	0.529	0.383	0.227	0.144	0.343	0.306	0.336
TRINITY_DN16690_c1	4.503	7.807	6.819	3.301	4.73	5.354	5.325	7.646	5.99	7.585	6.729	8.604	14.538	13.677	15.369
TRINITY_DN16383_c0	112.044	85.844	93.188	66.608	49.723	63.341	42	38.13	36.95	23.988	26.172	22.416	8.644	12.119	8.637
TRINITY_DN24985_c1	0.422	0.678	0.336	0.839	0.517	0.779	0.542	0.789	0.709	0.447	0.327	0.334	0.088	0.128	0.109
TRINITY_DN23970_c0	11.041	24.98	12.934	7.117	19.932	29.573	5.522	9.019	4.443	12.35	15.332	10.436	1.331	7.514	14.698
TRINITY_DN28224_c3	31.404	22.732	27.621	49.418	35.469	47.002	27.809	20.015	22.933	11.912	10.358	11.781	15.605	16.596	17.876
TRINITY_DN27289_c4	4.186	3.544	4.097	3.346	2.823	3.506	5.513	5.298	5.751	15.992	12.649	16.738	4.591	3.826	4.215
TRINITY_DN26766_c0	0.749	0.729	0.622	0.347	0.312	0.278	0.671	0.76	0.689	0.931	0.855	0.713	2.35	1.952	2.379
TRINITY_DN17780_c0	85.839	64.56	73.711	82.409	72.543	76.353	82.313	72.307	75.338	47.474	47.633	53.607	36.496	44.187	37.292
TRINITY_DN10474_c0	0.422	0.547	0.581	0.526	0.668	0.423	0.345	0.429	0.529	0.502	0.3	0.199	0.871	0.809	0.898
TRINITY_DN21545_c0	64.906	55.498	63.396	36.728	32.937	34.258	15.049	44.12	38.737	7.083	2.101	5.344	3.446	1.824	2.043
TRINITY_DN56269_c0	14.025	12.211	12.669	14.749	13.328	13.712	8.806	7.636	8.257	15.837	14.696	15.356	22.105	22.256	23.571
TRINITY_DN22938_c3	5.547	2.602	6.554	7.811	6.389	7.146	3.195	3.672	3.325	1.022	1.855	1.499	0.548	0.71	1.362
TRINITY_DN25066_c1	3.29	3.362	3.374	7.386	7.025	6.378	3.659	4.578	3.434	2.976	3.246	3.503	3.847	4.102	3.356
TRINITY_DN20255_c0	0.084	0.162	0.092	0.201	0.097	0.111	0.148	0.263	0.28	0.392	0.564	0.379	0.92	1.045	1.155
TRINITY_DN21861_c7	1.824	1.559	1.223	0.325	1.056	0.723	1.026	1.685	1.088	2.401	1.528	1.851	1.018	1.44	1.234
TRINITY_DN10868_c0	0.949	0.415	1.814	0.705	0.582	0.59	97.648	90.188	100.377	230.897	230.226	221.797	424.418	420.055	427.859
TRINITY_DN26468_c3	6.823	6.693	6.645	9.814	9.46	9.572	11.696	11.785	12.15	11.711	11.485	11.538	4.288	3.895	4.274
TRINITY_DN18041_c0	7.361	6.511	5.963	7.364	7.014	6.177	18.263	9.35	9.085	12.56	13.559	12.567	6.089	5.246	6.663
TRINITY_DN26274_c2	15.786	22.236	17.521	33.046	26.44	23.93	35.708	33.183	41.153	41.522	30.582	32.266	16.623	19.712	18.35
TRINITY_DN19937_c3	3.459	4.253	6.228	2.63	3.437	3.439	1.341	1.919	1.498	1.223	1.064	1.426	1.038	1.154	1.076
TRINITY_DN24049_c6	3.722	4.172	3.863	3.212	3.922	3.061	3.373	3.506	3.824	4.856	5.647	4.207	7.352	7.524	6.742
TRINITY_DN25908_c0	0.063	0.061	0.102	0	0.032	0.111	0.099	0.205	0.08	0.119	0.064	0.172	0.587	0.414	0.74
TRINITY_DN19427_c0	0.316	0.537	0.51	0.201	0.345	0.289	0.463	0.263	0.419	0.73	0.918	0.722	1.155	0.966	0.878
TRINITY_DN24233_c5	1.635	1.215	1.733	1.399	1.368	1.235	1.736	1.383	1.418	0.776	0.682	1.038	1.136	1.834	1.836
TRINITY_DN24928_c0	28.725	25.212	26.48	20.099	24.684	22.372	16.478	15.953	15.625	10.871	11.495	10.788	10.896	10.512	9.634
TRINITY_DN18581_c2	9.206	8.121	10.406	8.091	7.714	7.157	1.903	6.584	1.857	1.013	0.627	0.903	1.243	1.676	1.629
TRINITY_DN25004_c4	0.021	0.02	0.051	0.022	0	0	0	0.019	0	0.064	0.064	0.081	2.34	2.327	1.905
TRINITY_DN16575_c0	0.2	0.861	0.978	0.067	0.215	0	0.641	0.575	0.589	3.304	4.501	4.658	2.731	2.061	2.566
TRINITY_DN19533_c3	4.092	4.82	4.006	5.763	5.721	5.476	4.438	4.587	4.563	2.547	2.774	3.503	1.801	1.381	1.826
TRINITY_DN25451_c6	4.144	3.503	4.067	3.1	3.135	3.116	2.347	2.26	2.805	4.034	3.783	4.108	8.302	9.871	9.663
TRINITY_DN21476_c1	2.731	3.271	2.181	0.828	1.164	0.968	1.262	2.143	1.438	5.732	4.447	3.629	2.986	3.047	3.711
TRINITY_DN19839_c0	3.617	4.415	3.924	1.701	1.217	1.146	6.252	6.058	4.772	2.747	3.356	2.916	0.078	0.168	0.513
TRINITY_DN22932_c5	3.659	2.562	3.965	4.264	4.751	4.207	4.724	7.928	5.251	4.491	6.284	8.983	3.436	4.378	3.929
TRINITY_DN18152_c0	0.601	0.83	0.642	0.671	0.571	0.345	0.306	0.136	0.389	0.037	0	0.018	0	0	0
TRINITY_DN24031_c0	9.301	10.065	10.498	9.781	10.246	9.895	12.011	13.265	12.48	14.139	13.304	13.939	25.482	24.169	25.032
TRINITY_DN23519_c4	0.032	0.081	0	0	0.032	0.033	0.03	0.039	0.03	0.073	0.127	0.063	0.685	0.621	0.849
TRINITY_DN25230_c10	4.345	4.86	5.198	4.667	4.353	5.265	4.132	3.779	4.423	3.815	2.537	2.763	1.145	1.134	1.066
TRINITY_DN60074_c0	8.215	4.516	8.286	4.107	2.489	6.199	6.647	6.613	7.528	6.125	5.229	5.48	15.076	16.744	13.957
TRINITY_DN25719_c5	0.084	0.233	0.347	0.817	1.519	1.358	1.607	1.071	1.318	1.606	1.71	1.553	1.782	1.045	1.727
TRINITY_DN19172_c0	14.405	11.573	14.3	12.355	11.13	11.086	13.392	13.928	16.593	13.281	11.631	13.876	4.562	7.78	5.597
TRINITY_DN18683_c2	18.676	17.274	18.662	20.591	20.6	22.928	17.11	15.233	14.756	11.109	10.812	9.1	6.765	6.005	6.347
TRINITY_DN23312_c9	15.723	16.494	16.685	17.86	17.778	17.864	19.023	23.804	22.713	13.947	12.44	13.307	2.428	1.893	2.26
TRINITY_DN27908_c3	47.918	47.732	43.593	52.384	51.049	51.132	48.765	45.289	46.854	113.596	114.554	113.471	237.632	247.716	247.905
TRINITY_DN20387_c6	1.529	1.306	1.284	2.395	1.982	2.348	1.686	2.065	1.627	1.406	1.31	1.192	0.382	0.375	0.296
TRINITY_DN27898_c1	225.88	212.433	210.482	115.78	118.323	118.903	174.024	166.167	176.503	189.813	197.371	193.44	86.569	90.829	90.851
TRINITY_DN26089_c4	4.07	5.286	6.248	5.204	5.581	5.398	11.124	9.691	8.866	13.108	13.768	13.515	8.517	10.216	9.279
TRINITY_DN21699_c1	2.826	3.109	2.793	0.571	0.991	0.779	4.566	4.256	4.543	3.943	4.019	3.385	0	0.079	0.059
TRINITY_DN21138_c5	0.844	0.972	0.846	0.739	1.174	1.046	1.41	1.101	1.338	0.849	0.618	0.921	0.382	0.355	0.375
TRINITY_DN20718_c0	28.704	26.772	27.591	22.18	23.402	22.26	16.202	15.846	16.883	12.66	13.277	13.172	16.466	15.639	15.981
TRINITY_DN20190_c5	8.5	8.85	7.97	8.863	7.262	6.734	9.003	9.145	9.684	16.065	16.214	16.033	27.411	28.863	27.648
TRINITY_DN19092_c0	2.257	2.086	1.865	1.869	1.034	1.035	1.785	2.191	2.027	1.889	2.283	2.275	3.72	4.497	4.373
TRINITY_DN18365_c2	57.968	61.34	61.45	64.224	60.638	60.948	110.931	114.664	118.507	86.422	78.606	81.332	33.392	32.916	35.209
TRINITY_DN20087_c0	0.506	0.547	0.887	0.414	0.819	0.545	0.74	0.506	0.529	0.931	1.346	1.625	2.761	2.692	3.376
TRINITY_DN24067_c0	68.207	81.662	73.68	45.961	52.503	46.891	28.292	27.836	28.713	24.563	25.208	25.576	26.628	25.934	25.704
TRINITY_DN20264_c5	41.601	40.056	40.647	31.524	29.091	29.25	35.038	35.403	34.584	14.039	13.913	14.887	11.562	13.746	13.039
TRINITY_DN17256_c0	0.2	0.243	0.571	0.302	0.108	0.367	0.838	1.149	1.158	1.205	1	1.056	0.489	1.647	1.086
TRINITY_DN33316_c0	0.981	1.043	0.734	0.638	0.269	0.79	0.03	0.058	0.09	0	0	0	0	0	0
TRINITY_DN24474_c0	231.607	205.679	215.904	175.281	146.121	168.31	39.465	38.374	36.85	16.22	16.196	16.683	3.867	3.333	3.553
TRINITY_DN25578_c6	0.886	0.962	0.55	0.739	0.614	0.668	0.631	0.243	0.389	0.192	0.191	0.226	0.382	0.345	0.365
TRINITY_DN15062_c0	14.5	14.348	13.24	11.762	11.83	9.661	7.899	7.782	7.707	5.477	5.793	6.202	17.915	17.947	18.172
TRINITY_DN23511_c3	3.923	4.88	3.934	6.356	7.499	7.936	4.99	5.337	4.453	4.171	4.174	4.704	1.645	1.903	2.063
TRINITY_DN23142_c2	48.909	50.688	41.809	42.771	42.009	39.445	21.025	23.511	22.713	10.013	14.577	15.022	10.808	10.591	10.73
TRINITY_DN21133_c2	3.438	3.625	3.323	5.047	4.159	5.231	6.676	6.34	6.45	7.266	7.266	7.638	5.707	5.049	4.58
TRINITY_DN20260_c3	0.074	0.263	0.153	0.168	0	0.234	0.483	0.623	0.589	1.251	1.382	1.291	1.41	1.282	1.362
TRINITY_DN26883_c5	6.106	6.359	4.739	4.185	3.674	4.051	4.319	4.285	4.003	4.664	4.21	4.063	19.697	21.487	13.928
TRINITY_DN22880_c3	15.67	15.948	17.745	19.606	19.889	17.919	18.253	19.586	19.878	14.039	12.177	13.506	9.183	9.605	10.769
TRINITY_DN22152_c0	1.793	1.792	1.335	0.727	0.722	0.568	0.069	0.068	0.05	1.305	1.319	1.372	0.078	0.148	0.059
TRINITY_DN22122_c0	13.108	10.298	12.842	22.102	19.62	22.828	11.281	9.837	12.789	4.518	3.474	5.895	0.529	1.095	0.622
TRINITY_DN17137_c0	0.917	1.276	0.968	0.38	0.582	0.301	0.138	0.166	0.13	0	0	0.018	0.02	0.02	0
TRINITY_DN21492_c0	20.553	18.003	18.499	20.031	22.938	14.235	23.904	12.915	12.32	11.455	13.313	7.069	12.687	9.821	12.102
TRINITY_DN15726_c1	0	0	0	0.336	0	0.401	18.628	12.71	16.074	1.862	1.61	1.742	0.842	0.513	1.017
TRINITY_DN21338_c1	14.183	14.652	16.033	10.687	10.192	9.338	11.311	12.924	14.217	9.958	9.703	9.055	2.888	2.998	2.339
TRINITY_DN23331_c6	0.295	0.273	0.214	0.224	0.097	0.245	0.483	0.497	0.349	0.456	0.418	0.379	1.233	0.73	0.957
TRINITY_DN22958_c2	28.725	28.098	29.476	16.104	18.069	16.851	16.932	16.908	17.871	27.849	28.127	26.605	34.861	33.399	34.222
TRINITY_DN24781_c0	1.877	1.61	1.407	0.38	0.377	0.289	3.067	2.834	2.835	1.369	0.718	1.381	0.284	0.414	0.365
TRINITY_DN17134_c0	1.445	1.235	1.641	0.548	0.205	0.289	0.296	0.068	0.19	0.52	0.318	0.803	0.117	0.039	0
TRINITY_DN28565_c0	10.355	7.321	7.767	4.241	6.626	3.105	1.578	2.415	2.087	0.338	0.737	0.433	0.255	0	0.375
TRINITY_DN28578_c1	1.287	1.539	1.315	1.141	1.314	0.979	2.16	1.948	1.867	2.884	3.256	3.124	7.176	8.007	7.62
TRINITY_DN22808_c0	6.148	5.67	7.124	6.58	6.055	5.398	6.262	7.139	7.987	10.059	9.257	10.319	15.33	15.146	17.619
TRINITY_DN24779_c1	0.917	7.159	0.438	0.492	0.539	0.913	1.302	0.799	6.669	1.935	0.782	1.76	11.434	18.923	0.908
TRINITY_DN48178_c0	0.042	0.071	0.041	0	0	0	0.671	0.974	0.559	0	0	0	0	0	0
TRINITY_DN26791_c3	85.396	71.294	73.354	69.439	51.964	77.176	60.253	59.811	55.4	55.461	65.157	56.045	22.281	32.985	28.448
TRINITY_DN23843_c2	26.015	22.337	20.966	18.565	20.687	21.637	14.378	13.411	12.35	10.278	11.849	10.183	19.354	21.714	18.991
TRINITY_DN26577_c0	1.898	2.319	2.293	5.226	5.635	5.754	6.883	5.98	5.99	4.089	3.992	4.126	0.568	0.789	0.75
TRINITY_DN22945_c3	0.084	0	0.255	0.078	0.086	0.089	0.158	0.273	0	0.219	0.3	0.135	2.134	3.017	3.07
TRINITY_DN26134_c1	0.316	0.223	0.194	0.302	0.399	0.234	0.306	0.185	0.2	0.246	0.218	0.208	0.529	0.434	0.494
TRINITY_DN21891_c1	1.086	0.79	0.591	1.097	1.562	1.48	10.384	1.724	1.977	2.985	3.174	3.891	2.359	1.893	2.024
TRINITY_DN21409_c1	5.23	6.622	5.483	6.065	6.917	5.621	4.073	6.467	5.95	1.999	2.537	2.438	2.829	2.574	2.843
TRINITY_DN22747_c1	92.303	94.42	89.448	75.683	92.853	103.644	32.129	46.672	34.833	25.576	15.505	14.887	20.02	11.922	29.148
TRINITY_DN24900_c8	0.432	0.243	0.245	0.19	0.377	0.401	0.247	0.37	0.359	0.63	0.546	0.506	1.302	1.183	1.461
TRINITY_DN21421_c0	2.689	2.248	2.446	1.712	2.715	2.326	2.672	5.259	6.819	4.6	13.541	9.669	5.678	13.657	10.078
TRINITY_DN22268_c0	29.506	28.706	27.927	17.491	15.946	16.517	5.591	5.6	5.751	2.665	2.455	2.564	1.028	0.818	0.987
TRINITY_DN18258_c1	40.114	43.6	42.308	55.003	57.352	52.312	18.184	18.953	19.778	4.856	5.283	5.471	0.323	0.256	0.375
TRINITY_DN22169_c2	0.253	0.476	0.265	0.246	0.226	0.178	0.404	0.477	0.19	0.621	0.5	0.478	0.959	1.055	1.263
TRINITY_DN20929_c3	0.306	0.354	0.316	0.895	0.733	1.736	5.601	5.581	5.341	0.347	0.146	0.334	0	0	0
TRINITY_DN24134_c1	0.137	0.071	0.082	0.112	0.129	0.189	0.118	0.195	0.21	0.091	0.146	0.144	0.313	0.325	0.306
TRINITY_DN18392_c1	42.181	33.86	35.164	9.333	9.352	10.462	456.613	391.385	379.164	202.555	210.957	218.222	71.895	83.749	81.128
TRINITY_DN22272_c3	0.78	0.567	0.54	0.85	0.625	0.69	0.818	0.74	0.789	0.557	0.618	0.749	0.137	0.099	0.049
TRINITY_DN26813_c3	1.055	0.294	0.499	0.66	0.97	0.913	0.966	1.101	0.769	0.292	0.291	0.415	1.85	2.091	1.747
TRINITY_DN20101_c3	0.401	0.486	0.52	0.302	0.711	0.557	1.026	1.13	1.278	0.922	0.918	0.831	0.392	0.247	0.424
TRINITY_DN16114_c0	2.299	2.815	2.538	1.835	2.629	2.716	1.134	0.76	0.739	0.073	0.027	0	0.029	0.03	0.039
TRINITY_DN28274_c0	2.889	3.119	2.813	2.999	2.726	2.582	4.743	5.298	4.862	7.512	7.693	7.945	3.975	4.418	4.146
TRINITY_DN20627_c2	1.223	1.033	1.142	1.835	1.993	0.857	2.791	2.99	3.394	3.523	2.101	2.122	1.429	2.238	2.122
TRINITY_DN23682_c0	115.513	113.031	112.635	118.331	116.75	114.195	58.863	60.57	64.166	37.899	41.422	39.668	41.253	38.586	39.799
TRINITY_DN24714_c2	1.919	2.663	2.293	2.003	1.81	2.482	1.696	1.958	1.677	1.543	1.291	1.742	1.351	0.937	1.372
TRINITY_DN15607_c0	2.373	2.379	2.599	1.063	1.864	0.946	0.74	0.925	0.759	0.703	0.918	0.758	0.999	1.371	1.915
TRINITY_DN20528_c3	87.758	81.885	84.861	202.788	196.879	200.553	161.895	179.101	177.851	65.154	61.665	63.15	4.366	4.487	4.689
TRINITY_DN21923_c0	1.424	1.397	1.682	2.003	1.896	2.315	1.42	1.081	1.508	1.743	1.71	1.887	0.558	0.247	0.533
TRINITY_DN24896_c0	6.538	7.311	7.216	5.517	5.258	4.441	1.568	1.928	1.897	0.347	0.155	0.208	0.029	0.266	0.079
TRINITY_DN65880_c0	0.169	0.233	0.092	0	0	0	0	0	0.05	0.082	0.246	0.298	1.057	1.499	1.323
TRINITY_DN23734_c4	6.928	8.708	10.743	18.196	11.625	15.827	8.905	6.633	6.4	2.145	5.756	1.472	0.352	0.365	0.553
TRINITY_DN22247_c1	0	0.061	0	0	0	0	0.138	0.127	0	0.392	0.527	0.433	1.889	1.637	2.014
TRINITY_DN18154_c0	6.222	5.508	5.861	5.271	5.118	5.465	5.019	4.821	4.702	5.148	4.756	4.785	15.84	14.496	15.418
TRINITY_DN18823_c0	129.929	145.513	141.51	92.727	100.212	90.265	18.599	17.901	20.856	3.45	3.519	3.665	1.351	1.104	1.816
TRINITY_DN24478_c2	18.96	17.882	18.662	18.789	17.972	15.304	9.921	9.399	9.954	8.699	9.849	8.658	5.658	6.074	6.801
TRINITY_DN23881_c1	3.754	4.232	4.23	2.496	2.941	2.771	3.471	3.574	3.414	3.825	3.783	3.945	1.635	1.272	2.31
TRINITY_DN18056_c6	16.598	13.021	15.411	21.419	17.433	19.767	14.832	12.282	13.019	12.304	12.886	12.729	36.075	42.313	41.062
TRINITY_DN17907_c0	1.065	1.316	1.04	1.432	1.358	0.735	0.187	0.312	0.29	0.073	0.055	0.09	0	0.02	0
TRINITY_DN26063_c1	201.204	192.658	193.878	159.715	151.53	151.77	246.042	239.194	256.963	245.976	239.711	240.132	502.245	494.958	497.646
TRINITY_DN16019_c0	0.243	0.132	0.204	0.09	0.054	0.134	0.118	0.088	0.08	0.246	0.218	0.126	0.372	0.513	0.523
TRINITY_DN24255_c3	7.635	7.027	8.144	7.934	8.156	7.802	12.386	11.074	11.372	21.332	21.243	21.134	16.593	16.931	16.682
TRINITY_DN25149_c3	115.693	114.064	107.376	76.008	74.817	73.403	42.236	43.409	45.316	12.496	13.786	12.883	0.323	0.345	0.424
TRINITY_DN12026_c0	0	0.041	0	0	0	0	0.039	0	0	0	0.036	0	18.639	21.605	19.564
TRINITY_DN21840_c3	446.604	445.997	436.609	224.364	223.373	235.892	174.804	180.387	177.831	67.537	63.884	67.285	0.519	0.463	0.622
TRINITY_DN20403_c0	14.11	14.145	13.158	15.51	16.883	14.558	7.534	7.87	7.947	3.204	3.383	3.62	2.643	2.929	2.932
TRINITY_DN23705_c3	2.541	0.496	0.51	0.492	0.205	0.634	0.237	0.214	0.3	0.347	0.173	0.307	0.803	2.978	0.701
TRINITY_DN24657_c2	0.39	0.365	0.459	0.257	0.431	0.145	0.089	0.195	0.06	0.119	0.2	0.271	0.675	0.552	0.74
TRINITY_DN28156_c5	0.707	0.385	0.877	0.705	0.151	0.312	0.276	0.477	0.629	0.785	0.946	0.858	2.144	2.899	3.573
TRINITY_DN28714_c1	173.66	189.468	179.65	47.494	54.119	49.618	32.099	34.683	34.384	91.26	95.348	87.859	10.729	11.054	13.967
TRINITY_DN15427_c0	0.2	0.223	0.102	0.078	0.129	0.189	0.059	0.136	0.1	0.11	0.146	0.226	0.352	0.325	0.365
TRINITY_DN21194_c0	56.902	60.672	61.327	105.283	110.286	106.749	51.21	53.217	52.455	22.208	23.116	23.707	6.07	5.68	5.251
TRINITY_DN25843_c2	1.065	1.671	1.835	1.365	1.767	2.003	1.252	1.412	0.928	1.141	1.091	1.435	2.379	2.662	2.863
TRINITY_DN20839_c3	0.074	0.213	0.234	0.403	0.409	0.245	0.69	1.013	0.919	0.31	0.246	0.298	0.352	0.286	0.207
TRINITY_DN21052_c1	42.065	44.896	41.085	37.511	32.969	35.705	18.875	16.168	17.122	16.896	15.769	15.754	22.144	20.639	21.893
TRINITY_DN24194_c0	21.523	15.097	15.992	9.96	10.236	9.85	3.373	2.591	2.166	1.305	1	1.408	4.846	3.481	3.929
TRINITY_DN27088_c0	2.288	1.995	1.631	2.048	2.144	1.747	3.215	2.717	2.256	3.505	3.31	3.665	4.993	5.976	4.975
TRINITY_DN26538_c0	2.657	2.491	2.477	0.918	1.174	0.89	1.321	0.964	1.338	0.739	0.818	1.029	1.429	1.242	1.55
TRINITY_DN27571_c1	5.673	5.549	4.393	3.738	4.568	4.719	6.656	7.889	6.39	8.562	7.63	6.626	10.925	11.587	13.306
TRINITY_DN15895_c0	0.791	0.567	0.581	0.66	0.593	0.657	0.592	0.526	0.389	0.84	0.846	0.912	1.39	1.183	0.997
TRINITY_DN16548_c1	1.023	1.154	1.152	0.045	0.226	0.134	0.325	0.419	0.359	1.177	1.282	1.156	2.79	2.347	2.418
TRINITY_DN27451_c0	35.337	39.084	38.588	34.658	39.886	32.723	45.53	46.721	45.746	89.471	87.782	88.022	136.79	145.241	137.924
TRINITY_DN22194_c2	5.642	5.944	4.474	3.145	2.23	3.64	2.939	3.633	1.777	1.552	1.564	2.69	1.84	1.43	1.964
TRINITY_DN28153_c0	1.128	0.861	1.284	0.739	0.711	1.024	1.193	1.461	1.498	1.305	1.591	1.724	0.196	0.187	0.217
TRINITY_DN23683_c4	0.432	0.466	0.448	0.145	0.237	0.312	0.276	0.312	0.23	1.123	0.873	0.822	2.584	1.736	2.043
TRINITY_DN24856_c2	87.716	97.387	87.827	188.721	193.108	190.915	83.743	82.631	81.358	29.629	31.446	29.629	14.322	16.566	16.445
TRINITY_DN24863_c0	4.566	4.364	4.79	3.413	3.631	3.94	6.449	7.519	7.128	12.715	12.486	12.792	9.163	8.106	8.163
TRINITY_DN11173_c0	0.127	0.253	0.082	0.045	0.054	0.022	0.168	0.175	0.06	0.201	0.2	0.289	0.46	0.306	0.385
TRINITY_DN21535_c0	5.737	6.845	6.095	6.121	5.947	6.01	7.278	7.256	6.639	6.855	6.911	7.267	12.139	13.125	11.351
TRINITY_DN18657_c4	2.13	2.957	2.293	3.178	3.793	2.738	4.95	4.529	4.083	6.207	6.029	6.545	6.138	6.232	5.873
TRINITY_DN26958_c1	46.505	51.701	48.475	38.351	41.018	36.295	39.13	37.799	33.675	40.162	60.546	51.522	132.766	132.688	135.615
TRINITY_DN19752_c6	0.116	0.111	0.112	0.145	0.194	0.111	0.128	0.36	0.23	0.31	0.291	0.325	0.382	0.394	0.395
TRINITY_DN22450_c6	0.506	0.618	0.428	0.224	0.205	0.167	0.888	0.769	0.769	0.949	1.2	1.237	0.548	0.611	0.573
TRINITY_DN24316_c2	32.754	28.706	33.145	32.151	37.785	34.281	19.95	20.249	19.638	20.3	23.335	18.661	8.634	9.131	7.837
TRINITY_DN5490_c0	0.169	0.152	0.234	0.056	0.054	0.234	0.582	0.331	0.24	1.004	0.964	0.867	0.392	0.582	0.632
TRINITY_DN19187_c0	132.122	129.95	132.225	183.462	177.151	175.266	105.142	109.716	117.879	45	44.978	47.478	32.071	32.738	35.703
TRINITY_DN24233_c1	0.928	1.053	0.978	1.007	1.282	1.124	2.298	2.669	2.446	3.834	3.228	3.322	0.215	0.296	0.178
TRINITY_DN25433_c0	25.319	27.096	27.631	10.206	13.36	12.221	20.837	22.917	21.186	40.19	40.094	38.576	55.957	53.022	58.03
TRINITY_DN22722_c2	14.763	12.495	10.896	6.86	17.023	6.678	7.327	24.3	11.521	29.291	30.082	22.723	20.088	14.811	18.34
TRINITY_DN19162_c3	0.232	0.081	0.194	0.179	0.302	0.045	0.888	1.14	0.649	2.3	1.564	2.212	1.537	1.736	1.767
TRINITY_DN26791_c4	0	0.061	0.326	0.123	0.205	0.267	0.542	0.76	0.559	0.867	0.409	0.551	1.165	1.272	1.066
TRINITY_DN19615_c1	0.095	0.061	0.071	0.034	0.043	0	0.059	0.019	0.06	0.091	0.118	0.081	0.352	0.355	0.316
TRINITY_DN18528_c0	4.513	3.362	3.965	3.346	3.06	3.606	1.805	1.49	1.448	1.57	1.282	1.643	0.157	0.118	0
TRINITY_DN19265_c2	4.123	3.473	3.251	6.994	7.564	7.557	6.509	8.658	7.019	4.582	3.91	4.099	1.459	0.887	1.175
TRINITY_DN20188_c0	1.139	1.61	1.121	1.679	2.23	2.449	1.499	1.188	1.438	0.511	0.309	0.343	0.088	0.118	0.059
TRINITY_DN28742_c3	45.672	50.152	49.178	47.561	50.898	46.524	32.109	34.332	33.336	24.791	24.735	25.757	27.636	26.171	26.138
TRINITY_DN23344_c2	0.791	0.689	0.316	0.481	0.959	0.423	0.858	0.769	0.559	0.548	0.591	0.776	1.831	1.666	1.678
TRINITY_DN27810_c3	105.843	96.091	96.949	98.871	90.773	102.319	68.162	62.664	62.998	42.39	45.578	43.578	39.785	40.42	42.415
TRINITY_DN27083_c2	53.697	52.642	54.06	35.788	35.76	34.848	26.606	25.956	26.836	48.021	46.787	43.234	33.823	33.862	34.39
TRINITY_DN14021_c0	37.615	34.751	35.724	34.546	32.312	32.756	24.496	23.083	22.973	16.603	16.714	17.677	10.876	12.208	11.736
TRINITY_DN28713_c6	3.417	4.475	3.608	2.328	3.879	3.15	3.037	2.669	3.235	6.134	6.502	5.579	3.847	5.66	4.392
TRINITY_DN24764_c3	2.668	2.541	2.874	3.312	3.836	3.261	5.345	5.22	5.112	6.736	8.057	7.529	4.885	6.39	5.656
TRINITY_DN20825_c1	46.526	46.314	47.527	14.403	17.271	12.733	67.994	109.375	107.545	147.25	156.303	137.359	15.135	11.103	18.616
TRINITY_DN23534_c2	0.19	0.506	0.479	2.104	2.543	2.426	0.286	0.214	0.359	0.219	0.045	0.262	0	0.03	0
TRINITY_DN23436_c2	0.559	0.8	0.163	0.548	0.431	0.089	1.075	0.273	0.859	1.826	1.41	1.038	3.417	2.071	2.566
TRINITY_DN26044_c3	17.811	18.641	22.046	18.633	14.287	6.912	20.009	26.852	19.538	22.883	23.962	20.078	27.127	22.098	23.433
TRINITY_DN22210_c2	26.532	26.853	26.368	26.455	28.056	25.944	14.733	12.817	14.636	7.065	7.639	6.825	20.734	20.708	20.146
TRINITY_DN25563_c1	0.253	0.273	0.224	0.123	0.14	0.134	0.286	0.224	0.27	0.392	0.746	0.56	1.41	1.39	0.987
TRINITY_DN23697_c2	0.369	0.456	0.897	0.481	23.1	0.2	1.193	11.23	0.799	1.095	1.082	8.613	2.457	1.943	1.609
TRINITY_DN27412_c0	15.143	14.267	13.963	15.555	16.614	16.294	15.236	16.401	16.533	23.312	21.225	23.581	75.223	76.136	77.584
TRINITY_DN20299_c0	6.517	9.741	9.193	7.968	10.731	8.826	6.893	7.373	7.787	5.431	6.729	5.57	4.18	4.349	3.771
TRINITY_DN15026_c0	0.221	0.101	0.112	2.91	2.941	2.749	0.217	0.185	0.14	9.885	13.113	11.05	15.487	17.217	14.619
TRINITY_DN20162_c3	112.35	113.466	105.368	153.358	137.394	138.514	89.709	80.868	85.751	58.984	55.163	53.102	57.788	56.592	54.714
TRINITY_DN19946_c0	23.368	22.873	24.197	43.14	39.445	41.259	25.216	20.775	22.693	9.94	11.376	12.043	7.881	6.212	6.011
TRINITY_DN26425_c0	1.033	0.678	0.683	0.246	0.291	0.39	1.134	0.886	1.278	2.3	2.31	2.862	3.808	4.181	4.225
TRINITY_DN22876_c0	4.049	3.017	3.231	0.19	0.302	0.345	0.937	0.779	0.829	5.988	6.029	5.778	28.204	27.088	27.52
TRINITY_DN20138_c3	8.584	9.498	9.275	3.626	3.739	3.762	1.075	1.432	1.318	0.365	0.318	0.316	0.401	0.227	0.227
TRINITY_DN20688_c2	10.261	6.217	6.177	12.075	7.833	9.561	7.199	7.461	7.787	5.166	6.038	5.498	2.604	2.544	1.629
TRINITY_DN23442_c1	44.839	44.127	44.612	54.98	52.837	52.957	37.542	39.767	37.829	25.85	26.272	28.329	28.781	25.974	27.135
TRINITY_DN24952_c10	0.19	0.435	0.112	0.358	0.442	0.668	0.966	0.896	0.799	1.241	1.619	1.499	1.008	1.164	0.77
TRINITY_DN32758_c0	9.48	10.713	9.367	20.065	18.176	18.175	15.857	14.415	14.447	7.357	6.929	7.285	2.496	3.589	3.583
TRINITY_DN17447_c0	1.55	1.053	3.761	1.578	1.605	1.447	3.274	2.386	1.587	3.943	2.592	6.942	8.125	4.566	4.047
TRINITY_DN19255_c0	7.371	7.412	7.512	6.681	6.971	6.945	5.503	5.367	4.752	4.044	3.856	4.225	11.297	11.222	11.559
TRINITY_DN22627_c0	45.524	44.512	41.707	36.706	33.249	37.631	14.624	11.668	11.951	3.514	2.319	3.548	0.117	0.385	0.089
TRINITY_DN28653_c4	44.448	46.446	44.734	42.917	46.329	43.875	33.953	33.835	33.416	24.043	22.898	22.985	21.88	21.102	21.38
TRINITY_DN18745_c0	2.9	3.24	2.925	3.324	3.717	3.662	5.315	4.996	5.341	6.024	6.238	6.193	6.853	6.479	6.85
TRINITY_DN24013_c0	2.594	1.752	1.988	1.365	1.368	1.213	1.637	2.065	2.047	0.584	1.046	0.74	0.724	1.223	0.869
TRINITY_DN23342_c1	10.123	9.042	8.674	33.863	32.603	30.975	15.709	15.544	16.094	14.212	13.504	14.147	1.919	0.858	1.579
TRINITY_DN20117_c0	9.849	9.174	10.896	5.17	4.945	4.775	3.205	3.535	2.955	2.994	1.482	1.598	6.021	2.712	3.692
TRINITY_DN18899_c0	0.274	0.142	0.408	0.19	0.259	0.356	0.345	0.341	0.25	0.648	1.191	1.065	1.547	1.607	1.688
TRINITY_DN25846_c1	4.861	5.863	5.096	3.436	3.523	3.172	1.726	1.49	1.428	0.685	1.137	0.849	1.087	0.907	1.086
TRINITY_DN25907_c0	28.008	27.157	27.815	29.096	26.623	25.299	27.425	28.216	29.512	25.576	24.198	25.359	11.356	10.512	11.875
TRINITY_DN28133_c2	6.928	4.273	6.34	13.586	5.861	21.125	2.485	3.175	7.628	1.415	0.655	1.038	2.056	0.671	2.083
TRINITY_DN25070_c0	17.284	19.218	16.512	30.573	26.537	24.442	21.103	20.482	19.289	14.084	13.75	13.181	3.789	4.566	5.192
TRINITY_DN17858_c0	26.332	26.721	26.806	35.609	36.536	34.67	18.392	17.843	19.718	9.055	9.558	9.886	4.533	4.556	4.452
TRINITY_DN23176_c4	3.1	2.785	2.253	3.402	3.739	2.838	3.323	3.448	3.005	4.409	4.838	5.751	5.805	5.877	5.863
TRINITY_DN26482_c3	0.812	0.861	0.724	0.727	1.121	0.879	2.061	2.211	2.556	3.04	3.101	10.31	1.39	1.39	1.293
TRINITY_DN19280_c0	5.568	4.415	4.403	6.412	6.174	7.157	4.931	4.724	5.022	5.404	4.765	4.559	2.34	2.662	2.418
TRINITY_DN21698_c3	61.426	61.168	60.237	65.186	61.532	63.787	62.59	61.126	61.53	36.365	37.785	36.102	29.741	28.35	26.681
TRINITY_DN28306_c1	15.744	17.021	17.735	15.723	16.097	14.302	13.421	15.739	13.648	16.567	15.487	15.925	28.537	25.076	26.839
TRINITY_DN20920_c0	34.156	36.837	35.969	28.615	30.933	29.651	17.938	20.804	20.137	4.527	5.12	4.992	1.067	1.173	1.175
TRINITY_DN18488_c3	0.844	0.78	0.265	0.492	0.183	0.278	0.661	0.36	0.589	0.931	0.873	1.183	1.468	1.805	1.234
TRINITY_DN22979_c0	0.243	0.415	0.163	0.235	0.194	0.234	0.296	0.312	0.329	0.219	0.164	0.307	0.02	0.059	0.069
TRINITY_DN26230_c0	5.789	6.126	7.389	9.333	12.24	11.798	15.285	21.154	20.007	24.344	25.408	28.709	7.822	9.2	6.979
TRINITY_DN28616_c3	11.473	10.379	11.843	7.375	6.454	7.023	21.399	20.979	21.914	67.61	65.611	65.118	173.364	176.55	177.615
TRINITY_DN28265_c8	0.032	0.132	0.071	0	0	0.033	0.108	0.029	0.05	0.201	0.3	0.415	2.575	1.459	1.866
TRINITY_DN26378_c0	28.335	26.63	25.603	14.593	17.745	16.172	24.279	28.751	27.495	16.75	16.26	15.844	10.475	9.565	8.824
TRINITY_DN23931_c2	0.411	0.527	0.438	0.291	0.657	0.167	0.513	0.234	0.549	0.137	0.173	0.163	0	0	0
TRINITY_DN21929_c2	0.612	0.871	0.255	0.638	0.797	0.523	1.509	1.305	1.707	2.109	2.483	1.833	0.48	0.404	0.474
TRINITY_DN28622_c3	5.505	4.81	5.708	5.573	6.928	4.942	3.619	4.13	4.952	4.637	4.01	4.577	9.427	9.397	10.848
TRINITY_DN20476_c1	9.143	11.523	10.896	11.068	8.426	12.777	19.072	18.885	16.553	14.148	15.759	17.866	2.947	4.506	2.882
TRINITY_DN19899_c6	4.25	4.141	6.248	11.941	6.346	8.659	24.821	22.567	21.525	3.021	3.419	2.257	0.343	0.631	0.612
TRINITY_DN20771_c1	0.39	0.03	0.398	0.034	0	0.1	1.44	0.993	1.228	6.974	5.384	5.922	0.196	0.089	0.148
TRINITY_DN24422_c1	3.796	3.362	3.465	2.82	2.661	1.825	5.69	5.542	5.771	6.937	9.121	8.703	8.272	7.8	10.384
TRINITY_DN28126_c2	5.304	4.901	4.515	6.77	6.863	6.333	6.647	6.107	5.451	3.231	5.374	3.828	0.196	0.513	0.494
TRINITY_DN28727_c0	7.793	6.744	8.011	6.021	6.777	5.354	5.207	5.746	5.421	4.144	4.456	4.297	12.403	11.192	11.993
TRINITY_DN23000_c5	0.327	0.79	0.102	0.28	0.356	0.39	0.217	0.224	0.12	0.146	0.027	0	1.116	0.976	0.938
TRINITY_DN22193_c7	10.197	10.196	10.447	18.588	20.891	19.89	19.397	19.781	17.691	9.073	10.212	7.908	3.485	5.019	3.741
TRINITY_DN28042_c3	0.728	1.043	1.335	1.5	1.789	2.07	2.899	3.185	2.137	1.333	1.128	1.174	11.826	11.36	9.733
TRINITY_DN20958_c2	2.879	3.392	1.305	4.23	4.256	4.719	4.053	1.539	2.027	1.068	1.373	1.426	0.235	0.059	0.02
TRINITY_DN20790_c6	0.538	0.466	0.469	0.906	0.819	0.712	0.394	0.409	0.509	0.228	0.318	0.551	0.91	0.937	0.948
TRINITY_DN24562_c1	0.643	0.304	0.826	0.761	0.302	0.445	0.848	1.003	1.078	1.232	1.064	1.174	1.625	2.14	1.816
TRINITY_DN27575_c1	128.727	139.863	137.128	159.849	166.732	158.381	88.279	85.708	88.277	59.203	59.582	57.327	7.655	5.887	7.61
TRINITY_DN19741_c4	29.601	29.01	28.64	28.324	40.264	40.313	40.609	36.095	36.511	50.833	59.837	49.96	66.794	82.398	79.114
TRINITY_DN21982_c5	0.179	0.192	0.224	0.201	0.119	0.167	0.424	0.292	0.459	0.402	0.455	0.433	0.489	0.375	0.306
TRINITY_DN28877_c3	1.424	1.124	1.845	2.35	2.489	1.992	2.455	4.246	3.684	2.994	2.965	2.943	0	0.177	0.415
TRINITY_DN28375_c6	17.706	19.927	22.301	24.206	32.334	24.664	15.029	15.525	13.748	3.797	4.802	4.306	3.681	3.432	3.455
TRINITY_DN14198_c0	33.502	30.336	25.46	1.779	1.314	1.814	14.575	11.278	12.729	6.426	6.229	8.775	226.864	245.901	228.084
TRINITY_DN22620_c6	0.622	0.648	0.438	0.671	0.517	0.223	0.868	0.536	0.649	0.511	0.964	1.264	2.692	3.067	3.03
TRINITY_DN28155_c2	31.404	13.082	16.695	21.083	24.716	23.017	11.686	18.895	15.984	10.415	23.535	15.474	11.699	16.971	9.338
TRINITY_DN17171_c0	0.517	1.073	1.009	1.69	1.519	1.113	0	0	0	0	0	0	0	0	0
TRINITY_DN22542_c4	10.345	11.017	11.11	18.834	18.036	18.031	10.335	8.96	8.935	6.499	7.039	7.394	3.172	3.698	3.889
TRINITY_DN22923_c2	14.669	12.525	13.097	7.073	7.337	7.068	6.075	7.129	7.059	6.435	7.748	7.078	9.143	9.683	9.052
TRINITY_DN23948_c4	11.758	16.707	15.299	20.613	18.844	24.074	15.828	16.362	23.152	11.145	13.595	18.435	15.673	8.885	16.642
TRINITY_DN17981_c0	4.766	3.797	4.016	4.152	3.609	4.485	3.56	3.321	2.486	2.51	2.555	2.708	0.94	1.716	1.54
TRINITY_DN28242_c0	0.422	0.749	0.326	0.302	0.334	0.378	0.404	0.39	0.419	0.347	0.346	0.316	0.95	0.828	0.908
TRINITY_DN21989_c3	84.753	86.198	84.994	49.989	52.137	46.446	60.125	60.941	62.648	17.407	15.987	18.2	1.312	1.272	1.757
TRINITY_DN23135_c3	0.369	0.405	0.296	0.179	0.269	0.234	0.355	0.107	0.23	0.849	0.873	0.515	1.145	1.035	1.214
TRINITY_DN28190_c1	0.39	0.466	0.122	0.336	0.291	0.211	0.523	0.467	0.539	0.146	0.355	0.542	1.478	1.193	1.49
TRINITY_DN27995_c2	52.041	50.536	50.187	27.708	29.155	28.549	37.464	42.163	41.503	106.805	109.671	106.231	83.407	83.384	81.276
TRINITY_DN17966_c0	31.13	33.495	31.199	46.229	44.627	44.376	55.362	50.188	54.971	44.507	46.951	43.189	16.662	17.917	16.81
TRINITY_DN24327_c1	0.896	1.205	1.243	2.227	3.308	3.05	4.339	4.733	3.195	5.121	3.565	2.835	1.087	2.031	0.75
TRINITY_DN19394_c0	2.742	3.149	2.365	1.556	1.455	1.937	2.229	2.065	1.877	2.428	2.683	2.329	0.969	1.351	0.839
TRINITY_DN21137_c0	0.295	0.243	0.204	0.168	0.205	0.178	0.158	0.205	0.21	0.447	0.364	0.433	0.303	0.424	0.365
TRINITY_DN19596_c1	2.847	2.501	2.487	3.301	3.469	3.484	2.929	2.844	2.536	2.109	1.746	2.103	1.263	1.459	1.708
TRINITY_DN19727_c0	0	0.921	1.875	0.269	0	0.89	1.805	2.406	2.556	3.186	3.692	2.699	9.897	13.618	11.815
TRINITY_DN16010_c0	2.71	1.438	2.079	1.343	1.347	1.491	0.809	0.633	1.128	2.026	2.073	0.912	0.959	0.809	0.721
TRINITY_DN19959_c0	0.127	0.101	0.112	0.09	0.086	0.056	0.138	0.097	0.12	0.082	0.073	0.108	0.196	0.306	0.247
TRINITY_DN22301_c0	21.945	22.124	24.421	37.187	38.346	36.507	16.557	18.398	18.2	12.012	12.722	12.928	14.263	12.08	13.365
TRINITY_DN27700_c5	0	0.071	0.122	0.034	0.215	0.089	0	0	0.03	0.146	0.109	0.108	1.654	1.923	1.481
TRINITY_DN21616_c4	0.559	0.334	0.479	0.47	0.743	0.979	1.992	2.055	1.957	3.058	2.846	3.079	5.884	7.603	6.564
TRINITY_DN12830_c0	2.12	1.823	3.027	0.425	0.463	0.356	1.834	2.776	2.127	1.597	1.155	1.138	0.392	0.108	0.207
TRINITY_DN27064_c9	1.118	1.782	1.427	0.962	1.099	1.291	1.598	2.347	1.637	5.312	4.992	5.056	2.154	2.002	2.191
TRINITY_DN18542_c1	2.51	2.41	2.038	5.976	5.452	5.198	5.236	5.337	5.85	3.021	2.81	3.169	0.724	0.513	0.464
TRINITY_DN21471_c1	18.697	20.555	15.217	28.425	31.72	25.366	55.47	55.34	56.818	35.124	40.895	24.52	19.452	12.08	16.05
TRINITY_DN21199_c7	15.818	15.411	16.654	21.419	16.28	18.443	14.644	15.535	15.704	8.078	6.984	6.482	9.408	12.701	10.581
TRINITY_DN22058_c1	0.158	0.192	0.173	0.157	0.075	0.045	0.178	0.399	0.25	0.374	0.355	0.325	0.93	1.055	0.957
TRINITY_DN15917_c0	0	0.851	0.367	0.28	0.075	0.456	0.483	0.974	0.629	1.104	0.946	1.11	2.575	2.8	3.652
TRINITY_DN27185_c3	0.443	0.557	0.795	0.157	0.69	0.423	0.927	0.867	1.078	1.205	0.8	1.156	1.194	1.114	1.441
TRINITY_DN28861_c2	90.542	81.824	93.239	89.873	75.894	75.139	53.636	52.905	53.303	22.747	28.482	28.122	20.274	19.012	23.65
TRINITY_DN28567_c4	0.485	0.284	0.612	0.336	0.345	0.356	0.276	0.282	0.3	0.338	0.336	0.397	1.263	1.321	1.303
TRINITY_DN21626_c6	0.675	0.78	1.325	1.41	1.002	1.202	3.373	3.214	2.576	2.811	2.61	2.663	0.871	0.818	0.523
TRINITY_DN24418_c1	8.341	6.096	6.666	0.806	0.668	0.857	9.477	7.295	7.957	37.506	35.075	36.319	25.257	25.589	26.01
TRINITY_DN14136_c0	0.453	0.415	0.122	0	0	0.122	1.321	1.656	1.587	3.24	3.428	2.862	20.441	20.836	17.758
TRINITY_DN22660_c0	2.162	2.43	1.875	7.464	8.824	7.568	4.004	5.084	4.792	16.202	16.296	14.58	13.255	13.529	14.115
TRINITY_DN19880_c0	2.51	2.177	2.65	2.787	11.55	4.764	4.477	1.12	1.877	0.402	0.246	0.596	0	0.207	0
TRINITY_DN14022_c0	0.2	0.122	0.143	0	0.075	0.078	0	0.117	0	0.246	0.127	0.117	0.969	0.907	1.036
TRINITY_DN17552_c0	0.169	0.111	0.245	0.134	0.248	0.312	0.168	0.273	0.429	0.502	0.364	0.298	0.656	0.444	0.395
TRINITY_DN23454_c0	30.708	33.667	32.33	22.684	25.233	22.472	21.873	24.904	23.662	6.225	6.466	5.39	0.666	0.828	0.819
TRINITY_DN17753_c0	34.473	38.031	31.362	44.629	31.127	35.494	19.496	18.593	18.849	12.012	9.794	9.236	6.569	6.064	6.367
TRINITY_DN26882_c5	5.325	5.944	6.442	3.357	3.868	3.907	3.688	3.097	3.794	5.139	5.42	5.01	8.086	7.869	8.242
TRINITY_DN12973_c0	0	0.111	0.092	0.056	1.616	4.508	1.252	0.049	1.258	0.301	0.155	3.647	0.822	0.187	0.069
TRINITY_DN23058_c1	21.333	19.684	19.692	18.028	18.101	16.973	19.614	18.827	21.046	29.62	27.754	27.4	60.989	62.903	59.264
TRINITY_DN28036_c6	0.39	0.608	0.316	0.336	0.657	0.657	0.759	0.643	0.569	0.84	0.791	0.713	1.938	1.666	1.569
TRINITY_DN45828_c0	0.327	0.496	0.224	0.112	0.463	0.356	0.316	0.37	0.479	0.402	0.718	0.19	1.772	2.317	1.421
TRINITY_DN17518_c0	7.097	7.695	8.602	6.334	4.676	6.166	7.297	8.016	7.338	11.017	11.613	10.743	20.382	19.968	19.702
TRINITY_DN65078_c0	0.2	0.516	0.255	0.571	0.776	0.634	0.424	0.896	1.098	0.621	0.437	0.28	0.078	0.039	0.118
TRINITY_DN26429_c3	8.763	7.503	7.135	12.869	12.358	12.889	6.992	6.399	6.519	2.656	3.628	4.153	3.035	2.584	2.162
TRINITY_DN26308_c3	230.447	189.083	224.343	303.36	312.983	295.916	356.411	466.896	451.267	188.59	180.693	164.713	182.869	179.547	160.538
TRINITY_DN28781_c0	0.791	0.932	1.07	0.783	0.733	1.002	1.331	1.851	1.378	0.21	0.427	0.596	1.508	1.657	2.014
TRINITY_DN25207_c6	1.181	2.744	2.11	5.293	5.269	5.098	6.637	8.074	6.43	7.412	8.73	7.349	13.02	12.504	10.157
TRINITY_DN27323_c2	1.287	1.752	1.682	4.555	2.252	3.595	4.112	4.266	3.215	3.304	4.701	3.792	3.436	2.702	2.112
TRINITY_DN21935_c9	0	0	0.183	0.168	0.474	0.378	2.367	2.484	2.546	0	0	0.226	0	0	0
TRINITY_DN26342_c7	4.524	7.098	5.82	3.424	3.922	4.875	4.793	5.474	5.95	5.805	5.793	5.67	8.478	8.056	8.045
TRINITY_DN18020_c0	0.411	0.476	0.52	0.313	0.657	0.501	0.838	0.282	0.529	0.73	0.691	0.903	2.026	1.351	1.826
TRINITY_DN20656_c1	150.724	164.873	141.745	240.344	223.89	242.481	178.186	150.71	154.299	82.917	83.981	88.762	66.413	59.422	61.663
TRINITY_DN23517_c0	1.371	1.802	1.682	0.638	0.668	0.824	0.473	0.526	0.499	0.63	0.3	0.569	2.614	2.909	2.458
TRINITY_DN26655_c1	0.443	0.962	0.632	0.996	1.034	0.557	0.582	0.516	0.479	0.219	0.182	0.072	0.078	0	0
TRINITY_DN11692_c0	294.341	223.53	290.013	249.879	232.434	226.898	241.96	251.271	295.68	88.969	81.844	76.267	7.058	18.302	15.181
TRINITY_DN20141_c2	9.153	7.219	8.042	17.379	20.945	17.263	4.783	6.759	6.4	1.15	0.946	1.029	0.157	0	0.059
TRINITY_DN67494_c0	0.116	0	0	0	0	0	0	0	0	0	0	0	2.447	1.992	2.122
TRINITY_DN27896_c1	12.064	12.475	6.9	5.293	6.615	7.479	10.453	21.846	9.295	8.836	9.176	9.94	0.666	3.106	7.107
TRINITY_DN28891_c2	11.125	12.151	11.048	7.99	8.393	8.581	15.226	13.811	14.856	18.383	19.733	18.318	20.118	17.888	20.59
TRINITY_DN24368_c0	15.618	12.809	18.224	21.71	15.062	16.829	22.76	23.716	19.918	16.613	19.542	17.297	34.42	44.088	36.038
TRINITY_DN28340_c2	2.004	2.4	3.18	2.529	3.706	2.282	5.177	8.025	3.994	5.906	5.893	4.135	3.407	2.672	2.645
TRINITY_DN25328_c1	0.306	0.192	0.326	1.018	1.67	2.159	0.907	0.623	0.988	0.192	0.2	0.181	0.108	0	0.079
TRINITY_DN20675_c4	73.501	70.615	71.244	50.761	52.848	50.275	40.294	46.857	45.237	35.516	34.729	36.798	4.67	4.299	4.837
TRINITY_DN16791_c0	5.494	6.541	5.534	4.566	4.816	4.942	3.442	3.272	4.093	2.839	2.874	2.726	1.684	1.302	1.787
TRINITY_DN27660_c2	0	0	0	0	0	0	0.118	0.136	0.05	0.137	0.091	0.199	0.333	0.256	0.237
TRINITY_DN24578_c2	0.675	0.699	0.601	1.175	0.927	1.224	1.588	2.24	2.007	1.579	1.773	1.733	0.959	0.72	0.859
TRINITY_DN26641_c3	88.391	99.807	94.493	96.733	105.998	98.446	62.571	70.583	69.956	24.937	22.58	25.007	7.518	5.995	7.808
TRINITY_DN19899_c4	1.044	0.891	0.754	1.018	1.121	1.391	2.327	1.315	2.286	0.146	0	0.144	0	0	0.059
TRINITY_DN28250_c1	42.36	47.094	45.804	40.913	45.166	41.104	34.949	37.118	37.379	38.875	35.284	37.502	90.887	89.724	93.664
TRINITY_DN22916_c2	10.703	9.903	10.294	22.348	22.992	21.181	37.306	38.053	37.06	27.849	26.39	26.858	15.282	14.752	16.504
TRINITY_DN22021_c2	2.215	3.098	2.334	0.246	0.345	0.356	10.463	12.067	12.899	22.765	25.008	23.888	1.576	1.568	2.201
TRINITY_DN27501_c3	31.235	23.319	27.754	1.69	0.679	0.378	2.761	3.574	3.105	49.747	41.086	50.385	567.424	588.055	559.812
TRINITY_DN19352_c2	1.582	4.961	5.443	9.881	2.834	10.785	5.266	3.048	6.829	3.596	7.002	5.453	0	2.692	0.809
TRINITY_DN18489_c0	0.295	0.537	0.387	0.213	0.442	0.245	2.347	2.445	2.196	5.011	5.247	5.001	5.981	5.128	4.847
TRINITY_DN19802_c1	22.103	25.8	23.504	36.717	36.654	38.332	26.291	26.823	29.732	6.599	6.347	6.527	0.069	0.128	0.158
TRINITY_DN28485_c1	0.685	1.397	0.856	1.186	1.627	2.693	1.667	1.149	1.358	1.698	1.928	1.661	10.436	10.522	9.723
TRINITY_DN21445_c6	0.348	0.506	0.245	0.604	0.334	0.334	0.375	0.37	0.29	0.146	0.464	0.244	3.221	4.043	4.235
TRINITY_DN23145_c3	37.699	37.96	39.658	44.181	48.721	41.871	63.517	74.829	74.409	68.605	70.895	69	37.005	31.92	33.719
TRINITY_DN23436_c6	6.538	6.814	6.044	5.819	6.562	6.177	8.579	9.993	10.124	16.257	17.878	18.372	9.398	10.176	10.611
TRINITY_DN20792_c4	1.171	2.785	4.281	14.839	2.026	3.372	3.659	3.526	5.142	3.596	3.628	3.494	6.804	7.149	5.37
TRINITY_DN23421_c3	0.622	0.658	0.398	0.638	0.442	0.568	1.203	0.916	0.659	1.324	0.837	0.975	2.477	2.948	3.099
TRINITY_DN24941_c4	0.211	0.142	0.183	0.269	0.334	0.2	0.513	0.711	0.968	0.292	0.309	0.37	1.116	1.095	1.086
TRINITY_DN27475_c1	0.622	0.678	0.326	0.604	0.84	0.79	1.509	2.172	1.647	1.342	2.064	1.192	2.203	2.662	2.093
TRINITY_DN16578_c0	1.002	1.195	0.581	0.571	0.937	0.545	0.749	0.799	0.689	0.502	0.418	0.361	1.605	1.854	1.55
TRINITY_DN28263_c0	4.218	5.468	5.147	8.36	8.889	7.568	11.035	9.886	8.776	12.313	12.64	12.44	10.201	9.871	8.785
TRINITY_DN28603_c3	35.875	36.766	37.161	36.448	35.049	33.602	20.581	20.862	22.583	12.797	13.441	12.513	12.354	12.168	13.197
TRINITY_DN4572_c0	18.887	16.95	17.042	1.265	1.401	1.402	0.375	0.341	0.369	13.317	13.541	12.323	1.566	1.44	1.323
TRINITY_DN17448_c0	0.685	0.861	0.938	0.66	0.84	0.79	0.404	0.516	0.319	0	0.136	0.027	0	0	0
TRINITY_DN18591_c1	1.202	1.296	1.019	0.213	0.119	0.479	1.381	0.75	0.699	1.616	1.955	2.284	1.889	1.805	1.846
TRINITY_DN11740_c0	0.169	0.111	0.122	0.112	0.215	0.089	0.385	0.38	0.449	0.183	0.127	0.099	0.147	0.108	0.109
TRINITY_DN1162_c0	58.938	49.281	48.403	52.653	45.694	58.522	30.196	26.014	30.76	17.717	18.451	19.807	9.731	11.646	12.013
TRINITY_DN19709_c3	0.38	0.476	0.245	0.504	0.506	0.456	0.68	0.448	0.649	0.219	0.346	0.325	0.245	0.138	0.148
TRINITY_DN19711_c1	0.432	0.375	1.345	0.783	0.485	1.013	0.335	0.205	0.579	0.748	0.518	0.984	0.607	0.483	0.405
TRINITY_DN22333_c0	12.085	23.542	22.311	21.307	7.1	31.086	9.25	32.764	27.156	21.085	14.959	32.365	20.235	27.472	20.334
TRINITY_DN15158_c0	3.881	3.514	3.343	6.121	5.904	6.522	2.485	2.045	2.007	0.493	0.6	0.497	0	0.059	0
TRINITY_DN24760_c0	0.538	0.324	0.561	0.358	0.194	0.601	0.355	0.614	0.689	0.164	0.527	0.153	2.35	3.175	2.892
TRINITY_DN22420_c4	8.763	10.014	9.876	8.449	10.548	8.915	15.611	15.457	15.345	23.477	23.407	24.98	12.1	12.75	12.496
TRINITY_DN19963_c5	1.561	1.478	1.906	2.63	1.767	2.649	2.82	3.029	2.586	2.766	2.128	2.257	1.077	1.213	1.323
TRINITY_DN25750_c0	0.875	0.233	1.213	0.078	0	0.089	1.686	1.539	2.057	0.685	0.309	0.551	0	0	0.227
TRINITY_DN27974_c0	0.19	0.203	0.224	0.09	0.097	0.1	0.355	0.38	0.369	0.566	0.709	0.433	0.157	0.355	0.217
TRINITY_DN24328_c0	5.684	7.108	6.309	4.745	3.857	3.929	10.976	11.308	11.122	25.412	24.644	24.104	29.036	27.078	27.5
TRINITY_DN25556_c3	1.16	1.337	1.6	1.141	0.98	0.568	1.026	1.334	1.118	1.999	2.228	3.747	2.506	1.785	2.339
TRINITY_DN26334_c1	0.211	0.324	0.377	0.09	0.151	0.111	0.207	0.185	0.26	0.265	0.555	0.352	0.098	0.108	0.128
TRINITY_DN17125_c0	13.424	12.11	10.651	2.831	2.726	3.417	11.242	12.389	11.571	24.289	22.007	22.362	8.262	7.051	8.114
TRINITY_DN17905_c0	0.907	1.154	1.315	0.593	0.733	0.479	3.294	3.253	3.514	3.377	3.31	3.051	0.538	0.651	0.602
TRINITY_DN16916_c0	0.158	0.091	0.112	0.045	0.388	0.056	0.099	0.312	0.23	0.283	0.091	0.226	1.214	1.479	1.935
TRINITY_DN28329_c1	10.809	12.404	11.273	10.967	11.173	11.776	9.082	8.259	8.566	5.623	6.484	6.256	3.456	3.086	2.971
TRINITY_DN25333_c1	3.638	3.615	4.811	2.775	3.502	2.36	10.157	11.317	11.342	12.405	11.94	13.199	3.045	3.254	3.524
TRINITY_DN25834_c0	6.738	7.392	6.89	7.587	8.792	7.713	8.737	9.35	9.405	9.794	9.148	9.109	14.675	14.653	15.073
TRINITY_DN14968_c0	13.53	10.753	11.334	17.032	12.121	15.949	11.666	10.441	10.263	10.68	11.249	12.522	0.352	0.414	0.128
TRINITY_DN18155_c0	14.067	14.105	13.128	12.399	11.184	11.92	9.27	8.844	8.656	7.293	7.257	7.06	9.124	9.417	10.216
TRINITY_DN19011_c1	30.602	29.141	30.078	39.425	34.661	39.022	19.831	21.252	19.878	9.438	8.466	8.378	5.335	5.828	4.264
TRINITY_DN19791_c2	1.065	0.79	1.223	0.492	0.42	0.579	1.676	1.412	1.637	2.601	2.001	2.275	0.401	1.213	0.79
TRINITY_DN26974_c3	32.458	33.941	31.464	48.031	50.531	48.472	54.622	57.152	57.566	69.892	72.068	73.92	25.913	27.926	24.391
TRINITY_DN24988_c4	3.016	3.048	4.097	5.36	5.872	5.509	8.895	6.564	8.766	5.285	5.365	5.561	1.331	0.927	1.017
TRINITY_DN18137_c0	6.823	6.096	6.217	8.527	7.111	6.979	5.739	5.522	5.88	0.52	0.618	0.776	0.206	0.108	0.089
TRINITY_DN23897_c0	0.264	0.233	0.265	0.358	0.399	0.401	0.572	0.701	0.629	0.52	0.4	0.37	0.186	0.158	0.306
TRINITY_DN18552_c2	9.681	9.204	8.521	11.985	11.453	11.787	12.445	11.795	12.53	19.917	17.569	15.022	30.72	33.981	35.535
TRINITY_DN18536_c0	0.063	0.435	0.092	0.145	0.205	0.056	1.016	1.023	1.138	0.091	0.146	0.289	0.313	0.227	0.099
TRINITY_DN27633_c4	20.142	21.689	19.63	20.513	24.609	36.106	33.539	26.092	30.031	36	20.47	14.038	2.859	2.83	3.198
TRINITY_DN26356_c6	7.308	14.965	11.028	16.988	13.737	15.738	22.849	25.381	26.347	35.589	19.515	16.151	10.269	12.918	8.795
TRINITY_DN24303_c0	0.116	0.192	0.143	0.045	0.054	0.078	0.069	0.039	0.01	0.164	0.146	0.217	0.499	0.414	0.612
TRINITY_DN16860_c0	7.245	4.445	15.268	5.013	8.081	13.968	151.432	139.86	163.724	34.403	24.717	29.792	11.982	11.488	9.042
TRINITY_DN20068_c0	0.78	0.638	0.724	0.47	0.474	0.523	0.523	0.467	0.429	1.57	1.892	2.266	4.131	3.905	4.323
TRINITY_DN27864_c1	6.021	7.928	7.838	0.694	0.593	0.568	12.07	12.447	13.089	51.015	51.725	48.019	30.005	31.989	30.244
TRINITY_DN28103_c3	58.548	60.419	59.87	73.647	79.741	74.26	35.136	37.01	39.146	18.511	21.87	20.972	18.287	18.065	19.949
TRINITY_DN27937_c0	2210.16	1761.95	1840.37	1386.7	1129.63	1352.72	1392.31	1227.16	1223.95	926.391	890.533	914.523	1550.3	1725.13	1608.08
TRINITY_DN22636_c4	4.324	4.86	4.495	4.611	4.45	3.94	27.296	30.271	27.565	23.468	23.744	24.33	55.889	54.61	55.74
TRINITY_DN26398_c2	0.917	1.256	0.928	1.007	0.883	0.69	1.252	1.14	1.248	2.109	2.273	2.113	2.81	2.85	2.813
TRINITY_DN15601_c0	1.381	1.62	2.059	0.772	0.862	0.968	1.381	1.607	1.707	2.437	2.201	2.23	1.145	0.611	0.73
TRINITY_DN2436_c0	0	0.101	0	0	0	0.056	0.049	0.049	0	0.1	0.246	0.045	2.32	2.495	2.478
TRINITY_DN15632_c0	3.533	3.028	3.71	12.735	11.722	12.822	5.256	5.376	5.331	2.948	2.428	2.753	0.744	0.818	0.602
TRINITY_DN19622_c0	29.094	28.969	25.297	35.161	36.805	37.965	19.289	22.421	22.493	7.549	5.356	6.31	0.225	0.325	0.513
TRINITY_DN16973_c0	0.411	0.577	0.408	0.179	0.075	0.078	0.128	0.136	0.25	0.064	0.082	0.036	3.094	2.81	2.793
TRINITY_DN20214_c2	13.403	6.085	4.566	2.462	2.931	3.25	9.654	6.311	5.561	5.358	7.557	6.482	24.836	24.948	22.288
TRINITY_DN18839_c1	6.116	5.913	6.472	5.069	4.644	4.808	5.749	5.6	6.28	7.923	8.157	7.565	11.248	10.186	11.46
TRINITY_DN26694_c3	2.014	2.4	1.702	2.652	2.467	2.749	4.714	4.285	4.243	4.655	4.511	4.911	2.996	3.412	2.961
TRINITY_DN21679_c1	48.561	50.84	47.292	35.878	40.037	35.527	70.539	78.55	78.942	106.065	102.696	98.016	28.811	27.472	28.882
TRINITY_DN27558_c2	5.621	6.268	6.961	7.431	8.695	8.37	6.923	5.191	5.811	2.017	2.237	2.031	1.557	1.39	0.948
TRINITY_DN20101_c0	0.337	0.203	0.469	0.783	0.485	0.49	1.538	1.354	2.077	1.661	1.064	1.769	1.038	0.878	0.691
TRINITY_DN24044_c0	7.224	4.799	5.677	10.24	11.604	11.664	7.692	6.759	4.423	6.691	7.784	12.693	0	0	0
TRINITY_DN24258_c3	4.872	3.979	6.686	0.246	1.433	11.264	3.146	3.604	7.777	7.448	4.065	3.34	2.183	8.53	10.374
TRINITY_DN24791_c0	2.077	2.106	2.049	1.164	1.164	1.08	1.065	0.877	0.519	0.018	0.109	0.018	0.039	0.059	0.01
TRINITY_DN28183_c6	21.175	20.15	20.721	29.779	26.623	29.372	18.855	20.697	19.359	13.062	14.605	14.688	11.503	11.251	11.253
TRINITY_DN16509_c0	19.129	18.52	17.898	33.337	31.418	33.491	18.825	21.174	21.934	7.019	6.238	7.078	1.508	1.795	2.132
TRINITY_DN26031_c3	32.364	27.592	30.659	56.211	52.008	59.602	45.323	41.052	40.354	19.068	21.225	20.918	5.13	5.069	6.455
TRINITY_DN27606_c1	18.855	10.753	15.92	16.92	11.378	16.239	10.65	10.869	11.102	4.646	4.065	4.884	4.699	4.004	4.521
TRINITY_DN28651_c7	4.408	3.959	4.016	6.379	5.107	9.071	6.992	6.019	7.628	3.706	5.438	7.773	5.081	2.672	4.462
TRINITY_DN21225_c1	10.05	9.781	10.182	20.087	21.484	22.383	18.076	20.112	18.35	11.109	12.422	11.736	7.89	6.469	6.584
TRINITY_DN25871_c2	1.339	1.013	1.009	0.94	0.722	0.701	0.72	0.653	0.719	1.397	1.773	1.742	1.204	1.489	1.678
TRINITY_DN28188_c2	1.002	0.415	0.968	1.298	1.358	1.08	1.331	1.675	1.418	1.451	1.801	1.255	0.685	0.966	0.553
TRINITY_DN23074_c2	50.607	48.947	50.37	42.2	44.11	40.58	42.276	41.354	41.323	43.877	46.478	45.103	109.653	102.682	104.275
TRINITY_DN25759_c0	3.944	4.901	4.464	4.734	4.407	4.474	5.917	5.357	5.012	4.217	5.847	5.498	1.977	1.302	1.599
TRINITY_DN20096_c0	0.591	0.547	0.673	1.701	0.528	3.239	1.144	1.11	1.338	2.492	2.319	2.636	1.419	1.706	1.747
TRINITY_DN16318_c0	1.497	1.276	1.101	1.052	1.034	0.957	1.104	1.208	0.779	0.958	0.418	0.614	1.331	0.602	1.421
TRINITY_DN17883_c1	1.592	1.63	1.488	0.537	0.873	0.634	1.154	1.286	1.498	1.899	1.773	1.788	2.232	1.696	1.895
TRINITY_DN17594_c0	1.613	1.337	1.508	2.16	1.832	1.881	2.031	2.328	2.027	3.45	2.719	2.708	4.112	4.822	4.343
TRINITY_DN16506_c0	194.466	189.205	187.213	414.26	402.646	406.906	185.365	192.435	191.319	57.551	59.7	60.071	0.568	0.463	0.73
TRINITY_DN28404_c1	17.358	17.092	16.155	18.219	15.989	15.17	17.859	14.687	15.874	27.657	26.281	27.246	62.213	59.954	59.363
TRINITY_DN27667_c4	10.725	10.834	9.55	5.047	4.762	4.741	7.791	7.938	7.867	12.98	14.45	13.984	12.129	13.953	12.644
TRINITY_DN11058_c0	0	0	0	0	0	0	1.755	0.964	1.188	0	0	0	0	0	0
TRINITY_DN26373_c2	0.316	0.233	0.051	0.045	0.162	0.134	0.296	0.692	0.449	0.274	0.909	0.397	0.666	1.104	1.599
TRINITY_DN18616_c7	0.401	0.294	0.469	0.134	0.194	0.334	0.178	0.429	0.399	0.493	0.573	0.587	9.339	10.127	8.903
TRINITY_DN13464_c1	0	0	0	0.515	0.097	0.289	0	0	0.06	0	0	0	1.439	1.44	1.954
TRINITY_DN28722_c0	0.432	0.415	0.347	0.727	0.646	0.946	0.621	0.614	0.489	0.493	0.518	0.469	0.108	0.138	0.148
TRINITY_DN24579_c6	2.172	1.6	2.13	2.104	2.457	1.313	2.1	2.065	1.847	2.51	1.955	1.336	4.484	3.708	4.679
TRINITY_DN14090_c0	0.137	0.091	0.163	0.145	0.119	0.134	0.178	0.214	0.25	0.329	0.437	0.19	0.372	0.345	0.227
TRINITY_DN26831_c1	0.464	0.435	0.163	0.548	0.787	0.39	0.552	1.12	1.048	0.803	0.336	0.542	1.762	1.499	1.915
TRINITY_DN26266_c1	17.463	16.768	15.146	10.396	12.272	10.941	11.952	12.642	13.219	8.069	7.657	7.99	11.963	12.543	12.911
TRINITY_DN9514_c0	0.527	1.033	0.612	0.515	0.517	0.968	0.868	1.013	1.238	0.776	0.782	0.605	0.489	0.611	0.207
TRINITY_DN27325_c0	0.148	0.365	0.316	0.257	0.356	0.356	0.404	0.526	0.509	0.612	0.582	0.876	1.723	1.479	2.093
TRINITY_DN23498_c1	1.213	2.633	1.733	3.603	4.051	4.485	1.943	2.182	1.338	0.31	0.209	0.578	0.117	0	0
TRINITY_DN20085_c0	3.543	3.605	4.199	3.335	4.137	4.118	4.674	4.149	4.313	5.504	4.774	5.39	2.565	2.288	2.675
TRINITY_DN24944_c4	0.042	0.132	0.031	0.448	0.237	0.122	1.292	1.062	1.038	0.228	0.227	0.361	0.029	0.049	0.039
TRINITY_DN27181_c3	39.956	38.912	35.928	31.636	31.989	31.376	25.955	25.099	23.102	24.809	25.963	28.23	50.925	49.975	51.822
TRINITY_DN28518_c1	15.829	17.679	16.501	13.72	15.784	10.785	30.462	27.592	28.314	49.391	52.989	57.724	10.583	11.774	9.881
TRINITY_DN27949_c0	0.728	0.942	1.142	1.623	1.304	2.304	1.824	0.984	1.318	0.338	0.627	0.433	0.049	0.049	0.069
TRINITY_DN29758_c0	0.032	0.03	0.031	0	0.032	0.033	0.099	0.088	0.02	0	0.118	0.027	0.715	0.414	0.484
TRINITY_DN25332_c0	91.28	87.008	87.899	172.774	155.171	162.889	117.992	101.662	107.945	113.331	121.784	119.394	55.017	50.577	54.566
TRINITY_DN15602_c0	2.499	3.676	3.414	4.241	4.364	2.961	3.678	2.932	3.215	2.766	1.51	1.499	0.636	0.611	1.441
TRINITY_DN21367_c2	9.09	27.025	18.428	18.957	15.741	20.947	34.14	34.02	35.173	45.265	28.891	58.311	3.691	3.737	5.962
TRINITY_DN28332_c5	16.166	9.528	14.116	9.4	9.395	8.114	7.623	5.113	15.984	2.428	0.673	2.979	4.219	4.132	7.739
TRINITY_DN18669_c7	0.464	0.921	0.245	0.369	0.657	0.579	0.296	0.467	1.168	1.972	0.928	1.21	0	0.444	0.237
TRINITY_DN28851_c2	6.306	4.658	5.698	9.579	16.819	7.346	12.623	15.71	10.094	11.574	14.777	21.513	6.725	23.824	11.618
TRINITY_DN18378_c0	1.097	0.759	0.724	0.291	0.549	0.646	0.286	0.078	0.23	0.356	0.273	0.596	2.712	3.155	2.961
TRINITY_DN19668_c3	2.499	1.671	0.866	3.413	1.562	3.873	4.102	2.649	4.053	2.145	3.037	1.453	2.31	1.035	1.066
TRINITY_DN20886_c1	47.496	42.507	39.281	34.367	35.049	37.019	27.257	19.021	24.62	19.004	17.487	20.123	58.924	65.348	64.348
TRINITY_DN19535_c3	0.591	0.476	0.469	0.145	0.237	0.879	1.292	1.217	0.799	1.835	1.519	1.49	0.529	0.503	0.681
TRINITY_DN21682_c1	0.443	0.203	0.408	0.269	0.065	0.178	0.207	0.195	0.1	0.557	0.5	0.478	1.243	1.893	1.698
TRINITY_DN27914_c1	35.696	31.875	32.218	44.271	37.268	41.359	37.897	31.8	36.65	31.171	30.564	32.202	19.217	19.554	21.469
TRINITY_DN25022_c8	29.78	26.964	29.15	97.763	108.993	93.994	91.405	97.62	99.718	61.503	52.244	57.851	30.132	25.905	27.618
TRINITY_DN26358_c1	5.178	6.511	7.512	2.686	2.844	2.727	13.057	13.889	14.007	15.043	15.032	15.69	15.262	15.067	15.635
TRINITY_DN25739_c7	0.738	0.78	1.029	1.13	0.474	1.113	1.913	1.87	1.747	1.506	1.164	1.625	0.587	0.355	0.464
TRINITY_DN26799_c3	0.517	0.273	0.275	0.19	0.162	0.601	0.562	0.555	0.809	0.584	0.5	0.758	2.751	2.15	2.28
TRINITY_DN20231_c0	0.348	0.739	1.233	0.582	2.263	0.501	0.394	0.721	0.669	0.137	0.082	0.208	0	0	0
TRINITY_DN18740_c0	1.867	1.964	1.896	0.985	1.024	1.291	0.345	0.185	0.26	0.201	0.091	0.208	0.264	0.227	0.385
TRINITY_DN23779_c0	0.19	0.132	0.051	0	0.054	0.056	0	0.039	0	0.046	0.091	0.208	1.038	1.016	1.224
TRINITY_DN24744_c1	1.181	2.288	4.78	0	0	0.612	1.538	0.409	0	1.497	1.701	2.365	10.622	11.794	12.338
TRINITY_DN21172_c4	1.308	1.438	1.427	0.604	0.399	0.735	1.252	1.169	1.488	2.766	3.647	2.961	7.176	7.08	6.041
TRINITY_DN25859_c6	25.509	6.956	12.659	21.699	8.469	8.058	8.934	5.357	4.642	4.354	4.474	4.333	2.35	2.199	4.945
TRINITY_DN27334_c3	18.929	16.079	16.175	19.293	19.825	18.031	12.899	11.746	11.811	5.34	5.92	5.209	2.624	2.465	3.06
TRINITY_DN19761_c4	1.255	1.61	1.621	1.231	1.692	1.681	1.607	1.675	1.707	1.88	2.019	2.438	1.145	1.035	0.928
TRINITY_DN18917_c1	5.083	4.901	6.024	1.858	1.821	2.126	7.219	7.675	7.947	7.01	7.366	7.177	12.345	11.508	12.516
TRINITY_DN19781_c2	16.071	18.601	18.153	13.574	15.526	13.011	7.958	8.785	9.165	8.169	8.912	8.992	7.93	8.638	8.193
TRINITY_DN26934_c0	12.844	16.95	15.91	18.677	20.191	18.431	24.042	26.073	26.038	20.866	20.179	20.484	11.131	10.551	10.71
TRINITY_DN28293_c1	0.928	1.671	1.743	1.902	2.133	2.86	2.357	1.802	1.518	1.707	1.791	1.408	3.495	3.935	2.162
TRINITY_DN15970_c0	5.758	6.45	7.175	0.38	0.302	0.301	1.588	1.519	1.747	16.959	15.714	17.09	50.299	57.45	56.52
TRINITY_DN22075_c5	0.169	0.516	0.173	0.269	0.474	0.479	0.108	0.146	0.25	0.301	0.718	0.244	4.797	5.029	5.557
TRINITY_DN25207_c4	18.127	18.57	17.867	31.883	35.404	35.149	19.861	21.193	22.883	13.664	11.867	12.621	6.843	6.035	6.169
TRINITY_DN28018_c2	2.13	0.84	1.468	1.466	1.271	2.282	1.174	2.299	0.689	0.548	0.955	0.713	6.05	4.822	5.636
TRINITY_DN25152_c0	42.867	52.197	47.201	55.372	60.153	53.77	46.23	52.428	51.556	28.88	29.346	28.302	11.121	10.798	10.552
TRINITY_DN27135_c0	22.187	18.175	20.13	30.114	32.603	37.653	32.089	27.505	30.291	14.267	13.095	12.585	11.287	11.291	10.71
TRINITY_DN26047_c3	8.13	5.134	5.433	6.479	8.296	5.821	8.55	9.535	8.826	14.194	14.295	16.033	10.955	10.413	9.565
TRINITY_DN28837_c2	7.804	4.384	4.199	2.798	3.189	3.428	5.138	5.006	5.421	5.595	5.647	10.283	3.368	3.787	3.425
TRINITY_DN28053_c0	1.076	0.982	0.499	0.123	0.259	0	3.027	1.743	2.356	6.189	7.039	7.078	2.066	1.982	1.56
TRINITY_DN20426_c2	10.313	10.379	9.734	14.514	11.41	13.256	22.957	21.232	20.996	24.189	23.171	21.82	20.421	19.347	18.31
TRINITY_DN26595_c0	15.997	18.712	19.233	14.033	12.293	24.086	12.79	13.431	15.125	7.622	9.412	11.61	19.892	12.78	16.445
TRINITY_DN26379_c4	0.633	0.678	0.499	0.694	0.517	0.59	0.828	0.984	0.919	0.73	0.737	0.704	0.303	0.276	0.326
TRINITY_DN21790_c0	65.592	71.871	64.487	47.393	55.132	41.838	19.644	22.372	23.332	22.482	21.816	23.084	29.623	26.23	27.688
TRINITY_DN10705_c0	0.084	0	0	0	0	0	0.039	0.107	0.13	0.183	0.073	0.144	0.822	0.73	0.869
TRINITY_DN20575_c3	1.961	2.035	2.405	3.838	4.762	2.693	4.359	3.516	2.885	2.729	2.41	3.088	1.351	1.952	1.352
TRINITY_DN27197_c4	10.999	11.432	11.558	7.017	7.036	7.012	5.118	5.347	5.87	4.016	3.756	3.358	2.095	1.923	2.211
TRINITY_DN22749_c2	0.2	0.223	0.622	0.101	0.086	0.111	0.158	0.058	0.13	0.301	0.318	0.208	3.172	1.844	1.885
TRINITY_DN28637_c3	1.561	3.281	2.242	2.865	1.939	2.938	4.664	2.406	2.596	1.844	2.301	1.074	1.185	1.39	1.767
TRINITY_DN25419_c4	0.801	1.205	1.233	0.19	0.129	0	0	0	0.08	0.447	0.336	0.244	0.039	0.079	0.059
TRINITY_DN28822_c12	8.89	10.439	8.704	14.19	13.899	13.846	7.228	6.516	6.479	3.021	2.619	2.835	1.537	1.499	1.49
TRINITY_DN18247_c1	0.306	0.456	0.387	0.179	0.463	0.134	0.414	0.263	0.309	0.392	0.282	0.271	0.695	1.006	0.898
TRINITY_DN21054_c3	0.939	1.144	1.386	1.768	1.465	1.414	2.337	1.812	2.107	1.086	1.519	1.607	0.441	0.493	0.296
TRINITY_DN27001_c4	13.435	21.588	8.633	4.778	10.462	10.306	14.694	13.012	23.292	8.525	6.702	19.672	23.27	19.515	26.691
TRINITY_DN17232_c0	0.601	0.506	0.775	0.638	1.153	1.258	3.501	3.214	3.424	10.734	11.913	11.971	21.087	19.633	19.09
TRINITY_DN24068_c1	2.088	1.762	1.101	0	1.142	1.313	0	2.542	0	5.23	2.519	1.797	14.107	10.768	15.981
TRINITY_DN15025_c0	10.029	10.277	10.243	8.729	8.964	8.203	12.228	14.872	13.578	14.194	13.977	14.661	25.101	24.78	26.217
TRINITY_DN17679_c0	1.086	1.083	0.887	0.683	0.819	1.191	1.085	1.013	1.168	1.278	1.51	1.264	3.612	4.161	3.741
TRINITY_DN22142_c2	842.19	844.911	856.207	1207.73	1255.14	1220.27	496.227	530.719	536.199	171.238	173.381	174.102	62.693	58.15	60.34
TRINITY_DN23747_c5	21.28	22.661	23.239	25.134	25.201	25.889	13.845	14.502	14.217	13.783	12.386	12.17	16.045	15.422	15.31
TRINITY_DN28190_c5	0.485	1.326	0.846	0.325	0.528	0.735	1.124	0.419	0.739	0.456	0.318	0.569	1.488	3.057	2.774
TRINITY_DN18868_c4	6.074	6.187	7.043	9.68	9.826	10.329	18.253	15.846	16.194	16.101	17.014	19.347	3.926	3.008	3.435
TRINITY_DN23344_c4	23.242	22.063	22.27	25.761	24.242	25.944	34.219	34.897	37.269	63.676	63.938	61.976	14.968	15.127	14.895
TRINITY_DN25777_c3	6.369	10.571	8.878	12.679	15.849	13.39	5.631	4.451	5.671	0.52	0.464	0.713	0.029	0.03	0.089
TRINITY_DN25067_c4	6.496	6.764	5.636	7.475	7.908	7.535	7.495	8.736	8.506	11.182	10.312	10.599	3.818	4.24	3.869
TRINITY_DN18809_c0	0.696	1.205	1.05	0.716	0.668	0.523	1.144	1.081	0.789	1.616	1.664	1.526	2.418	2.751	2.784
TRINITY_DN28152_c0	4.693	4.536	4.373	4.432	4.127	4.252	5.424	5.659	5.082	5.86	7.493	7.358	2.927	2.416	2.231
TRINITY_DN18221_c2	8.014	7.392	6.472	7.162	5.883	6.767	4.319	4.87	4.543	3.779	2.783	2.889	5.766	5.611	5.834
TRINITY_DN24986_c1	92.799	98.703	91.894	81.189	80.646	77.421	72.521	75.852	77.075	97.376	98.358	90.008	171.602	154.432	163.845
TRINITY_DN21177_c5	0.749	0.567	0.785	1.611	2.284	0.69	1.834	2.036	1.677	1.041	1.073	0.542	0.764	0.858	1.155
TRINITY_DN26475_c1	1.329	0.79	1.508	0.75	0.776	1.28	1.992	1.247	0.988	1.095	1.882	1.372	5.042	3.165	4.096
TRINITY_DN21049_c1	70.812	53.979	59.309	42.838	30.34	40.302	39.85	52.087	46.115	62.772	55.245	61.615	78.943	92.485	71.998
TRINITY_DN34095_c0	0	0.051	0	0.045	0	0	0.049	0	0.03	0.091	0	0.045	0.813	0.799	0.721
TRINITY_DN15226_c0	0.095	0.223	0.153	0.213	0.259	0.167	0.247	0.146	0.21	0.338	0.555	0.587	0.538	0.621	0.444
TRINITY_DN22048_c3	0.095	0.172	0.326	0.134	0.237	0.189	0.592	0.399	0.379	0.694	1.009	0.794	0.636	0.572	0.592
TRINITY_DN25213_c3	11.515	10.601	12.445	11.124	8.695	9.95	12.011	12.593	10.733	13.016	13.495	14.535	36.76	35.144	34.173
TRINITY_DN22482_c1	2.478	1.377	1.009	0.28	0	0	2.022	2.006	2.296	18.183	14.568	19.356	4.777	4.457	2.971
TRINITY_DN23672_c4	28.261	29.961	29.16	20.121	21.225	20.246	13.017	13.09	12.48	11.629	11.504	10.617	15.947	16.665	15.369
TRINITY_DN23520_c2	11.167	11.685	12.567	17.816	17.422	17.753	14.072	14.502	14.716	25.01	23.271	20.963	2.418	2.84	2.892
TRINITY_DN24441_c2	10.461	12.009	10.977	11.493	10.817	10.24	14.772	17.356	15.435	14.869	15.823	16.34	28.605	24.603	21.469
TRINITY_DN20918_c7	3.005	2.785	3.486	4.711	4.967	4.697	2.278	2.669	2.366	1.789	1.446	1.562	0.969	1.045	1.115
TRINITY_DN21248_c2	25.72	25.243	26.969	23.557	24.188	24.23	43.183	44.091	41.592	47.647	48.297	46.737	35.781	33.507	31.863
TRINITY_DN20962_c7	14.299	18.418	18.244	16.07	20.482	17.586	19.042	19.343	22.024	31.171	28.745	27.038	36.27	33.004	33.146
TRINITY_DN25864_c2	1.772	1.347	2.13	2.428	1.401	3.306	2.732	4.198	2.636	9.803	3.983	3.53	5.061	3.086	2.991
TRINITY_DN22700_c3	8.637	8.181	8.551	9.255	9.007	9.739	4.941	4.724	5.751	4.345	4.392	3.674	5.453	4.674	5.162
TRINITY_DN22469_c0	5.146	4.101	3.985	6.424	4.417	6.778	1.785	2.6	2.526	0.73	0.518	0.226	0.255	0.256	0.395
TRINITY_DN19229_c3	21.46	19.755	19.885	28.76	26.225	27.035	17.396	20.112	20.607	16.074	17.324	17.297	12.022	12.721	12.062
TRINITY_DN19777_c0	30.465	25.506	67.565	20.613	28.53	40.48	35.649	22.206	37.12	60.189	52.662	30.469	42.78	49.591	56.185
TRINITY_DN23450_c0	6.317	10.034	8.827	9.758	10.904	9.349	11.124	11.736	10.253	13.801	15.514	14.887	16.055	16.379	18.123
TRINITY_DN13251_c0	70.01	61.472	63.254	146.398	143.891	148.465	221.537	199.145	203.749	399.296	394.387	395.98	70.133	72.547	73.656
TRINITY_DN24680_c1	41.085	42.173	40.097	51.153	51.006	51.71	27.001	29.998	31.279	10.533	10.149	10.256	6.344	6.015	6.08
TRINITY_DN16525_c0	5.357	5.275	5.178	3.368	3.426	3.662	2.495	2.415	2.905	1.543	1.537	1.354	3.955	3.234	3.465
TRINITY_DN18433_c0	4.587	5.215	3.914	4.118	4.805	3.25	4.812	3.535	3.664	5.97	4.865	5.11	0.969	0.71	1.066
TRINITY_DN16127_c0	16.778	11.756	11.721	16.036	10.99	13.712	10.759	9.058	9.824	4.655	4.838	4.803	4.121	3.599	2.872
TRINITY_DN19839_c1	0.274	0.476	0.173	0.134	0.032	0.033	0.197	0.263	0.11	0.429	0.182	0.271	1.743	1.528	1.481
TRINITY_DN20140_c0	1.993	2.106	1.641	1.276	2.101	2.515	2.209	2.279	2.176	2.811	3.628	3.349	1.508	1.41	1.421
TRINITY_DN24005_c1	10.946	11.381	12.098	32.33	34.629	31.264	73.832	77.771	75.567	46.661	46.578	48.236	5.962	5.897	5.429
TRINITY_DN15397_c0	2.773	2.855	2.518	6.916	7.477	7.947	1.745	1.763	1.847	0.347	0.5	0.388	0.098	0.089	0.109
TRINITY_DN28223_c6	0.401	2.845	0.306	0.895	0.625	0.879	8.215	3.945	1.807	2.072	4.711	2.248	1.057	1.154	1.007
TRINITY_DN14976_c0	0	0.081	0	0	0	0	0	0	0	4.454	4.874	4.866	0	0	0
TRINITY_DN20519_c1	3.87	4.637	4.434	3.973	3.846	3.473	19.23	18.437	18.67	23.02	22.734	23.924	13.01	13.016	13.069
TRINITY_DN16191_c0	0.401	0.587	0.754	0.168	0.119	0.523	0.552	0.633	0.749	0.237	0.236	0.226	0.157	0.069	0.089
TRINITY_DN18641_c0	0.453	0.466	0.367	0.739	0.549	0.712	0.927	1.14	0.829	1.853	2.701	2.212	6.559	6.912	5.725
TRINITY_DN18567_c0	1.033	0.527	0.713	2.372	2.952	2.003	2.239	1.48	2.556	0.748	0.864	0.894	0	0	0
TRINITY_DN27255_c0	1.065	1.144	1.101	0.873	0.69	0.723	2.1	1.617	1.238	3.386	2.746	4.424	2.359	0.848	3.277
TRINITY_DN27108_c3	2.541	1.893	2.467	0.291	0.743	0	0.947	0.925	0.938	2.081	2.219	2.401	20.509	23.686	17.915
TRINITY_DN28506_c5	13.899	14.095	13.495	32.498	29.155	26.679	36.172	36.699	36.021	15.609	15.25	17.649	17.386	15.472	14.984
TRINITY_DN19226_c3	0.432	0.537	0.071	0.705	0.862	1.18	1.262	1.441	1.518	1.068	0.882	0.569	0.372	0.276	0.612
TRINITY_DN22636_c0	0.19	0	0.153	0	0.054	0	0.138	0.039	0.09	0.137	0.218	0.081	0.744	0.651	0.711
TRINITY_DN19643_c0	8.257	6.501	5.137	4.398	6.335	6.99	3.353	2.649	3.255	1.041	1.046	1.453	0.078	0	0.118
TRINITY_DN20552_c3	0.527	0.79	0.836	0.671	0.517	1.202	0.72	1.11	0.439	0.246	0.491	0.325	0.274	0.414	0.118
TRINITY_DN23870_c3	17.779	19.238	19.253	15.589	15.741	15.226	8.51	8.405	8.247	8.79	8.203	7.854	9.662	9.259	9.308
TRINITY_DN22484_c2	8.183	7.635	8.449	9.982	10.44	10.585	5.799	6.535	5.94	5.312	4.829	5.065	9.799	10.098	9.989
TRINITY_DN23774_c0	93.526	104.637	103.116	111.863	120.651	119.805	111.71	116.554	117.289	209.036	204.3	205.33	67.137	64.49	68.089
TRINITY_DN16805_c0	0.105	0.081	0.092	0.067	0.043	0.078	0.148	0.117	0.14	0.1	0.191	0.181	0.754	0.887	0.859
TRINITY_DN25467_c0	40.452	44.015	42.074	47.874	49.745	48.205	115.951	114.8	122.85	51.965	48.379	50.249	65.189	64.954	65.473
TRINITY_DN21530_c1	9.259	5.022	6.656	8.684	7.973	7.157	4.635	6.75	5.102	5.185	6.075	5.859	1.88	1.657	2.339
TRINITY_DN25200_c5	4.556	5.782	7.104	6.323	7.143	5.509	4.428	5.026	3.165	2.51	2.81	2.772	4.082	3.994	3.632
TRINITY_DN25830_c1	43.774	50.243	48.393	34.87	39.552	33.134	9.428	9.321	10.064	2.647	2.837	3.774	1.615	1.469	1.135
TRINITY_DN27278_c2	4.545	3.433	3.567	5.416	3.793	4.441	4.26	4.49	4.113	1.899	1.764	2.419	1.889	1.775	1.362
TRINITY_DN25067_c3	0.981	1.519	1.488	1.141	1.239	0.79	1.006	0.886	1.518	1.579	0.746	1.742	4.19	3.589	2.714
TRINITY_DN16293_c1	1.308	1.094	0.897	0.213	0.097	0.1	2.781	3.477	4.023	16.174	14.605	16.9	17.034	17.75	17.165
TRINITY_DN25727_c1	6.148	6.531	6.584	8.415	7.79	8.893	6.025	7.217	7.128	4.418	4.247	3.864	5.355	5.581	5.301
TRINITY_DN20445_c1	1.392	1.144	0.591	2.216	1.207	1.447	2.485	2.182	2.216	1.944	1.955	2.591	0.46	0.434	0.306
TRINITY_DN20062_c0	15.871	14.429	15.38	17.312	15.019	15.571	11.163	10.441	8.836	5.413	10.667	5.624	5.521	8.066	7.906
TRINITY_DN14773_c0	1.255	0.962	1.57	1.544	1.605	1.592	2.889	2.562	3.265	2.154	2.337	1.986	1.694	1.568	1.974
TRINITY_DN27458_c1	1.656	1.397	9.581	2.205	1.648	0.812	1.617	2.201	1.777	3.259	3.756	3.34	1.419	2.051	1.234
TRINITY_DN24504_c0	3.343	3.23	2.67	1.992	1.648	2.048	0.917	0.565	0.879	0.94	0.409	0.831	2.163	2.11	1.964
TRINITY_DN20577_c0	0.221	0.142	0.183	0.011	0.162	0.111	0.099	0.205	0.13	0.137	0.173	0.244	0.245	0.375	0.316
TRINITY_DN22266_c5	0.654	0.739	0.683	0.638	0.549	0.312	0.848	0.76	0.28	0.466	0.336	0.894	1.351	0.986	1.175
TRINITY_DN26871_c3	0.622	0.577	0.601	0.19	0.312	0.356	0.503	0.701	0.779	1.579	0.882	1.589	3.348	3.313	2.685
TRINITY_DN26583_c0	0.137	0.496	0.255	0.123	0.215	0.089	0.325	0.205	0.18	0.201	0.209	0.253	1.302	0.799	1.046
TRINITY_DN19028_c0	3.469	3.017	3.272	3.984	2.855	4.497	2.485	3	2.865	2.318	3.128	3.34	6.5	5.621	5.784
TRINITY_DN25187_c3	2.373	2.44	0.978	3.626	3.06	3.962	8.047	6.292	7.388	9.183	7.766	8.992	3.74	2.416	3.287
TRINITY_DN26598_c1	10.239	11.401	10.488	13.071	14.297	13.256	6.587	6.769	7.029	4.409	4.356	4.505	7.235	7.327	7.403
TRINITY_DN23946_c1	0.654	27.794	0.499	11.873	0.7	0.39	0.345	8.824	0.19	0.329	0.218	8.947	0.92	0.976	8.785
TRINITY_DN23291_c1	76.021	71.81	71.142	106.794	100.998	108.93	158.907	142.587	153.311	144.685	153.448	148.147	448.627	471.716	458.636
TRINITY_DN25512_c2	9.607	11.3	10.457	2.205	4.116	2.805	5.029	5.639	6.34	11.894	12.495	10.581	5.1	4.437	4.965
TRINITY_DN24345_c0	0.105	0.344	0.326	0.257	0.28	0.345	0.809	1.14	0.699	0.146	0.146	0.325	0.166	0.148	0.158
TRINITY_DN20298_c4	0.39	0.618	0.326	0.716	0.711	0.701	0.937	0.692	0.829	0.602	0.7	0.776	1.919	1.913	1.935
TRINITY_DN13546_c0	292.042	288.708	292.979	161.461	169.878	161.988	50.126	56.967	57.267	27.575	26.645	26.425	42.888	40.824	45.455
TRINITY_DN16179_c0	85.185	74.807	78.43	126.456	115.565	127.93	349.873	337.165	336.513	338.067	341.152	341.768	1751.7	1788.21	1747.4
TRINITY_DN26943_c2	1.424	3.473	2.385	1.007	1.228	1.625	5.315	4.509	4.622	7.868	7.53	4.676	1.292	2.209	1.263
TRINITY_DN24479_c1	3.469	1.043	1.396	0.392	1.034	0	0.947	1.149	0.369	1.625	1.901	1.842	6.618	9.161	6.534
TRINITY_DN11035_c0	0.633	0.557	0.673	0.078	0.14	0.089	0.079	0.107	0.16	0.548	0.309	0.785	0.215	0.325	0.168
TRINITY_DN28957_c15	0.443	0.527	0.357	0.649	0.399	0.523	0.947	1.071	0.988	0.849	1.1	1.128	0.206	0.404	0.434
TRINITY_DN27917_c3	0	0.901	0.296	0.571	1.067	0.312	0.276	0.117	0.539	0.785	0	0.126	1.733	4.023	2.073
TRINITY_DN12455_c1	0.327	0.446	0.438	0.291	0.42	0.345	0.256	0.516	0.319	0.301	0.218	0.415	0.088	0.168	0.069
TRINITY_DN22763_c6	3.554	2.46	3.741	10.351	9.126	9.861	5.897	5.211	5.012	2.483	2.255	1.76	0.343	0.089	0.049
TRINITY_DN24783_c6	1.719	2.025	1.896	1.656	1.864	1.848	3.333	3.224	2.855	4.336	4.738	4.379	2.947	3.816	3.435
TRINITY_DN27101_c5	5.146	9.265	0.428	0.302	0.226	7.123	5.167	0.419	5.391	7.823	0.446	0.849	5.649	0.769	4.629
TRINITY_DN27263_c1	0.38	0.304	0.245	0.09	0.151	0.156	0.138	0.127	0.15	0.347	0.173	0.37	1.116	0.582	1.303
TRINITY_DN22998_c3	82.443	82.32	84.576	95.2	93.618	98.079	50.195	51.172	52.425	33.034	31.41	35.019	97.318	97.12	96.951
TRINITY_DN23701_c7	13.667	12.95	26.826	12.455	15.375	44.153	68.655	74.177	57.367	54.511	103.069	83.77	8.928	44.976	29.681
TRINITY_DN27609_c2	26.384	23.066	25.032	31.278	22.346	27.569	22.602	20.706	17.202	13.418	18.115	13.948	12.315	9.407	8.903
TRINITY_DN27394_c0	12.675	13.74	13.036	9.602	12.477	9.127	9.536	9.35	9.535	6.216	5.093	7.674	7.019	6.133	6.554
TRINITY_DN17238_c1	11.6	10.237	10.682	22.236	16.732	27.146	27.602	22.372	18.6	12.56	10.994	9.308	6.686	7.8	6.89
TRINITY_DN19757_c7	0.949	0.618	0.785	1.567	1.487	1.336	1.361	1.578	1.438	0.301	0.737	0.533	0.206	0.138	0.513
TRINITY_DN25601_c0	446.509	454.249	450.45	953.633	994.877	960.006	574.24	667.706	684.258	387.868	370.025	403.139	62.536	60.763	60.37
TRINITY_DN21626_c1	14.806	13.801	19.141	33.595	36.428	32.411	19.131	15.515	19.379	6.043	14.941	3.828	12.815	16.931	20.413
TRINITY_DN27507_c3	1.772	0.608	1.111	0.94	0.98	0.913	1.43	1.588	1.767	1.917	1.828	3.142	2.506	2.84	4.373
TRINITY_DN27500_c1	1.213	1.428	1.111	2.898	2.694	3.295	2.179	2.133	2.156	0.612	0.673	0.578	0.773	0.759	0.809
TRINITY_DN28964_c0	2.657	1.64	2.66	2.026	1.627	2.17	1.903	2.016	2.156	2.948	2.637	3.015	4.699	5.285	4.264
TRINITY_DN28731_c1	0.179	0.122	0.234	0.045	0.291	0.245	0.217	0.429	0.25	0.411	0.7	0.623	0.372	0.128	0.168
TRINITY_DN20023_c3	25.804	25.617	26.031	21.8	21.743	21.247	31.813	34.819	35.333	66.085	64.075	63.574	74.734	72.152	73.192
TRINITY_DN22424_c4	1.424	0.8	1.111	3.615	2.683	3.996	2.278	2.581	1.957	1.826	1.391	2.167	1.263	2.288	2.33
TRINITY_DN23690_c3	4.703	4.577	4.576	5.696	5.667	5.187	1.026	1.364	1.547	0.484	0.291	0.163	0.215	0.079	0.207
TRINITY_DN25120_c3	0.612	0.435	0.724	0.28	0.334	0.145	1.44	1.003	1.128	2.83	2.41	2.717	27.362	29.602	27.194
TRINITY_DN28012_c4	12.433	11.887	11.701	10.676	9.88	11.308	9.921	5.678	6.489	6.672	5.656	7.764	16.016	15.718	13.878
TRINITY_DN21985_c2	0.749	0.587	0.479	0.727	0.539	0.356	1.006	1.12	0.968	1.187	1.146	1.282	1.116	1.045	0.967
TRINITY_DN12856_c0	0.475	0.577	0.683	0.369	0.129	0.122	0.256	0.234	0.09	0.055	0.109	0.208	0.548	0.532	0.454
TRINITY_DN19470_c7	15.628	14.409	13.974	12.556	12.337	12.733	13.55	14.268	14.217	21.377	20.997	21.766	49.946	53.821	49.482
TRINITY_DN73377_c0	0.264	0.324	0.255	0.481	0.549	0.534	0.02	0	0	0	0	0	0	0	0
TRINITY_DN25203_c5	8.478	9.599	11.222	9.848	9.115	7.079	6.745	8.152	7.737	14.276	14.35	12.621	20.989	18.834	18.044
TRINITY_DN22039_c3	7.139	4.263	5.84	7.912	7.003	7.301	10.285	8.853	9.634	12.742	12.349	10.879	9.388	9.851	9.288
TRINITY_DN26855_c1	0.939	1.144	1.233	1.891	1.778	2.348	0.74	1.071	0.739	0.484	1.091	0.831	0.852	1.026	1.046
TRINITY_DN19621_c2	8.278	3.989	4.913	6.188	4.019	5.743	5.098	4.451	2.586	1.533	0.918	3.431	1.136	0.957	0.859
TRINITY_DN26857_c5	3.944	4.475	4.688	3.939	4.687	5.465	2.022	2.182	2.726	0.091	0.355	0.099	0	0	0
TRINITY_DN16568_c0	5.494	4.435	6.798	3.066	14.47	6.634	6.676	6.827	5.281	13.783	13.741	15.727	6.696	9.309	9.18
TRINITY_DN22748_c2	2.415	4.172	3.598	2.417	2.467	3.061	7.751	7.675	8.706	7.978	8.612	7.773	4.219	4.033	4.452
TRINITY_DN16934_c0	8.489	11.006	6.38	5.696	5.226	4.63	10.197	8.094	9.165	28.479	29.346	30.288	0.989	0.68	1.066
TRINITY_DN28711_c3	135.56	162.787	149.45	89.862	100.136	89.92	140.249	156.048	153.221	188.681	181.511	179.98	83.946	80.554	87.287
TRINITY_DN21182_c0	4.165	3.726	3.934	4.208	3.857	4.452	5.887	5.776	5.731	9.612	8.966	9.154	11.258	10.492	10.937
TRINITY_DN27958_c5	163.505	171.445	163.689	189.952	189.735	184.437	122.607	124.891	127.443	78.937	77.752	76.836	65.013	65.654	67.506
TRINITY_DN27173_c0	66.087	68.62	67.381	64.056	60.659	62.963	46.93	45.162	44.388	71.014	74.987	71.067	141.969	143.328	144.331
TRINITY_DN24988_c3	52.168	49.959	52.603	84.524	77.941	80.27	59.119	58.506	68.419	68.303	70.768	63.096	12.932	11.419	10.907
TRINITY_DN15098_c0	5.02	5.063	5.453	5.998	5.053	6.133	9.22	6.72	6.879	5.413	1.919	2.41	0.274	0.168	0.069
TRINITY_DN21055_c4	0.443	0.375	0.673	1.265	1.261	1.414	1.41	1.032	1.348	0.794	0.746	0.885	0.705	0.858	6.446
TRINITY_DN23207_c0	3.258	3.868	3.608	4.219	4.665	4.63	2.022	1.948	1.837	0.703	0.609	0.623	0.098	0.089	0.089
TRINITY_DN18139_c0	0.928	1.023	0.53	0.369	0.787	0.612	0.749	0.545	0.539	0.849	0.9	0.641	0.587	0.493	0.296
TRINITY_DN21524_c4	54.793	61.776	58.851	55.764	69.645	79.992	126.926	112.814	108.174	76.756	64.911	77.802	33.431	42.007	37.46
TRINITY_DN27761_c0	1.012	1.843	1.06	1.455	1.562	1.603	1.686	0.74	2.047	1.871	3.628	2.383	1.752	0.986	1.115
TRINITY_DN25748_c1	11.579	10.267	12.353	13.272	13.048	12.221	9.447	10.353	9.395	4.683	4.992	5.155	1.273	1.006	0.997
TRINITY_DN25588_c3	107.984	114.6	110.098	86.191	91.355	83.186	49.731	53.48	50.238	54.776	55.681	56.271	53.461	49.985	51.92
TRINITY_DN17641_c0	0.886	0.203	1.04	0.772	1.196	1.213	1.292	0.477	0.639	1.132	1.682	1.246	1.821	1.952	1.372
TRINITY_DN18992_c3	0.127	0.081	0.02	0.067	0.097	0.211	0.039	0.127	0.16	0.082	0.082	0.063	0.744	0.631	0.819
TRINITY_DN28945_c3	76.021	97.721	87.593	101.556	93.284	93.905	135.427	142.266	159.241	139.719	138.561	137.269	73.363	55.931	74.949
TRINITY_DN28223_c8	1.719	2.187	1.539	4.655	5.366	5.999	2.958	2.484	2.216	1.287	1.182	1.788	0.92	0.986	0.642
TRINITY_DN25096_c1	33.323	38.993	37.039	33.718	37.247	34.158	29.781	30.193	30.48	22.883	22.762	22.398	15.732	13.638	14.786
TRINITY_DN16863_c0	19.867	18.611	17.052	12.265	13.037	14.369	12.465	13.119	11.901	13.454	14.568	13.542	2.937	2.229	2.616
TRINITY_DN26812_c3	22.335	23.157	24.125	49.116	51.62	49.451	41.743	40.049	43.37	30.441	31.328	30.884	1.919	1.479	1.964
TRINITY_DN15818_c0	462.623	401.313	408.875	527.567	477.517	551.72	375.917	347.907	355.303	100.607	99.013	97.492	3.084	2.426	2.586
TRINITY_DN1035_c0	0.021	0.02	0	0.045	0	0.122	0.02	0.019	0	0.037	0.036	0.036	0.499	0.572	0.503
TRINITY_DN27820_c1	0.274	0.557	1.193	1.108	0.862	0.59	0.217	0.409	0.629	0.438	0.382	0.361	0.176	0.256	0.247
TRINITY_DN6182_c0	0.58	0.77	0.377	0.246	0.237	0.234	0.178	0.253	0.23	0.265	0.164	0.352	0.294	0.523	0.276
TRINITY_DN20209_c3	3.49	4.091	3.944	4.812	4.751	4.842	3.59	3.428	4.233	2.775	2.51	3.042	2.095	2.071	2.626
TRINITY_DN25619_c0	0.105	0.192	0.071	1.309	1.185	1.67	0.434	0.117	0.24	0.037	0.1	0.108	0.088	0.039	0.109
TRINITY_DN27608_c0	76.685	89.985	95.258	13.91	14.879	15.493	63.31	56.918	61.201	166.966	167.68	158.945	62.663	63.938	67.96
TRINITY_DN12649_c0	2.594	2.298	2.711	0.28	0.312	0.523	0.276	0.253	0.24	0.173	0.273	0.253	0.196	0	0.148
TRINITY_DN25780_c0	5.009	5.599	3.486	5.797	5.56	5.955	3.501	3.604	4.922	2.647	1.464	1.923	22.203	22.069	22.13
TRINITY_DN22312_c4	3.427	3.007	3.537	4.633	4.708	4.463	8.658	8.805	8.886	2.912	3.756	3.62	0.117	0.454	0.237
TRINITY_DN22610_c4	4.144	5.042	4.413	2.842	3.62	2.849	9.102	8.941	9.854	12.907	12.031	11.863	7.244	7.425	7.127
TRINITY_DN19353_c1	3.143	2.005	6.442	0.783	0.98	2.037	5.621	3.974	3.584	7.366	6.666	7.71	14.567	13.322	15.793
TRINITY_DN28245_c2	16.103	17.072	15.197	10.24	24.522	17.853	8.796	18.973	16.284	30.149	24.299	30.243	24.033	15.669	25.447
TRINITY_DN16284_c0	0.095	0.111	0.133	0.325	0.194	0.067	0.03	0.107	0.21	0.164	0.109	0.19	0.284	0.582	0.513
TRINITY_DN14594_c0	0.042	0.061	0.071	0.112	0.075	0.145	0.108	0.195	0.11	0.128	0.045	0.199	0.587	0.651	0.543
TRINITY_DN21222_c3	0.548	0.79	1.06	0.38	0.668	0.256	0.375	0.205	0.539	0.721	0.437	0.957	1.684	1.282	0.898
TRINITY_DN16888_c0	0.601	0.557	1.386	2.16	1.045	2.271	1.893	1.14	2.166	0.785	1.155	1.056	0.989	0.71	0.464
TRINITY_DN17077_c0	151.989	116.484	122.767	128.895	125.122	155.477	96.001	80.731	85.821	53.042	58.309	45.293	40.186	46.524	38.743
TRINITY_DN23982_c0	21.576	21.8	18.703	21.856	21.182	20.346	28.766	27.982	21.385	24.554	20.488	20.412	37.465	46.415	43.747
TRINITY_DN17530_c0	5.114	4.749	6.095	5.047	5.57	5.176	3.737	3.263	3.864	2.309	2.628	2.419	2.34	2.574	2.843
TRINITY_DN26234_c2	5.051	5.863	5.106	3.85	3.717	3.217	4.359	5.483	5.102	6.234	5.584	5.489	8.272	8.914	8.528
TRINITY_DN22561_c2	1.107	1.853	1.641	0.638	0.679	0.879	1.39	1.344	2.536	2.054	3.056	2.194	0.48	0.927	0.849
TRINITY_DN20038_c1	6.38	5.437	5.218	7.005	8.372	8.648	6.41	7.899	8.297	2.674	5.265	5.038	0.499	0.779	1.569
TRINITY_DN20794_c6	1.445	1.377	1.417	0.996	1.53	1.28	0.937	0.594	0.709	1.433	1	1.083	1.909	1.814	1.599
TRINITY_DN18767_c5	2.668	3.22	3.098	5.181	5.807	4.463	2.771	3.097	3.574	2.51	2.765	2.194	0.979	0.907	1.273
TRINITY_DN27491_c0	4.946	5.306	4.536	5.148	4.805	4.853	7.347	6.681	6.899	7.996	8.757	7.773	12.433	13.007	12.585
TRINITY_DN26864_c6	0.306	0.182	0.234	0.235	0.399	0.312	0.572	0.799	0.569	1.278	1.055	0.921	0.999	0.818	1.194
TRINITY_DN28578_c4	8.299	9.366	9.581	14.223	15.795	14.447	10.867	11.103	11.112	6.882	6.966	6.861	6.696	4.911	5.844
TRINITY_DN17068_c0	0.464	0.648	0.438	1.309	1.67	1.258	1.627	1.987	2.446	5.531	5.029	5.128	1.977	1.578	1.402
TRINITY_DN27039_c4	12.254	16.859	18.214	12.276	15.159	12.009	19.821	17.882	19.049	14.258	15.177	13.343	8.771	8.175	9.2
TRINITY_DN16198_c0	30.771	28.665	27.183	40.947	36.773	39.779	37.118	33.942	36.65	24.399	22.543	23.572	8.39	9.289	10.187
TRINITY_DN23758_c2	0	0	0.041	0	0.183	0.935	0.799	0.146	0.09	0.292	0.4	0.785	4.19	3.106	2.705
TRINITY_DN26966_c0	35.78	32.098	59.676	60.979	76.595	82.541	31.813	39.426	37.749	34.594	56.418	17.776	11.738	0	0
TRINITY_DN26473_c2	20.648	21.699	19.783	28.313	31.935	29.528	68.912	80.371	75.547	65.948	70.167	66.68	0.147	0.079	0.118
TRINITY_DN24817_c2	15.691	14.348	18.316	19.808	15.181	20.446	16.045	15.398	19.878	9.958	17.478	13.578	9.026	7.977	8.716
TRINITY_DN25314_c2	1.329	1.499	1.203	2.842	1.961	2.961	6.499	2.971	4.373	2.008	3.219	3.891	0.675	1.144	0.513
TRINITY_DN17776_c1	264.698	254.626	251.475	228.426	204.184	228.946	180.927	166.216	180.227	124.978	111.244	122.445	185.336	168.326	178.79
TRINITY_DN27432_c1	0.664	0.881	1.06	0.593	0.377	0.312	1.065	1.198	1.488	1.871	2.055	1.887	0.901	0.848	0.582
TRINITY_DN20578_c2	0.253	0.759	1.04	0.157	0.442	0.356	0.158	0.643	0.26	1.223	1.628	1.517	1.527	1.528	1.017
TRINITY_DN55642_c0	0.685	0.547	0.54	0.101	0.151	0.111	1.282	1.013	0.839	1.57	1.91	1.589	8.165	9.555	8.647
TRINITY_DN27156_c6	42.603	43.236	43.531	49.351	48.786	49.128	40.481	40.147	41.203	44.571	40.413	43.271	225.298	230.016	226.969
TRINITY_DN18284_c0	3.353	3.979	2.171	2.104	3.351	3.239	2.16	3.535	2.606	3.122	3.883	3.738	0.059	0.049	0
TRINITY_DN22880_c1	0.907	0.932	0.999	0.537	0.722	0.601	1.43	0.867	0.968	1.123	1.31	1.345	1.625	1.509	2.004
TRINITY_DN21346_c1	51.05	39.024	50.554	38.116	36.449	39.211	72.087	80.877	87.618	175.628	192.824	185.035	74.391	69.036	79.914
TRINITY_DN22317_c2	94.317	93.134	92.557	51.903	51.006	52.99	14.694	18.788	17.122	3.122	3.619	3.647	2.408	2.376	1.984
TRINITY_DN22357_c1	0.612	0.84	0.734	1.466	1.724	1.146	1.193	1.286	1.747	0.493	0.491	0.65	0.891	0.552	0.859
TRINITY_DN25048_c1	1.255	1.306	1.753	2.081	1.67	1.247	1.509	2.883	1.288	1.442	2.064	1.977	0.793	0.868	0.869
TRINITY_DN24623_c2	2.531	2.795	2.579	1.432	1.39	1.414	2.682	3.623	3.175	1.826	2.228	2.284	2.859	3.382	3.109
TRINITY_DN23924_c0	0.823	0.759	0.815	0.716	0.808	0.401	1.479	1.685	1.707	2.127	2.346	2.122	0.842	1.282	0.888
TRINITY_DN19270_c0	0.369	0.284	0.296	0.145	0.345	0.301	0.335	0.409	0.439	0.794	0.627	0.632	0.578	0.562	0.711
TRINITY_DN27551_c1	0.612	0.466	0.907	0.783	0.593	0.49	0.71	0.721	0.579	1.415	0.728	1.282	0.617	0.523	0.878
TRINITY_DN19278_c1	0.232	0.182	0.061	0.134	0.312	0.245	0.03	0.195	0.21	0.338	0.573	0.37	0.206	0.108	0.286
TRINITY_DN21653_c1	17.474	17.244	19.365	17.827	19.642	20.724	11.124	12.136	10.333	6.983	7.439	7.737	31.268	29.839	29.77
TRINITY_DN17701_c2	5.705	6.47	6.156	5.562	5.646	5.532	5.582	5.318	5.202	4.6	4.565	5.083	3.221	2.741	3.465
TRINITY_DN20344_c1	22.314	21.618	23.993	26.847	27.668	24.431	7.436	7.188	8.167	1.725	1.892	1.896	2.516	2.85	2.616
TRINITY_DN17165_c0	2.668	3.038	2.242	1.735	1.832	1.592	1.805	1.51	1.707	0.986	1.328	1.128	0.382	0.444	0.336
TRINITY_DN17742_c0	26.743	28.544	28.396	28.055	28.013	25.911	19.042	18.232	18.18	12.788	12.859	12.395	9.976	10.216	10.167
TRINITY_DN17505_c0	0.127	0.162	0.153	0.168	0.183	0.189	0.424	0.39	0.449	0.475	0.364	0.497	0.206	0.168	0.247
TRINITY_DN20562_c2	3.659	3.088	3.333	1.757	2.069	2.415	5.463	5.746	5.341	14.449	14.759	15.465	7.342	7.613	8.203
TRINITY_DN21458_c2	184.3	159.416	185.714	184.558	162.757	170.903	132.488	114.07	120.345	81.228	54.017	89.881	117.69	92.791	118.706
TRINITY_DN19950_c2	13.382	15.31	14.728	6.782	7.499	7.479	14.398	14.531	14.496	17.37	17.542	16.936	17.22	15.935	27.164
TRINITY_DN6710_c0	2.278	1.357	1.784	2.137	1.713	1.503	1.104	0.779	0.869	0.11	0.218	0.099	0	0	0
TRINITY_DN21729_c4	7.16	7.999	7.991	5.383	5.926	4.675	5.158	4.977	5.122	4.117	4.656	3.963	13.382	11.695	11.776
TRINITY_DN17233_c0	2.499	2.896	2.028	1.074	1.002	1.102	0.434	0.195	0.24	0.995	1.055	1.21	3.045	3.323	3.04
TRINITY_DN18387_c1	84.426	88.507	90.885	143.242	140.325	144.035	52.473	53.383	52.814	21.596	20.688	21.568	16.456	17.02	16.445
TRINITY_DN15448_c0	5.684	4.749	5.922	3.066	2.478	3.606	5.394	3.691	3.484	7.658	6.911	7.818	5.091	6.991	5.982
TRINITY_DN20124_c0	2.499	2.795	2.151	2.697	3.739	3.027	1.824	1.987	1.747	0.694	0.555	0.749	1.106	1.351	1.086
TRINITY_DN12754_c0	0.127	0.051	0	0	0	0	0	0.185	0.02	0.292	0.382	0.388	0.979	0.749	0.928
TRINITY_DN26663_c3	2.594	2.876	3.048	1.365	1.756	1.503	0.769	0.954	0.689	0.73	0.509	0.433	1.772	1.292	1.382
TRINITY_DN21124_c0	34.662	37.424	36.173	41.07	43.593	39.178	23.953	20.891	21.835	17.343	14.423	14.761	16.505	16.083	16.731
TRINITY_DN18134_c5	6.665	7.827	7.593	7.587	10.203	7.724	9.516	8.629	9.984	8.909	8.275	8.504	26.912	25.905	27.115
TRINITY_DN24202_c2	1.898	2.339	2.11	1.533	0.711	1.836	1.874	1.997	1.637	3.624	3.519	3.169	0.617	0.71	0.8
TRINITY_DN23144_c2	0.812	1.073	0.571	0.615	0.754	0.857	1.095	0.808	1.078	1.141	0.918	1.165	0.157	0.375	0.099
TRINITY_DN28280_c0	0.042	0.041	0	0.045	0.183	0	0.039	0.117	0	0.119	0	0.036	0.45	1.006	0.77
TRINITY_DN28202_c2	1.276	0.972	1.498	1.768	1.304	1.391	2.199	1.627	2.196	2.638	3.092	3.304	3.025	4.013	2.961
TRINITY_DN22250_c0	5.926	6.895	6.126	3.704	3.771	3.695	12.573	10.548	9.964	22.181	22.771	20.611	12.531	16.803	13.76
TRINITY_DN28748_c0	12.57	11.948	12.302	13.395	11.927	13.568	11.745	11.541	15.894	8.954	12.795	12.161	4.582	1.617	3.613
TRINITY_DN27258_c4	27.745	24.595	24.625	18.946	20.407	19.3	21.971	24.982	22.973	26.306	24.971	26.443	52.805	44.621	52.759
TRINITY_DN27069_c0	0.591	0.861	1.091	1.086	0.42	0.768	0.385	0.312	0.619	0.566	0.582	0.677	1.224	1.538	1.066
TRINITY_DN26071_c6	5.062	4.597	4.913	5.293	5.398	6.467	5.937	6.029	5.162	4.966	4.574	5.976	5.022	4.723	5.459
TRINITY_DN22763_c8	0.116	0.537	0.622	0.112	0	0	0.227	0.302	0.23	1.643	0.782	1.751	0	0.118	0.089
TRINITY_DN23111_c2	0.148	0.172	0.061	0	0.032	0.033	0.089	0.049	0.04	0.055	0.082	0.135	0.627	0.671	0.582
TRINITY_DN23816_c4	4.492	3.493	5.514	3.626	5.042	4.508	7.761	9.74	8.955	12.085	10.267	10.572	12.472	12.849	13.02
TRINITY_DN27527_c0	0	0.041	0.051	0	0	0	0.178	0.127	0.27	1.068	1.2	1.273	2.516	2.386	2.053
TRINITY_DN23188_c2	0.823	0.678	0.693	0.839	0.183	0.557	1.144	1.247	2.296	1.926	1.682	3.133	2.536	2.643	2.181
TRINITY_DN18810_c0	1.413	2.197	1.57	2.339	2.187	2.693	0.947	2.513	1.737	1.625	1.573	1.39	1.361	0.858	0.948
TRINITY_DN25823_c6	1.772	1.61	2.375	2.518	2.036	2.092	1.972	2.172	2.666	4.92	3.856	3.747	4.768	3.826	5.547
TRINITY_DN26971_c0	122.178	114.833	115.55	137.076	126.156	138.559	76.357	67.534	74.409	57.222	53.399	54.068	50.749	49.245	47.163
TRINITY_DN22190_c1	17.315	14.226	14.962	34.468	31.084	34.314	25.492	27.164	27.645	24.225	22.152	22.976	20.47	21.704	25.546
TRINITY_DN21372_c2	11.368	12.171	10.712	7.901	8.997	9.049	5.266	5.561	6.03	5.285	5.083	5.363	6.246	5.907	6.426
TRINITY_DN21303_c6	48.677	49.291	45.804	4.286	4.687	4.708	90.932	78.511	78.992	120.624	117.646	122.31	59.296	54.117	50.025
TRINITY_DN25266_c1	0.485	0.506	0.724	0	0.442	0.301	0.266	0.594	0.349	0.885	0.955	1.508	3.681	2.998	3.919
TRINITY_DN21221_c3	1.93	1.934	2.038	1.69	1.756	1.48	3.027	2.863	2.955	4.993	4.874	5.11	5.649	5.769	5.478
TRINITY_DN25494_c0	2.352	2.136	3.007	2.607	2.694	2.371	6.735	6.36	6.819	6.225	6.056	7.954	4.464	5.078	5.271
TRINITY_DN18676_c3	1.466	1.772	1.59	1.645	2.047	2.326	2.061	2.493	3.504	4.153	3.447	3.024	3.926	2.909	3.465
TRINITY_DN25442_c0	2.067	2.623	1.458	1.947	0.991	1.658	2.712	3.292	2.805	3.213	2.974	3.033	0.587	0.789	0.888
TRINITY_DN23901_c1	0.063	0.192	0.143	0.425	0.291	0.401	0.858	0.711	0.649	0.31	0.373	0.298	3.015	0.325	0.286
TRINITY_DN28817_c1	21.091	8.991	11.487	10.631	19.879	16.038	26.202	25.488	27.186	25.348	11.331	37.989	3.377	9.181	2.695
TRINITY_DN23614_c2	0.538	1.094	0.571	1.332	0.485	0.89	1.213	1.724	1.208	1.652	0.846	0.397	0.46	0.621	0.701
TRINITY_DN25323_c0	0.443	0.597	0.398	0.638	0.84	0.579	0.789	0.896	0.839	0.438	0.691	0.415	0.313	0.266	0.296
TRINITY_DN24504_c2	18.644	18.479	17.408	22.639	22.227	20.212	20.048	23.628	22.653	14.468	14.586	15.203	5.893	6.281	4.916
TRINITY_DN25889_c3	22.356	19.137	11.487	15.723	18.499	18.376	20.502	21.641	22.334	21.213	21.334	30.207	18.502	13.322	13.375
TRINITY_DN22500_c1	11.537	11.087	11.558	0.515	0.485	0.456	5.631	5.795	5.671	2.912	4.256	2.835	24.278	24.889	25.437
TRINITY_DN18438_c1	29.358	45.443	35.204	43.084	50.348	33.257	45.432	44.013	46.075	35.781	38.93	39.181	14.273	19.081	16.415
TRINITY_DN26690_c1	9.406	9.953	8.806	5.506	7.413	5.754	11.074	11.006	12.969	15.371	13.322	16.539	20.323	21.645	19.179
TRINITY_DN16417_c0	24.528	20.636	23.605	18.196	23.208	18.877	17.405	16.548	18.131	19.999	24.817	17.604	12.374	10.896	13.247
TRINITY_DN20225_c0	9.396	9.822	10.304	21.139	17.497	20.09	7.82	8.357	7.807	8.452	7.539	9.037	1.801	1.952	2.349
TRINITY_DN11895_c0	0.19	0.233	0.265	0.067	0	0.022	0.039	0.117	0.07	0.484	0.737	0.388	0.421	0.434	0.415
TRINITY_DN18545_c0	1.497	1.337	1.61	0.134	0.183	0.134	0.138	0	0.03	1.378	1.237	0.984	0.127	0.138	0.059
TRINITY_DN25301_c4	13.139	12.626	12.751	0.839	1.239	0.545	20.275	17.94	18.959	29.054	32.647	30.577	18.267	18.834	19.051
TRINITY_DN22058_c0	5.884	3.321	4.271	1.846	1.487	1.213	0.345	0.292	0.689	2.976	1.819	1.192	6.187	7.337	7.196
TRINITY_DN12847_c0	1.276	1.377	0.652	1.13	2.015	1.948	0.611	1.081	1.288	0.931	1.082	1.092	0.646	1.006	0.484
TRINITY_DN26775_c0	0.337	0.354	0.357	0.179	0.205	0.612	0.148	0.195	0.1	0.037	0.136	0.063	1.057	1.203	1.165
TRINITY_DN19965_c1	39.819	44.734	41.473	17.883	18.704	18.331	41.576	43.964	43.449	63.813	65.302	60.776	4.503	4.102	4.758
TRINITY_DN27599_c2	33.165	32.078	34.267	51.209	53.441	56.908	31.261	29.764	30.74	14.723	14.359	14.589	12.462	12.02	13
TRINITY_DN23278_c2	4.44	4.637	4.22	4.7	5.204	4.931	4.941	3.38	3.684	2.09	2.001	1.86	6.51	5.374	6.14
TRINITY_DN21767_c8	1.35	2.147	1.519	1.5	1.465	1.558	1.321	1.188	1.108	2.045	1.637	1.806	10.524	10.364	9.841
TRINITY_DN25348_c3	3.28	3.362	3.394	3.782	3.9	3.651	3.235	3.604	3.814	5.842	5.374	5.39	9.241	9.19	8.943
TRINITY_DN22821_c0	29.97	28.088	28.936	28.223	26.332	25.911	16.824	15.739	16.343	12.122	12.013	13.442	18.953	19.643	20.729
TRINITY_DN28865_c4	18.676	13.244	23.289	8.214	13.425	16.361	15.127	12.769	14.347	14.504	21.07	20.394	16.221	22.71	14.53
TRINITY_DN16976_c0	12.159	13.801	11.843	19.841	21.365	18.509	16.045	17.921	15.714	3.003	3.919	3.385	1.987	1.696	1.796
TRINITY_DN74886_c0	0.053	0	0	0	0	0	0.099	0	0.03	0.329	0.518	0.668	1.782	1.854	1.994
TRINITY_DN23859_c1	0.253	0.233	0.133	0	0	0	0	0.107	0.08	0.593	0.118	0.108	3.113	4.112	4.906
TRINITY_DN23732_c0	0.464	0.213	0.489	0.839	0.593	0.423	0.986	0.672	0.599	0.721	0.873	0.749	1.282	1.44	1.204
TRINITY_DN19191_c2	3.554	2.967	2.405	5.92	1.907	3.395	7.061	6.652	5.222	10.771	11.513	8.757	8.997	6.331	8.301
TRINITY_DN27865_c4	6.717	12.252	9.673	12.657	15.558	16.161	3.718	4.48	6.38	1.296	0.791	5.029	4.787	6.587	7.275
TRINITY_DN17774_c0	6.253	7.3	7.807	0.671	0.797	0.69	0.187	0.166	0.16	5.312	4.947	5.335	0.255	0.365	0.424
TRINITY_DN27761_c1	0.643	0.324	0.52	0.47	0.194	0.245	0.957	0.614	0.369	1.177	0.937	1.02	1.478	1.568	1.619
TRINITY_DN24036_c0	10.925	10.176	11.018	9.635	10.817	10.284	8.412	8.736	9.564	12.879	13.013	13.09	26.354	24.564	26.207
TRINITY_DN17728_c6	5.768	6.065	5.371	7.811	6.939	8.715	9.832	8.454	8.916	9.438	9.539	10.382	26.921	29.642	26.562
TRINITY_DN28784_c0	1.961	1.934	2.416	2.171	2.263	2.705	2.16	1.753	2.047	2.054	2.01	1.95	1.596	0.72	0.938
TRINITY_DN17083_c0	13.973	12.059	12.588	10.855	11.281	10.919	3.866	3.477	4.083	0.721	0.537	0.803	0	0	0
TRINITY_DN18151_c0	3.67	5.539	8.613	3.022	8.673	2.838	12.711	9.964	9.714	15.371	15.405	14.761	3.563	5.108	7.186
TRINITY_DN19371_c0	2.141	2.562	2.426	2.081	2.931	2.293	2.219	2.747	2.426	4.372	3.883	3.882	5.257	5.621	5.38
TRINITY_DN28899_c0	58.157	50.557	52.195	34.803	37.462	33.223	15.118	14.794	15.085	11.09	9.867	9.344	65.786	60.615	61.929
TRINITY_DN10484_c0	0.074	0.192	0.071	0.112	0.097	0.1	0.069	0.205	0.19	0.21	0.209	0.271	0.343	0.335	0.217
TRINITY_DN17168_c0	2.109	1.893	2.018	2.372	2.101	2.426	2.209	1.841	2.166	1.707	2.028	1.607	1.047	1.026	0.8
TRINITY_DN20760_c0	1.023	0.476	0.347	0.716	0.808	1.002	1.213	1.373	1.198	1.835	1.71	1.797	0.764	0.937	0.75
TRINITY_DN20871_c3	38.533	38.305	46.263	26.321	26.419	29.083	65.588	65.674	67.371	80.087	84.772	84.365	40.509	43.102	41.813
TRINITY_DN21806_c6	0.2	0.061	0.143	0.134	0.215	0.078	0.523	0.117	0.21	0.183	0.127	0.352	1.253	1.173	0.938
TRINITY_DN19350_c1	0.96	0.638	0.489	1.231	3.071	2.449	3.304	3.837	2.656	2.026	2.883	2.067	1.919	1.43	2.024
TRINITY_DN28148_c0	14.753	15.857	15.533	11.437	11.916	10.83	18.53	19.255	19.758	24.143	25.608	24.086	19.188	18.903	19.722
TRINITY_DN19763_c1	7.593	8.009	8.246	10.273	9.654	9.483	9.191	9.516	9.445	6.526	6.247	6.491	43.084	44.295	46.531
TRINITY_DN19795_c0	9.364	10.52	11.894	22.191	22.152	22.405	10.118	9.262	9.165	3.304	3.919	3.828	8.272	7.928	7.058
TRINITY_DN25052_c0	0.422	0.435	0.591	1.444	1.67	1.313	1.312	1.217	1.328	0.73	0.991	0.822	0.627	0.907	0.76
TRINITY_DN19390_c4	29.21	30.792	29.772	30.361	33.864	30.964	5.996	5.785	6.509	0.091	0.182	0.063	0.206	0.158	0.178
TRINITY_DN27607_c1	3.258	4.07	4.046	9.367	7.456	11.82	10.502	6.623	8.746	4.482	4.11	5.083	0.656	0.868	1.007
TRINITY_DN28630_c2	31.509	30.984	43.644	43.913	44.175	34.96	72.166	69.677	67.98	61.202	63.274	69.199	60.451	52.046	56.54
TRINITY_DN28641_c4	1.761	2.339	5.942	3.872	3.286	2.182	6.341	8.454	8.127	6.773	8.048	6.59	4.621	3.905	4.679
TRINITY_DN28683_c2	4.756	4.86	4.801	2.91	2.694	2.738	15.206	10.694	13.199	42.189	41.986	44.733	251.641	259.431	252.475
TRINITY_DN24898_c0	0.116	0.091	0.143	0.056	0.043	0.122	0.237	0.166	0.2	0.347	0.327	0.334	0.587	0.483	0.336
TRINITY_DN16297_c0	0.337	0.192	0.285	0.671	0.517	0.668	0.335	0.653	0.3	0.374	1.082	0.785	1.126	0.73	1.106
TRINITY_DN28836_c9	0.105	0.152	0	0	0	0.122	0.158	0.429	0.17	1.26	1.264	1.201	0	0	0.039
TRINITY_DN14050_c1	1.287	0.638	0.856	2.44	1.638	2.193	1.252	1.51	1.418	0.648	0.336	0.208	0	0	0
TRINITY_DN22219_c1	0.285	0.486	0.55	0.056	0.162	0.334	0.385	0.253	0.329	0.648	0.364	0.451	1.302	1.459	1.234
TRINITY_DN19081_c2	12.528	10.703	10.101	6.625	12.132	6.723	3.373	3.136	3.854	1.095	0.627	1.453	1.008	0.256	0.434
TRINITY_DN21386_c0	22.282	22.6	23.157	35.486	37.893	36.729	24.841	24.855	25.249	22.345	22.807	19.654	14.146	12.415	13.345
TRINITY_DN23247_c4	1.044	0.709	0.887	1.164	1.314	1.224	2.82	2.435	3.005	2.894	3.474	2.79	1.233	1.292	1.214
TRINITY_DN24369_c0	5.494	4.982	5.361	2.999	1.896	2.682	4.231	5.045	3.884	5.422	5.02	5.552	1.713	1.765	1.826
TRINITY_DN16695_c0	12.412	11.978	9.907	11.941	10.343	12.399	33.913	30.738	30.6	0.265	0.182	0.244	0.294	0.187	0.148
TRINITY_DN27241_c1	0.2	0.192	0.194	0.235	0.129	0.189	0.296	0.175	0.2	0.52	0.573	0.641	0.352	0.582	0.296
TRINITY_DN28719_c2	0.411	0.486	0.143	0.056	0.205	0.056	0.375	0.555	0.539	0.301	0.509	0.316	0.999	1.203	0.75
TRINITY_DN24493_c2	9.723	10.409	10.712	7.722	8.91	8.325	11.193	12.34	11.431	17.033	14.395	15.212	25.903	26.329	25.634
TRINITY_DN22670_c0	2.889	2.177	2.273	0.906	2.015	1.414	0.759	0.575	1.188	2.236	2.919	1.769	0.715	1.637	1.945
TRINITY_DN17596_c0	2.362	2.187	3.883	2.966	3.437	3.695	3.737	3.906	3.934	1.497	1.928	1.49	0.157	0.641	0.118
TRINITY_DN20640_c0	271.658	280.385	243.26	216.586	206.791	226.709	205.354	217.232	215.72	296.38	289.263	291.555	554.355	554.824	539.764
TRINITY_DN28890_c3	5.926	5.832	5.769	4.476	4.224	4.374	6.913	6.34	6.41	7.932	5.565	8.026	18.776	19.751	19.159
TRINITY_DN17940_c1	4.756	5.002	4.862	5.629	5.775	5.732	3.451	3.759	3.494	2.41	1.973	2.094	0.979	0.986	0.997
TRINITY_DN22617_c5	14.932	11.017	6.054	18.174	15.407	13.445	18.766	20.775	17.012	14.65	14.004	14.517	3.172	6.636	6.979
TRINITY_DN25252_c2	4.809	4.627	4.525	5.237	5.657	6.4	6.873	7.071	7.528	4.683	4.665	5.029	2.653	2.692	3.05
TRINITY_DN22330_c6	0.253	0.243	0.224	0.123	0.097	0.234	0.375	0.526	0.649	0.666	0.873	0.641	1.733	1.736	1.688
TRINITY_DN24848_c0	291.103	265.976	280.065	227.766	212.545	227.522	81.347	78.696	83.964	38.811	39.103	39.659	42.927	44.285	41.921
TRINITY_DN28659_c1	16.503	14.793	14.544	35.967	24.005	18.298	26.31	24.456	20.247	17.489	20.688	20.972	20.803	12.435	15.24
TRINITY_DN18291_c0	14.637	13.548	13.79	7.229	7.801	7.479	4.231	4.47	4.622	0.502	0.191	0.126	0.098	0	0
TRINITY_DN25299_c1	0.643	0.253	0.285	0.313	0.151	0.345	0.178	0.438	0.2	0.758	0.846	0.722	1.987	1.814	2.083
TRINITY_DN21367_c0	3.079	1.316	1.855	6.547	4.364	5.431	1.755	2.221	1.567	0.301	0	0.704	0	0	0.128
TRINITY_DN22462_c2	0.485	0.446	0.581	0.403	0.442	0.523	0.937	1.013	1.258	1.205	1.209	1.327	1.057	1.193	1.747
TRINITY_DN24416_c1	348.153	260.164	253.198	367.214	266.298	330.676	253.547	221.332	243.934	167.194	152.611	174.527	634.59	658.857	645.204
TRINITY_DN12381_c0	2.52	2.177	2.844	1.164	1.099	1.224	3.629	2.347	3.514	11.099	10.558	10.337	12.051	13.717	13.217
TRINITY_DN24903_c11	1.687	2.855	2.65	5.797	8.275	6.289	11.784	11.015	11.841	8.398	10.922	15.257	4.102	6.084	3.889
TRINITY_DN27022_c2	0.116	0.172	0.173	0.213	0.183	0.312	0.217	0.399	0.409	0.119	0.255	0.28	0.343	0.316	0.197
TRINITY_DN25829_c1	0.633	1.083	0.703	0.436	1.153	0.657	0.493	0.312	0.559	0.502	0.464	0.244	0.196	0.266	0.207
TRINITY_DN19889_c1	55.51	47.863	56.302	74.609	70.572	68.05	48.232	47.792	47.603	35.434	33.465	34.279	26.305	29.445	31.547
TRINITY_DN18820_c0	31.562	30.235	24.421	34.311	37.344	40.536	39.643	34.838	34.444	25.302	21.57	24.971	14.518	14.16	16.435
TRINITY_DN4062_c0	0.127	0.111	0.102	0.179	0.162	0.067	0.237	0.399	0.419	0.256	0.255	0.379	0.979	0.592	0.592
TRINITY_DN24370_c3	1.845	2.541	1.59	2.059	0.496	0.39	2.17	2.776	2.506	6.983	5.511	5.218	1.645	0.957	0.267
TRINITY_DN25698_c0	0.158	0.223	0.214	0.325	0.28	0.2	0.444	0.253	0.3	0.338	0.5	0.307	0.284	0.089	0.207
TRINITY_DN26504_c0	0.875	1.033	0.928	0.906	0.959	0.879	5.582	6.594	5.671	9.018	8.33	8.188	2.232	2.633	2.251
TRINITY_DN19544_c4	0.411	0.547	0.296	0.638	0.539	0.69	0.365	0.39	0.3	0.137	0.164	0.262	0	0.02	0
TRINITY_DN13304_c0	0.2	0.567	0.754	0.403	0.334	0.111	0.394	0.263	0.589	1.132	1.164	0.623	1.468	0.394	1.5
TRINITY_DN21303_c4	41.496	35.186	33.9	50.538	45.769	46.813	39.17	40.75	39.256	24.919	23.917	25.738	11.111	9.565	9.891
TRINITY_DN27318_c1	0.274	0.203	0.296	0.526	0.215	0.401	0.444	0.73	0.589	0.812	0.455	0.758	0.959	1.183	1.244
TRINITY_DN23911_c2	19.994	19.755	19.926	28.536	27.884	28.471	24.575	25.255	24.7	19.397	19.388	20.71	6.207	6.893	6.317
TRINITY_DN22177_c1	21.333	19.168	19.365	18.319	14.955	18.276	23.677	22.158	23.612	31.327	32.947	31.859	44.68	51.789	48.9
TRINITY_DN24966_c1	1.065	1.205	0.785	1.567	1.368	1.77	2.643	4.276	2.895	5.632	5.675	5.074	6.902	6.084	6.327
TRINITY_DN28183_c2	3.28	4.303	4.76	2.473	1.411	2.983	7.002	10.207	10.114	10.899	12.013	8.929	36.819	33.685	36.709
TRINITY_DN21981_c0	0.137	0.203	0.245	0.28	0.172	0.089	0.276	0.282	0.18	0.429	0.446	0.325	2.193	1.893	2.093
TRINITY_DN27336_c2	0.685	0.496	0.418	0.325	0.431	0.479	0.641	0.828	0.709	0.949	0.991	1.011	2.575	2.189	2.024
TRINITY_DN24933_c1	18.17	15.401	13.953	39.168	35.307	36.74	39.86	37.371	41.183	22.007	18.342	21.414	26.686	24.84	22.318
TRINITY_DN20382_c1	43.056	36.553	38.119	61.068	57.977	65.089	34.811	36.631	35.053	16.886	15.841	15.835	1.136	1.775	1.224
TRINITY_DN21399_c4	0.696	0.689	0.713	1.556	2.726	2.081	2.189	3.01	2.366	1.278	1.419	1.76	1.224	1.095	1.431
TRINITY_DN17354_c1	1730.42	1350.16	1231.89	1379.51	1237.64	1280.32	746.085	682.365	737.252	692.482	688.852	734.056	831.723	746.461	746.804
TRINITY_DN21215_c6	0.232	0.284	0.326	0.448	0.496	0.423	1.489	2.357	1.807	2.264	2.01	1.481	0.548	0.375	0.474
TRINITY_DN26096_c3	0.633	0.516	0.387	0.504	0.28	0.223	0.355	0.136	0.26	1.004	0.391	0.506	2.017	2.091	2.024
TRINITY_DN28553_c1	0.327	0.304	0.856	0.403	0.172	0.445	0.552	0.565	0.988	0.456	0.537	0.433	1.596	2.771	2.517
TRINITY_DN22732_c1	111.264	117.02	119.515	54.913	59.56	54.771	129.816	145.052	142.538	335.639	328.203	325.78	257.016	242.45	251.172
TRINITY_DN57_c0	1.065	1.013	0.866	0.951	0.625	0.557	0.671	0.877	0.928	0.11	0.164	0.163	0.098	0.03	0.089
TRINITY_DN45466_c0	0	0	0	2.283	1.993	2.426	0	0	0	0	0	0	0	0	0
TRINITY_DN22813_c1	0.179	0.122	0.224	0.157	0.129	0.256	0.404	0.312	0.519	0.256	0.227	0.19	0.48	0.572	0.484
TRINITY_DN20637_c1	89.414	78.665	83.883	114.65	96.236	102.074	79.118	71.264	77.554	61.622	63.229	60.387	42.653	43.477	46.225
TRINITY_DN25785_c0	14.531	14.986	15.757	18.834	21.398	18.298	7.238	7.889	7.658	5.267	5.029	4.153	3.818	3.392	3.859
TRINITY_DN18850_c0	46.652	48.977	44.469	61.146	54.561	55.751	38.726	35.939	35.472	22.829	21.234	22.362	34.185	36.84	34.37
TRINITY_DN22779_c3	13.867	11.087	10.61	26.041	26.386	26	22.79	17.132	19.259	13.683	13.823	12.774	7.127	8.165	8.38
TRINITY_DN23822_c0	0.179	0.314	0.398	0.392	3.189	0.579	0.631	2.396	3.604	0.31	3.246	1.083	2.868	5.167	2.685
TRINITY_DN16258_c0	42.128	33.758	35.49	36.292	29.274	31.899	24.565	20.852	22.244	8.699	8.685	7.656	5.149	7.563	6.544
TRINITY_DN25282_c2	17.895	16.282	14.799	16.092	17.638	18.943	16.676	20.19	18.989	13.947	11.949	12.142	5.649	6.972	7.462
TRINITY_DN19655_c1	1.276	1.488	1.121	0.459	0.334	0.467	10.187	10.285	9.245	18.657	17.396	17.334	1.635	1.805	2.004
TRINITY_DN28954_c8	6.454	7.503	7.165	9.087	12.574	10.54	11.863	13.606	11.701	11.967	13.068	12.657	8.713	7.494	6.347
TRINITY_DN25241_c3	7.044	7.878	6.992	18.689	14.459	26.178	25.413	33.455	29.552	16.101	25.208	18.85	7.215	14.348	12.111
TRINITY_DN23615_c2	5.462	5.731	5.983	8.483	7.596	8.515	11.962	12.506	13.458	8.032	7.848	8.324	4.063	3.875	3.948
TRINITY_DN17971_c0	21.966	24.747	24.92	21.956	21.064	22.85	12.583	10.986	12.21	6.992	7.73	7.836	7.548	8.135	9.387
TRINITY_DN22008_c1	3.912	2.552	2.1	1.41	1.088	1.302	1.183	1.383	1.158	1.999	2.019	1.553	3.103	3.52	2.379
TRINITY_DN26000_c2	1.55	0.871	0.805	0.593	0.42	0.657	1.144	1.812	1.627	2.355	3.428	2.69	5.277	4.211	6.406
TRINITY_DN20984_c0	7.593	6.744	11.558	1.354	2.381	3.562	0.602	0.867	0.978	0.246	0.209	0.433	4.905	6.922	5.478
TRINITY_DN20961_c3	32.564	33.525	34.654	87.87	98.1	88.907	79.453	96.88	92.55	51.627	52.553	51.793	97.269	88.985	99.744
TRINITY_DN15068_c0	120.607	88.618	100.507	83.506	72.328	85.056	85.035	76.407	83.764	84.432	75.442	81.621	4.914	4.102	4.718
TRINITY_DN24627_c3	0.116	0.213	0.041	0.145	0.086	0.078	0.069	0.097	0.05	0.073	0.109	0.063	0.587	0.661	0.563
TRINITY_DN26754_c3	10.05	9.801	10.152	5.159	5.7	4.897	6.469	6.876	7.428	9.237	9.003	8.414	28.116	26.841	28.201
TRINITY_DN23573_c2	0.801	0	0.387	0.515	0.765	0	2.584	1.627	2.626	2.309	1.519	2.681	6.295	4.999	4.728
TRINITY_DN22548_c2	1.561	1.974	1.61	1.421	1.659	1.146	2.268	2.045	2.746	3.605	3.537	4.279	2.516	2.416	2.438
TRINITY_DN15469_c0	0.084	0	0	0.078	0	0	0.158	0	0	0.073	0.227	0.352	1.41	1.726	2.557
TRINITY_DN15317_c0	0.96	1.104	0.632	2.149	1.551	0.924	0.818	0.828	0.849	0.447	0.573	0.524	2.34	2.475	1.856
TRINITY_DN26564_c0	19.509	21.223	19.376	10.519	10.171	10.652	26.951	29.501	30.381	48.916	49.497	52.651	22.585	21.447	21.42
TRINITY_DN24709_c4	5.505	7.3	6.482	7.408	7.1	3.606	5.286	3.643	9.155	4.509	8.421	5.182	13.255	11.744	16.405
TRINITY_DN21127_c2	21.481	12.383	35.011	26.891	17.077	25.978	13.303	11.561	13.738	20.209	7.202	8.549	43.123	38.734	31.172
TRINITY_DN26719_c3	0.2	0.243	0.143	0.235	0.194	0.211	0.256	0.36	0.29	0.949	0.782	0.731	0.979	0.799	0.612
TRINITY_DN23510_c3	23.179	23.572	23.126	24.127	22.626	22.705	14.23	15.174	14.646	11.747	12.913	11.447	21.087	24.061	22.308
TRINITY_DN28317_c2	3.311	3.888	5.147	4.029	3.114	3.517	5.513	4.217	2.416	4.856	2.874	2.88	2.085	1.854	1.599
TRINITY_DN28333_c1	0.654	0.608	0.428	0.302	0.334	0.501	0.631	0.73	0.369	0.968	0.773	0.876	1.322	1.371	1.342
TRINITY_DN27638_c1	0.917	0.557	0.316	1.376	0.657	1.358	1.341	1.042	0.978	0.995	1.619	2.519	3.72	2.998	4.343
TRINITY_DN18452_c0	6.201	4.577	5.361	2.54	2.069	2.115	16.271	16.031	16.563	39.669	38.939	35.407	0.822	0.651	0.977
TRINITY_DN24326_c3	0.316	0.152	0.255	0.392	0.172	0.256	1.243	13.071	0.759	0.666	0.9	7.412	0.989	1.548	1.046
TRINITY_DN25576_c2	1.118	1.509	1.814	1.578	1.551	1.38	0.957	0.906	1.038	0.11	0.018	0.045	0	0	0
TRINITY_DN17684_c0	0.981	0.982	1.091	0.436	0.28	0.334	0.651	0.37	0.609	1.67	1.946	1.399	1.831	3.461	3.346
TRINITY_DN21289_c4	1.287	1.114	0.612	1.444	0.7	1.313	2.041	1.86	1.587	3.313	3.638	4.442	3.035	3.047	2.29
TRINITY_DN28422_c0	3.448	4.475	4.046	3.782	5.29	3.573	2.248	2.747	2.336	1.26	0.828	0.758	0.607	1.44	0.938
TRINITY_DN66625_c0	34.43	31.855	31.392	19.483	19.922	20.335	3.501	3.74	4.293	0	0	0	0	0	0
TRINITY_DN28395_c7	1.729	0.709	0.285	2.451	1.185	0.712	1.548	1.344	1.498	0.876	1.51	3.882	1.84	2.436	3.435
TRINITY_DN22445_c2	38.216	35.196	40.27	81.256	72.317	79.758	85.962	81.822	81.727	82.251	79.234	78.073	40.617	39.503	38.97
TRINITY_DN19869_c2	0.084	0.041	0.143	0.123	0.108	0.111	0.355	0.526	0.379	0.968	1.091	1.074	1.057	0.966	1.017
TRINITY_DN20896_c4	52.263	45.21	43.674	118.522	105.62	115.82	54.682	45.055	46.285	21.624	17.469	23.328	5.639	3.708	4.531
TRINITY_DN27150_c2	1.877	2.309	1.59	2.775	1.444	1.525	1.696	3.691	1.947	7.631	8.221	8.288	4.347	5.611	6.248
TRINITY_DN27189_c4	3.005	2.643	2.681	2.16	1.972	2.037	2.189	2.474	2.256	4.591	4.938	4.189	16.926	17.345	16.622
TRINITY_DN22858_c1	181.885	179.92	177.612	238.912	227.542	240.533	124.244	118.044	120.065	68.605	72.832	75.437	90.025	86.253	83.655
TRINITY_DN18700_c1	0.063	0.192	0.143	0	0	0	0	0	0	0	0	0	3.309	3.471	2.764
TRINITY_DN22037_c3	64.474	54.121	56.15	77.418	62.265	71.144	67.127	59.246	64.605	46.068	45.405	49.554	36.163	41.179	37.41
TRINITY_DN34337_c0	0.063	0.041	0.071	0.09	0.054	0.045	0	0.078	0	0.018	0.036	0.099	0.744	0.671	0.642
TRINITY_DN20794_c4	0.58	0.527	0.408	0.649	0.668	0.723	0.7	0.633	0.509	0.31	0.4	0.388	0.206	0.237	0.276
TRINITY_DN23965_c4	41.875	42.395	39.475	45.334	39.563	47.002	31.231	29.608	30.73	14.678	14.277	15.925	34.606	34.05	35.416
TRINITY_DN19608_c1	0.559	0.456	0.968	0.962	1.368	1.146	1.164	1.217	0.799	0.776	1.246	1.174	0.578	0.818	0.385
TRINITY_DN27604_c3	4.07	3.321	4.444	2.731	2.92	3.016	5.394	7.568	4.732	11.072	9.167	10.472	38.189	42.53	42.168
TRINITY_DN67519_c0	0	0.051	0	0	0	0	0	0.097	0.04	0.21	0.273	0.307	0.959	0.897	1.569
TRINITY_DN25491_c2	10.334	11.827	12.068	12.142	12.768	12.221	14.102	15.203	15.535	11.519	10.785	11.538	6.383	5.956	6.791
TRINITY_DN19633_c4	0.453	0.304	0.367	2.563	0.215	0.134	2.337	0.545	0.379	1.223	1.701	1.797	3.182	3.185	5.153
TRINITY_DN17176_c0	0.685	0.324	0.907	0.28	0.722	0.345	1.026	0.954	1.198	9.383	11.34	10.048	3.73	3.629	3.415
TRINITY_DN19987_c4	16.904	17.973	16.114	21.654	19.792	20.624	31.576	28.342	29.382	47.684	50.443	50.917	47.568	38.891	42.494
TRINITY_DN13814_c0	0.527	0.759	0.764	0.235	0.517	0.156	0.138	0	0.12	0	0	0.045	0.196	0.138	0.188
TRINITY_DN27503_c1	1.455	0.476	0.285	3.671	3.275	3.562	8.994	9.399	8.426	0.657	1.055	1.607	0.186	0	0
TRINITY_DN25930_c1	0.295	0.344	0.153	0.112	0.323	0.234	0.355	0.224	0.26	0.612	0.609	0.289	0.225	0.424	0.513
TRINITY_DN25809_c0	129.148	110.864	115.693	105.395	95.622	96.888	91.583	92.536	85.481	93.058	104.06	94.856	248.939	250.832	257.055
TRINITY_DN25158_c0	4.946	3.605	0.958	0.627	0.862	2.46	5.591	6.214	2.127	3.642	7.275	1.183	7.009	6.252	3.899
TRINITY_DN25086_c3	0.401	0.375	0.612	0.358	0.463	0.467	0.533	0.331	0.539	0.739	0.873	0.785	2.095	2.712	2.201
TRINITY_DN25562_c3	464.89	486.074	474.361	390.849	427.514	397.957	164.143	181.293	176.613	54.101	54.954	55.368	29.193	27.591	28.556
TRINITY_DN25200_c3	1.36	1.306	0.734	0.862	0.754	0.634	0.749	1.295	0.449	1.104	0.773	0.84	2.271	2.307	3.376
TRINITY_DN14497_c0	4.703	4.293	3.455	0.257	0.269	0.278	0	0.107	0.24	1.771	1.555	1.67	1.273	0.552	0.395
TRINITY_DN32908_c0	5.262	5.336	5.748	12.925	16.021	12.944	11.775	11.171	10.892	2.538	2.828	2.609	0.029	0.03	0.069
TRINITY_DN22513_c2	21.913	26.863	23.718	14.951	15.558	15.193	28.312	27.845	30.071	60.663	62.001	59.376	44.445	40.213	40.253
TRINITY_DN25795_c0	10.345	11.432	9	20.076	21.021	21.348	10.857	11.989	13.169	4.527	6.311	5.76	0.666	0.887	0.75
TRINITY_DN25439_c1	31.594	33.566	33.298	34.076	31.967	35.405	19.319	19.986	21.086	12.523	13.195	11.61	14.312	12.513	12.723
TRINITY_DN21683_c0	18.317	18.287	19.202	9.568	10.904	11.264	5.651	5.746	6.18	0.173	0.437	0.307	0.02	0.02	0.02
TRINITY_DN21429_c0	29.4	31.733	25.481	21.072	24.781	24.219	17.81	17.278	20.197	24.517	20.725	27.86	40.627	38.063	38.871
TRINITY_DN24628_c4	1.571	1.225	0.856	1.164	1.767	0.957	0.73	0.487	0.399	0.055	0.055	0.163	0.45	0.483	0.582
TRINITY_DN26691_c0	17.4	15.654	15.227	33.695	30.696	33.947	20.886	23.219	24.261	20.255	19.934	19.563	17.895	16.872	17.205
TRINITY_DN24496_c1	960.118	1012.17	999.195	1473.8	1556.65	1442.8	427.443	473.11	471.953	135.776	130.959	132.231	73.99	72.783	74.781
TRINITY_DN27259_c0	21.744	23.684	24.034	15.152	14.524	13.156	13.934	12.817	15.085	16.165	16.596	18.092	34.479	33.754	34.232
TRINITY_DN25680_c0	0.063	0.324	0.326	0.179	0.205	0.167	0.513	0.487	0.429	0.539	0.373	0.433	0.382	0.414	0.474
TRINITY_DN27829_c3	27.534	30.832	29.058	27.261	28.261	24.954	44.357	44.841	46.554	45.429	47.533	46.809	12.873	12.523	12.309
TRINITY_DN19772_c2	36.74	36.199	39.679	32.229	38.744	36.184	38.923	41.354	43.34	56.547	48.297	52.307	102.477	99.023	92.183
TRINITY_DN28953_c5	8.225	9.771	4.729	35.352	6.023	8.748	8.51	13.616	12.37	27.566	21.416	11.664	19.06	14.574	22.456
TRINITY_DN18175_c5	1.687	1.519	1.886	2.462	1.519	2.003	1.686	1.461	1.667	2.227	2.501	2.618	10.827	11.596	10.641
TRINITY_DN25204_c0	8.9	10.227	8.572	8.382	9.072	8.715	8.708	9.506	10.074	9.63	9.839	9.245	4.464	4.743	4.61
TRINITY_DN22395_c0	0	0	0.051	0.09	0.097	0.045	0.089	0.156	0.03	0.21	0.164	0.117	0.519	0.661	0.977
TRINITY_DN24754_c3	566.842	418.162	456.3	605.287	436.876	575.371	328.247	277.247	296.548	199.799	198.78	207.343	200.481	194.398	207.178
TRINITY_DN15061_c0	123.486	141.888	132.663	75.84	88.996	116.733	119.195	144.594	126.664	271.963	323.501	305.431	153.834	174.666	197.89
TRINITY_DN26496_c0	1.951	1.478	1.957	2.854	2.521	2.66	4.043	4.1	4.083	2.775	2.583	2.781	0.881	1.381	1.293
TRINITY_DN15386_c0	2.879	2.359	2.416	2.663	2.403	2.337	1.923	1.636	2.087	1.524	1.391	2.022	0.255	0.72	0.444
TRINITY_DN23025_c5	2.584	1.833	2.1	1.589	2.166	1.914	3.807	5.298	4.613	4.546	4.292	4.767	3.074	4.092	4.432
TRINITY_DN23720_c1	10.071	9.71	8.174	7.934	7.079	8.281	5.227	4.587	4.892	3.66	3.647	4.803	6.872	7.573	7.512
TRINITY_DN22779_c5	10.292	6.885	7.512	7.453	7.854	9.26	11.124	9.058	9.934	12.277	12.331	12.955	19.814	20.649	15.892
TRINITY_DN26943_c3	0.295	0.527	0.296	0.403	0.215	0.367	0.404	0.282	0.21	0.128	0.218	0.144	0	0.02	0.02
TRINITY_DN20559_c1	64.442	64.297	79.113	34.949	41.298	33.535	9.97	9.983	10.373	0.183	0.173	0.235	0.078	0.089	0.059
TRINITY_DN16240_c0	0.443	0.395	0.245	0.19	0.571	0.545	0.345	0.409	0.399	0.767	0.782	0.695	0.519	0.592	0.582
TRINITY_DN24725_c3	0.538	0.547	0.377	0.582	0.851	0.568	0.71	1.081	1.048	1.004	0.6	1.119	1.84	1.706	1.806
TRINITY_DN55908_c0	0.074	0.162	0.143	0.101	0.183	0.078	0.197	0.214	0.06	0.091	0.091	0	0.852	0.759	0.553
TRINITY_DN44379_c0	5.283	3.746	3.537	9.176	7.488	9.895	12.12	11.473	12.949	0.383	0.382	0.542	0	0	0
TRINITY_DN16471_c0	0.306	0.294	0.377	0.09	0.14	0.1	0.345	0.273	0.14	0.812	0.818	1.092	0.734	0.513	0.345
TRINITY_DN18851_c7	16.451	17.73	17.021	21.262	23.725	22.984	17.455	14.687	15.046	9.356	10.822	11.899	12.051	11.843	11.983
TRINITY_DN19185_c0	0.443	0.82	0.296	0.504	0.431	0.512	1.578	1.247	1.727	1.972	2.192	2.311	3.994	4.142	4.126
TRINITY_DN21484_c4	10.345	9.558	10.478	6.759	7.79	7.568	1.499	1.734	2.396	0.283	0.327	0.587	0.137	0.168	0.237
TRINITY_DN21583_c6	18.676	23.471	17.653	16.932	14.567	15.638	8.875	7.48	10.743	7.722	6.648	6.347	3.838	3.836	4.205
TRINITY_DN27287_c0	1.002	0.567	0.744	0.974	1.013	0.445	1.578	0.974	0.879	0.922	0.546	0.776	0.303	0.286	0.276
TRINITY_DN28897_c1	16.672	16.454	18.703	14.246	14.459	13.334	14.516	12.642	14.457	19.178	18.515	18.236	38.972	34.227	37.578
TRINITY_DN23483_c3	9.934	8.88	8.378	8.371	8.436	9.104	29.032	28.576	26.287	44.571	45.46	47.64	21.048	22.828	19.959
TRINITY_DN24527_c0	36.803	39.672	38.517	37.534	39.876	34.336	46.556	49.302	49.579	90.886	92.629	93.637	85.708	82.802	87.633
TRINITY_DN28911_c8	39.376	48.197	44.632	47.113	52.869	47.715	23.115	23.813	25.329	19.771	20.606	21.965	20.636	18.834	21.094
TRINITY_DN23541_c0	14.7	16.211	15.023	21.307	20.73	21.036	21.241	22.703	22.853	13.6	12.722	12.765	6.755	6.656	6.969
TRINITY_DN25890_c0	57.725	47.894	43.827	36.079	44.207	54.081	22.07	24.592	17.432	3.313	10.303	3.367	11.052	2.071	5.774
TRINITY_DN27687_c2	0.453	0.597	0.357	0.269	0.291	0.423	0.325	0.448	0.499	0.922	1.191	1.119	0.382	0.296	0.494
TRINITY_DN23057_c8	2.689	2.258	2.691	1.634	1.519	2.371	7.485	5.367	4.433	6.043	4.574	7.349	68.596	57.933	62.403
TRINITY_DN17903_c0	1.603	1.245	1.121	1.153	1.121	1.169	0.631	0.711	0.699	0.201	0.127	0.172	0.029	0.079	0.039
TRINITY_DN24722_c0	0.095	0.233	0.153	0.291	0.431	0.156	0.286	0.429	0.309	1.232	0.918	0.831	0.313	0.187	0.188
TRINITY_DN21659_c3	18.106	17.77	17.989	18.588	16.862	15.883	9.526	8.376	8.886	13.555	13.168	12.892	146.149	158.928	156.255
TRINITY_DN25807_c9	0.411	0.375	0.54	0.28	0.248	0.49	0.335	0.604	0.469	0.639	0.7	0.713	2.085	1.726	2.231
TRINITY_DN25021_c5	187.38	182.006	182.677	219.395	233.856	220.109	177.91	212.518	214.142	157.966	161.132	156.769	63.388	57.647	67.151
TRINITY_DN18294_c3	1.044	1.114	1.478	1.466	1.519	1.569	1.006	1.13	1.178	0.958	1.291	0.776	0.431	0.651	0.918
TRINITY_DN26616_c5	18.338	14.52	19.162	14.201	14.244	16.35	9.428	9.593	9.195	9.867	12.659	12.034	30.739	28.34	24.45
TRINITY_DN14018_c0	11.726	10.541	11.874	31.748	27.119	34.681	21.113	18.096	14.716	10.241	8.003	9.308	0.196	0.276	0
TRINITY_DN21115_c0	71.824	62.1	64.283	121.006	107.237	115.575	106.277	115.239	115.672	36.009	36.912	39.091	124.935	129.069	122.951
TRINITY_DN28336_c2	15.027	17.426	17.939	11.482	14.039	13.401	16.005	16.343	16.603	22.737	23.344	22.985	41.292	40.469	41.763
TRINITY_DN20271_c2	1.434	0.648	1.131	2.742	2.877	3.461	4.625	3.078	2.775	1.36	1.246	1.417	0	0	0
TRINITY_DN21933_c0	0	0	0.571	0	0	0	0.178	0	0.839	2.41	1.2	1.147	2.604	2.731	4.057
TRINITY_DN10477_c0	2.984	2.015	2.14	1.276	1.024	0.79	0.71	1.003	0.968	0.201	0.2	0.253	0.147	0.286	0
TRINITY_DN20827_c6	362.664	289.538	332.086	293.859	269.024	292.555	259.01	216.988	227.76	186.426	157.331	185.297	284.329	249.225	247.392
TRINITY_DN26541_c4	1.308	1.154	0.815	2.82	3.017	1.926	2.298	2.113	2.137	0.876	1.428	1.201	0	0.513	0.089
TRINITY_DN16828_c0	0.253	0.354	0.316	0.145	0.183	0.323	0.513	0.37	0.319	0.447	0.527	0.451	0.969	0.917	1.214
TRINITY_DN18723_c0	0.896	0	0	2.07	0	1.124	1.795	0	0.629	0	0	0	41.909	38.921	42.109
TRINITY_DN22862_c0	4.26	3.422	3.527	6.748	6.852	7.513	2.239	3.029	2.596	0.666	0.964	0.677	0.137	0.089	0.178
TRINITY_DN19161_c2	0.696	0.375	0.418	0.526	0.334	0.623	0.592	0.477	0.539	0.502	0.418	0.451	1.263	1.114	1.382
TRINITY_DN22851_c3	0.053	0.203	0.255	0.291	0.205	0.178	0.049	0.234	0.12	0.246	0.127	0.144	0.764	0.7	0.395
TRINITY_DN20728_c4	1.592	0.982	1.193	0.727	0.851	0.545	1.351	1.958	1.348	2.218	1.1	1.589	13.324	1.548	1.155
TRINITY_DN25182_c1	3.606	2.754	2.293	3.301	2.812	3.35	0.937	1.412	0.789	0.895	0.664	0.117	0.137	0.138	0
TRINITY_DN19542_c2	0.58	0.78	0.673	0.347	0.453	0.312	0.493	0.701	0.459	1.223	1.019	0.966	0.734	0.611	0.503
TRINITY_DN18814_c3	1.497	1.083	1.651	1.321	2.004	2.037	3.797	2.678	2.945	3.815	2.201	3.286	7.959	6.469	9.111
TRINITY_DN24138_c3	3.838	4	3.812	3.055	3.857	4.519	4.773	4.529	4.463	10.205	10.158	9.867	14.058	14.022	14.717
TRINITY_DN21548_c1	0.306	0.233	0.224	0.145	0.302	0.323	0.473	0.243	0.399	0.529	0.728	0.722	1.703	1.992	1.579
TRINITY_DN22119_c0	5.884	6.227	6.095	7.419	7.143	7.969	5.937	5.931	5.691	3.14	3.21	3.349	1.39	1.213	1.52
TRINITY_DN25858_c0	2.257	2.481	2.303	3.368	3.308	3.072	6.282	6.039	4.992	7.028	5.911	5.462	2.594	2.406	1.737
TRINITY_DN23025_c4	6.116	5.367	5.504	5.965	4.482	4.864	3.106	3.156	4.852	2.382	3.156	2.889	1.997	1.913	1.796
TRINITY_DN18085_c1	2.668	3.007	3.751	5.64	4.547	5.665	18.756	15.184	17.831	27.739	26.326	24.917	9.721	9.457	11.411
TRINITY_DN22966_c1	0.707	0.8	0.703	0.414	0.334	0.501	0.72	0.954	1.078	1.652	1.4	1.273	1.175	0.907	0.967
TRINITY_DN25901_c2	3.965	4.536	4.189	1.119	1.25	1.391	2.84	2.269	3.544	1.086	1.219	1.165	0.724	0.542	0.819
TRINITY_DN19981_c0	0.274	0.567	0.785	0.213	0.302	0.534	0.503	0.506	0.21	0.602	0.8	0.822	0.627	0.394	0.424
TRINITY_DN24864_c0	7.456	7.209	7.328	12.064	14.351	13.378	11.784	12.184	12.4	7.33	7.393	7.295	3.926	4.329	4.343
TRINITY_DN12813_c0	13.983	11.573	12.424	3.066	1.896	2.081	22.326	20.745	20.766	20.565	22.252	21.694	17.279	14.584	14.026
TRINITY_DN20165_c3	7.624	7.959	7.237	7.509	8.124	7.869	4.615	4.568	4.593	1.141	1.064	1.02	0.382	0.424	0.306
TRINITY_DN26902_c1	7.983	8.84	9.193	9.434	11.432	11.631	9.132	8.873	9.135	8.571	8.321	8.82	1.772	1.913	1.866
TRINITY_DN19897_c0	2.615	3.463	4.658	4.107	18.446	3.261	11.617	13.567	11.362	2.957	2.528	2.221	1.331	1.726	1.254
TRINITY_DN28267_c0	113.362	96.638	95.798	131.659	107.269	125.447	42.079	43.263	42.541	16.585	17.151	16.467	10.445	10.689	11.648
TRINITY_DN22930_c1	38.638	39.165	40.769	31.01	30.384	32.667	39.426	43.682	43.21	37.296	39.221	37.727	103.153	99.28	102.814
TRINITY_DN26240_c3	50.069	40.988	41.513	66.305	60.067	70.732	33.194	29.287	29.242	7.914	6.657	6.834	2.594	3.146	2.843
TRINITY_DN18488_c0	6.359	7.523	3.109	5.439	4.137	4.597	7.258	7.577	1.917	5.294	11.685	12.296	3.544	11.774	8.973
TRINITY_DN28547_c0	1.392	1.519	0.754	1.533	1.638	1.714	1.233	1.217	1.398	0.374	1	0.93	0.147	0.069	0.109
TRINITY_DN23305_c2	1.698	2.076	2.477	0.526	0.937	0.356	8.234	10.256	9.674	58.308	56.163	53.292	511.183	522.244	525.56
TRINITY_DN16718_c0	0.453	0.213	0.561	0.224	0.086	0.334	0.513	0.857	0.429	0.557	0.564	0.596	2.575	1.4	2.102
TRINITY_DN18993_c0	40.452	34.113	34.684	46.486	32.366	37.319	52.907	56.285	65.853	39.679	47.506	47.225	89.203	81.244	66.549
TRINITY_DN25012_c3	0.601	0.719	0.612	0.56	0.28	0.401	1.361	1.227	1.278	1.889	1.491	1.869	0.93	1.272	1.283
TRINITY_DN26516_c2	68.091	68.681	68.085	67.76	60.692	67.526	46.201	37.682	39.696	4.856	9.312	4.18	193.883	184.902	198.383
TRINITY_DN24468_c4	0.316	0.506	0.459	0.448	0.506	0.601	1.006	4.13	0.739	1.141	1.2	1.011	1.371	1.361	1.106
TRINITY_DN23698_c1	0.158	0.051	0	0.056	0.054	0.056	0.108	0.185	0.27	1.041	0.6	1.092	0.108	0.108	0.079
TRINITY_DN28921_c5	7.814	6.987	7.094	18.778	18.112	6.634	53.873	26.852	26.048	53.452	49.515	50.782	19.119	9.19	9.417
TRINITY_DN23009_c2	1.413	2.369	1.172	1.488	1.53	2.783	1.736	2.484	2.456	2.346	1.91	1.769	1.322	1.193	0.878
TRINITY_DN17535_c0	173.65	134.416	155.086	249.644	198.517	237.194	216.251	165.329	181.505	95.386	113.817	103.577	52.453	61.759	60.705
TRINITY_DN28661_c5	33.819	31.703	28.355	34.736	37.333	35.65	39.495	40.614	41.672	91.652	92.338	97.673	129.262	129.829	119.95
TRINITY_DN25568_c5	0.084	0.02	0.143	0.067	0.043	0.089	0.325	0.36	0.389	0.301	0.246	0.343	0.049	0.089	0.089
TRINITY_DN17936_c0	0	0.03	0	0.19	0.194	0	0.247	0.156	0.409	4.929	5.947	5.985	4.063	3.52	4.067
TRINITY_DN1657_c0	0.169	0.253	0.204	0.101	0.162	0.211	0.178	0.205	0.18	0.128	0.082	0.163	0.059	0.039	0.059
TRINITY_DN17984_c0	1.033	0.091	0.673	0.034	0.765	0.679	0.197	0.351	0.719	1.342	1.146	1.038	2.428	2.633	1.125
TRINITY_DN33163_c0	0.316	0.314	0.398	0.022	0.043	0.033	0.227	0.292	0.18	0.456	0.373	0.542	0.382	0.493	0.523
TRINITY_DN26406_c0	9.881	8.931	9.153	10.296	10.16	10.039	6.676	7.11	7.059	4.792	4.083	4.631	6.246	6.952	6.465
TRINITY_DN26924_c1	2.826	3.797	3.649	4.488	4.385	4.519	2.268	2.493	1.987	4.254	0.837	1.138	0.901	0.799	0.444
TRINITY_DN16913_c0	0.485	0.527	0.663	0.28	0.614	0.301	0.089	0.243	0.24	0.429	0.264	0.46	3.191	1.962	2.941
TRINITY_DN20934_c2	0.158	0.142	0.163	0.201	0.075	0.211	0.158	0.263	0.08	0.055	0.118	0.081	0.372	0.404	0.227
TRINITY_DN25113_c3	1.856	1.812	1.57	1.544	1.692	1.135	0.611	1.032	0.779	0.511	0.709	1.156	0.186	0.177	0.415
TRINITY_DN19804_c0	54.72	61.978	60.267	46.845	52.966	44.498	27.671	31.176	32.188	21.679	21.507	22.028	30.759	26.546	27.569
TRINITY_DN24013_c1	16.725	17.406	17.368	12.668	12.961	13.111	8.471	10.042	10.223	5.979	5.574	5.769	9.506	9.654	9.752
TRINITY_DN18258_c0	32.49	35.287	36.529	52.294	50.262	51.154	37.266	32.257	35.023	23.988	22.698	26.091	20.411	23.992	21.025
TRINITY_DN24237_c0	31.9	26.934	27.978	52.664	48.452	53.925	29.949	32.355	30.82	11.83	12.167	13.352	1.371	0.897	1.283
TRINITY_DN18845_c5	1.223	1.509	1.519	1.298	1.174	1.336	1.243	1.081	1.438	1.47	1.91	0.686	1.831	1.913	1.668
TRINITY_DN25055_c1	0.496	0.476	0.53	0.571	0.442	0.634	0.759	0.487	0.729	0.602	1.173	0.776	2.242	1.874	1.629
TRINITY_DN14301_c0	99.01	86.786	89.693	107.006	77.974	102.731	104.373	75.881	78.682	110.93	107.097	105.238	170.867	196.627	185.887
TRINITY_DN28660_c1	47.686	44.755	52.083	38.44	38.669	34.414	29.486	26.871	29.183	21.021	20.979	18.137	16.133	15.058	15.142
TRINITY_DN19072_c1	120.754	121.577	122.063	69.573	74.892	73.347	432.078	454.78	453.503	611.271	582.737	585.818	37.249	42.205	40.352
TRINITY_DN27796_c1	20.584	21.78	19.1	15.88	16.722	15.727	32.326	26.492	26.118	29.099	27.672	47.162	49.349	35.509	37.608
TRINITY_DN24084_c2	1.097	3.129	1.59	1.578	1.648	0.746	1.509	2.045	1.138	1.232	2.183	1.138	3.749	3.481	4.215
TRINITY_DN23656_c0	26.637	28.28	28.202	65.209	69.57	69.619	36.408	37.965	38.208	3.669	3.283	3.133	1.136	1.45	1.204
TRINITY_DN25481_c3	0.622	2.602	0.673	0.504	0.528	0.523	0.927	1.315	1.238	2.437	4.038	1.589	1.361	1.795	2.024
TRINITY_DN23749_c4	19.562	20.048	21.842	18.42	21.301	20.19	7.633	7.529	8.167	3.423	4.174	3.972	7.244	6.262	6.14
TRINITY_DN25050_c3	9.111	9.741	8.623	3.368	3.857	2.76	45.136	44.675	47.313	111.825	106.979	111.512	29.535	29.524	29.928
TRINITY_DN18048_c0	9.312	8.738	9.295	10.184	7.445	9.416	12.83	10.499	11.521	13.29	13.231	13.235	23.015	23.627	23.048
TRINITY_DN14852_c0	4.302	4.313	5.035	2.954	2.747	2.137	0.996	0.808	0.829	0.055	0.227	0.135	0.078	0	0.049
TRINITY_DN27593_c1	196.891	199.148	196.875	443.972	448.103	433.763	179.004	191.568	190.85	70.394	69.413	71.988	0.715	0.887	0.878
TRINITY_DN17502_c0	24.813	20.717	22.831	0.358	0.549	0.39	68.714	62.031	64.066	575.637	565.968	564.097	296.037	301.596	304.524
TRINITY_DN25629_c1	0	0	0	0	0	0	0	0	0	0	0	0	2.506	2.179	2.389
TRINITY_DN24200_c5	4.102	4.172	3.129	3.167	2.888	2.927	0.375	0.497	0.429	0.164	0.191	0.235	0	0.03	0
TRINITY_DN24721_c1	2.183	1.053	2.324	2.283	2.435	1.703	1.607	2.123	2.027	0.329	0.391	0.542	0.529	1.331	1.096
TRINITY_DN22339_c0	0.538	0.699	0.357	0.291	0.636	0.579	0.769	0.799	0.869	1.013	1.31	1.76	1.273	1.43	0.938
TRINITY_DN26563_c1	8.088	10.055	8.776	10.407	11.625	11.765	10.808	11.96	12.41	10.251	11.331	12.043	24.337	21.221	23.048
TRINITY_DN12810_c0	0.011	0.01	0.041	0.034	0.054	0.056	0.069	0.049	0.07	0.073	0.036	0.063	0.382	0.404	0.355
TRINITY_DN28759_c0	4.598	5.62	5.728	2.596	1.767	2.037	1.292	1.617	1.488	2.519	2.619	2.663	1.038	0.907	0.543
TRINITY_DN26289_c1	101.056	85.52	91.762	141.272	108.088	131.157	85.213	69.833	71.793	52.293	49.697	55.837	47.773	51.868	48.416
TRINITY_DN25425_c5	0	0.03	0.316	0.145	0.334	0.2	0.227	0.438	0.27	0.201	0.255	0.244	9.095	13.145	8.143
TRINITY_DN21864_c1	42.16	33.839	31.443	32.431	25.912	32.333	28.667	25.079	24.5	29.483	30.446	30.234	71.66	76.008	67.181
TRINITY_DN23966_c0	0.654	0.405	2.813	1.209	0.7	0.757	1.203	1.276	1.468	0.548	4.574	0.957	0.617	0.631	1.283
TRINITY_DN22205_c0	0.643	1.245	0.907	0.895	1.239	1.291	1.519	1.256	0.859	1.734	1.937	1.715	2.702	1.568	2.507
TRINITY_DN22882_c4	2.099	2.754	2.354	3.38	2.92	3.161	5.207	3.769	3.814	2.985	2.073	1.923	3.074	1.272	2.537
TRINITY_DN26303_c2	44.417	45.686	48.78	22.046	23.757	22.394	39.663	42.572	41.842	78.444	79.243	74.236	84.66	85.81	88.886
TRINITY_DN23362_c0	2.805	1.742	2.783	2.921	2.435	3.751	0.611	0.75	0.24	0.091	0.136	0.144	0	0.158	0.188
TRINITY_DN21271_c0	0.896	3.848	0.887	4.846	4.654	0.824	8.629	3.798	2.196	0.748	1.191	1.128	0.891	0.434	0.484
TRINITY_DN22036_c1	41.96	34.427	33.359	59.501	55.563	58.188	70.795	73.32	73.87	47.848	48.706	49.933	26.363	26.822	26.651
TRINITY_DN19049_c5	1.033	1.225	1.101	1.108	1.099	0.902	0.552	0.555	0.689	0.164	0.073	0.126	0.137	0.168	0.207
TRINITY_DN24756_c1	18.95	17.416	17.429	17.525	16.129	16.35	13.323	12.885	13.298	8.388	8.639	8.495	30.387	32.285	32.001
TRINITY_DN28567_c6	92.556	104.343	101.628	105.54	114.886	99.303	60.993	66.852	65.214	47.182	45.069	45.004	52.629	49.383	52.749
TRINITY_DN27119_c2	6.306	5.964	5.29	6.446	4.762	5.242	7.791	8.434	8.227	10.963	6.111	9.687	35.908	34.415	34.913
TRINITY_DN19874_c1	5.663	6.308	5.178	3.066	2.952	2.961	2.209	2.221	1.997	4.765	5.438	4.713	0.362	0.316	0.306
TRINITY_DN25631_c3	15.586	14.652	15.798	12.623	12.304	14.425	13.343	12.642	13.778	42.855	39.585	41.167	34.998	37.077	39.019
TRINITY_DN13224_c0	1.814	3.422	3.333	2.059	1.293	2.048	0.592	0.175	0.779	0	0	0	0.607	0.394	0
TRINITY_DN28943_c2	27.776	36.857	25.939	14.302	20.288	21.96	18.599	39.884	38.058	31.527	30.4	53.409	3.73	3.846	4.965
TRINITY_DN21071_c1	9.438	9.447	9.662	11.045	10.591	8.314	10.867	10.236	9.614	5.714	6.111	6.356	2.281	2.761	2.961
TRINITY_DN18957_c1	15.08	13.933	14.025	21.598	17.239	22.973	16.764	14.941	15.215	13.619	12.449	15.049	11.219	11.212	10.621
TRINITY_DN23110_c2	6.601	6.308	6.676	3.648	3.739	3.706	3.521	3.925	3.844	5.294	4.165	5.218	11.493	10.867	10.266
TRINITY_DN19884_c3	0.707	1.063	0.744	0.425	0.593	0.523	1.104	0.614	0.789	4.144	3.065	2.338	6.334	6.242	7.127
TRINITY_DN21866_c0	0.527	0.567	0.724	0.313	0.571	0.434	0.473	0.497	0.359	0.52	0.446	0.424	0.881	1.203	1.125
TRINITY_DN19042_c1	79.849	69.339	68.798	70.737	50.725	61.527	57.63	54.142	54.132	61.594	63.984	57.95	25.228	26.743	25.19
TRINITY_DN14865_c0	0.422	0.466	0.612	0.168	0.183	0.278	0.73	0.214	0.319	1.387	1.564	0.803	5.316	5.917	5.478
TRINITY_DN19694_c1	1.635	1.519	1.896	3.234	1.95	2.682	3.501	2.747	3.135	1.816	2.61	3.069	0.871	1.095	0.918
TRINITY_DN24842_c1	26.711	26.336	24.798	10.754	12.1	15.248	25.344	33.3	29.163	33.371	35.075	34.17	42.448	42.708	43.343
TRINITY_DN19298_c4	16.124	17.892	17.021	15.432	15.396	14.391	18.914	20.015	20.457	23.787	23.289	23.147	44.2	42.086	43.678
TRINITY_DN25600_c3	129.517	103.128	123.439	130.35	113.669	122.376	107.46	100.181	89.235	85.601	80.08	96.661	437.683	428.378	431.916
TRINITY_DN21688_c0	27.576	24.261	25.715	8.415	7.068	7.991	1.854	2.211	1.867	3.076	3.901	4.388	5.786	4.733	4.837
TRINITY_DN19518_c3	0.569	0.476	0.54	0.403	0.388	0.512	0.404	0.429	0.349	0.292	0.409	0.334	0.264	0.276	0.267
TRINITY_DN18929_c3	4.524	3.412	3.394	4.275	3.933	4.029	4.231	3.945	4.473	3.66	2.755	2.049	7.626	6.38	7.995
TRINITY_DN23410_c0	2.499	2.602	2.752	2.876	2.812	3.617	3.136	3.896	3.155	3.377	4.129	4.406	5.981	6.853	7.127
TRINITY_DN20660_c1	43.13	32.807	35.816	44.17	37.311	49.407	43.094	33.582	40.494	14.741	14.459	15.519	37.014	39.089	35.91
TRINITY_DN18374_c6	0.169	0.263	0.071	0.727	1.164	0.979	0.917	1.49	0.889	0.319	0.136	0.181	0.039	0.128	0.158
TRINITY_DN21878_c6	0.475	0.597	0.408	0.425	0.334	0.323	0.611	0.623	0.699	0.73	1.591	1.119	2.408	2.574	2.132
TRINITY_DN24059_c5	2.552	1.772	1.692	2.059	0.916	1.258	2.199	1.578	1.008	2.191	2.219	2.293	11.287	8.48	11.095
TRINITY_DN24372_c6	12.528	12.738	11.731	10.027	11.238	10.496	16.025	17.327	23.122	22.71	20.579	22.949	16.985	18.351	17.679
TRINITY_DN24049_c3	4.049	2.957	3.537	27.966	23.402	27.302	193.106	180.172	175.295	39.231	37.384	37.691	22.868	24.899	22.574
TRINITY_DN13392_c0	2.109	1.144	1.508	0.47	0.625	0.501	2.801	2.24	2.137	1.424	1.173	1.598	0.098	0	0.079
TRINITY_DN24173_c0	37.077	33.222	29.334	47.192	38.346	40.002	53.469	52.574	49.789	77.55	75.46	80.664	33.637	36.042	35.061
TRINITY_DN22833_c0	4.724	4.769	4.811	4.129	4.213	4.908	5.641	6	6.679	9.009	10.185	9.29	11.366	10.64	11.509
TRINITY_DN19482_c3	74.302	85.257	84.963	56.793	62.814	56.875	24.515	25.216	23.053	10.963	10.149	10.644	5.502	3.481	4.55
TRINITY_DN19955_c0	2.763	3.514	3.71	2.809	2.564	2.46	4.625	4.237	3.614	6.873	8.039	6.897	6.637	5.345	5.824
TRINITY_DN27601_c0	1.244	1.205	1.356	1.667	2.241	1.759	3.126	1.646	4.992	3.688	3.765	4.216	1.292	0.838	0.632
TRINITY_DN17287_c0	2.447	2.947	2.997	2.663	3.577	2.916	2.791	2.922	2.775	0.94	0.891	0.912	0.069	0.108	0.069
TRINITY_DN16100_c0	0.253	0.628	0.52	2.54	2.058	2.649	1.39	1.305	0.859	0.493	0.127	0.668	0.137	0.128	0.158
TRINITY_DN16195_c0	226.64	229.099	213.071	179.869	183.691	182.901	135.052	151.012	150.366	134.462	131.687	134.028	0.225	0.237	0.257
TRINITY_DN20835_c3	19.952	19.319	19.671	26.858	22.615	24.898	29.821	24.612	28.114	23.44	25.99	21.053	8.723	12.957	13.464
TRINITY_DN20348_c5	2.921	2.379	3.527	1.768	2.618	1.67	4.576	3.497	3.025	6.426	7.12	6.112	0.979	3.649	2.438
TRINITY_DN16449_c0	60.741	46.527	51.512	106.704	91.851	114.963	272.865	229.231	248.506	268.787	271.076	263.542	54.215	61.207	57.231
TRINITY_DN23901_c2	0.369	0.375	0.438	0.257	0.108	0.145	0.197	0.205	0.21	0.402	0.618	0.632	0.979	1.065	1.115
TRINITY_DN22444_c0	0.401	0.577	0.479	0.436	0.42	0.445	0.779	0.954	1.058	1.132	1.1	1.056	0.255	0.286	0.296
TRINITY_DN23726_c1	0.39	0.527	0.55	0.213	0.42	0.234	0.335	0.185	0.16	0.712	0.791	0.605	1.165	1.124	1.234
TRINITY_DN21668_c1	4.102	4.111	4.22	9.12	9.665	10.151	7.781	7.412	8.107	3.341	4.283	3.34	0.137	0.128	0.168
TRINITY_DN24951_c3	0.854	2.096	1.386	0.336	1.196	0.902	0.602	1.13	1.108	3.158	1.919	2.51	1.977	0.887	1.599
TRINITY_DN18374_c1	0	0.051	0.051	0	0	0	0	0.039	0.03	0.046	0	0	0.881	1.124	1.086
TRINITY_DN24102_c2	55.078	56.379	58.433	37.444	39.035	38.855	25.63	26.404	28.014	21.122	19.688	20.538	4.121	3.777	4.669
TRINITY_DN28338_c2	4.587	4.658	4.688	4.465	12.401	3.784	18.283	21.213	17.502	32.961	25.681	33.078	12.022	22.019	9.96
TRINITY_DN25550_c2	1.055	0.901	0.928	1.455	1.573	1.959	2.199	2.415	2.496	2.355	2.173	2.438	2.075	1.834	1.54
TRINITY_DN48032_c0	0	0	0	0.235	0.129	0	25.797	21.466	21.096	0	0	0	0	0	0
TRINITY_DN27117_c3	9.491	8.293	27.652	0.224	11.054	24.943	27.859	26.268	13.438	27.292	46.678	36.328	0.793	1.262	9.673
TRINITY_DN20687_c5	0.58	0.861	0.764	0.526	0.711	0.79	0.848	0.643	1.068	0.904	0.637	1.101	1.292	1.706	1.293
TRINITY_DN24824_c3	1.751	1.59	1.835	0.895	1.347	1.592	0.759	0.76	0.988	1.232	1.61	1.174	5.962	5.493	5.814
TRINITY_DN24090_c0	0.506	0.587	0.642	0.739	0.539	0.512	1.972	1.519	1.498	2.729	3.037	2.582	0.715	0.74	0.888
TRINITY_DN27258_c3	0.517	0.486	0.173	0.19	0.733	0.601	0.809	1.003	1.008	0.949	1.173	0.668	0.822	0.69	0.494
TRINITY_DN22265_c0	5.789	6.146	5.076	4.454	4.234	4.207	2.278	1.987	2.097	0.803	0.637	0.74	0.333	0.552	0.345
TRINITY_DN26333_c0	0.116	0.213	0.367	0	0	0.134	0.345	0.711	0.679	1.095	1.237	1.029	3.857	3.688	3.099
TRINITY_DN26244_c0	1.93	2.015	1.784	1.813	2.058	1.981	2.613	2.63	2.925	2.601	2.519	2.428	0.832	0.828	0.78
TRINITY_DN20758_c0	0.633	0.982	1.335	2.361	2.672	2.426	4.674	3.039	2.805	1.424	1.682	2.04	0.91	0.7	0.661
TRINITY_DN28886_c1	4.608	3.422	16.247	2.081	3.512	2.371	7.1	4.237	4.163	14.34	13.159	10.382	3.994	5.374	1.925
TRINITY_DN25855_c0	1.94	3.382	2.681	4.443	4.751	4.942	7.08	6	6.589	7.859	7.257	7.972	5.874	7.78	7.581
TRINITY_DN21195_c2	35.991	35.247	31.056	19.584	20.6	27.38	27.789	27.806	27.236	45.548	54.826	45.302	286.747	285.809	269.492
TRINITY_DN22636_c1	0	1.023	0	0	2.661	0	0	0	0	2.437	1.482	1.038	41.841	29.957	32.327
TRINITY_DN21680_c3	2.088	2.116	2.477	3.436	3.265	2.916	5.01	4.763	4.922	4.089	4.583	4.622	0.587	0.651	0.573
TRINITY_DN17490_c0	7.034	7.635	6.166	8.986	7.951	9.527	3.846	3.029	3.754	1.588	2.137	2.158	18.091	18.262	17.846
TRINITY_DN15189_c0	18.096	15.35	14.412	8.964	5.807	9.405	5.897	3.983	3.464	0.082	0.082	0	0.088	0.079	0.069
TRINITY_DN26859_c1	4.049	5.691	4.923	3.156	3.459	3.985	2.416	2.99	2.586	3.788	4.01	3.873	2.633	2.87	2.458
TRINITY_DN2676_c0	0.169	0.132	0.204	0.078	0.183	0.033	0.079	0.292	0.26	0.411	0.227	0.271	0.578	0.562	0.513
TRINITY_DN24974_c0	0.443	0.729	0.53	0.213	0.453	0.223	0.611	0.682	0.589	2.145	1.882	1.643	2.594	2.258	2.626
TRINITY_DN16000_c0	4.946	4.759	4.067	0.962	1.174	1.146	0.108	0.39	0.18	0	0	0	0	0	0
TRINITY_DN20731_c2	0.084	0.111	0.133	0.201	0.086	0.534	0.197	0.039	0.21	0.155	0.155	0.036	0.93	0.907	1.106
TRINITY_DN25814_c0	7.245	7.179	7.665	1.13	1.562	14.558	6.824	9.058	8.866	36.959	24.371	35.01	35.546	37.826	42.415
TRINITY_DN18276_c0	2.299	3.22	2.528	6.077	5.323	5.253	4.753	5.006	5.841	2.976	3.692	2.681	0.372	0.631	0.533
TRINITY_DN20471_c0	19.857	20.646	17.735	29.521	28.951	31.131	3.363	3.243	3.375	2.565	3.128	2.149	8.38	8.697	8.074
TRINITY_DN27530_c2	0.991	1.549	2.905	1.086	0.97	1.703	8.856	6.711	7.128	4.792	5.365	6.997	9.143	8.244	14.658
TRINITY_DN26231_c5	67.395	58.93	64.375	61.023	58.17	63.909	54.327	47.821	49.12	37.022	32.892	31.561	23.025	27.512	28.862
TRINITY_DN20934_c4	0.359	0.365	0.469	2.787	2.812	3.651	6.084	6.077	6.31	1.378	1.528	1.201	0.372	0.532	0.345
TRINITY_DN22894_c1	8.531	8.647	8.49	2.104	2.306	2.159	2.811	3.682	3.874	2.611	2.455	2.483	2.31	2.524	3.178
TRINITY_DN28586_c6	3.353	3.301	2.732	3.637	5.376	5.654	3.945	4.003	4.622	1.223	2.528	1.995	2.33	2.584	1.392
TRINITY_DN28853_c3	47.96	54.354	51.838	28.156	32	28.215	47.433	50.344	49.43	67.455	66.475	63.204	77.015	74.825	75.729
TRINITY_DN27776_c0	3.427	4.263	4.006	2.496	3.092	2.716	4.122	4.548	4.692	6.663	7.166	7.258	14.058	14.535	15.053
TRINITY_DN20261_c0	7.382	6.44	6.462	16.171	15.181	15.348	15.374	15.038	15.105	12.478	12.413	12.847	5.286	5.147	5.172
TRINITY_DN19513_c1	0	0	0	0	0.377	0	0	0.292	0	0	0.373	0	5.492	6.064	4.077
TRINITY_DN22207_c1	17.642	20.879	20.578	15.589	17.045	14.903	5.315	6.584	6.859	5.331	5.693	5.227	4.405	3.461	3.741
TRINITY_DN21798_c2	27.249	22.165	21.343	31.2	24.501	31.387	16.715	13.051	15.944	12.259	10.785	12.991	14.293	15.117	16.534
TRINITY_DN21054_c5	0.243	0.162	0.153	0.201	0.215	0.345	0.247	0.214	0.349	0.319	0.218	0.253	0.431	0.493	0.494
TRINITY_DN17935_c0	1.729	1.721	1.672	0.884	0.991	0.623	5.177	5.688	5.162	16.978	17.551	16.774	8.576	8.017	8.124
TRINITY_DN23568_c2	2.172	2.066	3.435	2.518	2.683	4.419	6.696	6.097	7.438	8.89	5.147	7.06	2.232	5.986	3.03
TRINITY_DN25350_c1	11.526	11.725	12.241	11.963	10.494	10.496	11.863	11.015	11.132	11.172	10.431	10.861	63.574	62.193	63.903
TRINITY_DN25695_c3	0.612	0.628	0.336	0.448	0.463	0.334	0.72	0.701	0.958	0.529	0.773	0.65	0.313	0.513	0.197
TRINITY_DN26793_c0	160.31	200.92	206.619	197.181	222.252	179.495	256.742	301.255	311.494	210.506	194.779	225.561	47.852	41.524	41.023
TRINITY_DN22049_c1	0.337	0.263	0.285	0.459	0.248	0.334	0.444	0.526	0.479	0.164	0.164	0.072	0.108	0.138	0.158
TRINITY_DN19650_c2	1.888	1.812	1.335	3.01	2.446	2.716	1.953	1.5	1.767	1.698	1.209	1.336	0.343	0.493	0.424
TRINITY_DN18845_c4	0.401	0.273	0.448	0.157	0.237	0.256	0.178	0.214	0.22	0.347	0.537	0.424	0.303	0.414	0.355
TRINITY_DN25197_c3	0.211	0.132	0.071	0.347	0.075	0.39	1.489	0.916	1.288	2.054	2.192	2.988	2.134	2.15	2.833
TRINITY_DN19468_c2	0.253	0.284	0.448	0.459	0.463	0.367	0.533	0.74	0.319	0.666	0.9	0.451	4.513	0.7	0.79
TRINITY_DN24724_c7	11.558	12.748	12.679	10.105	8.986	9.093	11.074	9.048	10.782	13.573	12.458	13.127	25.414	25.066	25.555
TRINITY_DN17888_c0	8.257	8.87	9.764	2.876	3.523	2.86	8.53	9.603	9.924	4.865	4.292	4.442	10.162	9.358	9.071
TRINITY_DN24556_c0	2.531	2.643	2.283	2.294	1.314	2.76	1.529	1.305	1.218	0.566	0.737	0.686	0.45	0.424	0.267
TRINITY_DN28595_c6	23.379	21.608	22.882	29.443	25.309	25.288	23.628	22.869	23.422	25.257	26.799	25.161	11.767	12.543	11.904
TRINITY_DN23986_c0	3.828	3.827	4.485	3.581	4.234	3.862	2.446	2.639	3.275	2.218	1.519	1.824	4.846	4.319	3.958
TRINITY_DN3935_c0	4.492	4.091	4.342	2.619	2.424	3.461	2.386	2.386	2.436	1.132	0.673	0.632	1.194	0.917	0.898
TRINITY_DN19778_c6	16.936	1.316	13.648	20.815	8.253	8.67	11.577	14.035	12.57	7.111	4.892	5.832	0.264	0.247	4.343
TRINITY_DN22349_c4	0.654	0.506	0.815	1.432	1.131	1.458	2.416	2.61	2.815	1.497	1.5	1.472	2.017	1.726	2.31
TRINITY_DN19567_c5	0.274	0.243	0.285	0	0	0.145	0.661	1.042	0.609	2.501	4.138	4.351	2.066	3.175	2.29
TRINITY_DN19936_c3	1.033	1.053	1.559	1.488	1.659	1.013	1.479	1.373	1.278	3.085	2.319	3.033	2.095	1.617	1.639
TRINITY_DN20203_c2	107.256	103.239	101.118	137.3	127.913	130.634	60.993	55.194	59.204	31.318	30.291	31.209	4.944	5.828	5.567
TRINITY_DN18502_c1	0.696	1.904	1.345	0	0.108	0.434	0.483	0.516	0.499	1.643	2.328	3.024	0.401	0.286	0.306
TRINITY_DN26438_c4	17.621	15.219	13.739	11.202	8.566	9.961	9.832	7.607	9.774	13.217	12.54	13.226	22.35	24.425	22.95
TRINITY_DN21878_c8	25.256	11.351	13.719	25.011	21.301	25.176	19.476	15.564	12.709	12.03	10.894	11.005	9.701	6.873	9.733
TRINITY_DN21920_c6	4.113	4.374	4.566	2.809	2.737	3.283	4.921	4.88	5.022	12.094	12.222	11.429	3.446	3.422	3.84
TRINITY_DN18951_c1	60.614	72.934	66.546	34.736	40.08	32.199	69.878	79.699	72.173	90.968	90.428	86.947	1.282	1.578	0.898
TRINITY_DN20931_c4	36.708	38.416	38.303	67.883	74.687	67.226	41.566	47.334	45.386	26.991	22.698	24.592	5.1	2.731	2.241
TRINITY_DN20472_c0	12.349	10.419	11.477	17.67	18.025	18.521	16.202	18.262	15.844	21.122	19.752	17.288	23.838	20.767	23.641
TRINITY_DN19621_c3	0.886	0.911	0.54	0.727	0.42	0.568	0.286	0.506	0.569	0.849	0.627	0.677	9.359	8.786	9.436
TRINITY_DN28711_c5	0.274	0.699	0.357	0.134	0.442	0.378	0.335	0.419	0.519	1.013	0.573	0.903	1.067	0.868	1.066
TRINITY_DN17629_c0	10.83	11.148	11.66	9.143	9.481	7.991	6.282	5.561	7.059	2.419	2.173	2.167	0.186	0.079	0.237
TRINITY_DN21324_c6	0.179	0.395	0.377	0.112	0.194	0.134	0.296	0.419	0.339	0.831	0.782	0.632	0.871	1.164	0.888
TRINITY_DN15128_c0	0	0.071	0.041	0	0	0	0.227	0.243	0.17	1.232	2.328	1.327	2.78	2.554	2.803
TRINITY_DN28660_c0	5.948	2.754	4.362	6.267	4.881	5.22	5.986	3.701	5.182	3.058	3.428	2.609	2.702	2.031	2.458
TRINITY_DN23800_c3	0.896	0.78	0.958	0.481	0.851	0.467	1.045	0.721	0.579	1.862	1.873	2.049	2.163	1.075	1.787
TRINITY_DN19743_c3	0	0	0	0	0	0	0	0	0	0	0	0	105.365	107.602	104.66
TRINITY_DN26079_c1	9.839	10.915	11.018	14.112	14.513	15.593	10.66	10.295	9.584	5.285	4.974	5.299	2.398	2.988	2.063
TRINITY_DN24962_c1	22.662	21.264	20.405	29.174	27.302	29.606	18.066	19.84	19.159	10.899	11.731	11.095	5.835	5.611	6.347
TRINITY_DN28099_c5	1.529	1.833	1.967	0.817	0.259	0.646	0.227	0.711	0.15	0.11	0.227	0.099	0.117	0.69	0.543
TRINITY_DN24073_c1	0.295	0.203	0.224	0.213	0.183	0.367	0.414	0.117	0.05	0.758	0.546	0.497	0.93	1.489	0.77
TRINITY_DN26855_c2	0.359	0.577	0.326	0.772	0.711	0.49	2.071	1.237	1.757	0.411	0.609	0.388	0.352	0.355	0.75
TRINITY_DN22402_c2	0.506	1.002	0.632	0.806	0.636	0.768	0.74	0.477	0.389	1.095	0.709	0.488	1.968	2.307	2.26
TRINITY_DN28942_c4	78.563	104.981	85.035	87.904	89.739	75.351	139.302	139.539	149.437	149.952	151.884	140.41	75.527	73.917	69.846
TRINITY_DN25515_c2	13.023	14.409	16.134	14.112	19.027	16.05	9.575	10.11	8.396	4.263	3.556	5.733	4.043	3.333	4.175
TRINITY_DN22175_c0	2.52	2.643	3.231	1.399	1.282	1.414	1.026	1.334	1.198	0.338	0.3	0.144	0.392	0.345	0.237
TRINITY_DN22230_c7	0.601	0.547	0.469	0.157	0	0	0.592	0.39	0.579	0.977	1.892	1.833	3.828	6.656	6.722
TRINITY_DN75375_c0	1.719	2.369	2.997	0	0	0	0.089	0.078	0	0	0	0	0	0	0
TRINITY_DN23892_c3	4.914	4.04	4.719	2.887	1.907	2.126	4.664	5.357	4.652	2.903	2.464	2.663	0.098	0.049	0.039
TRINITY_DN24650_c4	13.93	11.908	9.509	26.556	21.613	28.226	30.373	26.628	24.271	11.492	8.503	11.14	3.338	2.16	2.043
TRINITY_DN28204_c2	142.351	150.465	138.116	158.372	152.015	171.07	173.551	164.248	160.03	126.867	118.346	117.272	29.055	27.256	26.394
TRINITY_DN25374_c1	7.54	9.295	7.726	7.576	6.648	7.502	9.003	7.801	8.207	12.87	10.44	12.738	19.09	21.191	21.429
TRINITY_DN26153_c2	14.879	13.892	15.38	16.137	28.498	16.328	13.362	12.36	10.383	23.678	27.018	28.492	30.994	27.423	32.929
TRINITY_DN25896_c5	21.586	23.937	23.636	12.052	12.735	11.62	9.082	9.379	10.353	11.036	9.849	11.113	13.745	14.328	13.247
TRINITY_DN26178_c0	3.585	5.67	4.617	4.801	3.577	3.495	4.753	5.191	7.218	7.047	7.248	6.581	3.808	2.781	2.557
TRINITY_DN16824_c0	0.327	0.415	0.173	0.123	0.086	0.356	0.158	0.36	0.21	0.785	0.455	0.578	0.764	0.947	0.849
TRINITY_DN20585_c1	11.937	10.733	11.691	27.261	24.63	26.134	21.715	19.469	19.658	15.828	14.877	16.214	19.334	23.134	19.021
TRINITY_DN25211_c0	42.719	43.054	41.605	58.08	56.005	59.947	49.041	42.766	44.058	37.506	33.692	36.12	6.236	7.396	5.626
TRINITY_DN21298_c0	3236.92	2798.74	2991.64	3548.62	3389.03	3771.35	5857.97	5330.43	5411.72	4990.75	4979.45	4700.01	3469.64	3630.57	3652.03
TRINITY_DN18830_c3	0.243	0.203	0.102	0.235	0.172	0.089	0.523	0.331	0.3	0.383	0.546	0.542	0.871	0.71	0.75
TRINITY_DN25580_c6	1.434	0.719	0.683	1.69	1.541	1.447	1.272	1.227	1.418	1.086	1.628	2.158	1.468	4.339	2.211
TRINITY_DN19540_c3	3.174	3.088	3.282	0.772	0.711	0.812	0.168	0.156	0.09	1.798	1.4	1.724	0.049	0.049	0.059
TRINITY_DN25341_c0	6.369	6.197	6.187	5.092	4.353	4.608	7.347	7.081	7.947	1.086	1.601	1.598	0	0.138	0.128
TRINITY_DN21887_c0	1.171	1.863	1.896	1.611	1.379	1.213	4.102	5.513	4.642	4.162	4.401	4.424	9.29	9.003	9.081
TRINITY_DN28042_c1	0.39	0.547	0.622	1.086	1.282	0.646	1.272	0.964	1.328	1.816	1.282	0.984	0.881	0.631	0.809
TRINITY_DN17028_c0	1.318	1.731	1.386	2.048	1.121	1.035	2.574	2.445	2.156	0.612	0.446	0.244	0.578	0.089	0.069
TRINITY_DN21848_c0	18.475	17.315	18.132	11.997	8.641	9.939	16.291	18.116	18.38	37.853	34.447	35.452	29.026	28.932	29.711
TRINITY_DN27605_c1	58.885	57.503	57.801	100.549	106.719	111.045	122.755	115.414	114.115	57.396	60.528	57.643	17.807	15.245	16.02
TRINITY_DN27407_c2	1.012	1.833	0.877	1.03	1.638	0.378	1.667	2.172	1.528	1.899	2.146	2.067	4.121	3.678	3.188
TRINITY_DN17533_c0	21.312	16.778	19.885	27.417	23.154	25.388	17.05	18.213	20.846	12.587	13.386	12.431	8.732	8.895	8.903
TRINITY_DN26590_c0	0.981	0.668	0.632	0.649	0.722	0.979	2.13	0.945	1.248	2.41	0.864	1.715	0.871	1.952	1.293
TRINITY_DN18374_c4	0.211	0.101	0.204	0.213	0.151	0.256	0.237	0.185	0.12	0.42	0.218	0.379	0.108	0.079	0.079
TRINITY_DN18391_c1	0.264	0.324	0.194	0.201	0.129	0.111	0.178	0.146	0.14	0.091	0.173	0.235	0.597	0.69	0.553
TRINITY_DN22253_c4	43.847	47.185	49.117	40.488	43.873	38.165	26.705	23.872	24.78	14.924	19.997	16.043	13.803	9.614	12.22
TRINITY_DN18270_c3	10.05	5.508	7.981	8.248	4.461	10.24	9.467	12.126	10.433	5.285	5.574	5.2	7.43	6.488	10.69
TRINITY_DN24255_c1	18.391	17.335	17.388	18.487	19.965	18.821	31.152	40.302	36.341	31.591	28.218	29.449	3.397	3.086	3.662
TRINITY_DN19140_c3	0.127	0.101	0.112	0.078	0.119	0.033	0	0	0.02	0.027	0.045	0.181	0.901	0.828	0.977
TRINITY_DN20099_c3	14.299	17.659	16.889	14.805	14.287	14.569	14.92	17.96	14.017	20.373	19.033	20.782	43.544	56.947	46.146
TRINITY_DN21821_c1	0.506	0.587	0.408	0.313	0.549	0.289	0.178	0.127	0.17	0.027	0	0.027	0	0	0
TRINITY_DN23713_c0	19.741	11.938	9.092	20.121	14.147	18.086	8.412	4.548	10.213	30.14	14.141	10.933	23.054	17.572	29.148
TRINITY_DN24044_c2	0.127	0.02	0.153	0.056	0.065	0.122	0.108	0.214	0.08	0.219	0.3	0.244	0.754	0.749	0.79
TRINITY_DN21245_c4	2.478	2.42	2.365	2.305	2.629	2.693	2.722	2.221	2.326	0.128	0.191	0.307	0	0	0.039
TRINITY_DN27247_c2	77.076	77.754	77.472	94.696	93.93	91.868	104.728	109.765	111.539	50.614	48.833	46.746	19.667	19.751	19.791
TRINITY_DN28328_c2	0.453	0.385	0.52	3.749	0.539	0.167	0.73	0.467	0.739	4.4	4.947	1.661	13.862	1.824	5.488
TRINITY_DN13452_c0	4.619	5.64	5.504	4.331	4.514	4.33	2.229	2.406	2.316	2.565	2.483	2.374	3.485	3.234	3.396
TRINITY_DN44394_c0	1.076	0.881	0.856	1.667	2.413	2.282	1.292	1.627	1.448	0.164	0.191	0.117	0.431	0.71	0.651
TRINITY_DN21985_c5	11.621	10.743	10.172	53.973	51.857	55.428	67.57	69.054	71.204	17.635	20.079	19.572	2.252	1.627	1.895
TRINITY_DN28817_c2	22.641	27.693	26.918	29.7	40.845	32.5	54.396	60.658	45.796	40.71	40.413	43.352	11.121	10.443	10.206
TRINITY_DN26890_c0	11.073	11.411	11.426	5.304	4.708	4.942	2.209	3.087	2.047	0.319	0	0.153	0.088	0.089	0.069
TRINITY_DN23171_c3	0.179	0.182	0.224	0.347	0.194	0.267	0.138	0.185	0.26	0.164	0.382	0.298	1.302	0.858	1.106
TRINITY_DN18026_c0	1.55	1.428	1.254	2.081	2.683	2.215	1.864	2.854	2.676	2.611	2.392	2.88	8.497	10.127	10.147
TRINITY_DN18941_c0	0.063	0.061	0	0.056	0	0.067	0.059	0	0.27	3.469	3.101	3.738	3.064	3.234	2.813
TRINITY_DN21688_c2	0.179	0.162	0.031	0.145	0.086	0.2	0.02	0.088	0.09	0.128	0.227	0.46	0.343	0.414	0.405
TRINITY_DN9796_c0	1.919	2.349	0.744	0	0.517	0.824	2.613	6.292	5.331	9.94	8.212	12.684	13.255	11.251	11.835
TRINITY_DN27861_c2	397.326	411.5	421.157	437.682	480.879	459.985	196.607	204.531	213.663	151.312	154.239	140.871	105.943	103.53	98.668
TRINITY_DN24206_c1	28.704	31.105	29.711	27.664	26.839	27.692	18.194	17.901	17.472	17.379	16.514	16.566	12.482	12.356	14.145
TRINITY_DN19969_c5	34.167	35.733	33.563	46.733	50.316	47.859	22.602	21.33	21.665	10.953	9.867	10.87	10.583	8.895	10.246
TRINITY_DN25659_c4	0.327	0.172	0.194	0.403	0.657	0.456	0.907	0.808	0.649	0.301	0.6	0.659	0.675	0.68	1.086
TRINITY_DN7769_c0	0.2	0.172	0.133	0.358	0.603	0.334	0.355	0.614	0.479	0.201	0.255	0.244	0.059	0.138	0.128
TRINITY_DN28333_c2	1.318	1.296	1.08	0.75	1.681	0.824	2.189	2.026	2.067	3.304	3.183	2.717	2.849	3.116	2.241
TRINITY_DN27070_c1	172.743	178.938	186.846	239.65	202.977	206.864	335.042	397.024	372.615	380.794	463.208	382.511	253.913	215.412	269.591
TRINITY_DN19329_c1	58.959	45.079	49.647	73.814	61.683	70.454	32.464	31.021	29.871	11.163	9.403	8.405	1.557	1.893	1.806
TRINITY_DN18181_c0	1.656	1.792	1.896	2.026	2.65	2.104	2.978	2.562	3.015	1.67	1.755	1.508	1.185	1.252	1.066
TRINITY_DN20295_c1	0.285	0.203	0.122	0.347	0.312	0.434	0.493	0.487	0.419	0.511	0.509	0.488	0.852	1.085	0.691
TRINITY_DN22818_c2	2.193	1.337	1.519	0.414	0.226	0.345	0.671	0.37	0.339	2.894	3.256	3.701	6.872	7.001	6.87
TRINITY_DN26123_c1	113.425	109.943	111.188	163.162	159.503	153.406	275.489	294.963	305.594	230.852	221.769	221.454	123.212	122.295	125.803
TRINITY_DN24016_c0	3.912	3.443	4.118	2.395	1.756	2.393	7.12	6.467	6.989	12.405	13.04	15.293	4.464	3.757	4.669
TRINITY_DN25289_c1	0.116	0.172	0.194	0.145	0.237	0.122	0.394	0.614	0.589	0.958	0.373	0.488	0.343	0.325	0.484
TRINITY_DN24101_c7	23.674	20.089	20.008	13.239	11.841	12.889	6.578	5.337	6	5.741	6.42	5.642	0.734	0.651	0.553
TRINITY_DN27234_c3	5.747	5.842	6.625	8.561	8.975	8.47	7.978	6.701	7.678	3.186	3.31	2.799	1.977	1.489	1.836
TRINITY_DN14083_c0	0.306	0.284	0	0.201	0.108	0.111	0.394	0.614	0.519	1.415	1.255	1.336	0.206	0.592	0.316
TRINITY_DN24513_c0	6.085	7.381	6.778	4.532	4.116	4.241	6.035	6.185	6.29	7.01	5.747	6.392	0.636	0.73	0.721
TRINITY_DN16881_c0	20.553	19.927	19.162	17.86	18.769	17.73	11.567	12.058	11.252	13.555	11.422	12.251	29.888	32.571	30.205
TRINITY_DN21562_c0	0.854	0.84	0.815	0.694	0.474	0.668	1.095	1.081	0.988	1.305	1.319	1.228	2.408	3.875	3.208
TRINITY_DN13516_c0	0.791	0.932	1.131	1.074	0.56	0.812	0.769	0.896	0.579	0.073	0.109	0.172	0.206	0.385	0.059
TRINITY_DN22254_c1	0.538	0.435	0.917	0.66	1.013	0.723	0.523	1.227	0.978	1.36	1.373	1.833	1.038	0.779	0.415
TRINITY_DN19045_c0	40.853	51.265	38.67	36.225	28.509	55.929	37.552	28.293	30.5	14.741	24.608	33.845	20.059	57.962	19.84
TRINITY_DN20062_c4	17.727	18.246	18.367	11.806	16.388	12.933	4.921	5.951	6.3	1.104	1.619	1.264	1.527	2.13	1.984
TRINITY_DN15712_c0	0.369	0.344	0.428	0.436	0.442	0.223	0.907	0.984	1.378	1.397	0.591	0.912	0.548	1.43	0.75
TRINITY_DN24925_c1	11.368	14.176	13.27	16.551	14.718	16.862	29.772	32.559	29.612	48.094	51.416	52.56	16.946	16.113	15.714
TRINITY_DN26269_c1	15.966	14.328	15.064	10.139	11.108	11.731	12.12	11.687	11.531	22.747	23.235	23.924	6.5	7.07	6.347
TRINITY_DN23838_c1	3.438	4.951	3.924	3.122	4.762	4.107	5.345	5.902	5.671	7.001	7.011	6.157	10.181	9.328	9.525
TRINITY_DN24088_c1	154.204	170.007	160.427	110.889	122.17	115.141	25.699	25.226	24.281	2.547	2.128	1.905	0.382	0.168	0.207
TRINITY_DN19974_c2	20.521	20.464	22.066	104.499	113.27	103.41	86.209	98.263	97.941	55.552	54.717	53.644	0.333	0.207	0.257
TRINITY_DN17179_c0	0.105	0.172	0.112	0.078	0.172	0.178	0.197	0.175	0.16	0.283	0.264	0.208	0.274	0.345	0.286
TRINITY_DN27489_c1	1.287	12.232	8.276	8.348	8.124	35.004	4.97	4.003	24.221	25.512	28.791	27.869	23.544	11.468	34.202
TRINITY_DN25130_c0	46.652	46.263	42.38	42.2	45.231	44.71	27.829	28.927	28.244	20.921	20.988	20.647	24.552	24.258	24.568
TRINITY_DN28068_c0	2.932	2.967	1.957	2.305	1.993	2.382	1.262	1.451	1.298	1.159	1.055	1.679	5.737	5.059	4.639
TRINITY_DN27902_c5	2.035	1.519	1.009	0.615	0.711	0.434	1.923	1.597	1.737	2.172	1.546	2.753	5.012	6.232	6.317
TRINITY_DN26438_c2	0.264	0.061	0.275	0.38	0.636	0.211	0.187	0.36	0.499	0.246	0.246	0.632	1.762	1.341	1.372
TRINITY_DN24357_c2	26.637	25.607	27.968	59.569	71.434	77.655	169.991	170.861	168.586	246.77	220.051	255.109	24.376	19.712	22.831
TRINITY_DN24149_c1	0.369	0.253	0.285	0.09	0.399	0.601	0.444	0.711	0.409	0.84	0.773	0.641	1.782	1.597	1.688
TRINITY_DN25309_c3	5.399	6.045	6.105	5.685	6.411	6.144	6.341	7.811	7.508	0.73	0.864	0.84	0.069	0.148	0.109
TRINITY_DN22078_c10	56.206	58.434	58.952	87.702	87.056	85.201	129.934	116.086	119.556	121.482	117.791	110.925	31.718	34.898	32.426
TRINITY_DN21769_c1	32.88	27.977	29.772	27.417	27.184	26.746	29.091	27.154	26.307	25.503	26.008	24.213	8.83	6.518	7.176
TRINITY_DN23651_c1	0.127	0.192	0.133	0.022	0.108	0.245	0.345	0.331	0.29	1.205	0.9	1.138	0.578	0.68	0.681
TRINITY_DN3698_c0	0	0.061	0.143	0	0	0	0	0	0	0	0.118	0	0.813	1.016	1.263
TRINITY_DN21163_c2	16.567	14.884	13.882	19.416	16.409	16.907	12.218	11.395	10.673	13.354	10.812	10.951	22.262	21.457	20.798
TRINITY_DN28770_c6	3.427	4.637	11.68	7.845	2.64	4.764	4.329	2.932	4.113	3.733	3.347	3.656	6.236	6.705	7.166
TRINITY_DN15897_c0	3.248	2.987	2.66	3.122	4.094	3.806	2.455	2.357	2.246	1.698	2.037	1.679	1.86	1.834	2.024
TRINITY_DN26456_c3	0.084	0.122	0.143	0.347	0.194	0.434	0.256	0.429	0.499	0.283	0.282	0.153	0.783	0.68	0.484
TRINITY_DN27508_c11	0.38	0.354	0.163	0.224	0.162	0.245	2.071	1.841	2.216	3.085	2.483	2.862	0.078	0.148	0.059
TRINITY_DN24354_c1	64.78	65.988	65.496	11.001	9.902	10.841	7.366	6.788	6.28	40.555	44.132	44.453	14.577	14.081	13.316
TRINITY_DN22639_c2	88.211	95.878	97.245	71.666	75.355	72.468	31.271	36.66	36.92	10.104	9.921	9.542	16.182	15.916	17.165
TRINITY_DN26403_c0	28.451	28.594	26.969	25.705	25.998	25.61	56.95	66.151	66.432	77.605	73.641	71.636	45.619	41.376	45.524
TRINITY_DN15817_c0	1.255	0.881	0.897	0.302	0.442	0.289	4.092	4.266	5.641	2.273	2.528	2.447	0.323	0.306	0.385
TRINITY_DN17281_c1	55.025	56.075	56.364	30.182	30.093	27.992	21.182	22.411	22.653	20.264	19.306	19.744	9.183	8.895	7.166
TRINITY_DN23122_c0	0.211	0.223	0.163	0.269	0.463	0.289	0.414	0.419	0.309	0.776	0.5	0.506	0.127	0.089	0.138
TRINITY_DN18827_c0	5.283	5.154	3.71	0.962	2.758	2.237	5.246	9.788	4.972	14.422	10.303	8.838	3.485	1.992	2.734
TRINITY_DN19800_c0	136.773	128.766	121.268	110.151	148.75	139.605	61.447	69.55	55.041	27.958	27.972	34.017	20.989	19.801	22.772
TRINITY_DN17910_c0	15.533	15.451	21.659	26.567	19.297	23.885	11.883	11.756	11.651	3.752	3.728	4.306	2.447	2.593	2.102
TRINITY_DN24661_c0	2.067	2.268	2.528	2.82	2.521	1.892	2.199	2.6	2.216	7.658	7.975	7.204	73.177	67.271	76.054
TRINITY_DN21286_c2	20.184	17.537	21.19	29.51	26.709	29.45	16.735	12.428	14.397	11.83	11.722	10.978	10.749	10.196	10.167
TRINITY_DN21560_c2	1.128	0.385	1.182	0	0.765	0.623	0.276	0.487	0.449	1.972	1.637	1.851	3.025	1.943	2.399
TRINITY_DN23672_c2	2.425	3.493	2.915	3.055	2.597	1.436	6.844	5.386	4.063	4.664	6.484	3.837	3.201	3.274	3.425
TRINITY_DN45967_c0	3.891	5.063	4.638	15.152	13.026	16.016	6.124	4.763	5.701	1.807	2.937	2.185	0	0.68	0.533
TRINITY_DN17974_c7	0.696	0	0.183	0	0	0	0.168	0.438	0.559	0.968	1.182	0.903	3.328	5.64	3.198
TRINITY_DN25694_c1	83.688	91.119	90.019	63.955	69.43	64.766	48.696	52.136	52.415	9.301	9.212	8.811	7.205	7.021	7.739
TRINITY_DN25990_c5	49.247	50.729	50.207	29.633	29.629	30.118	21.094	22.313	23.642	57.259	56.39	56.126	68.625	68.326	69.569
TRINITY_DN25703_c5	5.694	5.893	4.739	2.977	3.308	3.428	51.841	51.016	49.749	128.2	132.932	134.533	2.653	2.544	2.28
TRINITY_DN20027_c1	2.299	1.924	4.994	7.364	4.892	3.395	1.795	2.513	8.935	3.861	3.956	9.524	5.884	2.219	8.222
TRINITY_DN23477_c3	40.884	41.039	36.876	33.494	30.955	30.953	18.914	17.989	18.7	11.601	10.731	9.94	6.676	7.77	7.433
TRINITY_DN27388_c0	10.841	11.138	11.629	3.268	3.157	3.295	26.488	24.3	23.771	36.073	38.085	36.915	9.467	10.098	9.644
TRINITY_DN23719_c5	0.243	0.182	0.306	0.302	0.474	0.723	1.578	0.964	1.188	0.219	0.473	0.623	0.343	0.266	0.316
TRINITY_DN27826_c1	0.548	0.83	0.55	0.47	0.366	0.434	0.178	0.633	0.29	0.201	0.246	0.09	1.126	1.538	1.471
TRINITY_DN20801_c1	25.203	27.076	28.447	29.432	27.712	27.614	25.886	27.875	26.906	22.902	21.989	22.859	13.608	14.367	14.095
TRINITY_DN26634_c2	161.976	171.769	162.364	173.972	182.614	174.498	62.64	68.917	71.454	18.913	19.279	18.417	15.135	15.58	15.27
TRINITY_DN28672_c2	0.411	0.577	0.306	0	0.065	0.033	0.197	0.292	0.25	2.638	2.246	2.266	1.008	1.154	1.303
TRINITY_DN23051_c1	0.749	1.043	0.398	0.414	1.045	0.523	0.878	0.74	0.509	1.132	1.237	1.128	3.426	4.033	4.215
TRINITY_DN28249_c2	2.278	3.139	7.165	4.566	3.588	12.076	5.404	3.331	4.193	5.303	3.71	4.397	5.149	0.641	1.263
TRINITY_DN21876_c1	0.19	0.263	0.102	0.045	0.162	0.223	0.168	0.263	0.21	0.42	0.382	0.551	1.449	1.371	1.214
TRINITY_DN26637_c0	0.485	0.749	0.775	0.269	0.496	0.423	3.787	3.224	2.646	4.619	4.783	3.738	1.155	0.848	0.829
TRINITY_DN26267_c3	7.076	7.898	7.654	6.838	6.605	6.322	8.185	8.464	8.636	7.85	8.13	8.08	48.292	43.891	44.053
TRINITY_DN21213_c2	22.904	21.517	17.969	4.465	2.844	3.851	24.486	20.551	19.638	81.247	67.476	80.339	128.948	126.732	120.374
TRINITY_DN57024_c0	0.032	0.081	0	0.056	0	0.033	0.108	0.166	0.17	0.1	0.155	0.045	0.715	0.503	0.355
TRINITY_DN58665_c0	0.464	0.344	0.387	0.358	0.151	0.2	0.976	1.276	1.478	0.046	0.045	0.081	0.049	0	0
TRINITY_DN28466_c5	1.519	2.41	2.283	1.332	1.799	2.771	3.254	1.451	2.356	8.699	4.074	2.907	101.704	98.008	91.048
TRINITY_DN19196_c0	1.234	1.073	1.152	1.466	1.692	1.77	1.065	1.149	1.098	0.63	0.937	0.316	0.587	0.493	0.602
TRINITY_DN18624_c0	7.54	6.663	7.288	4.42	4.04	4.185	3.451	3.165	3.554	4.883	5.138	4.803	3.583	3.895	4.096
TRINITY_DN20564_c4	0.738	1.134	0.897	0.839	0.269	0.601	1.607	2.026	1.518	3.788	3.647	3.674	2.859	2.258	2.428
TRINITY_DN27909_c1	10.313	9.731	8.796	17.57	16.172	16.339	17.938	18.437	17.402	24.28	24.162	26.018	8.341	7.78	8.499
TRINITY_DN25927_c3	19.646	22.276	20.456	12.78	13.08	12.043	5.463	6.555	5.261	4.966	6.766	5.308	53.843	54.689	53.115
TRINITY_DN57485_c0	0.127	0.101	0.112	0.157	0.119	0.111	0.079	0.156	0.13	0.119	0.164	0.19	0.578	0.582	0.385
TRINITY_DN21984_c1	0.77	0.891	0.805	1.242	0.83	0.423	0.749	1.003	0.859	0.986	1.182	0.849	3.172	2.722	3.129
TRINITY_DN20525_c0	1.856	1.478	1.641	1.556	1.433	1.224	2.229	2.075	1.997	3.076	3.392	3.449	3.084	2.436	2.823
TRINITY_DN19458_c3	31.225	24.828	27.05	34.904	32.571	30.919	25.245	24.037	22.483	20.583	21.898	20.809	8.801	10.068	7.956
TRINITY_DN19642_c3	37.963	39.662	36.886	36.404	38.594	36.996	40.057	40.39	43.809	57.688	56.472	55.278	119.12	113.963	114.906
TRINITY_DN15331_c0	20.142	19.249	19.732	0.313	0.399	0.078	7.071	9.759	8.666	24.645	22.198	22.317	24.552	22.246	23.325
TRINITY_DN17566_c0	3.364	3.23	2.844	0.392	0.302	0.568	2.308	2.328	2.716	5.687	5.238	5.155	12.57	12.05	13.434
TRINITY_DN22768_c0	1.603	1.488	1.529	1.186	1.261	1.091	0.247	0.38	0.3	0.201	0.364	0.379	0.529	0.424	0.395
TRINITY_DN24614_c5	0.148	0.253	0.173	0.112	0.129	0.078	0.069	0.146	0.12	0.42	0.2	0.379	0.421	0.306	0.207
TRINITY_DN24254_c3	80.123	84.487	81.141	76.343	76.832	71.366	48.015	50.646	50.278	18.657	18.078	18.606	8.674	7.928	8.716
TRINITY_DN24828_c0	0.19	0.192	0.306	0.269	0.205	0.245	0.473	0.487	0.339	0.438	0.391	0.488	2.007	1.913	1.777
TRINITY_DN21650_c2	41.042	40.178	40.78	42.391	41.61	44.743	26.35	27.115	26.966	17.626	16.341	16.837	28.067	28.823	29.612
TRINITY_DN28666_c2	0.517	0.375	0.55	0.201	0.679	0.634	0.404	0.175	0.13	0.292	0.691	0.46	2.124	0.68	1.945
TRINITY_DN14077_c0	15.955	14.338	12.649	23.098	22.087	21.815	32.059	33.66	32.677	16.311	17.46	17.857	6.52	7.938	9.535
TRINITY_DN19876_c2	0.063	0.122	0.102	0.123	0.108	0.1	0.128	0.166	0.12	0.21	0.273	0.117	0.91	1.282	1.54
TRINITY_DN27620_c1	2.784	3.129	4.974	7.375	6.131	5.899	8.441	8.581	8.446	2.063	3.583	3.367	2.996	3.767	3.277
TRINITY_DN21411_c3	0.907	1.023	0.826	0.94	0.733	0.991	1.459	0.935	1.098	1.424	1.573	1.399	2.075	2.15	1.787
TRINITY_DN19738_c1	21.744	22.57	21.852	27.373	27.194	26.579	15.897	16.898	16.533	13.254	13.004	13.063	12.942	13.647	13.326
TRINITY_DN18045_c4	0.2	0.425	0.245	0.47	0.356	0.312	0.286	0.448	0.329	0.566	0.709	0.803	0.401	0.868	0.622
TRINITY_DN19445_c0	5.853	7.199	6.228	5.73	5.883	5.265	14.131	14.385	14.656	21.459	22.116	20.349	22.115	20.609	21.4
TRINITY_DN26555_c0	27.977	27.683	26.398	24.765	22.324	21.96	36.901	37.156	36.9	43.01	40.413	41.05	44.347	44.039	44.813
TRINITY_DN27041_c4	1.835	2.076	1.957	1.611	1.627	1.614	1.637	1.967	1.837	2.866	2.11	2.203	4.63	3.501	3.751
TRINITY_DN24452_c0	1.055	1.347	1.539	1.164	1.25	1.213	1.085	1.422	0.998	2.118	1.619	1.508	3.084	3.086	3.159
TRINITY_DN26810_c1	1.181	1.407	1.305	0.38	0.97	1.091	1.578	1.412	1.557	1.451	2.237	2.564	2.663	2.229	1.954
TRINITY_DN23382_c3	3.554	3.544	3.598	2.887	2.23	2.504	6.923	6.974	6.969	30.076	30.473	29.927	4.875	3.846	3.83
TRINITY_DN22839_c1	58.653	58.92	58.157	46.397	47.116	47.069	35.866	36.845	38.348	24.545	26.272	26.804	23.652	21.704	21.903
TRINITY_DN27147_c5	59.233	52.875	54.59	34.591	39.789	36.785	29.121	33.611	45.137	66.368	65.039	61.218	120.559	101.903	122.102
TRINITY_DN28374_c2	7.74	7.827	7.685	6.144	6.497	6.467	7.071	7.646	7.228	3.669	4.174	4.09	0.617	0.611	0.444
TRINITY_DN20089_c1	1.065	1.448	0.928	3.973	2.877	2.994	3.678	3.039	3.914	7.321	6.975	4.803	3.965	2.288	2.191
TRINITY_DN13974_c0	0.264	0.132	0.092	0.134	0.183	0.289	0.394	0.867	0.379	0.511	0.509	0.623	0.137	0.128	0.089
TRINITY_DN21054_c2	0.991	1.377	1.651	4.141	3.125	3.784	226.842	205.651	227.021	0.383	0.618	0.722	0	0	0
TRINITY_DN17890_c2	18.001	20.94	20.354	12.5	13.619	12.566	20.492	21.797	21.635	23.915	21.216	21.459	0.793	1.006	0.938
TRINITY_DN24639_c3	11.094	10.834	11.762	9.501	9.298	9.205	5.729	4.957	5.082	3.971	3.192	3.142	3.622	3.816	3.8
TRINITY_DN23851_c0	0.58	0.749	0.713	0.403	0.506	0.612	0.079	0	0.07	0	0.045	0	0	0	0
TRINITY_DN65031_c0	5.304	6.096	2.742	1.936	0.571	0.913	7.366	7.159	6.619	4.007	7.02	4.821	4.249	3.185	4.501
TRINITY_DN28063_c1	1.54	1.256	0.805	0.772	0.668	0.512	0.759	1.451	1.288	1.579	1.346	1.21	4.699	5.009	4.639
TRINITY_DN23230_c0	0.148	0.749	1.824	0.727	1.422	0.267	0.888	2.016	0.968	0.283	0.637	0.533	0.392	0.108	0.109
TRINITY_DN22332_c3	51.619	53.797	53.102	52.384	50.769	51.588	35.856	34.4	37.13	33.444	31.637	30.731	71.268	73.385	72.985
TRINITY_DN18750_c4	0.559	0.486	0.703	0.537	0.323	0.479	0.749	0.643	0.419	1.196	0.818	1.408	5.374	5.177	4.985
TRINITY_DN21389_c1	0.717	0.81	0.724	0.526	0.582	0.545	0.907	0.721	0.699	1.159	1.882	1.49	1.341	0.937	0.859
TRINITY_DN17675_c0	1.761	1.397	1.427	0.358	0.366	0.512	0.72	0.799	0.639	3.916	3.856	3.404	11.728	12.109	12.042
TRINITY_DN24815_c4	0.612	0.81	0.683	1.018	1.465	1.169	0.966	1.013	0.669	0.173	0.173	0.37	0.029	0	0
TRINITY_DN24020_c3	1.371	1.468	1.621	1.164	0.98	1.013	0.878	1.48	1.627	0.958	1.209	1.381	4.601	3.678	4.156
TRINITY_DN14121_c0	0	0	0	0	0	0	0.148	0	0	0	0.282	0	2.232	3.017	2.369
TRINITY_DN21612_c4	5.494	1.964	8.602	0.336	2.004	2.081	0.148	0.945	0.489	2.054	1.564	1.282	0.411	0.68	0.661
TRINITY_DN16007_c0	8.531	7.999	8.49	7.688	5.883	7.524	9.852	8.941	7.987	12.058	11.076	11.492	29.476	28.823	28.724
TRINITY_DN19408_c5	2.605	1.985	1.417	1.41	1.551	1.569	2.1	1.86	1.428	0.831	0.673	1.02	8.204	7.425	7.561
TRINITY_DN20700_c0	3.396	4.151	3.659	3.335	3.415	3.428	0.957	0.935	0.958	0.748	0.418	0.361	0.734	0.72	0.622
TRINITY_DN18967_c4	27.871	21.78	21.832	20.345	30.308	21.381	21.656	31.215	20.756	40.327	37.439	38.116	33.617	33.29	31.863
TRINITY_DN26491_c2	8.9	9.518	10.773	20.39	19.997	21.292	8.392	8.834	10.733	4.098	6.575	4.397	1.654	0.552	1.283
TRINITY_DN25243_c3	7.392	8.688	8.531	16.809	21.301	16.038	27.05	30.329	28.134	47.282	45.714	44.471	22.506	19.515	21.854
TRINITY_DN27025_c6	0.453	0.709	0.245	0.918	0.496	0.824	0.335	0.633	0.309	0.073	0	0.099	0.078	0.069	0.03
TRINITY_DN20768_c2	54.393	53.341	55.283	49.676	49.659	47.904	52.187	56.538	58.235	87.408	84.799	83.77	148.322	138.95	144.893
TRINITY_DN20796_c7	1.255	1.519	0.978	1.432	1.95	2.037	4.25	3.535	4.033	4.555	4.838	4.379	1.087	1.134	1.806
TRINITY_DN24468_c1	1.297	1.701	1.672	0.683	1.39	2.649	2.899	4.617	5.591	4.327	3.037	2.239	2.261	1.962	3.751
TRINITY_DN27711_c0	0.137	0.172	0.102	0.09	0.097	0.045	0.089	0.039	0.12	0.128	0.127	0	0.666	0.582	0.79
TRINITY_DN25627_c3	13.224	15.026	15.401	8.986	12.649	9.383	4.891	5.425	5.052	3.377	3.601	3.431	5.649	5.552	6.031
TRINITY_DN27206_c0	7.666	8.283	8.429	1.869	2.058	2.293	25.196	26.238	27.366	142.659	139.134	140.654	80.911	81.126	81.473
TRINITY_DN19336_c1	0.306	0.182	0.336	0.067	0.312	0.211	0.158	0.185	0.07	0.31	0.327	0.235	0.773	1.371	1.046
TRINITY_DN19467_c1	1.782	2.4	2.314	7.431	1.358	1.714	3.205	5.474	1.088	3.669	1.582	5.408	9.163	6.419	9.2
TRINITY_DN27737_c1	5.705	4.982	4.576	4.577	3.997	4.775	3.333	2.279	2.596	0.575	1.892	1.598	0.45	1.41	0.957
TRINITY_DN21049_c2	23.885	24.564	23.453	21.139	20.234	20.891	15.936	12.915	15.924	14.887	16.223	14.697	33.823	34	35.308
TRINITY_DN20644_c0	0.127	0.253	0.153	0.168	0.194	0.111	0.424	0.458	0.369	0.456	0.382	0.343	0.441	0.631	0.464
TRINITY_DN22198_c0	0.253	0.182	0.285	0.336	0.237	0.111	0.217	0.214	0.08	0.137	0.155	0.235	1.635	1.607	1.826
TRINITY_DN18918_c2	1.993	1.215	0.418	0.795	0.291	0.735	0.651	0.916	0.599	0.867	0.764	0.813	2.301	1.43	2.053
TRINITY_DN20711_c3	0.19	0.253	0.194	0.224	0.248	0.267	0.325	0.429	0.329	0.037	0.082	0.054	0.049	0.01	0.02
TRINITY_DN26767_c12	0	0	0	0	0	0.022	0.02	0.058	0.1	0.082	0.109	0.063	0.48	0.424	0.306
TRINITY_DN25247_c1	0.517	0.84	0.52	0.593	0.474	0.723	1.035	0.896	0.928	0.977	1.009	1.047	0.392	0.434	0.385
TRINITY_DN16773_c0	37.183	30.903	33.084	70.48	67.641	69.908	48.666	49.506	51.836	16.047	15.059	15.23	6.285	6.597	6.219
TRINITY_DN28699_c2	23.643	25.79	28.895	36.28	38.216	27.235	21.666	18.33	29.991	9.876	24.417	14.86	8.556	6.084	9.575
TRINITY_DN22615_c1	0.464	0.466	0.418	0.571	0.582	0.601	0.385	0.487	0.419	0.237	0.182	0.144	0.176	0.345	0.227
TRINITY_DN25103_c1	0.39	0.344	0.255	0.459	0.248	0.445	0.552	0.594	0.799	0.949	0.746	0.912	0.685	0.72	0.523
TRINITY_DN24389_c3	6.96	1.023	1.019	1.824	1.659	0.623	1.923	1.325	1.887	1.041	2.019	2.69	0.568	0.138	0.651
TRINITY_DN28952_c1	1.666	2.623	1.682	1.432	1.864	2.805	1.42	0.886	2.766	2.118	3.301	2.428	4.033	5.019	5.113
TRINITY_DN20491_c1	18.359	18.479	18.611	16.741	16.205	15.193	28.016	25.148	27.995	31.144	31.574	31.399	36.173	34.987	34.627
TRINITY_DN20999_c1	2.563	1.995	2.273	2.518	2.424	2.682	1.469	1.5	1.268	0.602	0.627	0.533	0.117	0.138	0.069
TRINITY_DN23797_c0	72.91	70.696	73.405	110.71	118.733	118.97	53.912	53.022	52.375	65.629	65.866	66.174	23.808	28.459	27.52
TRINITY_DN21699_c3	6.76	7.635	6.707	1.242	1.422	1.402	2.505	2.152	2.336	2.036	1.601	1.778	31.542	33.152	33.146
TRINITY_DN22831_c1	0.506	0.739	0.836	0.716	0.797	0.49	0.828	1.178	1.418	1.46	1.364	2.094	1.057	1.538	1.007
TRINITY_DN25133_c3	64.833	66.828	67.453	51.769	50.639	52.167	64.671	65.859	64.355	77.678	75.715	75.338	154.098	149.817	151.132
TRINITY_DN18621_c0	91.744	89.327	90.273	88.922	81.906	83.576	28.411	26.725	31.898	11.839	13.395	13.108	7.9	8.707	8.4
TRINITY_DN20721_c0	0.812	0.537	0.948	0.817	0.442	0.211	0.385	3.545	0.859	0.977	0.918	1.21	4.777	3.254	4.274
TRINITY_DN19848_c2	17.284	17.952	12.547	14.861	18.78	16.094	3.116	3.935	3.774	0.885	0.464	1.246	0.803	0.316	0.612
TRINITY_DN23280_c1	185.049	177.804	182.117	195.257	196.362	197.359	178.649	178.838	175.525	125.005	119.537	126.869	41.361	40.775	42.296
TRINITY_DN19486_c2	1.508	1.772	1.335	1.41	1.648	0.79	1.331	1.217	1.488	1.214	1.537	2.067	2.506	2.948	2.665
TRINITY_DN25206_c2	1.972	1.438	1.488	0.817	0.948	1.514	1.292	1.704	1.488	2.328	2.892	2.158	1.831	1.617	2.448
TRINITY_DN25250_c1	17.273	11.867	12.475	31.144	30.287	32.422	33.075	20.015	18.919	19.698	18.442	18.724	2.31	1.972	2.102
TRINITY_DN25730_c4	8.932	8.86	9.52	7.766	8.641	7.669	9.299	13.392	9.495	11.948	12.204	11.827	26.256	24.82	37.045
TRINITY_DN24225_c2	1.202	5.448	2.079	2.921	3.62	5.131	7.327	5.99	5.002	5.833	6.047	5.254	0.842	1.095	2.251
TRINITY_DN19787_c0	26.859	25.536	26.235	25.716	26.753	25.11	13.155	13.645	14.806	3.396	4.347	3.413	2.075	1.736	2.043
TRINITY_DN25393_c1	18.085	16.98	15.044	11.638	18.327	12.677	12.327	12.661	11.951	8.069	9.394	8.477	6.021	6.479	6.13
TRINITY_DN24526_c0	0.2	0.041	0.143	0.134	0.097	0.1	0.187	0.136	0.25	0.183	0.318	0.361	0.568	0.562	0.543
TRINITY_DN20675_c1	1.603	1.023	0.591	0.448	0.366	0.735	1.312	0.847	1.138	2.702	3.474	2.428	2.751	3.599	2.764
TRINITY_DN20915_c1	1.213	1.164	1.284	1.488	2.435	1.113	1.055	1.549	0.998	1.488	1.3	1.138	0.607	0.749	0.365
TRINITY_DN19597_c1	1.381	0.628	1.009	1.936	2.381	2.449	1.893	2.484	1.508	1.159	1.728	1.21	1.547	1.223	0.849
TRINITY_DN27902_c4	0.063	0.294	0	0	0	0.067	0.059	0.166	0.12	0.173	0.3	0.226	1.322	0.927	1.234
TRINITY_DN19369_c1	0.084	0	0.061	0.101	0.054	0.145	0.266	0.195	0.12	0.301	0.373	0.172	1.302	1.785	2.053
TRINITY_DN26362_c0	5.378	4.83	5.647	4.275	3.028	3.562	4.467	3.643	4.003	0.429	0.509	0.478	0.401	0.68	0.178
TRINITY_DN28574_c0	3.596	2.957	3.394	4.644	4.288	4.107	5.118	5.201	5.561	4.317	4.674	3.53	1.155	1.331	0.78
TRINITY_DN19059_c3	0.169	0.172	0.214	0.157	0.151	0.134	0.168	0.263	0.24	0.31	0.2	0.217	0.499	0.523	0.76
TRINITY_DN27218_c0	2.025	2.653	2.008	1.611	1.422	1.013	5.158	5.065	4.333	1.844	2.073	2.248	0.215	0.148	0.178
TRINITY_DN19606_c0	11.537	11.482	10.376	13.586	13.242	12.199	9.635	9.895	8.816	10.835	7.812	9.245	6.412	5.424	5.686
TRINITY_DN28238_c0	52.674	53.878	60.369	51.511	33.713	79.18	43.282	40.916	21.056	6.49	38.076	45.753	48.351	57.144	48.021
TRINITY_DN28102_c9	95.203	91.362	94.513	95.58	89.588	95.174	49.051	44.783	45.227	33.526	33.056	33.593	19.912	17.483	18.962
TRINITY_DN19509_c0	0.327	0.395	0.428	0.425	0.474	0.523	0.483	0.672	0.849	0.831	0.818	1.354	0.548	0.375	0.385
TRINITY_DN24488_c0	50.923	45.808	46.66	51.701	50.111	55.417	25.334	21.388	22.513	9.922	10.967	11.718	26.412	30.805	28.25
TRINITY_DN24047_c0	12.306	10.622	11.008	11.012	8.544	9.928	6.587	5.844	7.618	9.758	9.285	8.27	24.082	25.135	24.48
TRINITY_DN24404_c1	0.812	0.334	0.754	0	0	0	1.489	1.549	1.088	3.651	2.192	3.62	0.734	0.957	0.415
TRINITY_DN27199_c1	13.857	13.659	14.127	10.307	13.996	11.419	12.948	11.95	13.229	7.649	6.602	6.599	2.78	2.238	1.905
TRINITY_DN24757_c1	0.211	0.354	0.173	0.369	1.045	1.035	0.769	0.653	0.529	0.383	0.582	0.587	0.215	0.365	0.227
TRINITY_DN26132_c4	3.533	3.341	2.293	2.663	1.842	3.762	0.828	0.419	0.779	1.917	2.092	2.871	0	0	0
TRINITY_DN11040_c0	1.424	0.658	0.428	0.504	0.657	0.557	2.584	2.727	1.947	1.324	2.028	1.697	0.94	1.39	1.254
TRINITY_DN22129_c0	6.106	7.462	7.726	10.161	6.917	8.659	4.862	4.509	6.479	5.23	5.138	8.477	17.582	21.635	18.824
TRINITY_DN24364_c4	3.164	3.19	2.426	12.12	14.728	13.056	7.692	7.12	5.491	4.226	4.729	3.169	3.975	3.067	3.83
TRINITY_DN28132_c3	3.016	2.906	3.435	6.032	5.172	5.988	4.783	4.85	4.523	4.409	10.767	4.685	3.436	3.205	3.425
TRINITY_DN18564_c0	5.937	5.032	4.709	7.117	7.133	7.914	4.319	4.714	4.722	2.428	2.892	2.699	7.274	5.384	5.31
TRINITY_DN17148_c0	0	0	0	0	0	0	1.962	0.214	0.319	1.506	1.146	1.444	17.758	22.808	29.099
TRINITY_DN25317_c0	3.438	4.648	2.986	3.022	3.071	3.384	5.986	5.97	6.13	7.868	7.593	7.042	3.984	4.605	3.958
TRINITY_DN15156_c0	2.246	1.792	2.354	0.078	0.334	0.334	0.976	1.071	0.819	2.857	3.328	2.221	0.558	0.749	0.839
TRINITY_DN23719_c3	3.385	4.627	3.975	2.798	4.364	2.827	4.24	3.253	3.824	2.547	2.264	1.571	4.092	4.27	7.482
TRINITY_DN25502_c3	7.688	10.986	7.899	8.662	4.935	4.062	3.826	2.24	3.085	5.157	2.037	2.979	15.595	15.935	14.194
TRINITY_DN19070_c2	0.78	1.296	0.652	0.839	0.894	0.69	1.992	0.633	0.599	2.894	1.428	2.546	0.989	3.313	0.434
TRINITY_DN24628_c3	3.143	4.587	3.914	5.092	3.696	4.452	3.461	2.552	3.125	1.287	1.591	1.11	0.783	1.045	1.027
TRINITY_DN23051_c2	0	0.041	0.194	0.045	0.054	0.045	0	0.039	0.03	0.082	0.255	0.081	1.126	0.828	0.523
TRINITY_DN16533_c0	37.467	30.376	32.952	53.425	52.105	55.55	85.745	90.198	92.36	131.377	131.687	126.011	13.891	14.427	16.287
TRINITY_DN19367_c1	51.408	51.913	52.022	46.744	46.685	47.793	51.891	53.5	55.36	47.054	46.651	44.273	25.238	25.461	24.154
TRINITY_DN45360_c0	0.38	0.182	0.601	0.694	0.312	0.312	0.651	0.828	0.509	1.059	1.5	1.092	0.989	1.065	1.293
TRINITY_DN28505_c1	7.951	16.808	13.158	13.407	21.107	10.596	15.65	19.791	8.866	24.983	15.814	20.457	19.951	44.719	28.398
TRINITY_DN24841_c2	0.348	0.678	0.428	0.257	0.269	0.245	0.207	0.185	0.26	0.283	0.373	0.271	0.323	0.108	0.424
TRINITY_DN28290_c1	0.243	0.587	0.499	0.313	0	0	0.385	0.341	0.659	1.324	1.646	1.751	1.664	1.607	1.352
TRINITY_DN26912_c2	0.801	0.891	0.785	0.571	0.69	0.979	0.671	0.643	0.539	1.123	1.373	1.309	5.257	6.558	6.929
TRINITY_DN23016_c0	149.859	156.834	160.59	93.756	99.328	94.105	54.041	54.405	53.303	5.385	5.893	6.274	0.989	0.799	0.464
TRINITY_DN26502_c1	1.603	1.428	1.325	1.958	2.263	2.382	3.304	3.058	2.875	3.605	2.855	2.753	0.529	0.414	0.415
TRINITY_DN23931_c3	1.044	0.648	1.08	0.996	1.045	0.902	0.74	0.945	0.659	0.584	0.473	0.478	0.196	0.247	0.444
TRINITY_DN24444_c2	59.18	80.194	29.741	76.802	73.535	31.932	69.138	124.228	130.528	120.779	140.38	98.819	39.697	64.55	54.812
TRINITY_DN16006_c0	4.577	4.84	4.301	5.036	4.956	3.962	3.363	3.341	3.125	1.917	1.882	1.472	1.654	2.524	2.359
TRINITY_DN26342_c8	14.268	14.763	12.669	15.488	15.386	14.681	10.374	9.457	9.515	6.645	7.13	5.976	17.328	16.833	17.363
TRINITY_DN26691_c1	0.243	0.354	0.153	0.235	0.108	0.1	0.414	0.292	0.21	0.265	0.482	0.379	1.282	1.43	1.254
TRINITY_DN24344_c0	4.302	4.668	3.914	4.118	5.484	4.597	9.073	7.821	7.198	13.035	12.649	16.178	12.08	11.232	11.519
TRINITY_DN26727_c2	1.476	5.367	1.345	1.623	6.626	1.425	1.953	5.435	1.727	2.209	8.357	6.41	0.969	5.897	11.124
TRINITY_DN64670_c0	9.786	5.579	7.206	9.49	6.906	9.861	6.144	4.597	4.882	3.076	2.628	2.717	2.477	2.702	2.468
TRINITY_DN27044_c0	33.123	35.065	35.408	34.132	37.333	34.537	29.249	30.514	30.61	17.598	17.269	16.44	16.74	15.837	16.346
TRINITY_DN15223_c0	1.508	0.901	1.04	1.544	0.873	1.013	0.533	0.857	0.599	0.475	0.518	0.37	0.117	0.247	0.168
TRINITY_DN21441_c5	2.52	2.855	3.486	2.876	3.48	3.684	2.446	2.747	2.057	1.725	1.373	1.562	0.303	0.473	0.227
TRINITY_DN28779_c0	1.508	1.407	0.887	3.894	5.096	6.11	3.816	4.5	3.514	1.716	1.701	1.905	0.568	0.454	0.257
TRINITY_DN26905_c2	6.559	6.673	6.543	4.723	4.741	5.086	5.917	6.925	7.059	6.8	7.193	7.231	13.098	11.715	12.506
TRINITY_DN28592_c3	4.83	5.853	6.452	0.347	0.312	0.634	6.173	6.077	5.271	10.178	8.957	10.165	1.39	1.154	0.967
TRINITY_DN20963_c3	54.646	63.963	62.571	55.439	64.215	60.203	43.834	46.623	45.706	33.234	36.784	37.791	30.994	29.938	32.88
TRINITY_DN18414_c0	0.211	0.425	0.408	2.63	1.875	3.272	2.288	2.337	4.143	0.612	0.646	0.623	0	0	0
TRINITY_DN27246_c2	0.327	0.415	0.306	0.034	0.119	0.045	0.178	0.643	0.389	0.575	0.746	0.65	0	0	0
TRINITY_DN23381_c0	2.478	3.392	2.63	2.943	2.467	2.916	3.974	3.175	3.315	3.304	3.228	3.593	2.604	1.893	1.619
TRINITY_DN22675_c0	61.279	60.409	53.744	46.397	36.105	35.461	10.059	10.49	11.332	12.14	2.919	2.618	0.284	0.306	0.385
TRINITY_DN21603_c1	35.063	32.017	30.75	43.543	46.48	42.139	24.121	23.365	23.192	14.942	13.804	15.889	12.648	11.804	13.306
TRINITY_DN17169_c1	0.19	0.273	0.153	0.235	0.108	0.156	0.286	0.166	0.15	0.219	0.091	0.172	0.999	0.986	0.977
TRINITY_DN27982_c2	2.436	2.329	2.538	3.603	3.405	3.172	2.11	1.88	1.498	1.223	1.319	1.39	1.821	1.864	1.421
TRINITY_DN21859_c8	14.943	15.836	15.044	10.676	11.087	10.273	15.67	16.83	17.012	18.274	18.006	19.302	23.632	22.72	24.164
TRINITY_DN19339_c1	3.67	1.438	1.478	1.298	9.74	7.791	7.209	11.707	13.848	14.404	1.491	14.237	3.407	11.103	5.952
TRINITY_DN22782_c2	0.517	1.023	1.06	1.141	0.883	1.536	0.72	1.11	0.938	0.292	0.173	0.325	1.508	0.523	0.928
TRINITY_DN19697_c5	0.169	0.041	0.092	0.168	0.065	0.033	0.089	0.146	0.1	0.128	0.055	0.099	0.597	0.434	0.533
TRINITY_DN23236_c1	6.749	8.343	9.265	8.203	7.499	7.958	15.394	13.704	14.197	17.261	16.451	16.693	20	21.595	19.742
TRINITY_DN28761_c0	1.434	1.013	1.926	2.417	3.092	2.46	1.686	2.883	1.877	3.094	4.783	5.01	5.551	3.727	4.817
TRINITY_DN21765_c4	0.285	0.223	0.214	0.034	0.065	0.056	0.148	0.243	0.309	1.88	1.728	1.526	7.205	6.686	7.216
TRINITY_DN24818_c12	1.202	1.205	0.846	0.302	0.754	0.768	0.493	1.042	0.26	0.557	1.237	0.794	2.261	1.962	2.093
TRINITY_DN21457_c5	0.401	0.486	0.53	0.638	0.927	0.768	1.026	0.896	1.288	1.059	1.219	1.156	1.968	1.617	2.487
TRINITY_DN27917_c2	56.976	54.546	55.986	99.262	92.099	95.719	53.015	55.194	61.061	27.849	27.836	26.289	15.722	14.042	15.468
TRINITY_DN21077_c2	22.852	20.352	22.637	29.566	28.272	28.794	9.891	8.123	8.496	2.501	3.01	3.295	0	0.296	0.898
TRINITY_DN17100_c0	7.118	8.576	8.235	13.216	8.307	12.432	14.26	12.467	11.411	12.003	14.886	10.969	24.993	23.43	25.398
TRINITY_DN20688_c1	0.232	0.466	0.143	0.336	0.442	0.145	0.266	0.497	0.22	0.657	0.646	0.785	1.557	2.199	2.714
TRINITY_DN56194_c0	0.917	1.195	1.142	1.679	1.745	2.048	1.114	1.344	1.158	0.392	0.273	0.343	0.098	0.099	0.049
TRINITY_DN25309_c2	4.914	6.085	5.147	3.402	3.028	2.927	4.467	4.597	5.182	6.243	5.793	4.965	2.653	2.367	1.639
TRINITY_DN14450_c0	10.619	10.298	10.447	1.432	1.821	1.269	6.045	5.065	4.543	19.561	19.788	19.32	7.381	5.601	7.571
TRINITY_DN22130_c1	45.007	52.248	45.152	37.5	33.907	35.082	45.264	37.234	38.198	46.634	42.004	45.672	85.59	79.775	89.893
TRINITY_DN27098_c0	55.69	58.596	65.904	57.118	60.907	38.866	45.806	42.883	44.847	43.914	39.267	48.525	28.155	28.616	35.92
TRINITY_DN25600_c2	24.76	24.423	24.176	32.252	33.023	33.913	15.798	19.489	19.598	11.729	11.467	11.158	15.047	14.377	14.668
TRINITY_DN27886_c0	46.188	44.998	44.082	141.16	131.554	139.293	269.572	269.182	291.606	159.737	161.969	158.981	83.153	80.199	92.637
TRINITY_DN18844_c0	0.348	0.557	0.54	0.123	0.506	0.601	0.207	0.409	0.3	0.201	0.2	0.415	2.536	3.067	2.557
TRINITY_DN22003_c1	3.427	2.39	4.108	3.816	2.737	4.318	2.939	3.107	3.355	4.39	6.166	4.315	6.109	4.506	3.425
TRINITY_DN12967_c0	28.978	31.146	33.686	62.545	64.452	61.538	109.629	99.685	100.766	30.834	29.173	30.632	0.48	0.799	0.642
TRINITY_DN28417_c3	18.802	18.358	19.488	34.949	34.747	48.861	20.808	22.966	20.666	15.682	15.214	23.138	15.066	16.724	15.586
TRINITY_DN19100_c1	10.566	10.622	10.294	12.287	12.908	11.943	13.264	12.652	14.486	7.54	7.375	6.924	6.363	6.765	6.189
TRINITY_DN18657_c6	2.425	3.655	3.109	4.778	5.172	4.908	3.56	3.38	2.606	3.679	4.201	3.801	1.566	1.617	1.954
TRINITY_DN16112_c0	1.381	1.337	1.407	1.701	1.099	1.781	5.01	5.454	4.443	7.841	7.43	5.995	9.075	7.761	9.249
TRINITY_DN26888_c0	5.146	6.075	5.789	7.308	5.797	5.376	1.884	1.948	1.637	1.515	0.855	0.767	0.93	1.233	1.599
TRINITY_DN22748_c8	0.274	0.233	0.163	0.213	0.205	0.534	0.69	0.146	0.559	0.694	0.055	0.587	0.646	1.183	1.234
TRINITY_DN22083_c0	2.773	3.26	2.762	2.07	3.232	1.97	2.377	3.253	3.235	3.797	4.047	3.683	6.471	4.546	5.834
TRINITY_DN20655_c0	3.575	3.463	3.516	3.492	3.62	3.35	1.953	2.396	3.065	1.67	2.019	1.887	2.731	2.12	2.201
TRINITY_DN20842_c2	0.042	0.071	0.122	0.179	0.162	0.2	0.394	0.477	0.489	0.402	0.173	0.298	0.813	1.006	0.839
TRINITY_DN28686_c4	8.088	9.204	7.818	7.554	7.951	8.648	20.916	20.054	18.73	19.944	19.67	21.414	130.564	126.328	132.881
TRINITY_DN22537_c2	39.977	37.14	42.013	28.436	27.83	28.571	29.831	29.345	30.87	56.063	58.009	53.391	139.365	142.737	145.071
TRINITY_DN26013_c0	5.304	3.534	5.3	6.894	6.874	7.056	2.308	2.318	2.746	2.674	3.065	2.293	1.459	2.091	1.52
TRINITY_DN22784_c0	0.517	0.608	0.234	1.41	2.306	0.902	5.907	3.341	4.692	5.44	1.528	2.654	2.467	0.375	0.444
TRINITY_DN17830_c0	18.644	14.307	20.945	18.252	29.532	23.384	7.958	11.171	8.726	5.897	1.982	10.617	7.058	10.66	8.657
TRINITY_DN23990_c4	0.148	0.203	0.306	0.145	0.539	0.467	0.562	0.555	0.679	0.794	1.41	0.948	0.294	0.907	0.503
TRINITY_DN17851_c0	1.55	2.157	2.283	0.716	0.259	0.078	0.888	0.565	0.958	0.885	0.664	0.551	1.429	1.331	1.076
TRINITY_DN18206_c3	2.921	2.43	2.558	1.981	1.864	1.825	6.972	8.347	7.368	9.055	8.375	9.199	2.829	2.278	2.379
TRINITY_DN27326_c3	0.801	1.478	1.05	2.137	1.864	1.425	2.702	1.841	2.256	2.318	2.901	2.04	2.878	3.639	3.03
TRINITY_DN21994_c0	0.601	1.043	0.713	0.369	0.733	0.568	1.095	1.305	0.998	2.218	2.319	1.58	0.46	1.026	0.869
TRINITY_DN26057_c4	0.285	0.294	0.133	0.09	0.172	0.167	0.454	0.321	0.309	0.228	0.455	0.605	0.519	0.542	0.622
TRINITY_DN23968_c4	0.337	0.375	0.387	0.123	0.302	0.39	0.385	0.37	0.25	0.447	0.673	0.948	1.106	1.173	1.254
TRINITY_DN24059_c4	10.514	9.629	17.653	6.614	6.184	7.39	9.575	9.584	9.475	21.304	11.413	11.339	27.195	17.612	24.371
TRINITY_DN18061_c5	43.995	48.187	47.945	49.15	48.527	46.39	29.88	30.952	30.311	19.251	20.179	20.069	15.908	17.592	16.168
TRINITY_DN24968_c4	2.826	1.823	1.651	1.623	2.672	2.393	5.286	2.922	2.656	4.199	4.856	4.496	9.388	7.613	9.377
TRINITY_DN21233_c1	13.951	8.759	12.129	3.089	5.915	5.966	14.516	15.544	16.084	40.537	32.883	34.207	14.841	16.951	16.613
TRINITY_DN17115_c0	3.933	3.584	3.955	5.069	5.603	3.272	3.994	4.217	3.514	2.611	3.246	4.541	1.145	0.276	1.194
TRINITY_DN19180_c7	1.381	0.729	1.233	1.018	0.905	0.913	0.848	1.14	1.188	1.561	1.446	1.174	1.85	1.775	2.547
TRINITY_DN21567_c2	0.78	0.739	0.703	0.929	0.959	1.102	0.523	1.519	0.938	0.986	0.555	0.659	0.255	0.197	0.257
TRINITY_DN21692_c0	100.961	94.957	141.001	81.223	87.53	98.446	97.717	65.294	70.565	25.12	25.644	34.297	19.687	24.672	20.324
TRINITY_DN21101_c0	0.348	0.324	0.438	0.313	0.323	0.301	0.463	0.341	0.409	0.712	0.673	0.686	0.715	0.641	0.622
TRINITY_DN23996_c1	1.772	2.177	2.14	1.712	1.842	1.569	2.436	2.669	2.636	1.533	1.837	1.598	3.054	3.234	3.218
TRINITY_DN23879_c0	48.983	48.086	45.264	35.396	38.723	35.973	18.401	19.762	19.788	8.845	9.421	9.109	17.406	13.145	17.817
TRINITY_DN24581_c6	0.179	0.111	0.102	0.828	0.711	0.69	0.68	0.789	0.819	0.411	0.236	0.497	0.137	0.217	0.138
TRINITY_DN26331_c0	0.148	0.132	0.153	0	0	0.167	0	0.127	0	0	0.146	0.262	2.702	2.613	2.389
TRINITY_DN25373_c2	34.336	35.945	33.828	78.973	70.582	95.029	72.038	79.942	81.498	5.65	7.466	9.29	1.743	0	0.691
TRINITY_DN12356_c0	0.105	0.051	0.285	1.063	0.883	0.467	0.266	0.195	0.24	0	0	0	0	0	0
TRINITY_DN19154_c3	0.295	0.132	0	0.436	0.399	0.234	0.434	0.633	0.849	0.484	0.409	0.316	1.41	1.381	1.718
TRINITY_DN28948_c5	23.094	28.199	30.414	23.378	22.594	26.467	14.112	14.122	12.689	10.369	8.639	12.612	18.835	15.856	15.872
TRINITY_DN20957_c3	0.211	0.122	0.112	0.19	0.119	0.211	0.108	0.166	0.11	0.785	0.427	0.722	1.185	0.966	0.957
TRINITY_DN16151_c0	5.547	5.903	5.769	9.132	9.223	8.626	5.67	5.104	5.391	2.802	3.401	3.539	2.917	2.021	2.379
TRINITY_DN19350_c2	6.665	6.42	6.136	4.118	3.76	3.695	1.745	3.516	2.097	1.004	2.21	2.122	5.228	6.725	5.399
[truncated: 17,612 more rows]
