# Supplementary material for: Integrated transcriptomic, untargeted and targeted metabolomic analyses reveal seasonal regulatory mechanisms of vascular cambium activity in woody plants: insights from Schima superba
Source: Front Plant Sci. 2026 Jan 22;16:1727826. doi: 10.3389/fpls.2025.1727826 (PMC12872755; doi:10.3389/fpls.2025.1727826)
Supplement: Supplementary file 5 [file Table13.xlsx]

## Sheet: Sheet1
Supplementary Table S13. 17647 DEGs
geneID	moduleColors	kTotal	kWithin	kOut	kDiff	Ss4_1	Ss4_2	Ss4_3	Ss6_1	Ss6_2	Ss6_3	Ss8_1	Ss8_2	Ss8_3	Ss10_1	Ss10_2	Ss10_3	Ss12_1	Ss12_2	Ss12_3
TRINITY_DN28472_c9	green	655.197109656028	312.081027399751	343.116082256276	-31.0351	5.494	3.827	4.576	9.993	8.598	10.407	22.731	19.801	21.116	25.923	22.916	24.854	5.228	6.252	5.113
TRINITY_DN23758_c1	turquoise	878.380322680492	821.641634880501	56.7386877999918	764.902947080509	59.286	54.728	55.497	45.893	46.114	45.945	38.588	38.627	35.472	40.546	39.503	39.668	29.986	27.246	28.961
TRINITY_DN26254_c0	blue	2230.72171007962	2173.95692089607	56.7647891835486	2117.19213171252	7.181	7.624	7.502	4.689	5.15	5.487	6.39	6.779	6.909	10.433	10.331	10.572	18.904	18.953	19.475
TRINITY_DN14004_c0	yellow	544.663281622144	407.999452310296	136.663829311848	271.335622998448	3.427	3.433	3.761	4.756	5.613	5.098	5.966	5.659	6.629	3.706	3.838	3.765	2.017	1.913	2.448
TRINITY_DN28929_c6	turquoise	994.828947901775	956.360454465265	38.4684934365104	917.891961028755	12.138	16.241	11.711	8.471	8.156	3.996	3.175	2.688	0	0	0	0.605	0	0	0
TRINITY_DN21979_c7	brown	433.359474966305	383.278557191376	50.0809177749293	333.197639416446	6.791	6.49	6.717	4.454	6.68	5.877	7.869	8.571	11.372	13.144	15.96	11.511	7.93	5.68	7.127
TRINITY_DN22011_c1	blue	1475.98376399083	1329.96134179202	146.022422198809	1183.93891959321	14.869	18.185	18.356	15.208	17.131	15.371	19.674	22.937	23.532	25.33	26.163	26.307	36.564	32.847	33.235
TRINITY_DN27654_c2	brown	805.759904021872	548.97473507265	256.785168949222	292.189566123428	12.233	15.634	13.617	9.949	11.098	10.084	16.222	18.593	18.869	28.771	26.881	27.589	24.591	23.548	25.842
TRINITY_DN22314_c2	blue	1821.66930658881	1796.07908645884	25.5902201299732	1770.48886632887	5.072	5.67	5.636	5.573	4.924	4.619	3.323	3.204	3.005	5.522	5.775	5.769	12.961	13.026	12.98
TRINITY_DN28827_c3	brown	139.380294130183	124.117833746126	15.2624603840571	108.855373362069	10.819	6.571	11.507	17.044	8.889	8.414	11.124	12.136	14.836	19.57	24.962	17.686	9.447	8.944	14.727
TRINITY_DN23425_c2	green	512.830978919238	210.884578937358	301.94639998188	-91.0618	6.949	7.503	7.359	11.426	13.813	12.889	16.36	17.327	15.605	13.336	14.004	12.531	4.464	4.043	3.573
TRINITY_DN28150_c5	blue	870.084253052227	757.799191432053	112.285061620173	645.51412981188	0.443	0.304	0.224	0.179	0.205	0.045	0.335	0.243	0.28	0.822	0.446	0.551	0.91	0.868	0.711
TRINITY_DN19862_c1	blue	835.625809120211	781.712867316319	53.9129418038921	727.799925512427	32.226	35.277	32.615	30.607	25.794	30.163	26.369	26.287	26.307	19.369	23.216	20.972	50.084	53.367	47.153
TRINITY_DN15200_c0	yellow	337.037981172447	255.071622713383	81.966358459064	173.105264254319	0.148	0.344	0.112	0.739	0.636	0.701	0.562	1.14	0.779	0.237	0.373	0.415	0	0	0
TRINITY_DN21908_c0	brown	704.777223776435	560.257592282811	144.519631493624	415.737960789186	1.35	0.84	1.162	1.623	1.368	1.113	2.968	2.484	2.716	4.007	3.656	4.415	1.253	1.627	1.441
TRINITY_DN24903_c9	brown	438.619791049235	423.586060093173	15.0337309560611	408.552329137112	0.654	0.263	0.785	0.179	0.097	0.612	0.276	0.974	0.539	2.072	2.383	2.212	0.861	0.542	1.007
TRINITY_DN13977_c0	turquoise	534.492022241535	516.657	17.8348752647354	498.822271712064	18.581	14.935	16.838	14.179	11.895	18.22	15.62	11.629	11.921	9.301	8.366	8.929	9.917	9.752	10.986
TRINITY_DN15076_c0	yellow	755.471474599051	254.361097170938	501.110377428112	-246.749	0.179	0.294	0.234	0.906	1.045	0.879	0.73	0.692	0.379	0.11	0.118	0.163	0	0.03	0
TRINITY_DN26871_c10	blue	876.645775141772	695.469143012618	181.176632129154	514.292510883465	7.898	6.997	6.666	3.626	3.275	3.74	5.217	5.347	5.521	10.324	10.358	9.949	11.934	12.06	11.42
TRINITY_DN23409_c2	turquoise	5.56311717092338	4.99134450506175	0.571772665861631	4.41957183920012	28.356	25.739	27.631	30.103	32.528	29.105	18.53	19.547	16.224	13.299	12.859	33.033	7.881	10.285	46.945
TRINITY_DN20362_c0	yellow	81.759515246834	39.000590388397	42.758924858437	-3.75833	10.672	9.751	8.388	8.158	17.433	19.89	12.396	14.463	13.748	11.501	16.605	21.396	3.446	6.4	6.13
TRINITY_DN23697_c1	turquoise	1810.01786343376	1612.66546131396	197.352	1415.31305919416	11.252	11.523	12.129	17.044	18.693	17.563	10.769	10.811	10.673	5.431	6.266	6.121	2.545	2.061	2.645
TRINITY_DN26025_c0	blue	2095.51044298073	2072.01578882795	23.4946541527738	2048.52113467518	0.369	0.456	0.255	0.358	0.334	0.334	0.473	0.263	0.12	0.566	0.8	0.433	1.958	2.199	1.984
TRINITY_DN23027_c5	blue	1275.88111528826	943.453385546647	332.427729741616	611.02565580503	3.469	3.372	3.231	4.264	4.062	4.552	8.757	8.425	9.265	22.573	21.716	22.118	27.47	26.664	25.555
TRINITY_DN22548_c3	turquoise	1499.46100986596	1451.32549448674	48.1355153792128	1403.18997910753	3.237	3.19	2.13	2.887	2.532	2.482	0.996	2.026	1.757	0.091	0	0.153	0.186	0.099	0.069
TRINITY_DN25919_c1	blue	868.270476546784	607.157266376119	261.113210170665	346.044056205454	20.236	50.789	46.508	21.05	25.406	19.478	48.39	48.951	61.231	95.404	72.15	95.695	97.377	92.101	113.257
TRINITY_DN27437_c0	turquoise	302.363603346764	276.752686322267	25.6109170244971	251.14176929777	12.697	11.887	10.977	6.659	3.006	10.34	5.552	2.873	7.288	4.464	5.029	5.579	2.849	4.27	3.247
TRINITY_DN22134_c2	turquoise	330.915167624987	296.13487194274	34.7802956822466	261.354576260494	14.247	12.799	16.481	18.991	20.363	17.519	14.94	15.505	17.152	8.726	7.53	7.99	13.549	13.026	12.388
TRINITY_DN17657_c0	yellow	1088.2875322326	351.098425330707	737.189106901896	-386.091	10.893	10.956	9.734	17.413	15.58	17.608	16.883	13.587	11.661	6.8	7.43	7.258	1.351	1.676	2.922
TRINITY_DN22498_c1	blue	1531.48193132434	1481.70113947234	49.7807918520034	1431.92034762033	0.19	0.304	0.489	0.224	0.248	0.2	0.365	0.448	0.349	0.602	0.427	0.614	1.253	0.986	0.938
TRINITY_DN19167_c0	yellow	582.656231290673	350.006638324792	232.649592965881	117.357045358911	1.645	1.985	1.723	3.76	4.213	3.717	4.507	3.458	3.125	1.899	2.528	1.174	0.421	0.7	0.395
TRINITY_DN26185_c5	yellow	669.446499607952	347.801457309592	321.645042298361	26.1564150112307	3.227	4.212	4.444	4.644	5.269	5.12	4.615	5.269	4.802	3.98	3.765	3.539	1.39	1.085	1.826
TRINITY_DN25199_c0	turquoise	820.465839451215	766.39664206964	54.0691973815749	712.327444688065	20.574	23.197	20.986	38.328	39.068	38.21	18.658	20.784	19.888	14.039	13.459	13.208	17.259	16.842	18.073
TRINITY_DN24394_c3	blue	1655.6319142424	1630.16484881972	25.4670654226818	1604.69778339704	0.591	0.486	0.469	0.403	0.409	0.412	0.503	0.633	0.499	0.502	0.564	0.876	1.214	1.528	1.273
TRINITY_DN26474_c0	turquoise	945.052150170454	903.988327526048	41.0638226444058	862.924504881643	3.237	3.017	3.516	1.846	2.069	1.681	1.538	1.88	1.488	0.73	0.755	0.632	0.969	0.789	0.977
TRINITY_DN26633_c0	brown	1102.05332576211	405.775570838383	696.277754923722	-290.502	4.049	4.445	4.505	2.697	3.275	2.727	5.483	5.62	6.07	9.402	10.476	9.606	10.749	10.689	10.098
TRINITY_DN20153_c3	turquoise	835.636295763108	559.878625505665	275.757670257443	284.120955248223	4.165	4.222	3.425	8.639	9.654	11.13	5.522	5.961	6.579	3.733	4.301	4.388	1.351	1.716	1.165
TRINITY_DN19909_c3	brown	470.879183211239	409.669038326217	61.210144885022	348.458893441195	5.81	6.308	6.808	7.375	6.852	7.98	9.23	8.902	10.144	13.327	10.958	13.813	9.124	11.133	10.67
TRINITY_DN20658_c3	blue	1094.59029935388	1074.01874885505	20.5715504988273	1053.44719835623	0.2	0.435	0.428	0.47	0.377	0.434	0.394	1.383	1.767	1.26	0.582	3.313	5.658	4.26	8.449
TRINITY_DN23237_c1	turquoise	2092.86122398972	1993.58001239153	99.2812115981894	1894.29880079334	904.924	907.871	967.099	1396.54	1329.45	1335.05	579.487	563.512	601.663	188.334	196.689	185.875	1.096	0.838	0.296
TRINITY_DN13157_c0	turquoise	1341.65489451882	1292.00108122256	49.653813296268	1242.34726792629	80.471	75.374	79.633	45.871	42.569	48.249	3.787	3.516	3.255	0.739	0.246	0.307	0.088	0.168	0.276
TRINITY_DN28255_c3	blue	1736.81884684469	1718.73356733761	18.0852795070839	1700.64828783053	0.221	0.385	0	0.235	0.237	0.991	0.217	0.185	0.709	1.05	0.873	0.388	4.797	3.274	4.165
TRINITY_DN19566_c3	red	209.642963646272	104.327	105.316399658872	-0.989836	17.083	18.347	20.293	18.98	17.831	16.205	10.364	9.107	8.646	8.388	6.966	8.161	16.251	18.953	16.001
TRINITY_DN10036_c0	brown	603.835014322461	359.422662432361	244.412	115.010310542261	2.236	3.321	2.049	0.09	0.248	0.312	2.14	1.393	2.137	6.362	5.875	7.981	5.267	6.272	5.567
TRINITY_DN22124_c0	blue	1906.18818133722	1857.23019228543	48.9579890517923	1808.27220323364	0.707	0.83	0.805	0.761	0.797	0.868	1.233	1.12	1.178	1.378	1.164	1.201	2.232	2.544	2.221
TRINITY_DN15103_c0	turquoise	1740.33451338268	1698.71876976669	41.6157436159958	1657.10302615069	168.472	142.111	147.86	110.408	101.957	116.577	38.361	36.027	31.179	3.934	3.137	2.871	1.801	2.219	2.063
TRINITY_DN21272_c4	turquoise	1571.45668482875	1530.96144215762	40.4952426711329	1490.46619948648	20.954	20.16	17.5	25.951	24.361	25.744	10.414	11.347	12.679	6.481	6.575	6.599	8.595	10.048	8.509
TRINITY_DN26346_c4	turquoise	1655.57903468478	1428.73457381498	226.844460869807	1201.89011294517	51.83	55.751	55.742	61.325	63.708	60.236	52.502	51.055	50.827	31.765	31.546	30.577	18.032	17.503	15.872
TRINITY_DN17350_c0	blue	1088.88635077169	1064.14188960194	24.7444611697531	1039.39742843219	0.221	0.446	0.112	0.425	0.474	0.278	0.286	0.39	0.399	0.438	0.573	0.776	0.989	1.568	1.086
TRINITY_DN22552_c6	blue	2088.40264732108	2063.54968390299	24.8529634180832	2038.69672048491	0.506	0.749	0.917	0.112	0.075	0.022	0	0	0.02	0.31	0.309	0.172	6.784	7.248	6.929
TRINITY_DN14069_c0	brown	468.161952215184	447.631438399312	20.5305138158724	427.10092458344	1.329	1.438	1.152	0.291	0.162	0.156	0.848	1.217	0.938	5.175	3.537	4.55	1.694	2.406	1.392
TRINITY_DN21454_c0	blue	662.406207761024	546.659934979908	115.746272781116	430.913662198792	0.58	0.496	0.51	0.347	0.388	0.378	0.463	0.536	0.639	0.694	0.937	0.939	1.194	0.73	1.194
TRINITY_DN25285_c1	turquoise	1162.89560902292	1125.48754053471	37.4080684882074	1088.0794720465	4.165	4	3.985	2.339	2.963	3.84	1.243	1.704	2.117	1.077	1	1.119	1.39	1.341	1.273
TRINITY_DN26190_c2	yellow	723.064739467612	393.790939449047	329.273800018565	64.5171394304821	41.063	46.162	43.052	45.882	57.362	49.473	54.78	53.168	54.202	38.255	39.303	38.504	18.111	17.986	17.777
TRINITY_DN19130_c1	yellow	123.148607656792	39.9651757200632	83.1834319367287	-43.2183	2.035	1.499	1.824	3.436	4.482	3.328	3.195	2.279	2.716	2.017	1.791	1.417	2.271	2.653	1.895
TRINITY_DN26730_c1	turquoise	840.930740470751	631.225988900949	209.704751569802	421.521237331148	0.253	0.314	0.204	0.481	0.42	0.501	0.375	0.458	0.24	0.128	0.173	0.072	0.059	0.03	0.089
TRINITY_DN25850_c1	brown	255.555719623025	230.864213650996	24.6915059720293	206.172707678967	0.327	0.577	0.306	0.56	0.399	0.267	0.523	0.653	0.439	1.104	0.682	1.02	0.685	0.641	0.642
TRINITY_DN20449_c2	blue	895.071111544265	846.581696677954	48.4894148663107	798.092281811644	0.886	0.8	0.306	0.291	0.323	0.323	0.148	0.253	0.19	1.241	1.992	0.641	2.105	2.031	2.389
TRINITY_DN24441_c1	turquoise	1988.34168565838	1873.11503093323	115.226654725154	1757.88837620807	6.064	6.997	6.533	8.606	9.546	10.162	4.832	4.617	4.622	1.515	2.092	1.733	0.255	0.424	0.563
TRINITY_DN22822_c0	turquoise	1660.71696034217	1598.12260260103	62.5943577411379	1535.52824485989	8.521	9.234	11.721	14.011	17.691	13.056	4.645	6.564	4.992	1.798	1.446	1.842	0.47	0.424	0.296
TRINITY_DN21463_c0	turquoise	1551.07344957259	1490.81102549287	60.2624240797199	1430.54860141315	80.577	91.656	89.54	111.494	120.112	118.246	62.847	60.746	61.141	58.135	57.454	55.557	40.646	42.51	42.928
TRINITY_DN18897_c5	brown	147.007408580966	108.90589551939	38.101513061576	70.8043824578138	0.886	0.83	0.652	1.052	0.668	0.757	0.769	1.256	0.779	1.104	1.346	1.535	0.734	0.621	0.642
TRINITY_DN27539_c3	green	119.501822553203	57.1699152559167	62.3319072972865	-5.16199	0.306	0.111	0.163	0.112	0.549	0.211	0.789	0.74	0.679	0.283	0.391	0.442	0.117	0.296	0.355
TRINITY_DN25594_c5	turquoise	1373.01322786975	1310.03573011729	62.9774977524646	1247.05823236482	19.034	19.238	17.408	16.182	17.185	16.584	8.51	7.986	8.446	6.015	5.856	5.931	9.643	8.776	8.42
TRINITY_DN28452_c4	brown	572.737760262077	362.568	210.170013765777	152.397732730523	1.002	1.235	0.938	0.638	1.002	0.501	1.716	1.49	1.358	3.103	1.882	2.663	2.408	2.268	2.211
TRINITY_DN18228_c0	turquoise	63.3026145493865	48.2420119807641	15.0606025686224	33.1814094121416	1.961	2.157	5.575	2.093	2.597	3.027	1.538	1.656	6.649	0.73	0.691	0.903	0.303	0.197	0.276
TRINITY_DN25521_c0	turquoise	2077.74415579395	2009.43500474289	68.3091510510599	1941.12585369183	90.025	98.521	95.726	100.773	111.137	103.51	63.961	67.378	68.379	29.364	30.546	30.117	29.202	29.119	28.507
TRINITY_DN28133_c4	blue	148.586672934863	123.994434671686	24.592238263177	99.4021964085089	0.158	0.294	0.194	0.459	0.172	0.134	0.483	0.604	0.319	0.228	0.518	0.497	0.548	0.602	0.651
TRINITY_DN26527_c0	turquoise	709.098878453908	660.241897400929	48.856981052979	611.38491634795	11.621	14.115	12.659	8.125	10.257	11.186	7.248	6.272	6.09	6.764	5.902	5.507	7.195	7.258	7.531
TRINITY_DN28774_c5	blue	633.698256338375	620.256755485868	13.4415008525069	606.815254633361	1.265	1.792	0.846	1.141	1.616	1.525	1.243	2.581	2.795	1.278	1.755	2.32	3.299	3.718	4.087
TRINITY_DN15261_c0	brown	558.926069404255	465.907338939609	93.0187304646454	372.888608474964	15.575	36.999	31.973	14.928	29.694	20.112	35.59	41.393	43.28	92.401	86.936	84.69	19.452	11.35	8.351
TRINITY_DN21278_c9	yellow	758.827351166163	446.176807011028	312.650544155135	133.526262855892	23.368	23.643	24.023	36.471	35.404	33.635	30.945	32.676	35.033	26.754	25.699	25.323	7.401	7.267	7.452
TRINITY_DN26056_c4	yellow	381.589775174096	302.001112851521	79.5886623225751	222.412450528946	0.96	0.172	0.54	1.309	1.584	1.247	2.1	1.88	2.137	0.876	0.709	0.785	0.196	0.306	0.148
TRINITY_DN21863_c1	brown	157.650377622953	108.544657208099	49.1057204148538	59.4389367932454	6.116	8.05	11.446	13.25	14.319	9.95	31.024	27.709	22.613	19.762	25.754	33.71	13.578	26.901	25.2
TRINITY_DN20007_c1	blue	1859.68369292765	1837.38010496438	22.3035879632714	1815.07651700111	0.685	0.314	1.172	0.504	0.84	0.746	1.085	0.672	0.988	1.579	0.882	1.354	3.652	4.852	3.82
TRINITY_DN27692_c4	blue	1807.7506158438	1784.20284071149	23.5477751323185	1760.65506557917	25.667	26.276	25.838	21.05	16.258	18.142	20.216	28.332	21.395	25.923	25.572	28.275	48.028	54.018	47.942
TRINITY_DN28058_c0	blue	2199.93405669818	2176.79713050621	23.1369261919722	2153.66020431424	0.369	0.243	0.163	0.201	0.054	0.111	0.562	0.321	0.469	0.922	0.782	0.785	4.415	5.769	5.222
TRINITY_DN17794_c0	blue	1598.95829313876	1434.0238109541	164.934482184661	1269.08932876944	7.572	7.878	8.001	6.949	8.124	8.314	10.867	9.535	10.992	15.006	15.705	12.82	18.972	19.239	20.62
TRINITY_DN24552_c1	turquoise	1131.51074695806	854.118510402883	277.392236555176	576.726273847707	2.394	2.46	2.518	3.939	3.566	4.43	2.978	2.688	3.125	1.68	1.655	2.401	1.087	1.026	1.115
TRINITY_DN17958_c0	blue	1420.0498769662	1394.33832202004	25.7116	1368.62676707388	38.438	30.67	33.084	14.928	16.345	16.194	12.702	12.467	14.267	30.551	30.091	29.539	69.751	64.747	68.178
TRINITY_DN20820_c3	brown	88.5392051966378	62.240973907379	26.2982312892588	35.9427426181202	0.316	0.294	0.285	1.869	1.886	1.736	0.306	0.818	0.649	3.003	3.465	2.049	0.558	0.217	0.484
TRINITY_DN27545_c1	yellow	615.068218524596	296.569707997276	318.49851052732	-21.9288	53.876	53.179	71.122	90.164	98.251	98.201	91.011	92.321	92.35	47.948	47.478	47.107	39.521	48.387	42.217
TRINITY_DN23743_c0	yellow	1181.82033840182	360.967681815469	820.852656586354	-459.885	33.692	32.462	32.167	63.407	64.247	61.817	44.544	46.146	46.854	27.356	25.435	28.375	13.422	14.16	14.431
TRINITY_DN25591_c3	blue	1629.83141086075	1597.52076689919	32.3106439615542	1565.21012293764	0.654	1.073	0.622	0.66	0.463	0.49	0.69	0.594	0.839	0.812	1.019	1.092	1.654	1.943	1.964
TRINITY_DN19660_c0	turquoise	829.50326002262	694.690763956512	134.812496066108	559.878267890404	1.213	2.39	1.508	5.64	4.827	6.099	2.791	1.821	1.877	1.497	0.709	1.255	0.548	0.306	0.444
TRINITY_DN20262_c2	yellow	736.232735090591	387.07904873834	349.153686352251	37.9253623860895	7.751	7.078	6.319	9.96	10.925	10.273	8.915	9.068	8.935	7.585	7.712	7.43	0.587	0.799	0.563
TRINITY_DN16972_c0	turquoise	1436.50526613574	1234.96415549558	201.541110640158	1033.42304485543	53.243	50.587	51.777	132.275	132.47	132.894	56.19	60.921	64.076	17.735	18.224	17.686	0.098	0.227	0.109
TRINITY_DN20458_c3	blue	869.026171390532	850.600021352934	18.4261500375977	832.173871315336	0.96	1.387	0.744	0.795	0.625	1.18	2.14	1.101	0.819	1.616	1.255	1.372	2.751	2.446	3.613
TRINITY_DN23622_c0	turquoise	1377.38595552045	1327.86025942314	49.5256960973061	1278.33456332583	4.028	3.341	3.843	2.719	2.413	2.037	1.519	1.704	1.957	0.466	0.782	0.298	0.069	0.128	0.188
TRINITY_DN25874_c6	blue	2004.75018967872	1980.43239198653	24.3177976921863	1956.11459429435	3.332	3.159	2.823	1.634	2.004	1.614	1.736	1.178	1.917	1.844	1.919	2.618	15.389	16.862	13.938
TRINITY_DN25266_c0	blue	99.8088468562814	92.2455481791757	7.56329867710575	84.6822495020699	0.021	0	0	0.078	0.065	0.056	0.375	0.575	0.349	0.183	0.045	0.099	1.008	0.227	0.464
TRINITY_DN44850_c0	red	123.18340891122	63.4773077877679	59.7061011234523	3.77120666431556	0.58	0.638	0.601	0.392	0.366	0.223	0.345	0.282	0.28	0.246	0.218	0.208	0.509	0.592	0.632
TRINITY_DN20686_c2	brown	757.592922906854	496.878613530473	260.714309376381	236.164304154092	59.064	50.719	55.304	98.602	80.484	92.97	252.028	215.206	251.861	333.759	323.901	332.198	66.971	64.264	64.654
TRINITY_DN25101_c2	brown	95.314404693658	87.400697321224	7.91370737243405	79.487	0.169	0.577	0.53	0.436	0.248	0.245	0.828	0.292	0.319	0.986	0.782	0.74	0.294	0.434	0.523
TRINITY_DN22114_c1	yellow	617.704690021364	211.364824762503	406.339865258861	-194.975	11.537	7.726	10.722	8.796	9.331	8.637	11.528	10.694	9.994	5.814	5.029	5.48	2.115	1.4	1.175
TRINITY_DN19118_c1	blue	2240.45458910391	2202.67526389846	37.7793252054498	2164.89593869301	1.919	2.633	2.242	1.589	1.886	2.382	1.726	2.016	2.356	4.518	4.101	3.449	9.055	9.831	9.693
TRINITY_DN26829_c1	black	65.8514425149145	16.8218127214656	49.0296297934489	-32.2078	0.675	0.901	0.764	0.425	0.377	0.401	0.454	0.682	0.679	0.374	0.691	0.614	0.333	0.306	0.257
TRINITY_DN18418_c4	blue	230.10270994335	200.954266022372	29.148443920978	171.805822101394	0.327	0.405	0.347	0.705	0.549	0.779	0.769	0.536	0.499	0.831	0.737	0.731	0.94	1.045	0.809
TRINITY_DN25375_c3	brown	614.558164800207	419.293620310043	195.264544490165	224.029075819878	0.127	0.233	0.224	0.201	0.28	0.412	0.7	0.847	0.669	1.132	1.446	1.083	0.215	0.079	0
TRINITY_DN21295_c2	yellow	506.491537933951	349.092256520538	157.399281413413	191.692975107125	0.601	0.567	0.438	0.817	0.7	0.801	0.848	0.711	0.849	0.666	0.664	0.605	0.264	0.217	0.336
TRINITY_DN27443_c1	blue	2318.38619044922	2293.26884221515	25.1173482340628	2268.15149398109	21.302	23.086	21.485	19.125	19.663	18.253	22.642	24.096	24.57	26.023	25.299	25.847	57.778	57.893	59.689
TRINITY_DN28808_c2	green	242.361882955734	138.159419416292	104.202463539442	33.9569558768496	2.468	1.61	2.997	4.085	4.213	3.651	6.183	5.152	5.311	6.462	7.002	3.792	2.447	2.465	2.665
TRINITY_DN21925_c1	brown	1106.60660039697	409.928063777886	696.678536619085	-286.75	5.093	5.032	5.647	10.296	9.244	10.874	33.42	30.368	31.449	82.105	87.564	85.024	91.709	94.073	90.436
TRINITY_DN26034_c1	green	330.547794102076	217.518688872383	113.029105229693	104.48958364269	23.716	15.35	14.035	16.406	9.018	13.278	59.908	47.782	48.631	34.001	32.437	35.949	14.381	13.085	14.471
TRINITY_DN25790_c1	turquoise	1865.58979392127	1802.92324048956	62.6665534317178	1740.25668705784	5.948	6.541	4.862	6.894	5.452	6.366	4.201	3.331	3.145	1.597	1.31	1.706	0.95	0.937	0.819
TRINITY_DN21544_c3	yellow	322.900480879684	166.429346624931	156.471134254753	9.95821237017748	1.529	1.407	1.447	1.578	1.444	1.425	2.317	1.958	1.817	1.342	1.846	1.968	0.744	0.503	0.612
TRINITY_DN25711_c2	blue	2056.89981414881	2036.48534974553	20.4144644032806	2016.07088534225	0.359	0.567	0.693	0.436	0.549	0.378	0.927	0.877	0.449	0.748	0.746	0.668	2.77	2.682	2.774
TRINITY_DN27683_c0	blue	2339.1521900792	2298.67334513287	40.4788449463358	2258.19450018653	55.162	58.171	62.275	72.348	72.985	68.806	100.281	96.919	98.031	157.966	155.785	159.134	417.173	426.159	425.48
TRINITY_DN20552_c2	brown	764.051089835808	681.496343746031	82.554746089777	598.941597656254	0.295	0.203	0.071	0.067	0	0.078	0.7	0.506	0.829	1.807	1.828	1.842	0.147	0.207	0.109
TRINITY_DN28853_c1	yellow	245.854785050209	102.76707650064	143.087708549569	-40.3206	76.021	64.104	68.034	69.786	57.977	68.172	59.425	56.343	58.665	72.603	68.03	69.343	28.067	29.533	29.208
TRINITY_DN19646_c0	blue	771.424614787238	746.163602740999	25.2610120462383	720.902590694761	0.2	0.324	0.367	0.526	0.539	0.378	0.966	0.643	0.439	0.639	0.5	0.785	1.028	1.341	1.461
TRINITY_DN15837_c0	blue	806.817827198694	795.499483576942	11.3183436217527	784.181139955189	1.118	0.79	1.651	0.772	0.819	1.491	1.124	0.896	0.23	1.451	1.664	0.831	3.436	2.199	3.524
TRINITY_DN27456_c0	blue	1812.80823284547	1789.03241086162	23.7758219838458	1765.25658887778	12.528	11.341	12.995	11.359	11.809	9.794	10.966	9.895	10.173	10.798	11.204	12.224	22.487	25.274	21.874
TRINITY_DN6289_c0	turquoise	1717.28	1679.85123592605	37.4298008629542	1642.42143506309	33.186	26.245	27.794	27.473	22.917	27.269	4.339	6.35	3.944	0.803	0.928	0.758	0.891	0.74	0.336
TRINITY_DN22145_c2	brown	521.492029833596	371.881078722993	149.610951110602	222.270127612391	11.473	11.3	11.996	18.789	20.062	20.034	32.375	30.621	32.208	37.47	36.793	34.902	21.185	21.418	23.137
TRINITY_DN21878_c0	blue	1633.46504790993	1615.78348862937	17.6815592805685	1598.1019293488	0.316	0.284	0.326	0	0.345	0.367	0	0.273	0.21	0	0.336	0.28	7.655	9.683	5.429
TRINITY_DN26588_c0	turquoise	984.532994707154	950.07854489934	34.4544498078134	915.624095091527	20.563	15.411	14.493	27.753	17.831	31.02	10.71	10.499	8.965	7.914	3.692	7.565	5.962	5.818	5.972
TRINITY_DN18826_c2	yellow	548.931921437548	201.841104283379	347.090817154169	-145.25	43.288	46.425	48.526	51.265	51.49	42.728	41.526	42.581	42.391	39.834	44.632	42.891	16.114	16.852	12.072
TRINITY_DN9535_c0	blue	954.976980405339	790.393062309515	164.583918095825	625.80914421369	4.408	4.911	3.455	4.857	5.29	4.664	12.149	10.168	10.832	11.063	14.204	10.626	16.711	18.292	16.237
TRINITY_DN9396_c0	turquoise	2023.54318416661	1974.42362717736	49.1195569892559	1925.3040701881	1.772	1.893	1.947	2.037	2.51	1.903	0.779	0.769	0.859	0.164	0.109	0.199	0.029	0.01	0.03
TRINITY_DN26260_c1	turquoise	1805.85309179379	1766.71458457206	39.1385072217274	1727.57607735034	353.806	368.406	356.793	423.515	407.538	405.281	225.777	242.204	246.979	197.617	198.626	196.419	205.023	197.149	206.832
TRINITY_DN28696_c5	blue	2098.43996142517	2050.32592785846	48.1140335667114	2002.21189429175	1.413	0.932	0.887	0.403	0.259	0.634	0.907	1.023	0.968	1.835	1.901	1.751	4.121	4.763	3.988
TRINITY_DN21090_c0	brown	659.869246080672	637.926274236494	21.9429718441779	615.983302392316	5.937	5.144	6.329	2.328	1.939	2.293	6.923	7.558	7.098	33.362	29.991	28.636	8.018	8.589	8.479
TRINITY_DN26769_c0	brown	155.84795307414	131.764260465291	24.0836926088492	107.680567856442	3.185	4.293	4.006	0.459	1.077	0.601	1.953	1.763	2.746	4.874	5.538	5.308	3.661	3.392	2.991
TRINITY_DN15344_c0	green	270.650340755223	156.24099283617	114.409347919053	41.8316449171176	0.738	0.871	0.887	1.567	2.166	0.924	10.581	8.814	9.135	4.582	6.484	5.534	3.456	3.294	3.899
TRINITY_DN23414_c0	turquoise	284.474468236252	234.867338301205	49.6071299350475	185.260208366157	10.957	11.27	10.6	13.004	11.658	14.436	7.495	8.522	9.564	5.039	4.174	5.101	9.339	10.561	10.542
TRINITY_DN20556_c0	blue	1552.00637407042	1478.56317336678	73.4432007036432	1405.11997266313	0.295	0.587	0.622	1.018	0.388	0.534	1.085	1.286	1.408	1.479	1.51	1.797	2.653	3.284	3.455
TRINITY_DN19744_c0	red	334.735258446141	94.858249545387	239.877008900754	-145.019	34.715	37.343	30.343	31.155	30.944	33.39	20.67	20.843	22.334	18.968	17.978	20.042	41.41	44.69	45.346
TRINITY_DN16604_c0	yellow	95.7735149515154	55.2476433448061	40.5258716067093	14.7217717380968	11.79	6.997	7.634	40.388	2.941	12.377	19.319	21.106	37.259	0	0	0	0	0	0
TRINITY_DN25815_c9	brown	780.529060500279	656.724674992279	123.804385508001	532.920289484278	7.941	9.346	9.53	9.277	9.374	8.815	14.23	15.32	15.095	19.78	19.288	19.59	9.956	10.679	12.003
TRINITY_DN19664_c3	brown	610.705666503524	453.549087048245	157.156579455279	296.392507592967	20.827	18.803	17.296	24.094	16.776	25.599	34.821	28.693	29.861	43.905	45.414	45.726	35.419	41.445	40.293
TRINITY_DN28424_c4	grey	1.01397691315233	0.0351417501381146	0.978835163014214	-0.943693	1.909	11.087	2.864	3.279	2.424	9.694	4.023	4.578	4.073	2.784	4.056	12.386	1.508	12.711	2.251
TRINITY_DN28770_c4	turquoise	15.0107581108616	11.634745801018	3.37601230984363	8.25873349117438	3.301	4.435	3.2	3.973	3.588	14.525	3.599	2.951	2.566	3.058	2.501	2.781	3.877	3.954	4.787
TRINITY_DN21652_c5	blue	1651.69503484278	1551.64560864411	100.049426198668	1451.59618244545	0.232	0.203	0.163	0.123	0.108	0.033	0.197	0.292	0.26	0.456	0.473	0.352	0.861	0.671	0.73
TRINITY_DN13067_c0	blue	37.2344220591077	27.2267891620305	10.0076328970772	17.2191562649533	0.274	0	0.071	1.41	1.411	1.347	0.138	0.536	0.309	0.256	0.509	0.298	1.625	0.937	1.224
TRINITY_DN25972_c0	turquoise	577.615669355071	364.510236027035	213.105433328035	151.405	43.172	45.382	55.09	50.806	66.24	60.637	56.299	57.746	64.266	43.01	31.792	32.022	28.165	29.948	30.293
TRINITY_DN21487_c3	brown	380.418682109994	276.406734457108	104.011947652886	172.394786804222	1.128	1.407	1.396	2.585	1.498	1.369	3.599	2.24	2.935	3.843	3.328	3.891	1.703	1.982	1.836
TRINITY_DN14396_c0	turquoise	1154.35312782067	1076.67123525859	77.681892562083	998.989342696503	0.58	0.729	0.336	1.522	1.358	1.636	0.217	0.458	0.449	0.046	0	0	0	0	0
TRINITY_DN24518_c1	yellow	408.552026393187	214.413127571376	194.138898821811	20.2742287495659	3.037	3.129	3.394	4.219	3.362	3.194	4.793	4.763	4.013	4.044	3.883	3.927	1.84	1.657	1.796
TRINITY_DN26016_c0	green	654.024	194.13812702608	459.88578986272	-265.748	3.185	3.382	3.17	3.928	4.611	4.085	20.186	21.476	19.578	23.376	22.471	23.084	9.359	9.033	9.002
TRINITY_DN16322_c0	yellow	288.851500151086	185.032971900535	103.818528250551	81.2144436499843	2.636	2.005	2.599	3.335	1.842	3.027	4.891	3.214	3.884	1.141	1.373	1.562	1.038	0.68	0.602
TRINITY_DN20914_c5	red	187.69768423299	119.709922516697	67.9877617162929	51.7221608004037	50.733	52.845	54.886	50.09	45.963	49.44	29.377	31.624	33.555	20.957	18.351	20.674	54.205	54.462	57.991
TRINITY_DN10358_c0	blue	749.599039629161	706.300511888945	43.2985277402159	663.001984148729	2.046	1.883	2.273	1.634	1.713	1.58	1.558	1.334	1.458	1.397	1.591	1.381	2.536	3.225	2.892
TRINITY_DN28203_c5	turquoise	1350.89473454965	1142.74912348978	208.145611059878	934.603512429899	6.644	4.921	6.625	10.609	11.227	13.902	7.426	7.11	7.797	1.387	1.719	0.749	0.215	0.523	0.326
TRINITY_DN22244_c4	blue	2033.02875023181	2010.3000057528	22.7287444790109	1987.57126127379	1.698	1.893	1.896	1.298	1.174	1.714	1.312	1.373	1.218	1.351	1.591	1.544	10.308	10.64	8.874
TRINITY_DN26346_c3	blue	1517.34873911039	1495.9881141007	21.360625009693	1474.62748909101	0.243	0.111	0.255	0	0	0	0.355	0.205	0.699	1.661	0.682	0.632	5.149	3.047	6.09
TRINITY_DN27224_c0	turquoise	1503.42856835395	1307.39926474865	196.029303605298	1111.36996114335	19.625	22.317	21.577	38.093	43.011	39.022	17.76	19.654	19.828	12.615	12.249	12.179	0.02	0.039	0.01
TRINITY_DN16311_c0	turquoise	1573.21704927802	1453.86577776817	119.35127150985	1334.51450625832	154.805	153.725	157.39	151.96	148.578	151.559	125.27	126.089	128.052	112.893	113.199	111.314	78.561	79.006	79.943
TRINITY_DN27818_c4	turquoise	841.575764462034	610.15514978233	231.420614679704	378.734535102627	1.677	1.438	1.203	4.029	3.491	4.018	3.156	1.169	2.127	1.351	1.182	1.002	0	0	0
TRINITY_DN20716_c0	blue	749.42341642831	661.758196507178	87.6652199211319	574.092976586046	3.533	3.767	3.557	3.044	2.823	3.016	6.568	5.922	5.831	5.34	5.62	5.056	7.205	7.977	8.637
TRINITY_DN21242_c8	green	299.346123512014	195.315516216659	104.030607295356	91.2849089213034	0.591	0.932	0.989	1.186	0.862	0.701	2.268	1.441	1.867	1.524	1.71	1.291	0.333	0.434	0.681
TRINITY_DN10233_c0	yellow	454.340447359153	283.063909848272	171.27653751088	111.787372337392	1.983	2.511	2.12	3.424	2.974	2.716	2.791	2.815	3.085	2.82	2.61	2.122	1.214	1.361	0.888
TRINITY_DN20672_c2	blue	111.56540403066	99.436807455088	12.1285965755725	87.3082108795155	0.074	0.071	0.234	2.261	1.692	1.703	0.582	0.584	0.899	0.347	0.346	0.199	2.222	2.455	1.954
TRINITY_DN18595_c1	turquoise	1558.72361252835	1500.05839326668	58.6652192616727	1441.39	108.237	110.601	108.773	71.643	72.123	70.632	50.126	51.912	50.897	17.954	17.142	16.521	0.715	0.602	0.592
TRINITY_DN26809_c0	turquoise	1719.44503164766	1680.19676565289	39.2482659947709	1640.94849965812	23.252	22.479	25.491	19.36	17.444	18.565	4.96	4.11	4.143	1.68	2.173	1.76	0.587	0.68	0.622
TRINITY_DN25815_c0	yellow	305.809575070595	137.978989015295	167.831	-29.8516	1.561	0.334	0	5.864	8.77	8.726	3.106	5.522	3.914	1.871	2.901	1.679	0.382	1.578	0.602
TRINITY_DN19833_c1	brown	714.917761816958	616.754650354864	98.1631114620932	518.591538892771	0.042	0.253	0.204	0.112	0.259	0.122	0.493	0.653	0.869	1.734	1.737	1.869	0.078	0.039	0.178
TRINITY_DN73193_c0	turquoise	766.458246480289	553.109615190073	213.348631290216	339.760983899856	0.243	0.284	0.448	1.332	1.045	1.347	0.493	0.604	0.639	0.356	0.273	0.451	0.029	0	0
TRINITY_DN28559_c2	blue	1277.08835521394	1051.28736946507	225.800985748871	825.486383716197	39.461	40.775	42.584	27.082	35.157	28.282	39.84	49.087	49.14	63.292	69.012	66.084	80.578	74.657	86.132
TRINITY_DN20571_c0	turquoise	1965.12449636185	1924.4818599137	40.6426364481483	1883.83922346555	15.902	15.968	16.308	16.45	17.293	16.695	7.268	7.256	7.628	4.482	4.783	4.487	5.061	4.891	4.787
TRINITY_DN14957_c0	yellow	271.990834702278	206.485210923497	65.5056237787813	140.979587144715	0.327	0.223	0.347	3.033	1.939	1.068	9.99	9.516	9.884	0.748	0.537	0.713	0	0	0.059
TRINITY_DN25282_c5	blue	1375.54750791772	1168.38238980916	207.165118108561	961.217	2.067	1.62	1.865	2.361	2.133	1.981	3.816	3.399	3.974	7.54	8.275	7.935	10.083	12.898	9.733
TRINITY_DN19761_c3	turquoise	899.581726889336	837.821244296608	61.7604825927284	776.06076170388	0.316	0.729	0.306	0.929	1.239	0.913	0.375	0.185	0.29	0.201	0.191	0.09	0	0.039	0
TRINITY_DN28822_c5	brown	747.719648664386	669.177252919291	78.542395745095	590.634857174196	0.664	0.921	0.846	0.593	1.271	1.113	2.603	2.99	2.286	5.449	4.52	4.803	1.263	1.637	1.895
TRINITY_DN17072_c0	turquoise	1527.74509285514	1490.49804318313	37.2470496720061	1453.25099351112	6.992	7.3	7.073	6.647	6.303	6.489	4.408	4.665	5.701	3.368	3.383	4.099	4.131	3.51	4.077
TRINITY_DN26015_c1	turquoise	1606.41800629326	1564.38670973572	42.0312965575431	1522.35541317818	1.677	1.59	1.723	1.332	1.207	1.202	0.247	0.117	0.16	0.037	0.073	0.027	0	0	0.059
TRINITY_DN18733_c0	turquoise	1911.77033831248	1869.24042831426	42.5299099982249	1826.71051831603	13.234	14.631	14.106	13.317	10.451	11.642	4.517	5.493	5.321	0.621	0.309	0.271	0.695	0.68	0.987
TRINITY_DN22829_c5	blue	1590.43752068865	1573.37672389779	17.0607967908556	1556.31592710694	0.359	0.466	0.448	0.28	0	0.156	0.345	0.312	0.549	0.128	0.473	0.506	1.331	1.666	1.658
TRINITY_DN27777_c0	yellow	475.055584435888	308.25316172335	166.802422712537	141.450739010813	38.427	45.555	41.575	54.835	55.746	53.235	54.218	57.366	56.039	54.11	53.044	51.558	31.444	31.841	33.334
TRINITY_DN20190_c0	brown	713.105071944023	578.132959375741	134.972112568282	443.160846807459	0.633	0.284	0.163	0.795	0.679	0.534	3.254	3.516	3.155	4.71	4.292	5.372	1.762	1.716	1.214
TRINITY_DN26336_c0	yellow	57.2627571273051	30.0526943210195	27.2100628062857	2.84263151473379	6.97	6.531	5.524	6.021	8.479	10.05	3.925	8.61	9.814	11.967	7.266	5.651	4.777	0.444	2.102
TRINITY_DN14979_c0	green	288.618143689344	189.57742583339	99.0407178559541	90.5367079774356	9.238	8.495	6.187	4.264	1.982	5.643	25.078	25.07	19.868	13.582	12.813	17.243	3.133	6.863	4.61
TRINITY_DN28804_c1	blue	500.213991623051	465.528731124105	34.6852604989463	430.843470625158	3.164	2.592	2.813	2.07	1.81	2.248	1.992	1.782	2.406	1.543	1.264	1.914	3.485	4.901	4.067
TRINITY_DN17194_c0	blue	2189.37334171459	2166.56663645749	22.8067052570955	2143.7599312004	0.58	0.486	0.55	0.448	0.442	0.312	0.73	0.653	0.839	1.223	1.61	0.758	5.433	6.824	6.258
TRINITY_DN16135_c0	turquoise	1184.6641066589	1153.47238437063	31.1917222882737	1122.28066208236	38.037	52.177	47.843	32.453	55.757	48.038	27.375	24.534	25.089	23.267	15.605	19.356	13.05	14.012	9.575
TRINITY_DN21174_c3	red	45.324924705366	19.2740052710564	26.0509194343096	-6.77691	13.255	13.69	14.463	10.016	12.304	9.65	3.57	4.246	3.824	11.291	9.012	9.01	13.255	12.306	11.845
TRINITY_DN14759_c0	turquoise	1830.83766332992	1676.46066467724	154.376998652679	1522.08366602456	4.176	4	3.18	5.204	4.525	4.552	3.274	2.815	2.885	1.068	1.419	1.354	0	0.118	0.089
TRINITY_DN21452_c6	blue	1748.22285670528	1702.63658109437	45.5862756109143	1657.05030548345	0.2	0.182	0.306	0.19	0.215	0.312	0.237	0.214	0.369	0.447	0.627	0.641	1.214	1.459	1.017
TRINITY_DN16330_c0	brown	499.229332254445	311.474097443244	187.755234811202	123.718862632042	0.548	0.911	0.622	0.571	0.593	0.712	2.534	2.182	2.646	2.866	2.546	2.483	2.633	2.85	2.478
TRINITY_DN24855_c2	turquoise	1383.46619446516	1307.69737423927	75.7688202258819	1231.92855401339	19.15	20.2	19.732	13.205	14.308	13.167	11.725	11.327	11.292	5.258	5.711	5.624	1.576	1.745	1.155
TRINITY_DN23135_c4	blue	1954.21422356113	1828.62875486788	125.585468693254	1703.04328617463	57.62	55.731	54.926	54.701	52.223	48.004	63.941	65.693	67.5	79.321	84.49	87.155	113.833	116.378	118.242
TRINITY_DN25135_c6	turquoise	1336.19313450325	1057.58359447131	278.609540031941	778.974054439368	9.849	11.594	9.387	18.487	19.803	18.832	12.179	11.561	10.293	7.494	6.52	8.45	0.803	0.986	1.175
TRINITY_DN13179_c0	blue	2189.64972307057	2167.94592149618	21.7038015743933	2146.24211992179	0.243	0	0.122	0	0	0	0.118	0	0	2.109	0.591	0.858	33.666	35.687	33.146
TRINITY_DN14318_c0	yellow	278.471565634615	117.156649657434	161.314915977181	-44.1583	21.502	18.692	16.083	64.436	55.391	67.86	51.723	46.02	50.079	74.583	77.87	72.864	0	0	0.306
TRINITY_DN17581_c1	yellow	648.816553385049	253.803876772194	395.012676612855	-141.209	1.055	0.992	1.009	1.22	1.67	1.514	1.331	1.5	1.048	0.794	0.891	1.002	0.597	0.385	0.553
TRINITY_DN21197_c1	brown	525.314169626376	497.776774656744	27.5373949696321	470.239379687112	13.192	18.732	15.125	9.814	9.966	12.165	11.42	18.817	14.926	38.656	39.021	39.082	13.852	11.32	13.464
TRINITY_DN26895_c2	blue	1635.62308995394	1435.10107199375	200.522017960188	1234.57905403357	1.582	1.185	1.009	0.157	0.28	0.289	2.15	2.094	1.847	5.97	6.566	5.823	8.899	8.973	10.433
TRINITY_DN19134_c1	turquoise	577.470626108557	538.088093740636	39.3825323679212	498.705561372715	21.449	21.739	19.09	22.762	30.976	26.267	23.48	17.395	21.255	6.526	8.193	8.477	10.915	15.472	15.754
TRINITY_DN5578_c0	turquoise	1629.19719031392	1586.32927709418	42.8679132197385	1543.46136387445	1.097	1.023	1.376	1.992	1.595	1.313	0.533	0.516	0.419	0	0	0	0.088	0.039	0
TRINITY_DN15635_c0	turquoise	1819.10682345764	1776.11768623573	42.9891372219088	1733.12854901382	75.03	58.535	60.787	60.509	45.015	57.71	29.969	25.089	23.701	6.508	5.465	4.676	1.008	1.676	0.691
TRINITY_DN19503_c4	turquoise	770.575882528664	732.713585255437	37.8622972732267	694.851287982211	1.761	0.992	1.641	0.582	0.528	0.646	0.187	0.419	0.499	0	0	0	0	0	0
TRINITY_DN17342_c0	blue	1710.36393457906	1645.87283972478	64.4910948542802	1581.3817448705	0.084	0.051	0.357	0.101	0	0.122	0.404	0.156	0.15	0.958	0.873	0.379	1.498	1.814	1.718
TRINITY_DN28678_c1	turquoise	1657.86856410798	1611.5439505474	46.3246135605805	1565.21933698682	39.566	39.216	36.275	36.986	38.41	38.065	20.61	22.635	23.412	6.636	6.175	5.597	14.391	13.352	14.53
TRINITY_DN23199_c0	turquoise	1416.82	1341.71059492886	75.1052337121407	1266.60536121672	0.432	0.577	0.612	0.727	1.056	0.89	0.207	0.506	0.429	0.064	0.064	0.063	0.039	0.039	0
TRINITY_DN21959_c4	turquoise	1620.97727072416	1584.5807549212	36.3965158029616	1548.18423911823	182.919	194.227	174.309	216.777	195.963	218.039	91.563	111.986	109.412	80.133	88.8	76.818	88.243	87.535	95.342
TRINITY_DN22070_c2	green	72.9484849345081	35.0166281165246	37.9318568179835	-2.91523	1.856	2.734	2.884	2.451	1.347	4.463	5.286	5.357	5.9	4.445	4.229	5.877	4.846	1.252	3.929
TRINITY_DN21097_c4	blue	2276.28861338841	2253.04631112217	23.242302266236	2229.80400885593	1.403	1.326	6.299	0	0.194	0.2	0.178	0.117	3.614	12.131	8.066	11.772	82.937	94.921	92.41
TRINITY_DN27392_c2	green	404.305173570373	245.147928708354	159.157244862019	85.9906838463352	5.578	5.974	5.483	5.036	4.471	4.975	6.725	8.97	8.526	7.686	8.412	7.845	3.661	3.708	3.85
TRINITY_DN22805_c0	blue	660.975185247727	630.253885952033	30.7212992956936	599.53258665634	0.158	0.192	0.133	0.045	0.302	0.078	0.247	0.312	0.29	0.164	0.473	0.361	0.538	0.523	0.839
TRINITY_DN20011_c5	red	233.578105788702	68.4518965271749	165.126209261527	-96.6743	32.195	31.946	39.505	17.413	23.973	24.854	19.457	11.288	13.608	7.978	8.457	8.306	27.352	18.963	23.453
TRINITY_DN23860_c2	blue	1488.41033807105	1395.90005172934	92.5102863417133	1303.38976538763	2.352	1.873	1.998	2.753	2.22	3.762	3.175	3.156	2.646	5.066	5.402	5.651	7.195	9.121	8.558
TRINITY_DN28734_c5	blue	541.506167451013	534.814726138768	6.6914413122455	528.123284826522	0.063	0.233	0.336	0.123	0.614	0.278	0.365	0.214	0.2	0.173	0.173	0.551	1.038	0.671	0.977
TRINITY_DN28096_c1	red	328.372324600106	110.912394378359	217.459930221747	-106.548	14.521	13.386	13.933	11.09	8.943	10.195	6.094	4.694	5.471	4.208	5.356	4.072	9.682	10.068	10.433
TRINITY_DN23464_c3	brown	694.812611097305	308.198005904274	386.614605193031	-78.4166	0.538	0.597	0.734	0.067	0	0.022	0.385	0.429	0.409	1.588	1.4	1.49	1.703	1.321	1.303
TRINITY_DN17890_c3	pink	12.4751809904137	0.886374286589915	11.5888067038238	-10.7024	0.707	2.055	0.622	2.865	1.228	1.013	2.11	4.607	3.185	3.076	1.41	1.435	1.635	3.323	1.648
TRINITY_DN20610_c2	turquoise	1063.95816585139	1036.34658447049	27.6115813808956	1008.7350030896	25.773	28.675	28.895	31.782	46.157	30.252	16.962	12.808	13.059	6.627	6.666	7.52	5.609	7.406	16.77
TRINITY_DN25349_c2	brown	14.2575686670844	1.99855844252942	12.259010224555	-10.2605	0.949	0.496	0.53	1.746	1.401	1.235	1.647	1.373	1.298	0.958	1.209	1.499	1.41	1.39	1.352
TRINITY_DN19038_c2	turquoise	1106.50102865403	1017.12337379724	89.3776548567922	927.745718940447	121.83	130.224	120.575	282.981	287.361	286.534	114.817	108.635	110.051	53.754	59.664	60.523	56.124	64.835	56.491
TRINITY_DN20358_c5	blue	353.148303079119	337.338049553809	15.8102535253097	321.527796028499	0.306	0.314	0.224	0.604	0.743	0.534	0.365	0.341	0.26	0.329	0.382	0.226	0.891	0.809	0.948
TRINITY_DN551_c0	green	197.543253342209	115.002307348802	82.5409459934068	32.4613613553954	0	0	0	0	0.226	0	3.728	3.029	2.456	1.177	0.418	2.004	0	1.045	0.326
TRINITY_DN24330_c3	blue	810.733863040522	586.107150625981	224.626712414542	361.480438211439	0.042	0.03	0	0	0.119	0.122	0.365	0.263	0.329	0.383	0.482	0.533	0.744	0.503	0.582
TRINITY_DN23399_c0	blue	1201.84895088293	1165.2900603066	36.5589	1128.73116973027	53.95	57.594	52.735	48.02	47.762	47.459	48.508	49.35	50.268	33.508	35.593	34.116	99.854	100.098	103.347
TRINITY_DN22619_c1	turquoise	1692.4406262001	1486.03621077665	206.404415423453	1279.63179535319	12.433	12.849	12.058	17.111	20.029	18.175	12.948	13.022	12.22	4.454	4.92	4.514	1.948	2.623	2.497
TRINITY_DN25365_c5	yellow	417.256065450845	334.159889987069	83.0961754637758	251.063714523293	1.139	1.468	1.284	5.651	5.473	6.244	8.856	9.243	9.055	2.501	3.01	3.638	0.274	1.035	0.632
TRINITY_DN20015_c1	brown	808.637950870829	768.182675382829	40.4552754879995	727.72739989483	15.438	17.456	17.837	9.523	9.298	9.104	33.578	34.838	37.09	87.946	83.708	83.697	43.192	40.144	39.088
TRINITY_DN27516_c0	blue	1692.52029746925	1667.55394424141	24.9663532278457	1642.58759101356	0.865	0.8	1.019	0.257	0.409	0.467	0.572	0.555	0.809	0.739	1.191	0.803	2.115	2.12	2.33
TRINITY_DN24409_c4	turquoise	1254.60850377495	1196.19857445213	58.4099293228228	1137.78864512931	178.226	192.435	202.083	132.129	158.619	131.202	62.521	79.105	77.434	17.608	13.259	16.458	59.09	62.193	64.318
TRINITY_DN26268_c7	blue	2086.08155124543	2062.35662611821	23.7249251272237	2038.63170099098	30.697	28.493	27.642	22.65	22.497	21.837	24.446	24.748	23.282	26.69	27.081	25.061	63.427	60.802	61.771
TRINITY_DN21765_c1	turquoise	800.018640294864	734.510477388587	65.5081629062778	669.002314482309	1.202	0.739	0.561	1.041	1.153	1.013	0.641	0.633	1.098	0.183	0.127	0	0.206	0.197	0.158
TRINITY_DN12854_c0	green	504.210993766062	215.839700556219	288.371293209843	-72.5316	4.44	4.739	3.802	7.453	5.753	7.179	11.784	10.051	11.661	9.237	7.875	6.464	0.284	0.266	0.267
TRINITY_DN23520_c0	turquoise	2081.36260725195	2037.63996978681	43.7226374651411	1993.91733232167	23.389	19.168	20.66	22.057	22.798	24.019	7.051	7.266	7.338	0.84	0.491	0.659	0	0.069	0
TRINITY_DN18936_c2	red	814.413619508337	67.7004569514597	746.713162556878	-679.013	29.2	29.607	29.935	23.59	22.949	23.651	19.328	19.606	19.678	16.941	17.451	14.083	43.632	43.842	45.929
TRINITY_DN18481_c5	turquoise	1822.42835087616	1684.14222355852	138.286127317648	1545.85609624087	62.46	61.036	60.889	113.016	111.902	114.584	45.629	49.458	46.954	18.885	17.296	17.55	0.059	0.049	0.128
TRINITY_DN26609_c0	pink	132.784025582321	15.2305398350784	117.553485747243	-102.323	0.833	0.881	0.612	1.477	1.476	1.313	2.702	2.688	2.546	1.962	1.91	1.887	2.624	1.952	2.221
TRINITY_DN20705_c3	yellow	1234.75976382814	253.955363122935	980.804400705201	-726.849	51.145	52.258	51.227	53.525	56.35	52.512	48.321	48.649	49.46	40.409	40.913	37.538	22.663	23.193	23.947
TRINITY_DN19858_c1	turquoise	1215.47704897423	1168.61463499152	46.8624139827016	1121.75222100882	110.093	101.305	103.095	73.266	70.507	71.133	29.732	32.423	35.233	36.63	34.775	36.888	26.765	26.526	27.372
TRINITY_DN28632_c4	brown	447.572137559505	296.638468470259	150.933669089246	145.704799381014	0.432	0.577	0.499	0.739	0.668	0.768	1.055	0.906	0.749	1.269	1.182	1.128	0.538	0.503	0.661
TRINITY_DN28183_c0	brown	705.101075413181	431.718930596908	273.382144816273	158.336785780635	0.506	0.547	0.805	0.884	0.873	0.757	1.607	1.87	1.987	2.538	2.592	2.726	2.78	2.376	2.29
TRINITY_DN27051_c1	blue	1270.10511295653	1238.24677219868	31.8583407578546	1206.38843144082	0.896	0.992	0.764	0.425	0.787	0.534	1.499	0.954	0.729	0.94	1.555	1.029	2.115	2.416	2.359
TRINITY_DN23218_c1	blue	66.3431381062556	61.7758572467452	4.5672808595104	57.2085763872348	9.111	11.067	10.07	7.99	4.202	5.943	4.388	9.331	5.691	6.253	8.612	7.737	14.538	7.593	12.417
TRINITY_DN28339_c1	blue	624.860128743602	473.146534953673	151.713593789929	321.432941163745	139.535	146.516	147.626	139.459	152.004	140.774	246.388	288.038	292.515	251.134	259.472	252.582	343.262	321.673	330.049
TRINITY_DN25071_c3	brown	678.287307745263	578.008629330418	100.278678414845	477.729950915573	2.12	2.754	2.079	3.133	3.846	3.506	6.952	5.142	6.44	11.684	11.058	10.409	7.969	8.5	7.482
TRINITY_DN27774_c0	yellow	449.060548721012	356.509664689159	92.5508840318529	263.958780657306	6.158	7.949	8.928	30.338	38.68	27.046	41.812	42.211	37.998	15.709	16.632	17.902	2.379	2.406	2.586
TRINITY_DN26421_c4	green	420.055857373127	244.798543257862	175.257314115265	69.5412291425968	4.914	4.87	2.864	3.894	3.512	4.92	12.435	8.532	7.777	8.954	9.458	10.192	2.496	2.593	2.784
TRINITY_DN24439_c1	brown	228.769328189075	215.302922213733	13.4664059753422	201.836516238391	0.432	0.476	0.54	0.85	0.56	0.568	0.838	0.594	0.379	1.196	1.373	1.887	0.979	0.749	0.869
TRINITY_DN25857_c0	turquoise	1775.7038816428	1739.20760383064	36.4962778121539	1702.71132601849	8.278	8.06	8.235	8.427	9.417	9.739	4.664	4.285	5.311	3.971	3.401	4.026	3.475	3.757	3.623
TRINITY_DN20028_c1	turquoise	1049.41197532621	912.917595534486	136.494379791724	776.423215742761	8.067	8.85	10.692	10.116	11.065	10.329	8.195	9.798	10.253	5.842	5.138	5.642	5.277	4.664	5.113
TRINITY_DN26164_c3	turquoise	1305.38919894052	1188.42246466482	116.966734275708	1071.45573038911	33.534	37.657	29.109	31.524	34.122	35.249	30.492	28.216	28.763	23.349	20.315	16.792	14.939	13.973	15.25
TRINITY_DN19039_c2	brown	394.141289422903	219.777961966125	174.363327456779	45.4146345093462	1.002	1.215	0.856	0.795	0.948	0.879	1.272	1.188	1.617	1.899	2.61	3.178	1.547	2.899	2.606
TRINITY_DN26786_c2	blue	981.048405895799	947.896540102024	33.1518657937747	914.744674308249	0.39	0.597	0.55	0.38	0.205	0.301	0.957	0.526	0.549	0.666	0.637	0.632	1.361	1.193	1.125
TRINITY_DN25305_c0	turquoise	2043.11826867392	1997.9344968983	45.1837717756205	1952.75072512268	37.035	43.428	41.095	36.392	36.6	37.163	18.184	17.833	17.641	9.292	8.53	8.622	4.405	4.802	4.096
TRINITY_DN26716_c0	turquoise	737.072019993772	681.984602340781	55.0874176529915	626.897184687789	19.562	23.005	23.249	10.061	11.679	12.254	0.779	0.711	1.108	6.481	5.22	5.958	0.499	0.237	0.701
TRINITY_DN19571_c1	yellow	392.360184442718	320.767790485905	71.5923939568135	249.175396529091	32.153	37.535	36.478	63.944	67.242	64.454	91.346	80.322	80.03	46.78	42.595	42.142	31.444	31.338	32.08
TRINITY_DN24514_c1	blue	704.901400522209	678.856827262452	26.0445732597573	652.812254002694	11.326	12.515	10.804	9.68	7.423	15.026	12.534	11.425	7.508	13.673	16.551	18.534	31.738	19.998	21.745
TRINITY_DN26372_c1	blue	1498.4800583703	1475.81	22.6701761842912	1453.13970600171	0.295	0.304	0.275	0.145	0.237	0.211	2.811	2.406	2.406	1.059	1.31	1.156	6.236	7.218	7.038
TRINITY_DN19969_c4	brown	700.297015793168	399.500706381727	300.79630941144	98.7043969702871	0.506	0.911	0.316	0.895	0.42	0.857	0.779	0.75	1.088	3.195	3.437	2.988	2.545	2.879	2.823
TRINITY_DN23895_c1	turquoise	140.96017341353	122.583248701739	18.3769247117918	104.206323989947	0.591	1.934	2.089	1.634	1.013	0.779	0.917	0.808	0.599	0.438	1.228	1.029	0.117	0	0.089
TRINITY_DN25197_c1	yellow	703.043059019956	337.253443430299	365.789615589657	-28.5362	24.012	27.886	25.776	28.503	24.824	25.922	29.101	31.634	31.489	18.502	17.569	19.708	1.899	2.495	2.537
TRINITY_DN18328_c1	blue	1119.40115031658	1107.84963895346	11.5515113631177	1096.29812759035	1.192	0.709	0.724	0.627	0.873	0.757	1.075	0.789	1.028	0.721	0.837	0.849	1.703	1.795	1.718
TRINITY_DN13564_c0	turquoise	1098.4286776567	904.42074427514	194.007933381564	710.412810893576	0.675	0.415	0.469	1.343	1.314	1.113	0.907	0.584	0.509	0.329	0.127	0.235	0	0.089	0
TRINITY_DN15930_c0	turquoise	1233.50524870111	1199.07869895168	34.4265497494341	1164.65214920224	4.672	3.746	2.793	5.797	4.708	2.582	1.864	1.334	1.807	0.557	0.109	0.415	0	0	0
TRINITY_DN28656_c1	blue	964.963120300324	921.673446378163	43.2896739221602	878.383772456003	0.053	0.03	0.204	0.201	0.119	0.356	0.424	0.263	0.28	0.411	0.509	0.406	1.145	0.7	0.78
TRINITY_DN20026_c5	brown	5.59306289575151	3.8619671537178	1.73109574203372	2.13087141168408	0.464	0.982	1.05	1.444	0.722	0.579	2.436	0.516	0.339	1.415	0.682	2.555	0.959	1.341	0.207
TRINITY_DN19681_c2	brown	456.48711486358	243.661297822413	212.825817041167	30.8354807812465	0.359	0.344	0.561	0.179	0.194	0.1	0.562	0.429	0.359	0.84	0.809	0.858	0.538	0.887	0.948
TRINITY_DN23864_c4	blue	1090.12483402315	1005.36433475678	84.7604992663746	920.603835490401	11.505	10.622	11.538	7.296	8.07	8.192	33.657	34.108	32.966	29.045	26.636	26.858	54.822	53.988	57.024
TRINITY_DN21754_c2	turquoise	814.434618408791	783.498097480163	30.9365209286283	752.561576551535	3.796	4.607	3.873	4.252	2.78	4.73	2.15	1.675	1.877	1.716	1.564	1.535	1.87	1.913	2.389
TRINITY_DN14931_c1	blue	1782.96957252069	1606.40295868239	176.566613838295	1429.8363448441	29.632	29.303	27.05	1.432	1.584	1.814	38.607	35.267	40.504	100.397	98.022	101.554	159.326	171.314	163.342
TRINITY_DN22782_c0	brown	114.016214296378	88.0535982405666	25.9626160558113	62.0909821847552	0.791	0.405	1.131	1.902	2.974	0.935	1.864	1.831	1.887	3.058	2.855	4.017	3.28	2.229	2.27
TRINITY_DN19373_c1	blue	2177.56701308621	2107.24295714859	70.3240559376227	2036.91890121097	0.928	1.175	0.907	0.414	0.496	0.501	0.897	0.935	1.028	11.446	10.458	11.348	28.057	27.453	27.895
TRINITY_DN21672_c0	yellow	989.408026115625	445.956715679339	543.451310436286	-97.4946	121.619	110.317	108.905	187.938	180.071	193.085	185	168.407	172.08	84.688	90.828	87.236	42.712	41.406	41.694
TRINITY_DN25216_c1	brown	797.785891351701	747.909966091466	49.8759252602348	698.034040831231	3.374	4.556	3.751	1.388	2.079	1.592	7.179	7.431	7.468	17.471	18.406	17.406	4.552	4.97	4.945
TRINITY_DN24472_c3	brown	363.063820542837	311.392790486204	51.671030056633	259.721760429571	0.316	0.233	0.133	0.056	0.205	0.067	0.365	0.214	0.519	1.397	0.937	0.668	0.587	0.73	0.582
TRINITY_DN28733_c1	yellow	3.8249279992647	2.06144512291381	1.76348287635089	0.297962246562914	9.217	3.595	4.587	7.71	11.399	3.417	9.605	7.519	8.227	3.843	5.102	4.92	7.822	3.126	8.183
TRINITY_DN2155_c0	brown	403.304932975196	370.880747670408	32.4241853047872	338.456562365621	0.221	0.273	0.459	0.358	0.162	0.557	0.562	0.438	0.549	1.141	0.946	1.21	0.225	0.562	0.395
TRINITY_DN27600_c2	turquoise	1853.93015102145	1747.45191947929	106.478231542161	1640.97368793713	69.262	68.995	67.035	124.755	114.552	125.214	48.834	45.464	45.376	13.92	12.095	16.043	1.605	1.065	1.737
TRINITY_DN21839_c4	turquoise	2052.42991794595	1926.92548528266	125.504432663291	1801.42105261937	184.311	176.426	183.197	268.993	243.284	254.98	145.959	122.651	141.161	32.723	33.465	35.299	3.084	5.443	4.511
TRINITY_DN24952_c9	brown	126.199448791054	101.640700412594	24.5587483784597	77.0819520341341	2.13	2.541	2.966	2.149	1.702	1.625	3.284	4.11	2.995	3.478	3.192	4.415	2.428	3.629	2.685
TRINITY_DN19629_c0	blue	1995.74398594144	1973.03494797708	22.709037964363	1950.32591001271	8.004	7.108	6.87	6.244	5.689	5.142	4.99	6.75	5.092	6.472	8.148	7.8	16.574	19.219	17.225
TRINITY_DN23305_c4	turquoise	1456.33703386549	1406.1186542281	50.2183796373877	1355.90027459071	33.85	35.915	36.784	37.523	36.73	36.696	20.078	20.784	21.355	16.905	15.814	17.243	22.183	21.388	19.574
TRINITY_DN74776_c0	brown	126.663553155973	105.30913015193	21.3544230040429	83.9547071478875	0.38	0.739	0.398	0.09	0.108	0.234	0.247	0.409	0.319	0.785	0.955	0.614	0.656	0.552	0.395
TRINITY_DN23293_c2	brown	226.881390621408	140.639064799688	86.2423258217195	54.3967389779686	1.445	1.833	1.04	0.593	0.916	0.768	0.68	0.808	0.799	2.136	2.164	2.094	1.84	1.765	1.718
TRINITY_DN21236_c0	yellow	172.957723386715	103.377677400463	69.5800459862516	33.7976314142117	8.774	8.708	7.746	11.381	10.462	13.067	22.267	22.245	21.585	10.159	11.876	12.296	12.09	12.444	12.635
TRINITY_DN22480_c1	brown	45.1700015603947	19.3561661482463	25.8138354121484	-6.45767	0.137	0.203	0.52	1.667	0.97	1.057	1.233	1.276	1.787	1.415	1.173	1.778	1.175	1.262	0.602
TRINITY_DN17272_c0	turquoise	868.548387312881	780.613618580038	87.9347687328435	692.678849847194	12.043	11.452	11.548	9.781	8.943	10.306	5.966	6.438	6.41	4.81	4.929	4.297	7.695	7.07	7.462
TRINITY_DN26239_c0	turquoise	499.702947714121	382.802481381642	116.900466332479	265.902015049162	2.795	3.422	2.823	2.551	2.187	2.393	1.657	2.016	2.147	2.209	1.91	2.257	0.147	0.276	0.188
TRINITY_DN23834_c4	brown	63.9697280999242	36.1328419568454	27.8368861430788	8.29595581376668	2.457	3.939	3.088	3.223	3.168	3.762	13.954	4.694	4.073	15.572	5.966	6.184	2.408	2.899	2.991
TRINITY_DN21008_c2	blue	280.828467558639	222.265523306343	58.562944252296	163.702579054047	0.496	0.324	0.326	0.627	0.539	0.501	0.562	0.701	0.489	1.022	0.491	0.849	0.95	0.848	0.948
TRINITY_DN25226_c5	turquoise	454.971941772737	440.173566321054	14.7983754516827	425.375190869371	1.55	2.612	0.815	0.85	1.207	1.313	1.085	0.448	0.439	0.082	0.164	0.226	0.088	0.247	0.128
TRINITY_DN26920_c6	brown	638.214925253207	572.222574725858	65.9923505273496	506.230224198508	0.475	0.567	0.367	0.257	0.614	0.557	0.838	1.023	0.909	1.442	1.637	1.417	0.499	0.769	0.701
TRINITY_DN24964_c2	turquoise	1316.22011451619	1283.82762760704	32.3924869091484	1251.43514069789	125.679	98.561	109.873	137.904	112.29	132.248	79.237	66.823	74.09	56.729	55.69	54.411	57.103	68.849	70.102
TRINITY_DN21677_c3	blue	1712.71768743664	1690.11817373206	22.5995137045845	1667.51866002747	1.171	1.235	1.111	1.13	1.519	1.091	0.72	0.984	0.839	1.177	1.037	1.165	4.278	3.303	3.761
TRINITY_DN18421_c0	blue	1728.86699550599	1706.90427088144	21.9627246245525	1684.94154625688	13.772	16.363	16.287	15.343	13.371	11.798	12.554	13.596	13.238	14.687	16.26	15.049	24.386	24.445	25.437
TRINITY_DN26387_c0	turquoise	965.382536563322	879.255516247756	86.127020315566	793.128495932189	1.16	1.701	1.396	1.768	1.961	2.07	0.976	0.906	1.008	1.159	1.055	1.002	0.255	0.355	0.415
TRINITY_DN10799_c0	turquoise	809.694646358017	728.269730534622	81.4249158233951	646.844814711227	0.939	1.124	1.203	0.918	1.304	1.536	1.174	0.351	0.809	0.493	0.627	0.533	0.069	0	0
TRINITY_DN73533_c0	brown	406.436296581503	356.046067188707	50.3902293927968	305.65583779591	1.076	0.537	0.52	0.492	0.183	0.723	0.562	0.643	1.208	2.611	2.019	2.618	0.255	0.158	0.316
TRINITY_DN16848_c0	turquoise	774.909543296609	726.610560136806	48.298983159803	678.311576977003	1.118	1.407	1.08	1.723	1.455	1.625	0.404	0.351	0.489	0.128	0.136	0.09	0.538	0.602	0.849
TRINITY_DN21117_c0	brown	846.975680084139	340.799864134921	506.175815949219	-165.376	6.338	5.964	6.36	3.536	4.805	3.873	8.688	7.042	9.465	12.049	13.05	11.935	12.775	11.656	14.865
TRINITY_DN25772_c0	yellow	534.41165053584	282.02809514705	252.38355538879	29.6445397582594	103.618	124.948	116.407	106.01	112.053	100.872	119.885	124.715	132.655	96.444	95.975	94.91	14.293	16.833	15.033
TRINITY_DN26877_c2	turquoise	346.261139497338	322.776616148324	23.4845233490141	299.29209279931	0.664	0.456	0.724	0.38	1.228	1.291	0.533	0.614	0.339	0.283	0.136	0.253	0.059	0.355	0.168
TRINITY_DN27894_c0	blue	2080.68944490186	2056.63	24.0609101928681	2032.56762451613	5.652	7.584	5.647	4.991	5.667	6.033	4.053	4.402	4.593	5.458	4.738	5.408	35.869	36.15	36.769
TRINITY_DN26990_c3	black	73.2137510163501	25.3822059679729	47.8315450483772	-22.4493	6.285	4.658	6.421	2.182	2.683	1.592	3.254	4.948	4.273	4.637	3.728	3.34	1.684	1.617	1.787
TRINITY_DN16572_c0	turquoise	1705.54592392932	1661.42984591397	44.1160780153443	1617.31376789863	36.856	33.07	34.654	26.623	26.494	27.948	13.145	14.405	12.07	7.85	6.611	7.096	8.341	8.747	8.173
TRINITY_DN19835_c3	blue	1675.17	1658.85169783216	16.3188395598406	1642.53285827232	1.128	1.063	1.407	1.522	1.411	1.48	1.893	1.948	1.697	1.57	0.818	1.11	5.551	5.926	5.133
TRINITY_DN21270_c2	yellow	88.3742086946984	25.7017876503457	62.6724210443528	-36.9706	12.57	13.001	12.802	1.846	1.681	1.447	10.759	8.931	10.713	5.358	4.938	5.787	1.116	1.331	1.017
TRINITY_DN24395_c1	brown	398.008023736147	385.344334631364	12.6636891047831	372.680645526581	6.644	5.377	6.146	6.188	4.45	7.791	5.887	5.853	5.431	14.102	13.331	15.32	7.381	7.159	6.831
TRINITY_DN22516_c3	brown	782.558697884059	372.775068670462	409.783629213598	-37.0086	3.079	3.017	2.67	2.048	2.413	1.992	2.801	2.357	2.726	5.842	6.22	6.753	5.746	6.331	5.646
TRINITY_DN22030_c2	blue	1102.82911351679	1083.96768659315	18.8614	1065.10625966951	0.221	0.415	0.082	0.369	0.086	0.245	0.365	0	0.24	0.274	0.355	0.722	1.312	0.878	1.333
TRINITY_DN20596_c2	blue	606.387834620164	595.360596863691	11.0272377564725	584.333359107219	53.38	59.619	46.385	49.765	57.783	51.365	53.636	69.268	45.137	47.492	48.67	42.612	82.957	79.982	80.644
TRINITY_DN28670_c1	turquoise	878.054879639725	678.528335146817	199.526544492908	479.001790653909	7.013	11.614	7.512	14.022	17.487	11.253	8.737	12.515	10.393	6.006	5.193	4.604	1.723	1.745	1.875
TRINITY_DN24022_c1	turquoise	1629.32864653926	1578.22651142834	51.1021351109227	1527.12437631741	30.761	30.336	31.036	48.076	52.406	48.817	16.39	16.548	16.563	3.596	2.983	3.133	7.616	7.129	7.63
TRINITY_DN22871_c3	yellow	19.0455281101568	11.1214508649885	7.92407724516829	3.1973736198202	0.38	0.456	0.54	0.638	0.442	0.757	10.088	0.867	1.268	0.767	0.627	0.849	0.392	0.611	0.375
TRINITY_DN16995_c0	brown	724.943213540872	646.655408797101	78.2878047437709	568.36760405333	4.028	3.463	4.485	3.223	4.159	3.806	7.199	6.905	6.15	10.022	10.494	9.524	7.362	7.553	7.206
TRINITY_DN21067_c0	blue	1337.62038876061	1305.06448765694	32.5559011036639	1272.50858655328	9.765	7.888	7.175	6.67	8.059	7.056	6.055	6.302	5.94	6.426	6.257	7.692	13.999	13.963	13.918
TRINITY_DN26824_c0	turquoise	314.183406966279	251.305380073185	62.8780268930939	188.427353180092	0.801	0.78	1.682	1.209	1.11	1.592	0.661	0.964	0.769	1.086	0.737	0.867	0.078	0.069	0.118
TRINITY_DN28757_c4	yellow	678.531710569315	330.154337940132	348.377372629183	-18.223	1.445	2.126	1.294	3.637	3.448	2.437	2.87	2.776	2.716	1.488	1.437	1.526	0.431	0.463	0.711
TRINITY_DN21149_c1	blue	1850.28932213585	1828.20285250948	22.0864696263732	1806.1163828831	0.369	0.456	0.632	0.492	0.248	0.401	0.266	0.263	0.309	0.447	0.546	0.488	1.733	1.627	1.412
TRINITY_DN6512_c0	yellow	424.643902799426	264.455353642013	160.188549157413	104.267	5.167	4.799	5.748	10.172	7.133	10.741	7.889	8.717	9.584	5.139	6.002	6.527	4.347	3.274	3.208
TRINITY_DN22233_c4	turquoise	547.229426261675	439.507209820179	107.722216441496	331.784993378683	38.417	40.775	41.493	24.217	28.024	25.944	13.974	13.879	14.047	8.242	8.394	7.403	22.379	22.296	23.581
TRINITY_DN22877_c1	turquoise	103.370864622713	91.4901346212707	11.8807300014419	79.6094046198288	2.383	1.802	2.64	2.227	1.562	0.824	0.838	1.578	1.278	0.922	1.255	0.813	1.057	1.726	1.273
TRINITY_DN21363_c3	turquoise	2169.63392465549	2117.85287678502	51.7810478704778	2066.07182891454	143.437	151.103	149.919	170.771	177.776	169.423	59.484	64.788	66.562	17.726	18.715	19.753	4.219	4.861	4.768
TRINITY_DN19680_c0	blue	1287.50361957071	1229.7978817541	57.7057378166023	1172.0921439375	14.384	15.391	13.372	9.982	9.891	11.809	12.534	11.288	11.571	16.603	15.414	16.196	19.834	21.724	22.249
TRINITY_DN20958_c1	brown	373.82543754641	228.870638705942	144.954798840468	83.9158398654739	1.234	0.678	0.775	0.974	0.797	0.545	1.923	2.328	1.577	2.401	2.464	2.69	1.508	2.889	2.843
TRINITY_DN24409_c5	blue	1870.54120407895	1852.54880937529	17.9923947036541	1834.55641467164	2.636	3.382	4.22	4.129	4.579	3.228	4.477	6.759	4.962	5.285	4.429	4.324	14.635	15.245	16.603
TRINITY_DN13462_c0	turquoise	450.421433609036	399.628900368976	50.7925332400605	348.836367128915	1.656	1.134	0.428	1.522	4.019	2.604	1.351	0.828	1.058	0.128	0.264	0.605	0	0.276	0.109
TRINITY_DN21722_c0	blue	1217.7370896134	1190.32857465409	27.4085149593113	1162.92005969478	3.786	5.336	4.495	3.368	4.03	4.441	3.856	4.315	4.153	3.432	3.092	3.232	8.086	8.786	7.985
TRINITY_DN21215_c5	blue	1260.9409537119	1215.33049914419	45.6104545677094	1169.72004457648	0.77	0.962	0.489	0.504	0.388	0.278	1.095	0.623	0.809	1.415	0.764	0.993	1.968	2.179	1.787
TRINITY_DN20279_c2	turquoise	1411.49399116441	1354.2438402572	57.2501509072192	1296.99368934998	26.121	24.868	24.533	25.47	27.474	24.931	6.479	7.879	7.128	2.528	1.81	1.905	8.703	8.066	8.153
TRINITY_DN18292_c2	brown	648.422129202744	591.252746827046	57.1693823756975	534.083364451349	0.823	0.719	0.459	0.694	1.067	0.634	1.292	1.237	1.328	2.465	3.019	2.654	0.783	1.085	0.76
TRINITY_DN24996_c2	yellow	677.040838275193	334.241455272384	342.799383002809	-8.55793	3.522	3.686	3.098	5.17	5.118	4.53	4.852	3.867	6.32	2.93	2.492	2.717	0.313	0.887	0.701
TRINITY_DN20994_c1	turquoise	488.592628903862	471.058746359489	17.5338825443728	453.524863815117	4.608	2.825	3.761	3.816	3.534	5.331	3.392	2.669	1.907	2.145	2.883	1.86	1.84	2.268	1.392
TRINITY_DN21959_c2	brown	574.995752384327	412.447691853713	162.548060530615	249.899631323098	14.141	13.7	14.3	12.903	14.545	10.229	15.265	11.756	14.656	28.022	25.844	26.777	21.371	24.711	21.321
TRINITY_DN21334_c2	turquoise	569.493116582553	418.930766289748	150.562350292805	268.368415996944	2.963	2.835	3.048	13.63	6.368	13.223	6.292	3.672	6.38	1.716	2.955	2.546	0	0	0
TRINITY_DN18787_c0	turquoise	1326.58377490668	1284.32544784903	42.2583270576465	1242.06712079139	24.602	18.712	22.148	14.1	10.764	13.378	7.061	5.201	6.909	2.565	2.555	2.681	1.361	1.114	0.533
TRINITY_DN25594_c2	brown	584.560067809768	189.899564517071	394.660503292697	-204.761	0	0.101	0.143	0.134	0.151	0.301	1.223	0.429	0.739	1.789	1.5	2.438	2.741	2.682	1.175
TRINITY_DN20677_c0	turquoise	453.16251916627	355.909214305636	97.2533048606348	258.655909445001	8.036	7.817	8.072	4.991	5.301	6.099	5.404	5.396	6.12	5.039	5.675	5.317	2.35	1.854	2.784
TRINITY_DN21492_c3	turquoise	1671.57965941464	1630.83415582904	40.7455035856055	1590.08865224343	71.402	59.538	61.715	81.156	71.326	80.905	44.071	41.004	41.682	25.439	31.073	30.153	30.455	35.913	29.573
TRINITY_DN7371_c0	black	161.017129151369	38.1078390198587	122.909290131511	-84.8015	1.972	1.215	1.661	0.582	0.991	1.002	0.572	0.575	0.749	0.666	1.037	1.21	0.206	0.572	0.503
TRINITY_DN24614_c7	turquoise	1991.21875032689	1943.80680647397	47.4119438529174	1896.39486262105	40.336	40.887	40.27	37.646	34.402	38.176	26.626	23.024	24.65	14.595	14.85	14.282	13.01	14.821	12.931
TRINITY_DN23285_c4	blue	940.902980872649	892.056229261599	48.8467516110503	843.209477650548	33.081	34.467	37.426	33.293	32.118	34.77	21.518	28.323	23.981	24.91	26.572	25.152	61.909	52.43	54.753
TRINITY_DN20575_c2	blue	1836.36671832183	1793.66297281106	42.7037455107695	1750.95922730029	0.053	0.243	0.051	0.101	0.119	0.111	0.355	0.273	0.23	0.539	0.537	0.56	1.909	1.479	1.224
TRINITY_DN25082_c4	green	22.7445753225227	10.3976905332771	12.3468847892456	-1.94919	3.786	2.096	3.893	2.193	2.209	1.202	4.793	6.321	2.516	2.3	2.164	4.153	2.046	1.39	2.122
TRINITY_DN21104_c1	brown	769.338946839965	341.423684764459	427.915262075506	-86.4916	0.823	0.81	0.928	1.007	0.937	0.824	2.16	1.334	1.627	2.474	2.21	2.428	2.477	2.357	2.675
TRINITY_DN25905_c4	green	505.98614387225	284.098366921934	221.887776950316	62.210589971618	7.951	8.556	8.195	8.561	8.997	8.782	11.153	11.522	12.28	11.446	11.786	11.89	3.73	4.23	3.83
TRINITY_DN26222_c1	blue	2120.93086494314	2101.01262367558	19.9182412675582	2081.09438240802	8.953	8.88	8.286	7.744	8.49	8.548	9.881	9.272	9.435	8.726	9.63	9.172	19.511	18.864	20.028
TRINITY_DN21509_c0	blue	2267.9053940267	2209.66404808308	58.2413459436239	2151.42270213945	0.158	0.041	0.051	0.157	0.054	0.078	0.197	0.214	0.26	1.205	1.155	1.156	3.191	3.284	3.386
TRINITY_DN26209_c0	brown	610.062089789279	477.812419297579	132.25	345.562748805879	33.724	39.094	37.915	11.907	9.395	12.377	63.794	56.889	49.929	97.211	94.739	100.083	12.687	13.016	12.378
TRINITY_DN26476_c3	brown	626.548206362032	551.447397742485	75.1008086195475	476.346589122937	0.095	0.243	0.336	0.369	0.453	0.134	0.69	0.477	0.649	2.072	1.682	1.733	0.94	1.213	1.175
TRINITY_DN19314_c0	brown	22.1199643333046	18.6945898476599	3.42537448564473	15.2692153620152	2.077	3.544	2.385	7.207	4.482	10.562	0.838	5.464	0.958	14.395	10.594	6.942	4.043	6.084	2.912
TRINITY_DN22440_c0	red	9.73735195994317	3.50856954725484	6.22878241268833	-2.72021	4.893	3.422	4.79	2.462	2.704	4.986	1.874	1.617	1.797	2.729	1.682	3.06	3.191	6.883	1.668
TRINITY_DN1290_c0	black	121.23378153076	98.909666883136	22.324114647624	76.585552235512	7.498	5.478	7.043	0.369	0.269	0.278	0	0	0	4.29	5.129	4.803	0.509	0.365	0.582
TRINITY_DN12616_c0	brown	130.20768363866	55.2060043146771	75.0016793239827	-19.7957	1.287	1.407	0.877	2.227	1.799	2.727	3.609	3.156	3.564	2.939	2.974	2.6	3.201	3.382	3.277
TRINITY_DN17708_c0	green	375.346284269498	246.225368942317	129.120915327182	117.104453615135	0.053	0	0	0.045	0.108	0.111	2.179	2.688	1.667	1.397	1.446	1.038	0.157	0.138	0.039
TRINITY_DN23298_c4	brown	588.901134447706	537.702068453214	51.1990659944921	486.503002458722	22.989	20.747	21.75	16.674	12.735	17.708	22.888	24.515	23.662	64.369	65.511	67.61	13.128	13.588	13.918
TRINITY_DN21291_c1	blue	219.670479874234	183.283832280277	36.3866475939566	146.89718468632	7.129	5.913	5.708	4.32	4.687	5.053	3.856	4.402	4.333	3.304	3.374	3.44	7.587	6.074	9.93
TRINITY_DN22617_c2	blue	1038.12558653492	1013.77	24.3510813029111	989.423423929093	18.57	24.352	22.291	14.962	18.403	14.247	18.51	19.177	17.312	16.704	14.841	16.458	32.521	32.255	33.057
TRINITY_DN20411_c6	yellow	561.013081737535	350.440007994578	210.573073742957	139.866934251622	56.46	59.275	58.514	85.162	88.339	83.376	115.882	122.67	125.945	86.961	84.299	80.321	28.967	28.38	29.03
TRINITY_DN23567_c6	blue	1822.97884211104	1796.99678730206	25.9820548089856	1771.01473249307	13.635	16.535	12.883	13.048	9.029	13.2	10.019	12.243	8.496	11.419	5.056	11.095	55.575	52.184	57.211
TRINITY_DN19194_c0	yellow	678.649955133834	478.132007087827	200.517948046008	277.614059041819	10.071	11.239	10.998	15.376	14.685	14.825	16.893	16.051	17.152	11.884	10.831	11.429	5.169	5.7	6.159
TRINITY_DN16945_c1	blue	1540.73249913492	1508.20116679327	32.5313323416501	1475.66983445162	0.095	0	0	0	0	0	0	0.166	0.06	1.287	1.573	1.517	6.882	3.619	4.323
TRINITY_DN25724_c4	blue	2301.94984761224	2276.80921826807	25.1406293441673	2251.6685889239	0.316	0.294	0.398	0.09	0.054	0.134	0.148	0.068	0.12	0.484	0.573	0.605	2.819	3.126	3.03
TRINITY_DN18939_c2	blue	1711.88306746219	1665.17604204535	46.7070254168352	1618.46901662852	0.453	0.689	0.52	0.302	0.377	0.189	0.572	0.545	0.489	0.767	1.282	0.614	1.772	1.923	1.806
TRINITY_DN23102_c2	turquoise	379.635285215515	353.779730020873	25.8555551946416	327.924174826231	5.547	5.174	5.494	23.814	23.811	27.302	2.071	2.883	2.216	0	0.182	0.036	5.835	5.65	5.439
TRINITY_DN24376_c0	yellow	512.260684131557	329.061926613911	183.198757517646	145.863169096265	9.491	11.604	10.549	14.168	17.379	14.336	23.677	20.219	19.099	15.782	13.686	14.761	3.24	3.333	3.277
TRINITY_DN22337_c0	turquoise	405.174971606321	391.764102633256	13.4108689730651	378.353233660191	26.753	26.509	26.622	22.314	21.667	20.19	10.917	10.1	10.084	25.028	6.275	5.299	9.77	7.198	8.212
TRINITY_DN27017_c6	blue	210.273781269839	146.279188017892	63.9945932519469	82.2845947659449	0.643	1.853	1.621	1.488	1.304	3.15	2.85	1.958	2.436	2.428	3.347	4.126	4.121	3.017	3.889
TRINITY_DN22395_c7	turquoise	982.992633399817	949.560593280937	33.432	916.128553162057	7.466	11.118	9.051	8.001	10.354	8.893	4.201	6.058	5.192	3.368	3.501	3.584	4.65	4.142	5.439
TRINITY_DN23006_c1	turquoise	1417.27222631739	1314.48457281377	102.787653503618	1211.69691931015	18.454	16.717	15.452	33.516	31.579	31.632	14.171	12.847	11.791	8.087	8.757	9.362	5.688	4.497	3.662
TRINITY_DN18924_c1	turquoise	141.287077230603	97.4233728673418	43.8637043632609	53.5596685040809	47.032	37.15	40.413	16.462	23.984	14.925	22.602	27.592	30.85	26.252	20.743	20.881	15.37	15.906	18.35
TRINITY_DN20771_c7	yellow	218.899096154997	121.69389241115	97.2052037438464	24.4886886673041	2.594	2.298	2.446	2.037	2.058	1.625	2.741	3.36	3.504	2.465	2.092	2.275	1.136	1.065	1.362
TRINITY_DN22553_c3	turquoise	789.119869240263	734.883479180058	54.2363900602057	680.647089119852	43.826	62.515	55.09	18.431	18.65	19.99	10.453	10.373	12.52	3.688	2.664	4.631	1.821	2.791	1.994
TRINITY_DN18163_c4	yellow	265.451232994506	152.439668609727	113.011564384779	39.4281042249472	3.353	2.967	4.26	4.297	3.62	3.551	3.807	5.454	3.045	3.386	3.683	3.999	0.519	1.026	0.8
TRINITY_DN16734_c0	turquoise	1577.60503530543	1410.16185774821	167.443177557219	1242.71868019099	16.619	15.846	16.328	28.984	27.615	28.994	16.626	16.752	15.685	8.142	9.439	7.051	6.089	6.696	6.298
TRINITY_DN21176_c1	turquoise	2061.4650752531	2016.67870812091	44.7863671321961	1971.89234098871	255.228	256.155	263.064	312.771	324.403	312.233	80.262	90.812	89.774	18.438	18.388	18.309	0.362	0.276	0.355
TRINITY_DN27271_c1	turquoise	635.892648727377	607.934986917028	27.9576618103486	579.977325106679	0.643	0.871	0.775	0.761	0.582	0.267	0.473	0.302	0.619	0.046	0.045	0.172	0.049	0.187	0.079
TRINITY_DN24068_c2	green	287.765415039905	132.358845592993	155.406569446911	-23.0477	25.794	17.193	24.686	35.598	23.326	28.616	47.246	47.851	48.341	45.429	48.06	40.355	33.108	32.886	32.564
TRINITY_DN26122_c0	turquoise	2015.35707189938	1948.8723810689	66.484690830481	1882.38769023842	3.543	4.344	4.108	4.275	5.43	4.864	2.455	2.133	2.316	0.931	0.791	0.813	0.372	0.375	0.345
TRINITY_DN21439_c1	brown	293.643437013921	212.319963114594	81.323473899327	130.996489215267	0.39	0.365	0.336	0.246	0.431	0.467	1.075	0.467	0.449	1.214	1.119	1.291	0.558	1.173	1.224
TRINITY_DN14933_c0	green	28.2303090567032	10.1946888441022	18.035620212601	-7.84093	1.276	5.387	0.866	2.428	2.133	2.838	2.406	6.36	3.365	6.371	1.519	1.417	0.333	0.118	0.138
TRINITY_DN22434_c2	blue	999.006206375183	951.888963161001	47.1172432141819	904.771719946819	1.086	0.932	1.06	0.985	0.582	0.757	1.203	1.14	1.478	1.935	3.265	1.092	4.307	3.984	2.872
TRINITY_DN27728_c3	brown	468.591313491968	442.094019300177	26.4972941917903	415.596725108387	0.654	0.395	0.173	0.638	0.787	0.568	0.976	0.604	0.909	1.862	1.573	1.742	0.764	0.937	0.78
TRINITY_DN24615_c3	blue	1360.58189373926	1324.65424282595	35.9276509133017	1288.72659191265	1.297	1.397	1.111	1.992	2.036	0.913	1.726	2.026	1.727	2.62	2.692	2.058	5.414	4.142	3.998
TRINITY_DN26040_c2	blue	773.144966958822	754.819135401459	18.3258315573626	736.493303844097	0.77	0.527	0.764	0.246	0.84	0.835	0.552	0.672	0.519	1.278	1.046	0.542	1.488	1.893	1.51
TRINITY_DN16429_c0	green	308.080882006374	172.026702162334	136.054179844041	35.9725223182932	30.708	30.144	27.591	64.179	64.603	74.583	96.386	91.864	90.773	79.184	73.123	81.603	43.152	46.119	44.882
TRINITY_DN27395_c1	green	593.16724702045	376.361649332503	216.805597687946	159.556051644557	113.678	117.273	120.636	140.019	137.178	139.516	217.356	218.926	219.553	189.585	191.587	189.179	75.38	73.109	76.449
TRINITY_DN22598_c1	blue	2104.49165027339	2002.0175693856	102.474080887792	1899.5434884978	8.953	7.786	7.553	0.515	0.183	0.568	17.76	16.869	14.916	79.75	77.07	82.93	175.948	169.529	173.548
TRINITY_DN24209_c4	yellow	299.436756983885	187.07976732366	112.356989660225	74.7227776634354	19.108	13.062	17.225	23.78	21.85	24.687	19.141	21.748	24.241	17.096	18.515	20.701	15.282	12.218	10.443
TRINITY_DN24728_c4	brown	648.502876198575	434.618172290829	213.884703907746	220.733468383082	5.283	5.316	5.015	1.287	1.735	1.18	5.641	5.376	6	10.561	10.603	10.499	9.496	8.786	8.992
TRINITY_DN21202_c2	brown	826.925460571361	394.255764526626	432.669696044735	-38.4139	58.653	59.447	54.723	64.213	60.799	57.053	110.744	120.712	125.895	151.494	146.609	147.317	158.268	153.022	159.502
TRINITY_DN28177_c2	turquoise	1855.69364202606	1814.38829708632	41.3053449397348	1773.08295214659	9.08	9.579	9.316	8.404	7.197	6.634	1.982	2.464	2.286	0.037	0.1	0.163	0.117	0	0.059
TRINITY_DN24312_c1	black	125.607444995728	36.7977952126962	88.8096497830316	-52.0119	1.339	1.964	1.549	1.03	0.69	1.146	0.483	0.769	0.879	1.241	0.937	1.029	0.568	0.917	0.494
TRINITY_DN28739_c1	turquoise	353.522782063566	336.891184364193	16.6315976993731	320.25958666482	41.96	48.015	48.903	45.334	48.312	45.01	27.148	30.719	29.203	14.96	42.186	15.898	29.457	31.259	30.678
TRINITY_DN26701_c2	yellow	31.0745407818714	17.5367653839019	13.5377753979695	3.99898998593234	9.659	3.827	3.934	4.017	3.706	4.218	11.321	6.272	5.391	4.984	5.129	3.647	2.163	2.909	2.349
TRINITY_DN28952_c5	blue	1034.0878955765	1000.37908508979	33.7088104867103	966.670274603075	8.647	4.202	3.72	4.879	4.051	5.198	5.355	6.214	4.073	6.965	13.904	6.951	18.6	15.708	14.559
TRINITY_DN23771_c2	brown	671.168280516861	617.748254071303	53.4200264455575	564.328227625746	0.295	0	0	0.145	0	0	1.45	0.76	1.048	2.346	2.292	1.941	1.057	0.582	0.681
TRINITY_DN18435_c0	yellow	492.484097286317	355.118237365141	137.365859921176	217.752377443965	51.567	55.265	54.712	75.829	77.952	73.971	96.425	102.899	103.971	68.851	66.848	65.425	41.772	42.915	42.711
TRINITY_DN27338_c5	blue	839.066702813351	799.013570008848	40.0531328045033	758.960437204344	0.928	0.699	1.04	0.873	1.024	1.18	0.493	0.594	0.519	0.639	0.464	0.569	1.762	2.337	1.945
TRINITY_DN28384_c2	turquoise	1650.14213442202	1579.04783323233	71.0943011896948	1507.95353204263	5.747	3.888	4.169	5.472	4.407	5.131	3.185	3.506	2.805	1.588	0.791	0.939	0.587	0.789	0.681
TRINITY_DN25354_c3	brown	783.344923828248	693.280511932112	90.0644118961359	603.216100035977	293.982	268.214	254.401	256.425	228.685	248.224	404.387	348.696	383.956	538.112	521.645	542.801	287.06	304.633	277.596
TRINITY_DN21950_c9	brown	669.829263633016	531.456739940399	138.372523692617	393.084216247782	7.846	8.9	8.235	1.074	0.97	1.102	23.914	24.894	25.678	36.42	35.511	35.877	28.938	27.374	28.615
TRINITY_DN21437_c2	blue	2068.51123914075	2044.28918021665	24.2220589240947	2020.06712129256	0.453	0.587	0.479	0.28	0.431	0.434	0.385	0.692	0.29	0.63	1.055	1.201	3.123	4.201	3.534
TRINITY_DN18513_c0	brown	760.406006934888	512.162350685585	248.243656249304	263.918694436281	16.556	15.745	16.073	13.888	13.058	12.566	25.857	29.823	28.394	157.747	151.711	155.451	117.426	113.874	121.805
TRINITY_DN18300_c5	turquoise	890.86999865162	676.77808816885	214.09191048277	462.686177686081	10.06	10.065	9.673	58.293	53.634	53.102	24.131	24.466	24.949	5.422	4.765	4.667	0.069	0.03	0.03
TRINITY_DN27211_c1	turquoise	744.691207577624	714.003851402628	30.6873561749959	683.316495227632	4.018	3.686	3.292	2.149	3.254	3.573	2.406	2.25	2.496	1.698	2.137	2.266	1.429	1.124	1.787
TRINITY_DN24141_c0	blue	1861.02823742264	1839.93432883645	21.0939085861878	1818.84042025026	20.69	14.692	17.225	7.643	8.663	11.809	17.188	17.989	20.457	24.682	21.843	20.764	96.819	66.275	75.127
TRINITY_DN27045_c1	turquoise	1910.08086011542	1868.61684863661	41.4640114788106	1827.1528371578	10.587	12.343	12.506	10.43	10.042	9.171	3.876	3.769	3.524	0.539	0.418	0.704	0.627	0.572	0.651
TRINITY_DN26491_c6	brown	131.696608805991	74.092527506349	57.6040812996417	16.4884462067073	4.092	3.635	4.036	3.704	3.976	2.705	2.899	3.399	4.463	4.655	5.72	5.128	2.252	2.406	2.438
TRINITY_DN24437_c1	turquoise	152.812608594513	132.529632030904	20.2829765636092	112.246655467295	2.773	3.493	2.864	2.865	4.708	4.207	1.144	1.763	1.358	0.648	0.691	2.203	1.86	3.451	2.132
TRINITY_DN22507_c0	red	292.348532690736	79.7546821329163	212.59385055782	-132.839	24.971	20.443	22.586	15.947	14.621	17.997	13.54	9.555	10.044	10.908	12.122	10.861	25.257	28.774	26.454
TRINITY_DN20869_c1	brown	397.340239797473	272.853874114611	124.486365682862	148.367508431748	1.086	1.073	1.152	0.224	0.226	0.568	1.42	1.364	1.667	2.081	1.882	2.591	0.401	0.227	0.247
TRINITY_DN22449_c7	brown	475.741553795163	364.407638447026	111.333915348137	253.073723098888	2.858	1.772	4.087	2.54	1.918	3.606	6.854	3.506	4.503	10.187	12.95	10.256	0.362	0.532	0.691
TRINITY_DN18721_c8	blue	1460.98447977755	1431.74021537279	29.2442644047626	1402.49595096802	1.055	1.347	1.386	0.862	1.088	0.723	0.858	1.217	0.829	1.479	1.473	1.345	2.154	2.751	2.418
TRINITY_DN28669_c0	yellow	228.216463308561	118.904510852138	109.311952456423	9.59255839571469	85.617	112.069	88.969	103.783	94.512	82.073	111.148	85.66	103.542	88.239	132.35	111.9	17.905	22.867	31.695
TRINITY_DN22437_c4	turquoise	1347.07916863811	1313.67709039744	33.4020782406749	1280.27501215676	8.489	9.305	6.156	7.632	3.879	6.255	2.939	1.802	3.315	0.201	0	0	0	0	0.168
TRINITY_DN28833_c8	brown	682.07729575191	600.916694694171	81.1606010577384	519.756093636433	9.29	8.85	10.998	7.05	6.475	6.266	23.036	24.3	26.078	39.396	33.119	34.441	23.133	26.467	24.223
TRINITY_DN23255_c0	turquoise	1500.09910406523	1459.02579110565	41.0733129595835	1417.95247814607	31.699	28.321	28.182	39.268	35.264	36.685	19.338	17.453	18.32	11.255	10.303	11.158	15.438	15.965	15.971
TRINITY_DN23640_c3	green	413.107625423181	183.948151981883	229.159473441297	-45.2113	0.127	0.344	0.336	0.94	1.595	1.258	1.745	1.792	1.837	1.552	1.437	1.119	0.029	0.02	0.02
TRINITY_DN26621_c1	blue	1111.57255090021	1080.14142459532	31.4311263048892	1048.71029829043	0.211	0.284	0.499	0.078	0.377	0.145	0.128	0.117	0.22	0.082	0.082	0.072	0.891	0.996	1.066
TRINITY_DN16646_c0	turquoise	1586.25595934488	1532.87761058767	53.3783487572121	1479.49926183046	43.447	46.921	34.318	40.645	47.202	43.563	26.172	29.745	30.65	18.365	14.886	11.872	8.762	19.377	10.986
TRINITY_DN21616_c6	blue	716.278429302093	704.160620897252	12.1178084048407	692.042812492411	0.601	0.78	0.632	0.112	0.388	0.579	0.286	0.36	0.3	0.721	0.664	0.469	1.605	1.795	0.878
TRINITY_DN22869_c6	blue	2289.51766966267	2245.85376485012	43.6639048125485	2202.18986003757	12.549	13.173	13.464	11.124	13.005	11.33	12.997	13.606	13.308	16.092	17.042	15.546	26.236	25.688	26.76
TRINITY_DN22311_c1	yellow	1097.25690911601	370.70149036836	726.55541874765	-355.854	61.405	63.993	64.742	133.249	131.209	130.801	87.924	93.237	95.585	61.138	57.091	57.814	22.193	22.996	23.364
TRINITY_DN24483_c2	blue	720.927771860817	711.957235011713	8.97053684910406	702.986698162609	3.417	3.392	4.291	5.36	5.441	6.033	4.477	5.094	4.283	4.244	4.611	4.893	7.225	9.151	8.37
TRINITY_DN23121_c3	turquoise	744.230984934301	688.230510266977	56.0004746673239	632.230035599654	10.187	7.361	8.46	7.162	6.421	6.3	3.55	2.863	4.423	3.131	2.946	2.979	4.621	4.861	3.929
TRINITY_DN22344_c1	yellow	493.480104924454	279.375100390738	214.105004533716	65.2700958570217	0.675	0.618	0.285	2.708	3.211	2.549	2.12	2.669	2.516	0.63	0.264	0.469	0.548	0.128	0
TRINITY_DN27792_c0	blue	2222.63578206156	2199.21594646244	23.4198355991225	2175.79611086332	4.165	3.352	3.659	2.551	1.724	2.404	2.515	2.065	2.117	4.117	3.947	4.595	19.706	21.773	19.209
TRINITY_DN26317_c3	brown	836.402101359658	740.368464023909	96.0336373357497	644.334826688159	17.031	17.608	13.688	6.737	8.415	6.188	48.597	50.519	49.5	103.318	102.241	106.493	21.987	16.931	18.883
TRINITY_DN15326_c0	yellow	208.827240350693	133.213466245126	75.613774105567	57.5996921395591	2.236	0.648	0	0.795	1.196	1.313	26.774	22.83	24.57	3.359	2.664	2.004	3.808	2.761	0.928
TRINITY_DN18764_c6	blue	1719.77816207005	1683.83488433956	35.9432777304905	1647.89160660907	1.192	1.711	1.549	0.806	1.121	0.979	1.193	1.354	1.228	1.606	1.573	1.715	2.761	2.83	2.705
TRINITY_DN15595_c0	turquoise	371.364220359358	321.105819209764	50.2584011495936	270.847418060171	9.923	10.044	9.754	4.98	4.654	5.509	7.169	6.321	7.448	3.989	3.328	4.595	3.113	3.767	2.971
TRINITY_DN27767_c1	blue	1280.48469053684	1257.69875002795	22.7859405088886	1234.91280951907	28.725	28.685	24.186	39.973	37.193	38.933	42.108	39.591	37.439	39.323	39.203	40.905	65.062	64.52	63.37
TRINITY_DN23322_c4	brown	199.691673337737	158.207420159255	41.4842531784822	116.723166980772	20.458	17.841	17.531	10.9	10.44	12.199	18.855	18.018	17.202	23.44	20.452	24.791	18.081	21.29	20.975
TRINITY_DN28735_c8	blue	2038.32972091434	2018.48778726034	19.8419336539914	1998.64585360635	2.383	2.329	1.988	2.842	3.049	2.471	2.761	2.717	3.065	2.656	1.955	3.512	15.164	15.176	13.661
TRINITY_DN24783_c4	brown	25.0209052666345	13.2451316848156	11.775773581819	1.46935810299662	0.485	1.468	1.009	2.294	1.573	0.902	1.598	2.221	2.616	1.962	2.046	1.977	2.31	1.597	1.747
TRINITY_DN16690_c1	blue	1673.66839663389	1642.20524553494	31.4631510989516	1610.74209443599	4.503	7.807	6.819	3.301	4.73	5.354	5.325	7.646	5.99	7.585	6.729	8.604	14.538	13.677	15.369
TRINITY_DN16383_c0	turquoise	1219.22499875909	1174.44023910626	44.7847596528254	1129.65547945344	112.044	85.844	93.188	66.608	49.723	63.341	42	38.13	36.95	23.988	26.172	22.416	8.644	12.119	8.637
TRINITY_DN24985_c1	turquoise	493.424858701824	273.277417671587	220.147441030237	53.1299766413501	0.422	0.678	0.336	0.839	0.517	0.779	0.542	0.789	0.709	0.447	0.327	0.334	0.088	0.128	0.109
TRINITY_DN23970_c0	turquoise	24.0949186390186	22.6528278766051	1.44209076241345	21.2107371141917	11.041	24.98	12.934	7.117	19.932	29.573	5.522	9.019	4.443	12.35	15.332	10.436	1.331	7.514	14.698
TRINITY_DN28224_c3	turquoise	929.786127443278	878.992270490016	50.7938569532619	828.198413536754	31.404	22.732	27.621	49.418	35.469	47.002	27.809	20.015	22.933	11.912	10.358	11.781	15.605	16.596	17.876
TRINITY_DN27289_c4	brown	625.483000783135	589.130042323317	36.3529584598181	552.777083863499	4.186	3.544	4.097	3.346	2.823	3.506	5.513	5.298	5.751	15.992	12.649	16.738	4.591	3.826	4.215
TRINITY_DN26766_c0	blue	1985.30644715648	1956.88016892449	28.4262782319927	1928.45389069249	0.749	0.729	0.622	0.347	0.312	0.278	0.671	0.76	0.689	0.931	0.855	0.713	2.35	1.952	2.379
TRINITY_DN17780_c0	turquoise	862.122993055355	691.505699137734	170.617293917621	520.888405220113	85.839	64.56	73.711	82.409	72.543	76.353	82.313	72.307	75.338	47.474	47.633	53.607	36.496	44.187	37.292
TRINITY_DN21545_c0	turquoise	872.818413234776	829.576516830416	43.2418964043605	786.334620426055	64.906	55.498	63.396	36.728	32.937	34.258	15.049	44.12	38.737	7.083	2.101	5.344	3.446	1.824	2.043
TRINITY_DN56269_c0	blue	867.141596225307	848.974966745044	18.1666294802628	830.808337264781	14.025	12.211	12.669	14.749	13.328	13.712	8.806	7.636	8.257	15.837	14.696	15.356	22.105	22.256	23.571
TRINITY_DN22938_c3	turquoise	1246.98696816017	1186.89439387626	60.0925742839029	1126.80181959236	5.547	2.602	6.554	7.811	6.389	7.146	3.195	3.672	3.325	1.022	1.855	1.499	0.548	0.71	1.362
TRINITY_DN25066_c1	turquoise	276.171501546577	234.256290420726	41.9152111258509	192.341079294875	3.29	3.362	3.374	7.386	7.025	6.378	3.659	4.578	3.434	2.976	3.246	3.503	3.847	4.102	3.356
TRINITY_DN20255_c0	blue	1934.51243990411	1878.0664493696	56.4459905345063	1821.62045883509	0.084	0.162	0.092	0.201	0.097	0.111	0.148	0.263	0.28	0.392	0.564	0.379	0.92	1.045	1.155
TRINITY_DN21861_c7	brown	55.049580653296	48.8666124316971	6.18296822159894	42.6836442100982	1.824	1.559	1.223	0.325	1.056	0.723	1.026	1.685	1.088	2.401	1.528	1.851	1.018	1.44	1.234
TRINITY_DN10868_c0	blue	1852.43448015277	1689.02215438146	163.412325771309	1525.60982861015	0.949	0.415	1.814	0.705	0.582	0.59	97.648	90.188	100.377	230.897	230.226	221.797	424.418	420.055	427.859
TRINITY_DN26468_c3	green	546.048087150372	296.127971129799	249.920116020573	46.2078551092259	6.823	6.693	6.645	9.814	9.46	9.572	11.696	11.785	12.15	11.711	11.485	11.538	4.288	3.895	4.274
TRINITY_DN18041_c0	brown	203.926109027155	93.4129450317826	110.513163995373	-17.1002	7.361	6.511	5.963	7.364	7.014	6.177	18.263	9.35	9.085	12.56	13.559	12.567	6.089	5.246	6.663
TRINITY_DN26274_c2	green	277.829792945709	168.745625549275	109.084167396434	59.6614581528403	15.786	22.236	17.521	33.046	26.44	23.93	35.708	33.183	41.153	41.522	30.582	32.266	16.623	19.712	18.35
TRINITY_DN19937_c3	turquoise	779.663093407487	753.236563418332	26.4265299891557	726.810033429176	3.459	4.253	6.228	2.63	3.437	3.439	1.341	1.919	1.498	1.223	1.064	1.426	1.038	1.154	1.076
TRINITY_DN24049_c6	blue	1674.88886952973	1627.53967786234	47.3491916673822	1580.19048619496	3.722	4.172	3.863	3.212	3.922	3.061	3.373	3.506	3.824	4.856	5.647	4.207	7.352	7.524	6.742
TRINITY_DN19427_c0	blue	923.222975174452	790.454259866949	132.768715307503	657.685544559446	0.316	0.537	0.51	0.201	0.345	0.289	0.463	0.263	0.419	0.73	0.918	0.722	1.155	0.966	0.878
TRINITY_DN24233_c5	red	12.1831508141196	4.67176825708053	7.51138255703904	-2.83961	1.635	1.215	1.733	1.399	1.368	1.235	1.736	1.383	1.418	0.776	0.682	1.038	1.136	1.834	1.836
TRINITY_DN24928_c0	turquoise	1667.34588186096	1626.86963349567	40.4762483652919	1586.39338513038	28.725	25.212	26.48	20.099	24.684	22.372	16.478	15.953	15.625	10.871	11.495	10.788	10.896	10.512	9.634
TRINITY_DN18581_c2	turquoise	1230.53437364967	1200.44380540783	30.0905682418318	1170.35	9.206	8.121	10.406	8.091	7.714	7.157	1.903	6.584	1.857	1.013	0.627	0.903	1.243	1.676	1.629
TRINITY_DN16575_c0	brown	545.878079259628	457.035415245354	88.8426640142744	368.192751231079	0.2	0.861	0.978	0.067	0.215	0	0.641	0.575	0.589	3.304	4.501	4.658	2.731	2.061	2.566
TRINITY_DN19533_c3	turquoise	1390.13854840561	1125.72052954946	264.418018856155	861.302510693302	4.092	4.82	4.006	5.763	5.721	5.476	4.438	4.587	4.563	2.547	2.774	3.503	1.801	1.381	1.826
TRINITY_DN25451_c6	blue	1892.20434654252	1867.88173084455	24.322615697967	1843.55911514658	4.144	3.503	4.067	3.1	3.135	3.116	2.347	2.26	2.805	4.034	3.783	4.108	8.302	9.871	9.663
TRINITY_DN21476_c1	brown	221.377424683416	178.27023201668	43.107192666736	135.163039349944	2.731	3.271	2.181	0.828	1.164	0.968	1.262	2.143	1.438	5.732	4.447	3.629	2.986	3.047	3.711
TRINITY_DN19839_c0	green	155.984536868722	62.5104649099505	93.4740719587719	-30.9636	3.617	4.415	3.924	1.701	1.217	1.146	6.252	6.058	4.772	2.747	3.356	2.916	0.078	0.168	0.513
TRINITY_DN22932_c5	brown	86.5330722931205	47.564939490065	38.9681328030555	8.59680668700943	3.659	2.562	3.965	4.264	4.751	4.207	4.724	7.928	5.251	4.491	6.284	8.983	3.436	4.378	3.929
TRINITY_DN18152_c0	turquoise	1284.4154120856	1250.06745257842	34.3479595071858	1215.71949307123	0.601	0.83	0.642	0.671	0.571	0.345	0.306	0.136	0.389	0.037	0	0.018	0	0	0
TRINITY_DN24031_c0	blue	2208.7593688908	2167.19015925389	41.5692096369048	2125.62094961699	9.301	10.065	10.498	9.781	10.246	9.895	12.011	13.265	12.48	14.139	13.304	13.939	25.482	24.169	25.032
TRINITY_DN25230_c10	turquoise	1015.78586077661	848.776985478955	167.008875297656	681.768110181299	4.345	4.86	5.198	4.667	4.353	5.265	4.132	3.779	4.423	3.815	2.537	2.763	1.145	1.134	1.066
TRINITY_DN60074_c0	blue	1170.98823412741	1158.13566844934	12.852565678071	1145.28310277127	8.215	4.516	8.286	4.107	2.489	6.199	6.647	6.613	7.528	6.125	5.229	5.48	15.076	16.744	13.957
TRINITY_DN25719_c5	brown	72.4453141966615	42.8469067514981	29.5984074451634	13.2484993063347	0.084	0.233	0.347	0.817	1.519	1.358	1.607	1.071	1.318	1.606	1.71	1.553	1.782	1.045	1.727
TRINITY_DN19172_c0	yellow	223.951889227751	123.013711693684	100.938177534067	22.0755341596164	14.405	11.573	14.3	12.355	11.13	11.086	13.392	13.928	16.593	13.281	11.631	13.876	4.562	7.78	5.597
TRINITY_DN18683_c2	turquoise	1816.07521364678	1660.04660297909	156.028610667685	1504.01799231141	18.676	17.274	18.662	20.591	20.6	22.928	17.11	15.233	14.756	11.109	10.812	9.1	6.765	6.005	6.347
TRINITY_DN23312_c9	yellow	627.491588237057	368.350925088414	259.140663148643	109.210261939771	15.723	16.494	16.685	17.86	17.778	17.864	19.023	23.804	22.713	13.947	12.44	13.307	2.428	1.893	2.26
TRINITY_DN27908_c3	blue	2207.04464053589	2154.05560513749	52.9890353983983	2101.06656973909	47.918	47.732	43.593	52.384	51.049	51.132	48.765	45.289	46.854	113.596	114.554	113.471	237.632	247.716	247.905
TRINITY_DN20387_c6	yellow	892.003127617626	359.888550618411	532.114576999215	-172.226	1.529	1.306	1.284	2.395	1.982	2.348	1.686	2.065	1.627	1.406	1.31	1.192	0.382	0.375	0.296
TRINITY_DN27898_c1	black	120.938528767712	38.6586599444652	82.2798688232465	-43.6212	225.88	212.433	210.482	115.78	118.323	118.903	174.024	166.167	176.503	189.813	197.371	193.44	86.569	90.829	90.851
TRINITY_DN26089_c4	brown	641.181367255496	579.487130276845	61.6942369786512	517.792893298194	4.07	5.286	6.248	5.204	5.581	5.398	11.124	9.691	8.866	13.108	13.768	13.515	8.517	10.216	9.279
TRINITY_DN21699_c1	green	270.867080519077	165.750570888037	105.116509631039	60.6340612569978	2.826	3.109	2.793	0.571	0.991	0.779	4.566	4.256	4.543	3.943	4.019	3.385	0	0.079	0.059
TRINITY_DN21138_c5	yellow	341.648762887483	232.096926517207	109.551836370275	122.545090146932	0.844	0.972	0.846	0.739	1.174	1.046	1.41	1.101	1.338	0.849	0.618	0.921	0.382	0.355	0.375
TRINITY_DN20718_c0	turquoise	1297.16227814421	1236.4205148035	60.7417633407158	1175.67875146278	28.704	26.772	27.591	22.18	23.402	22.26	16.202	15.846	16.883	12.66	13.277	13.172	16.466	15.639	15.981
TRINITY_DN20190_c5	blue	2160.71884002598	2078.84300549917	81.875834526812	1996.96717097235	8.5	8.85	7.97	8.863	7.262	6.734	9.003	9.145	9.684	16.065	16.214	16.033	27.411	28.863	27.648
TRINITY_DN19092_c0	blue	1486.41163349841	1463.9724633067	22.4391701917091	1441.53329311499	2.257	2.086	1.865	1.869	1.034	1.035	1.785	2.191	2.027	1.889	2.283	2.275	3.72	4.497	4.373
TRINITY_DN18365_c2	green	487.052766843727	274.159327226327	212.893	61.2658876089262	57.968	61.34	61.45	64.224	60.638	60.948	110.931	114.664	118.507	86.422	78.606	81.332	33.392	32.916	35.209
TRINITY_DN20087_c0	blue	1811.72349097572	1773.85284033578	37.8706506399403	1735.98218969584	0.506	0.547	0.887	0.414	0.819	0.545	0.74	0.506	0.529	0.931	1.346	1.625	2.761	2.692	3.376
TRINITY_DN24067_c0	turquoise	1083.17961114408	1030.18827183851	52.991339305574	977.196932532934	68.207	81.662	73.68	45.961	52.503	46.891	28.292	27.836	28.713	24.563	25.208	25.576	26.628	25.934	25.704
TRINITY_DN20264_c5	turquoise	765.729029176044	673.949998053293	91.7790311227509	582.170966930542	41.601	40.056	40.647	31.524	29.091	29.25	35.038	35.403	34.584	14.039	13.913	14.887	11.562	13.746	13.039
TRINITY_DN17256_c0	brown	158.232678918268	97.5995839059496	60.633095012318	36.9664888936316	0.2	0.243	0.571	0.302	0.108	0.367	0.838	1.149	1.158	1.205	1	1.056	0.489	1.647	1.086
TRINITY_DN33316_c0	turquoise	1014.69028241404	979.823167482911	34.8671149311263	944.956052551784	0.981	1.043	0.734	0.638	0.269	0.79	0.03	0.058	0.09	0	0	0	0	0	0
TRINITY_DN24474_c0	turquoise	1682.43671694597	1642.9052317755	39.5314851704613	1603.37374660504	231.607	205.679	215.904	175.281	146.121	168.31	39.465	38.374	36.85	16.22	16.196	16.683	3.867	3.333	3.553
TRINITY_DN25578_c6	turquoise	594.538919954303	569.485554794044	25.0533651602587	544.432189633785	0.886	0.962	0.55	0.739	0.614	0.668	0.631	0.243	0.389	0.192	0.191	0.226	0.382	0.345	0.365
TRINITY_DN15062_c0	red	365.177009702404	100.61107112197	264.565938580433	-163.955	14.5	14.348	13.24	11.762	11.83	9.661	7.899	7.782	7.707	5.477	5.793	6.202	17.915	17.947	18.172
TRINITY_DN23511_c3	turquoise	800.953732831092	549.493408799232	251.460324031859	298.033084767373	3.923	4.88	3.934	6.356	7.499	7.936	4.99	5.337	4.453	4.171	4.174	4.704	1.645	1.903	2.063
TRINITY_DN23142_c2	turquoise	1877.17486490755	1836.7010957529	40.4737691546518	1796.22732659824	48.909	50.688	41.809	42.771	42.009	39.445	21.025	23.511	22.713	10.013	14.577	15.022	10.808	10.591	10.73
TRINITY_DN21133_c2	brown	428.986108205766	317.930932424155	111.055175781611	206.875756642545	3.438	3.625	3.323	5.047	4.159	5.231	6.676	6.34	6.45	7.266	7.266	7.638	5.707	5.049	4.58
TRINITY_DN20260_c3	brown	1010.40428448432	437.122662461768	573.281622022554	-136.159	0.074	0.263	0.153	0.168	0	0.234	0.483	0.623	0.589	1.251	1.382	1.291	1.41	1.282	1.362
TRINITY_DN26883_c5	blue	1573.56302965496	1553.72881847514	19.8342111798179	1533.89460729532	6.106	6.359	4.739	4.185	3.674	4.051	4.319	4.285	4.003	4.664	4.21	4.063	19.697	21.487	13.928
TRINITY_DN22880_c3	turquoise	874.728549870989	538.067	336.662020556889	201.404508757211	15.67	15.948	17.745	19.606	19.889	17.919	18.253	19.586	19.878	14.039	12.177	13.506	9.183	9.605	10.769
TRINITY_DN22152_c0	black	110.103213833702	69.9706985672819	40.1325152664206	29.8381833008612	1.793	1.792	1.335	0.727	0.722	0.568	0.069	0.068	0.05	1.305	1.319	1.372	0.078	0.148	0.059
TRINITY_DN22122_c0	turquoise	1653.40859619398	1473.51832658554	179.890269608443	1293.6280569771	13.108	10.298	12.842	22.102	19.62	22.828	11.281	9.837	12.789	4.518	3.474	5.895	0.529	1.095	0.622
TRINITY_DN17137_c0	turquoise	890.172887742293	841.71	48.4629022720925	793.247083198108	0.917	1.276	0.968	0.38	0.582	0.301	0.138	0.166	0.13	0	0	0.018	0.02	0.02	0
TRINITY_DN21492_c0	turquoise	194.438356329058	183.852677220412	10.5856791086466	173.266998111765	20.553	18.003	18.499	20.031	22.938	14.235	23.904	12.915	12.32	11.455	13.313	7.069	12.687	9.821	12.102
TRINITY_DN15726_c1	yellow	215.333378514643	130.743709443652	84.5896690709913	46.1540403726609	0	0	0	0.336	0	0.401	18.628	12.71	16.074	1.862	1.61	1.742	0.842	0.513	1.017
TRINITY_DN21338_c1	turquoise	406.464320501056	254.909978887276	151.55434161378	103.355637273497	14.183	14.652	16.033	10.687	10.192	9.338	11.311	12.924	14.217	9.958	9.703	9.055	2.888	2.998	2.339
TRINITY_DN22958_c2	blue	392.250149842889	362.836661765741	29.4134880771479	333.423173688593	28.725	28.098	29.476	16.104	18.069	16.851	16.932	16.908	17.871	27.849	28.127	26.605	34.861	33.399	34.222
TRINITY_DN24781_c0	yellow	128.999326640911	67.5662679898775	61.4330586510331	6.13320933884447	1.877	1.61	1.407	0.38	0.377	0.289	3.067	2.834	2.835	1.369	0.718	1.381	0.284	0.414	0.365
TRINITY_DN17134_c0	black	256.823730111086	81.9216222218053	174.902107889281	-92.9805	1.445	1.235	1.641	0.548	0.205	0.289	0.296	0.068	0.19	0.52	0.318	0.803	0.117	0.039	0
TRINITY_DN28565_c0	turquoise	1038.66721516611	1002.66175681772	36.005458348392	966.656298469328	10.355	7.321	7.767	4.241	6.626	3.105	1.578	2.415	2.087	0.338	0.737	0.433	0.255	0	0.375
TRINITY_DN28578_c1	blue	2316.25270012313	2268.10759394672	48.1451061764042	2219.96248777032	1.287	1.539	1.315	1.141	1.314	0.979	2.16	1.948	1.867	2.884	3.256	3.124	7.176	8.007	7.62
TRINITY_DN22808_c0	blue	1943.10877878975	1876.31248235089	66.7962964388598	1809.51618591203	6.148	5.67	7.124	6.58	6.055	5.398	6.262	7.139	7.987	10.059	9.257	10.319	15.33	15.146	17.619
TRINITY_DN24779_c1	blue	120.678304025821	118.677747528736	2.00055649708459	116.677191031651	0.917	7.159	0.438	0.492	0.539	0.913	1.302	0.799	6.669	1.935	0.782	1.76	11.434	18.923	0.908
TRINITY_DN26791_c3	turquoise	425.253812745395	344.30734974012	80.9464630052743	263.360886734846	85.396	71.294	73.354	69.439	51.964	77.176	60.253	59.811	55.4	55.461	65.157	56.045	22.281	32.985	28.448
TRINITY_DN23843_c2	red	234.643055178038	98.4016036006595	136.241451577378	-37.8398	26.015	22.337	20.966	18.565	20.687	21.637	14.378	13.411	12.35	10.278	11.849	10.183	19.354	21.714	18.991
TRINITY_DN26577_c0	yellow	546.649798704535	407.05073045032	139.599068254216	267.451662196104	1.898	2.319	2.293	5.226	5.635	5.754	6.883	5.98	5.99	4.089	3.992	4.126	0.568	0.789	0.75
TRINITY_DN21891_c1	yellow	26.1503530081815	4.83492528623423	21.3154277219473	-16.4805	1.086	0.79	0.591	1.097	1.562	1.48	10.384	1.724	1.977	2.985	3.174	3.891	2.359	1.893	2.024
TRINITY_DN21409_c1	turquoise	806.972432111159	742.996947276489	63.9754848346705	679.021462441818	5.23	6.622	5.483	6.065	6.917	5.621	4.073	6.467	5.95	1.999	2.537	2.438	2.829	2.574	2.843
TRINITY_DN22747_c1	turquoise	1677.23730140085	1641.88534199487	35.3519594059885	1606.53338258888	92.303	94.42	89.448	75.683	92.853	103.644	32.129	46.672	34.833	25.576	15.505	14.887	20.02	11.922	29.148
TRINITY_DN24900_c8	blue	1933.16990886214	1901.96158286545	31.2083259966857	1870.75325686877	0.432	0.243	0.245	0.19	0.377	0.401	0.247	0.37	0.359	0.63	0.546	0.506	1.302	1.183	1.461
TRINITY_DN21421_c0	blue	252.496164788597	154.980362531011	97.5158022575854	57.4645602734259	2.689	2.248	2.446	1.712	2.715	2.326	2.672	5.259	6.819	4.6	13.541	9.669	5.678	13.657	10.078
TRINITY_DN22268_c0	turquoise	1444.67799088655	1397.44475388193	47.2332370046167	1350.21151687731	29.506	28.706	27.927	17.491	15.946	16.517	5.591	5.6	5.751	2.665	2.455	2.564	1.028	0.818	0.987
TRINITY_DN18258_c1	turquoise	2106.98719780302	2048.89986210269	58.087335700327	1990.81252640237	40.114	43.6	42.308	55.003	57.352	52.312	18.184	18.953	19.778	4.856	5.283	5.471	0.323	0.256	0.375
TRINITY_DN22169_c2	blue	1607.49431488923	1565.19815244386	42.2961624453746	1522.90198999848	0.253	0.476	0.265	0.246	0.226	0.178	0.404	0.477	0.19	0.621	0.5	0.478	0.959	1.055	1.263
TRINITY_DN20929_c3	yellow	264.936530367689	206.572889655866	58.3636407118229	148.209248944043	0.306	0.354	0.316	0.895	0.733	1.736	5.601	5.581	5.341	0.347	0.146	0.334	0	0	0
TRINITY_DN18392_c1	green	320.360795165166	201.428497404569	118.932297760597	82.4961996439718	42.181	33.86	35.164	9.333	9.352	10.462	456.613	391.385	379.164	202.555	210.957	218.222	71.895	83.749	81.128
TRINITY_DN22272_c3	yellow	438.310763551046	259.316232201679	178.994531349367	80.3217008523114	0.78	0.567	0.54	0.85	0.625	0.69	0.818	0.74	0.789	0.557	0.618	0.749	0.137	0.099	0.049
TRINITY_DN26813_c3	blue	497.713554908077	486.189992436601	11.5235624714761	474.666429965125	1.055	0.294	0.499	0.66	0.97	0.913	0.966	1.101	0.769	0.292	0.291	0.415	1.85	2.091	1.747
TRINITY_DN20101_c3	green	363.767078419353	240.638096219958	123.128982199395	117.509114020562	0.401	0.486	0.52	0.302	0.711	0.557	1.026	1.13	1.278	0.922	0.918	0.831	0.392	0.247	0.424
TRINITY_DN16114_c0	turquoise	1800.83839349852	1762.12952776369	38.7088657348284	1723.42066202886	2.299	2.815	2.538	1.835	2.629	2.716	1.134	0.76	0.739	0.073	0.027	0	0.029	0.03	0.039
TRINITY_DN28274_c0	brown	823.088416439024	762.850490346901	60.2379260921226	702.612564254779	2.889	3.119	2.813	2.999	2.726	2.582	4.743	5.298	4.862	7.512	7.693	7.945	3.975	4.418	4.146
TRINITY_DN20627_c2	green	123.608331116654	60.5695218874395	63.0388092292141	-2.46929	1.223	1.033	1.142	1.835	1.993	0.857	2.791	2.99	3.394	3.523	2.101	2.122	1.429	2.238	2.122
TRINITY_DN23682_c0	turquoise	2069.89197885078	2027.66528395277	42.2266948980025	1985.43858905477	115.513	113.031	112.635	118.331	116.75	114.195	58.863	60.57	64.166	37.899	41.422	39.668	41.253	38.586	39.799
TRINITY_DN24714_c2	turquoise	539.330882745331	513.520338191614	25.8105445537161	487.709793637898	1.919	2.663	2.293	2.003	1.81	2.482	1.696	1.958	1.677	1.543	1.291	1.742	1.351	0.937	1.372
TRINITY_DN15607_c0	red	182.564760998698	35.9212271579403	146.643533840758	-110.722	2.373	2.379	2.599	1.063	1.864	0.946	0.74	0.925	0.759	0.703	0.918	0.758	0.999	1.371	1.915
TRINITY_DN20528_c3	yellow	965.857711519153	449.917793845081	515.939917674072	-66.0221	87.758	81.885	84.861	202.788	196.879	200.553	161.895	179.101	177.851	65.154	61.665	63.15	4.366	4.487	4.689
TRINITY_DN21923_c0	yellow	295.666550633703	119.328110006889	176.338440626814	-57.0103	1.424	1.397	1.682	2.003	1.896	2.315	1.42	1.081	1.508	1.743	1.71	1.887	0.558	0.247	0.533
TRINITY_DN24896_c0	turquoise	1754.74186342963	1712.87013266398	41.8717307656498	1670.99840189833	6.538	7.311	7.216	5.517	5.258	4.441	1.568	1.928	1.897	0.347	0.155	0.208	0.029	0.266	0.079
TRINITY_DN23734_c4	turquoise	1224.98078378555	1115.7228764873	109.257907298246	1006.46496918906	6.928	8.708	10.743	18.196	11.625	15.827	8.905	6.633	6.4	2.145	5.756	1.472	0.352	0.365	0.553
TRINITY_DN22247_c1	blue	2264.72149782923	2229.31653264136	35.4049651878636	2193.9115674535	0	0.061	0	0	0	0	0.138	0.127	0	0.392	0.527	0.433	1.889	1.637	2.014
TRINITY_DN18154_c0	blue	1934.48550415934	1908.41362540077	26.0718787585745	1882.34174664219	6.222	5.508	5.861	5.271	5.118	5.465	5.019	4.821	4.702	5.148	4.756	4.785	15.84	14.496	15.418
TRINITY_DN18823_c0	turquoise	1596.78059138087	1552.56847247504	44.2121189058371	1508.3563535692	129.929	145.513	141.51	92.727	100.212	90.265	18.599	17.901	20.856	3.45	3.519	3.665	1.351	1.104	1.816
TRINITY_DN24478_c2	turquoise	1650.03275304581	1614.71770642417	35.3150466216302	1579.40265980254	18.96	17.882	18.662	18.789	17.972	15.304	9.921	9.399	9.954	8.699	9.849	8.658	5.658	6.074	6.801
TRINITY_DN23881_c1	yellow	137.731309020665	43.8211115433178	93.9101974773468	-50.0891	3.754	4.232	4.23	2.496	2.941	2.771	3.471	3.574	3.414	3.825	3.783	3.945	1.635	1.272	2.31
TRINITY_DN18056_c6	blue	1277.46890174316	1248.33159527681	29.1373064663476	1219.19428881047	16.598	13.021	15.411	21.419	17.433	19.767	14.832	12.282	13.019	12.304	12.886	12.729	36.075	42.313	41.062
TRINITY_DN17907_c0	turquoise	1410.31188819084	1381.09419030737	29.2176978834696	1351.8764924239	1.065	1.316	1.04	1.432	1.358	0.735	0.187	0.312	0.29	0.073	0.055	0.09	0	0.02	0
TRINITY_DN26063_c1	blue	2077.96011232274	2044.64001689306	33.3200954296781	2011.31992146338	201.204	192.658	193.878	159.715	151.53	151.77	246.042	239.194	256.963	245.976	239.711	240.132	502.245	494.958	497.646
TRINITY_DN24255_c3	brown	798.011750228477	636.420265537643	161.591484690833	474.82878084681	7.635	7.027	8.144	7.934	8.156	7.802	12.386	11.074	11.372	21.332	21.243	21.134	16.593	16.931	16.682
TRINITY_DN25149_c3	turquoise	1686.27079760211	1636.99196633371	49.2788312684036	1587.7131350653	115.693	114.064	107.376	76.008	74.817	73.403	42.236	43.409	45.316	12.496	13.786	12.883	0.323	0.345	0.424
TRINITY_DN21840_c3	turquoise	1209.15552596696	1153.19377410021	55.9617518667501	1097.23202223346	446.604	445.997	436.609	224.364	223.373	235.892	174.804	180.387	177.831	67.537	63.884	67.285	0.519	0.463	0.622
TRINITY_DN20403_c0	turquoise	2127.53986805278	2073.15844709385	54.3814209589327	2018.77702613492	14.11	14.145	13.158	15.51	16.883	14.558	7.534	7.87	7.947	3.204	3.383	3.62	2.643	2.929	2.932
TRINITY_DN23705_c3	blue	23.865602810019	19.5310093792939	4.33459343072511	15.1964159485688	2.541	0.496	0.51	0.492	0.205	0.634	0.237	0.214	0.3	0.347	0.173	0.307	0.803	2.978	0.701
TRINITY_DN24657_c2	blue	429.177909269665	392.360189107438	36.8177201622269	355.542468945211	0.39	0.365	0.459	0.257	0.431	0.145	0.089	0.195	0.06	0.119	0.2	0.271	0.675	0.552	0.74
TRINITY_DN28156_c5	blue	1542.54336270096	1523.45523115212	19.0881315488459	1504.36709960327	0.707	0.385	0.877	0.705	0.151	0.312	0.276	0.477	0.629	0.785	0.946	0.858	2.144	2.899	3.573
TRINITY_DN28714_c1	black	270.647959077152	119.082115793057	151.565843284095	-32.4837	173.66	189.468	179.65	47.494	54.119	49.618	32.099	34.683	34.384	91.26	95.348	87.859	10.729	11.054	13.967
TRINITY_DN21194_c0	turquoise	1778.4816966164	1613.17418909416	165.307507522248	1447.86668157191	56.902	60.672	61.327	105.283	110.286	106.749	51.21	53.217	52.455	22.208	23.116	23.707	6.07	5.68	5.251
TRINITY_DN25843_c2	blue	493.158786445906	468.855137609592	24.3036488363136	444.551488773278	1.065	1.671	1.835	1.365	1.767	2.003	1.252	1.412	0.928	1.141	1.091	1.435	2.379	2.662	2.863
TRINITY_DN21052_c1	turquoise	1092.48684312655	1027.05276214705	65.4340809795071	961.61868116754	42.065	44.896	41.085	37.511	32.969	35.705	18.875	16.168	17.122	16.896	15.769	15.754	22.144	20.639	21.893
TRINITY_DN24194_c0	turquoise	894.117650048868	836.377447258707	57.7402027901605	778.637244468546	21.523	15.097	15.992	9.96	10.236	9.85	3.373	2.591	2.166	1.305	1	1.408	4.846	3.481	3.929
TRINITY_DN27088_c0	blue	1584.15797746751	1490.92043150094	93.2375459665764	1397.68288553436	2.288	1.995	1.631	2.048	2.144	1.747	3.215	2.717	2.256	3.505	3.31	3.665	4.993	5.976	4.975
TRINITY_DN26538_c0	black	162.493589014374	27.8306868278485	134.662902186525	-106.832	2.657	2.491	2.477	0.918	1.174	0.89	1.321	0.964	1.338	0.739	0.818	1.029	1.429	1.242	1.55
TRINITY_DN27571_c1	blue	1414.88529501947	1343.59800191781	71.2873	1272.31070881615	5.673	5.549	4.393	3.738	4.568	4.719	6.656	7.889	6.39	8.562	7.63	6.626	10.925	11.587	13.306
TRINITY_DN15895_c0	blue	846.420890318847	814.708195987799	31.7126943310483	782.995501656751	0.791	0.567	0.581	0.66	0.593	0.657	0.592	0.526	0.389	0.84	0.846	0.912	1.39	1.183	0.997
TRINITY_DN16548_c1	blue	1316.60033459944	1278.44160256287	38.1587320365707	1240.28287052629	1.023	1.154	1.152	0.045	0.226	0.134	0.325	0.419	0.359	1.177	1.282	1.156	2.79	2.347	2.418
TRINITY_DN27451_c0	blue	1962.93869297956	1836.1913340561	126.747358923463	1709.44397513263	35.337	39.084	38.588	34.658	39.886	32.723	45.53	46.721	45.746	89.471	87.782	88.022	136.79	145.241	137.924
TRINITY_DN22194_c2	turquoise	436.200740059235	407.664188917099	28.5365511421357	379.127637774964	5.642	5.944	4.474	3.145	2.23	3.64	2.939	3.633	1.777	1.552	1.564	2.69	1.84	1.43	1.964
TRINITY_DN28153_c0	green	286.687108842306	155.499600812763	131.187508029544	24.3120927832191	1.128	0.861	1.284	0.739	0.711	1.024	1.193	1.461	1.498	1.305	1.591	1.724	0.196	0.187	0.217
TRINITY_DN23683_c4	blue	1748.9669642881	1702.68169567806	46.2852686100409	1656.39642706802	0.432	0.466	0.448	0.145	0.237	0.312	0.276	0.312	0.23	1.123	0.873	0.822	2.584	1.736	2.043
TRINITY_DN24856_c2	turquoise	1556.85794674911	1418.10265155403	138.75529519508	1279.34735635895	87.716	97.387	87.827	188.721	193.108	190.915	83.743	82.631	81.358	29.629	31.446	29.629	14.322	16.566	16.445
TRINITY_DN24863_c0	brown	785.719994225746	717.820775825605	67.8992184001405	649.921557425465	4.566	4.364	4.79	3.413	3.631	3.94	6.449	7.519	7.128	12.715	12.486	12.792	9.163	8.106	8.163
TRINITY_DN21535_c0	blue	1979.60245911405	1957.01631434935	22.5861447646967	1934.43016958465	5.737	6.845	6.095	6.121	5.947	6.01	7.278	7.256	6.639	6.855	6.911	7.267	12.139	13.125	11.351
TRINITY_DN18657_c4	brown	675.971290641342	377.98318733678	297.988103304562	79.9950840322175	2.13	2.957	2.293	3.178	3.793	2.738	4.95	4.529	4.083	6.207	6.029	6.545	6.138	6.232	5.873
TRINITY_DN26958_c1	blue	2129.57178018482	2105.96656594018	23.6052142446315	2082.36135169555	46.505	51.701	48.475	38.351	41.018	36.295	39.13	37.799	33.675	40.162	60.546	51.522	132.766	132.688	135.615
TRINITY_DN22450_c6	brown	491.199255233163	439.746996113185	51.452259119978	388.294736993207	0.506	0.618	0.428	0.224	0.205	0.167	0.888	0.769	0.769	0.949	1.2	1.237	0.548	0.611	0.573
TRINITY_DN24316_c2	turquoise	1243.30612918183	1171.61023377717	71.6958954046518	1099.91433837252	32.754	28.706	33.145	32.151	37.785	34.281	19.95	20.249	19.638	20.3	23.335	18.661	8.634	9.131	7.837
TRINITY_DN5490_c0	brown	563.292488295946	515.762885167997	47.5296031279483	468.233282040049	0.169	0.152	0.234	0.056	0.054	0.234	0.582	0.331	0.24	1.004	0.964	0.867	0.392	0.582	0.632
TRINITY_DN19187_c0	turquoise	1994.37102485782	1863.95817649888	130.412848358941	1733.54532813994	132.122	129.95	132.225	183.462	177.151	175.266	105.142	109.716	117.879	45	44.978	47.478	32.071	32.738	35.703
TRINITY_DN24233_c1	green	658.377153444363	285.889112314019	372.488041130345	-86.5989	0.928	1.053	0.978	1.007	1.282	1.124	2.298	2.669	2.446	3.834	3.228	3.322	0.215	0.296	0.178
TRINITY_DN25433_c0	blue	1407.79319985282	1272.38593197356	135.407267879262	1136.9786640943	25.319	27.096	27.631	10.206	13.36	12.221	20.837	22.917	21.186	40.19	40.094	38.576	55.957	53.022	58.03
TRINITY_DN22722_c2	brown	156.918096817476	144.266884502054	12.6512123154222	131.615672186631	14.763	12.495	10.896	6.86	17.023	6.678	7.327	24.3	11.521	29.291	30.082	22.723	20.088	14.811	18.34
TRINITY_DN19162_c3	brown	721.740695825936	487.639471955538	234.101223870398	253.53824808514	0.232	0.081	0.194	0.179	0.302	0.045	0.888	1.14	0.649	2.3	1.564	2.212	1.537	1.736	1.767
TRINITY_DN26791_c4	blue	876.889669691387	801.417705859608	75.4719638317796	725.945742027828	0	0.061	0.326	0.123	0.205	0.267	0.542	0.76	0.559	0.867	0.409	0.551	1.165	1.272	1.066
TRINITY_DN18528_c0	turquoise	1357.70097080139	1310.92975339335	46.7712174080477	1264.1585359853	4.513	3.362	3.965	3.346	3.06	3.606	1.805	1.49	1.448	1.57	1.282	1.643	0.157	0.118	0
TRINITY_DN19265_c2	yellow	639.498652458694	426.702381613206	212.796270845488	213.906110767719	4.123	3.473	3.251	6.994	7.564	7.557	6.509	8.658	7.019	4.582	3.91	4.099	1.459	0.887	1.175
TRINITY_DN20188_c0	turquoise	1334.23029875269	1155.72543703577	178.504861716927	977.22057531884	1.139	1.61	1.121	1.679	2.23	2.449	1.499	1.188	1.438	0.511	0.309	0.343	0.088	0.118	0.059
TRINITY_DN28742_c3	turquoise	1921.57546811911	1879.60383616976	41.9716319493537	1837.6322042204	45.672	50.152	49.178	47.561	50.898	46.524	32.109	34.332	33.336	24.791	24.735	25.757	27.636	26.171	26.138
TRINITY_DN23344_c2	blue	1209.11466259085	1197.04275834219	12.0719042486587	1184.97085409354	0.791	0.689	0.316	0.481	0.959	0.423	0.858	0.769	0.559	0.548	0.591	0.776	1.831	1.666	1.678
TRINITY_DN27810_c3	turquoise	2042.45572280179	1996.10007223227	46.3556505695196	1949.74442166275	105.843	96.091	96.949	98.871	90.773	102.319	68.162	62.664	62.998	42.39	45.578	43.578	39.785	40.42	42.415
TRINITY_DN27083_c2	black	108.467714697998	81.9395519616578	26.5281627363403	55.4113892253175	53.697	52.642	54.06	35.788	35.76	34.848	26.606	25.956	26.836	48.021	46.787	43.234	33.823	33.862	34.39
TRINITY_DN14021_c0	turquoise	1956.11806534104	1892.82414250435	63.2939228366849	1829.53021966767	37.615	34.751	35.724	34.546	32.312	32.756	24.496	23.083	22.973	16.603	16.714	17.677	10.876	12.208	11.736
TRINITY_DN28713_c6	brown	199.53863085609	166.901103529606	32.6375273264847	134.263576203121	3.417	4.475	3.608	2.328	3.879	3.15	3.037	2.669	3.235	6.134	6.502	5.579	3.847	5.66	4.392
TRINITY_DN24764_c3	brown	571.111121401455	501.381379420732	69.7297419807231	431.651637440009	2.668	2.541	2.874	3.312	3.836	3.261	5.345	5.22	5.112	6.736	8.057	7.529	4.885	6.39	5.656
TRINITY_DN20825_c1	brown	604.32427356677	439.000968548919	165.323305017851	273.677663531068	46.526	46.314	47.527	14.403	17.271	12.733	67.994	109.375	107.545	147.25	156.303	137.359	15.135	11.103	18.616
TRINITY_DN23534_c2	turquoise	614.405240102837	552.234187649046	62.1710524537908	490.063135195255	0.19	0.506	0.479	2.104	2.543	2.426	0.286	0.214	0.359	0.219	0.045	0.262	0	0.03	0
TRINITY_DN23436_c2	blue	1142.12530821267	1082.30171587539	59.8235923372829	1022.4781235381	0.559	0.8	0.163	0.548	0.431	0.089	1.075	0.273	0.859	1.826	1.41	1.038	3.417	2.071	2.566
TRINITY_DN26044_c3	blue	61.6127466411635	38.0038719787588	23.6088746624046	14.3949973163542	17.811	18.641	22.046	18.633	14.287	6.912	20.009	26.852	19.538	22.883	23.962	20.078	27.127	22.098	23.433
TRINITY_DN22210_c2	red	492.153837883962	102.430311577755	389.723526306207	-287.293	26.532	26.853	26.368	26.455	28.056	25.944	14.733	12.817	14.636	7.065	7.639	6.825	20.734	20.708	20.146
TRINITY_DN25563_c1	blue	1749.13401066699	1698.52971162057	50.6042990464271	1647.92541257414	0.253	0.273	0.224	0.123	0.14	0.134	0.286	0.224	0.27	0.392	0.746	0.56	1.41	1.39	0.987
TRINITY_DN23697_c2	yellow	5.10623557758523	1.75195216574232	3.3542834118429	-1.60233	0.369	0.456	0.897	0.481	23.1	0.2	1.193	11.23	0.799	1.095	1.082	8.613	2.457	1.943	1.609
TRINITY_DN27412_c0	blue	2304.46826112377	2280.95561976974	23.5126413540347	2257.4429784157	15.143	14.267	13.963	15.555	16.614	16.294	15.236	16.401	16.533	23.312	21.225	23.581	75.223	76.136	77.584
TRINITY_DN20299_c0	turquoise	840.091020919687	762.195905549705	77.8951153699821	684.300790179723	6.517	9.741	9.193	7.968	10.731	8.826	6.893	7.373	7.787	5.431	6.729	5.57	4.18	4.349	3.771
TRINITY_DN15026_c0	blue	1033.58566254757	895.664928388441	137.920734159132	757.744194229309	0.221	0.101	0.112	2.91	2.941	2.749	0.217	0.185	0.14	9.885	13.113	11.05	15.487	17.217	14.619
TRINITY_DN20162_c3	turquoise	1845.26492138897	1777.84156470124	67.4233566877322	1710.41820801351	112.35	113.466	105.368	153.358	137.394	138.514	89.709	80.868	85.751	58.984	55.163	53.102	57.788	56.592	54.714
TRINITY_DN19946_c0	turquoise	1641.63642663739	1468.04839986403	173.588026773361	1294.46037309067	23.368	22.873	24.197	43.14	39.445	41.259	25.216	20.775	22.693	9.94	11.376	12.043	7.881	6.212	6.011
TRINITY_DN26425_c0	blue	1739.31339509436	1580.50606137818	158.807333716188	1421.69872766199	1.033	0.678	0.683	0.246	0.291	0.39	1.134	0.886	1.278	2.3	2.31	2.862	3.808	4.181	4.225
TRINITY_DN22876_c0	blue	2327.17488218128	2299.38730053708	27.7875816441951	2271.59971889289	4.049	3.017	3.231	0.19	0.302	0.345	0.937	0.779	0.829	5.988	6.029	5.778	28.204	27.088	27.52
TRINITY_DN20138_c3	turquoise	1040.54433388547	982.12553571888	58.4187981665852	923.706737552295	8.584	9.498	9.275	3.626	3.739	3.762	1.075	1.432	1.318	0.365	0.318	0.316	0.401	0.227	0.227
TRINITY_DN20688_c2	turquoise	717.028656479148	572.472429408122	144.556227071026	427.916202337096	10.261	6.217	6.177	12.075	7.833	9.561	7.199	7.461	7.787	5.166	6.038	5.498	2.604	2.544	1.629
TRINITY_DN23442_c1	turquoise	1915.66776685387	1834.09035639981	81.5774104540624	1752.51294594575	44.839	44.127	44.612	54.98	52.837	52.957	37.542	39.767	37.829	25.85	26.272	28.329	28.781	25.974	27.135
TRINITY_DN24952_c10	brown	456.813129516827	402.606891224284	54.2062382925431	348.400652931741	0.19	0.435	0.112	0.358	0.442	0.668	0.966	0.896	0.799	1.241	1.619	1.499	1.008	1.164	0.77
TRINITY_DN32758_c0	yellow	1123.92397835185	385.038685193815	738.885293158033	-353.847	9.48	10.713	9.367	20.065	18.176	18.175	15.857	14.415	14.447	7.357	6.929	7.285	2.496	3.589	3.583
TRINITY_DN17447_c0	blue	216.987397171584	173.758974821662	43.2284223499214	130.530552471741	1.55	1.053	3.761	1.578	1.605	1.447	3.274	2.386	1.587	3.943	2.592	6.942	8.125	4.566	4.047
TRINITY_DN19255_c0	red	677.818523582872	77.2174552265321	600.60106835634	-523.384	7.371	7.412	7.512	6.681	6.971	6.945	5.503	5.367	4.752	4.044	3.856	4.225	11.297	11.222	11.559
TRINITY_DN22627_c0	turquoise	1945.11730144709	1904.16902103546	40.948280411629	1863.22074062384	45.524	44.512	41.707	36.706	33.249	37.631	14.624	11.668	11.951	3.514	2.319	3.548	0.117	0.385	0.089
TRINITY_DN28653_c4	turquoise	2080.14770661364	2018.60392640929	61.5437802043509	1957.06014620494	44.448	46.446	44.734	42.917	46.329	43.875	33.953	33.835	33.416	24.043	22.898	22.985	21.88	21.102	21.38
TRINITY_DN18745_c0	brown	831.536224609654	317.812520612842	513.723703996812	-195.911	2.9	3.24	2.925	3.324	3.717	3.662	5.315	4.996	5.341	6.024	6.238	6.193	6.853	6.479	6.85
TRINITY_DN24013_c0	turquoise	154.249443233887	123.105739724415	31.1437035094719	91.9620362149429	2.594	1.752	1.988	1.365	1.368	1.213	1.637	2.065	2.047	0.584	1.046	0.74	0.724	1.223	0.869
TRINITY_DN23342_c1	yellow	676.002720257037	232.397522382205	443.605197874832	-211.208	10.123	9.042	8.674	33.863	32.603	30.975	15.709	15.544	16.094	14.212	13.504	14.147	1.919	0.858	1.579
TRINITY_DN20117_c0	turquoise	463.092713804284	405.284463255305	57.8082505489787	347.476212706327	9.849	9.174	10.896	5.17	4.945	4.775	3.205	3.535	2.955	2.994	1.482	1.598	6.021	2.712	3.692
TRINITY_DN18899_c0	blue	1503.28967244716	1400.18713538757	103.102537059592	1297.08459832798	0.274	0.142	0.408	0.19	0.259	0.356	0.345	0.341	0.25	0.648	1.191	1.065	1.547	1.607	1.688
TRINITY_DN25846_c1	turquoise	1338.33132663369	1291.05948019586	47.271846437829	1243.78763375803	4.861	5.863	5.096	3.436	3.523	3.172	1.726	1.49	1.428	0.685	1.137	0.849	1.087	0.907	1.086
TRINITY_DN25907_c0	yellow	551.955296478098	270.743911093761	281.211385384337	-10.4675	28.008	27.157	27.815	29.096	26.623	25.299	27.425	28.216	29.512	25.576	24.198	25.359	11.356	10.512	11.875
TRINITY_DN28133_c2	turquoise	335.286069910045	310.760264741158	24.5258051688874	286.23445957227	6.928	4.273	6.34	13.586	5.861	21.125	2.485	3.175	7.628	1.415	0.655	1.038	2.056	0.671	2.083
TRINITY_DN25070_c0	yellow	1226.55448262023	321.513560947849	905.040921672377	-583.527	17.284	19.218	16.512	30.573	26.537	24.442	21.103	20.482	19.289	14.084	13.75	13.181	3.789	4.566	5.192
TRINITY_DN17858_c0	turquoise	2113.68036235384	2009.84038478399	103.839977569853	1906.00040721413	26.332	26.721	26.806	35.609	36.536	34.67	18.392	17.843	19.718	9.055	9.558	9.886	4.533	4.556	4.452
TRINITY_DN23176_c4	blue	892.863267175861	750.197645108344	142.665622067518	607.532023040826	3.1	2.785	2.253	3.402	3.739	2.838	3.323	3.448	3.005	4.409	4.838	5.751	5.805	5.877	5.863
TRINITY_DN26482_c3	brown	117.151156986908	105.02814784188	12.1230091450275	92.9051386968529	0.812	0.861	0.724	0.727	1.121	0.879	2.061	2.211	2.556	3.04	3.101	10.31	1.39	1.39	1.293
TRINITY_DN19280_c0	turquoise	649.247459615792	436.911097510348	212.336362105444	224.574735404904	5.568	4.415	4.403	6.412	6.174	7.157	4.931	4.724	5.022	5.404	4.765	4.559	2.34	2.662	2.418
TRINITY_DN21698_c3	turquoise	1292.82781396903	1071.0563885631	221.771425405927	849.284963157176	61.426	61.168	60.237	65.186	61.532	63.787	62.59	61.126	61.53	36.365	37.785	36.102	29.741	28.35	26.681
TRINITY_DN28306_c1	blue	1676.83280362852	1653.32043757753	23.5123660509955	1629.80807152653	15.744	17.021	17.735	15.723	16.097	14.302	13.421	15.739	13.648	16.567	15.487	15.925	28.537	25.076	26.839
TRINITY_DN20920_c0	turquoise	1879.26968620439	1814.33816472835	64.9315214760352	1749.40664325232	34.156	36.837	35.969	28.615	30.933	29.651	17.938	20.804	20.137	4.527	5.12	4.992	1.067	1.173	1.175
TRINITY_DN18488_c3	blue	858.365186970015	795.010367252482	63.3548197175328	731.655547534949	0.844	0.78	0.265	0.492	0.183	0.278	0.661	0.36	0.589	0.931	0.873	1.183	1.468	1.805	1.234
TRINITY_DN26230_c0	brown	599.149061736772	400.361545647505	198.787516089267	201.574029558237	5.789	6.126	7.389	9.333	12.24	11.798	15.285	21.154	20.007	24.344	25.408	28.709	7.822	9.2	6.979
TRINITY_DN28616_c3	blue	2314.61273850686	2252.30217226361	62.3105662432527	2189.99160602035	11.473	10.379	11.843	7.375	6.454	7.023	21.399	20.979	21.914	67.61	65.611	65.118	173.364	176.55	177.615
TRINITY_DN28265_c8	blue	1740.42140902878	1720.82635741603	19.5950516127543	1701.23130580328	0.032	0.132	0.071	0	0	0.033	0.108	0.029	0.05	0.201	0.3	0.415	2.575	1.459	1.866
TRINITY_DN26378_c0	yellow	194.238799158628	88.3460443380688	105.892754820559	-17.5467	28.335	26.63	25.603	14.593	17.745	16.172	24.279	28.751	27.495	16.75	16.26	15.844	10.475	9.565	8.824
TRINITY_DN23931_c2	turquoise	264.287770869233	204.084162212069	60.2036086571638	143.880553554906	0.411	0.527	0.438	0.291	0.657	0.167	0.513	0.234	0.549	0.137	0.173	0.163	0	0	0
TRINITY_DN21929_c2	brown	587.552863154387	395.826968933887	191.726	204.101074713387	0.612	0.871	0.255	0.638	0.797	0.523	1.509	1.305	1.707	2.109	2.483	1.833	0.48	0.404	0.474
TRINITY_DN28622_c3	blue	967.867691013463	935.787688495481	32.0800025179818	903.707685977499	5.505	4.81	5.708	5.573	6.928	4.942	3.619	4.13	4.952	4.637	4.01	4.577	9.427	9.397	10.848
TRINITY_DN20476_c1	green	423.005350616688	249.124217290447	173.881133326241	75.2430839642052	9.143	11.523	10.896	11.068	8.426	12.777	19.072	18.885	16.553	14.148	15.759	17.866	2.947	4.506	2.882
TRINITY_DN19899_c6	yellow	304.140552794266	249.329299536246	54.8112532580196	194.518046278227	4.25	4.141	6.248	11.941	6.346	8.659	24.821	22.567	21.525	3.021	3.419	2.257	0.343	0.631	0.612
TRINITY_DN20771_c1	brown	657.942992499125	607.464315722467	50.4786767766583	556.985638945808	0.39	0.03	0.398	0.034	0	0.1	1.44	0.993	1.228	6.974	5.384	5.922	0.196	0.089	0.148
TRINITY_DN24422_c1	brown	784.723738794624	325.286517576097	459.437221218526	-134.151	3.796	3.362	3.465	2.82	2.661	1.825	5.69	5.542	5.771	6.937	9.121	8.703	8.272	7.8	10.384
TRINITY_DN28126_c2	yellow	801.544559868418	348.460264529905	453.084295338513	-104.624	5.304	4.901	4.515	6.77	6.863	6.333	6.647	6.107	5.451	3.231	5.374	3.828	0.196	0.513	0.494
TRINITY_DN28727_c0	blue	865.991499510368	812.645617939835	53.3458815705333	759.299736369301	7.793	6.744	8.011	6.021	6.777	5.354	5.207	5.746	5.421	4.144	4.456	4.297	12.403	11.192	11.993
TRINITY_DN23000_c5	blue	541.663090092951	508.601698581269	33.0613915116818	475.540307069588	0.327	0.79	0.102	0.28	0.356	0.39	0.217	0.224	0.12	0.146	0.027	0	1.116	0.976	0.938
TRINITY_DN22193_c7	yellow	795.585368438476	438.111568096273	357.473800342203	80.6377677540698	10.197	10.196	10.447	18.588	20.891	19.89	19.397	19.781	17.691	9.073	10.212	7.908	3.485	5.019	3.741
TRINITY_DN28042_c3	blue	1681.73240187696	1666.15166230537	15.5807395715883	1650.57092273378	0.728	1.043	1.335	1.5	1.789	2.07	2.899	3.185	2.137	1.333	1.128	1.174	11.826	11.36	9.733
TRINITY_DN20958_c2	turquoise	844.05971961366	714.689047686158	129.370671927502	585.318375758655	2.879	3.392	1.305	4.23	4.256	4.719	4.053	1.539	2.027	1.068	1.373	1.426	0.235	0.059	0.02
TRINITY_DN20790_c6	blue	134.758109517224	107.343949765087	27.4141597521374	79.9297900129491	0.538	0.466	0.469	0.906	0.819	0.712	0.394	0.409	0.509	0.228	0.318	0.551	0.91	0.937	0.948
TRINITY_DN24562_c1	blue	1120.2894799975	1037.64713375302	82.6423462444852	955.004787508531	0.643	0.304	0.826	0.761	0.302	0.445	0.848	1.003	1.078	1.232	1.064	1.174	1.625	2.14	1.816
TRINITY_DN27575_c1	turquoise	1929.52155095537	1812.78396937362	116.73758158175	1696.04638779187	128.727	139.863	137.128	159.849	166.732	158.381	88.279	85.708	88.277	59.203	59.582	57.327	7.655	5.887	7.61
TRINITY_DN19741_c4	blue	1368.67250314517	1288.68763627436	79.9848668708144	1208.70276940354	29.601	29.01	28.64	28.324	40.264	40.313	40.609	36.095	36.511	50.833	59.837	49.96	66.794	82.398	79.114
TRINITY_DN28877_c3	green	392.005374184163	202.717021683054	189.288352501109	13.4286691819456	1.424	1.124	1.845	2.35	2.489	1.992	2.455	4.246	3.684	2.994	2.965	2.943	0	0.177	0.415
TRINITY_DN28375_c6	turquoise	1717.71239073595	1636.15597208279	81.5564186531631	1554.59955342962	17.706	19.927	22.301	24.206	32.334	24.664	15.029	15.525	13.748	3.797	4.802	4.306	3.681	3.432	3.455
TRINITY_DN14198_c0	blue	2020.57101578275	1996.71312166929	23.8578941134583	1972.85522755583	33.502	30.336	25.46	1.779	1.314	1.814	14.575	11.278	12.729	6.426	6.229	8.775	226.864	245.901	228.084
TRINITY_DN22620_c6	blue	1998.18663707986	1974.37022237558	23.8164147042792	1950.5538076713	0.622	0.648	0.438	0.671	0.517	0.223	0.868	0.536	0.649	0.511	0.964	1.264	2.692	3.067	3.03
TRINITY_DN28155_c2	turquoise	44.8339877015852	41.9749666794347	2.85902102215055	39.1159456572841	31.404	13.082	16.695	21.083	24.716	23.017	11.686	18.895	15.984	10.415	23.535	15.474	11.699	16.971	9.338
TRINITY_DN17171_c0	turquoise	953.984698275744	931.221257745691	22.7634405300535	908.457817215638	0.517	1.073	1.009	1.69	1.519	1.113	0	0	0	0	0	0	0	0	0
TRINITY_DN22542_c4	turquoise	1529.99365180271	1381.77182037534	148.221831427367	1233.54998894797	10.345	11.017	11.11	18.834	18.036	18.031	10.335	8.96	8.935	6.499	7.039	7.394	3.172	3.698	3.889
TRINITY_DN22923_c2	black	147.267091428231	34.8903763125634	112.376715115667	-77.4863	14.669	12.525	13.097	7.073	7.337	7.068	6.075	7.129	7.059	6.435	7.748	7.078	9.143	9.683	9.052
TRINITY_DN23948_c4	yellow	59.3777921435746	23.7946613927617	35.5831307508129	-11.7885	11.758	16.707	15.299	20.613	18.844	24.074	15.828	16.362	23.152	11.145	13.595	18.435	15.673	8.885	16.642
TRINITY_DN17981_c0	turquoise	1063.22255593782	985.280174309607	77.9423816282178	907.337792681389	4.766	3.797	4.016	4.152	3.609	4.485	3.56	3.321	2.486	2.51	2.555	2.708	0.94	1.716	1.54
TRINITY_DN28242_c0	blue	804.041688665037	787.603041817551	16.4386468474861	771.164394970065	0.422	0.749	0.326	0.302	0.334	0.378	0.404	0.39	0.419	0.347	0.346	0.316	0.95	0.828	0.908
TRINITY_DN21989_c3	turquoise	828.437230373966	730.761374139112	97.6758562348542	633.085517904257	84.753	86.198	84.994	49.989	52.137	46.446	60.125	60.941	62.648	17.407	15.987	18.2	1.312	1.272	1.757
TRINITY_DN23135_c3	blue	1237.94469234755	1145.33778666579	92.6069056817562	1052.73088098404	0.369	0.405	0.296	0.179	0.269	0.234	0.355	0.107	0.23	0.849	0.873	0.515	1.145	1.035	1.214
TRINITY_DN27995_c2	brown	600.561064125713	450.550734244932	150.010329880781	300.540404364151	52.041	50.536	50.187	27.708	29.155	28.549	37.464	42.163	41.503	106.805	109.671	106.231	83.407	83.384	81.276
TRINITY_DN17966_c0	yellow	558.649192632635	344.595411889323	214.053780743313	130.54163114601	31.13	33.495	31.199	46.229	44.627	44.376	55.362	50.188	54.971	44.507	46.951	43.189	16.662	17.917	16.81
TRINITY_DN24327_c1	green	218.230704884905	128.540420595554	89.6902842893512	38.8501363062027	0.896	1.205	1.243	2.227	3.308	3.05	4.339	4.733	3.195	5.121	3.565	2.835	1.087	2.031	0.75
TRINITY_DN19394_c0	black	97.7982031271712	30.8048264403385	66.9933766868327	-36.1886	2.742	3.149	2.365	1.556	1.455	1.937	2.229	2.065	1.877	2.428	2.683	2.329	0.969	1.351	0.839
TRINITY_DN19596_c1	turquoise	1315.21695385687	1072.35586295386	242.861090903002	829.494772050862	2.847	2.501	2.487	3.301	3.469	3.484	2.929	2.844	2.536	2.109	1.746	2.103	1.263	1.459	1.708
TRINITY_DN19727_c0	blue	2022.82595272627	1990.41894512597	32.407007600302	1958.01193752567	0	0.921	1.875	0.269	0	0.89	1.805	2.406	2.556	3.186	3.692	2.699	9.897	13.618	11.815
TRINITY_DN16010_c0	black	43.5224994754985	16.0188783224398	27.5036211530587	-11.4847	2.71	1.438	2.079	1.343	1.347	1.491	0.809	0.633	1.128	2.026	2.073	0.912	0.959	0.809	0.721
TRINITY_DN22301_c0	turquoise	1271.53815912087	1212.04344485678	59.4947142640908	1152.54873059269	21.945	22.124	24.421	37.187	38.346	36.507	16.557	18.398	18.2	12.012	12.722	12.928	14.263	12.08	13.365
TRINITY_DN21616_c4	blue	1883.93641577943	1804.16836806339	79.7680477160391	1724.40032034735	0.559	0.334	0.479	0.47	0.743	0.979	1.992	2.055	1.957	3.058	2.846	3.079	5.884	7.603	6.564
TRINITY_DN12830_c0	yellow	60.4770653050721	23.7427324476476	36.7343328574246	-12.9916	2.12	1.823	3.027	0.425	0.463	0.356	1.834	2.776	2.127	1.597	1.155	1.138	0.392	0.108	0.207
TRINITY_DN27064_c9	brown	660.994	638.468506990805	22.5258383551951	615.94266863561	1.118	1.782	1.427	0.962	1.099	1.291	1.598	2.347	1.637	5.312	4.992	5.056	2.154	2.002	2.191
TRINITY_DN18542_c1	yellow	683.323243116571	467.330840728342	215.992402388229	251.338438340113	2.51	2.41	2.038	5.976	5.452	5.198	5.236	5.337	5.85	3.021	2.81	3.169	0.724	0.513	0.464
TRINITY_DN21471_c1	green	356.908868851118	175.926096519637	180.98277233148	-5.05668	18.697	20.555	15.217	28.425	31.72	25.366	55.47	55.34	56.818	35.124	40.895	24.52	19.452	12.08	16.05
TRINITY_DN21199_c7	turquoise	731.549951146955	689.100569924324	42.4493812226311	646.651188701693	15.818	15.411	16.654	21.419	16.28	18.443	14.644	15.535	15.704	8.078	6.984	6.482	9.408	12.701	10.581
TRINITY_DN15917_c0	blue	1719.40078323869	1684.41886046911	34.9819227695759	1649.43693769954	0	0.851	0.367	0.28	0.075	0.456	0.483	0.974	0.629	1.104	0.946	1.11	2.575	2.8	3.652
TRINITY_DN27185_c3	blue	347.941078429714	236.12715409583	111.813924333883	124.313229761947	0.443	0.557	0.795	0.157	0.69	0.423	0.927	0.867	1.078	1.205	0.8	1.156	1.194	1.114	1.441
TRINITY_DN28861_c2	turquoise	1895.87692574109	1843.49975978864	52.377165952443	1791.1225938362	90.542	81.824	93.239	89.873	75.894	75.139	53.636	52.905	53.303	22.747	28.482	28.122	20.274	19.012	23.65
TRINITY_DN21626_c6	green	502.256083411942	321.839219712974	180.416863698968	141.422356014006	0.675	0.78	1.325	1.41	1.002	1.202	3.373	3.214	2.576	2.811	2.61	2.663	0.871	0.818	0.523
TRINITY_DN24418_c1	brown	751.468999192444	564.928855196173	186.540143996271	378.388711199901	8.341	6.096	6.666	0.806	0.668	0.857	9.477	7.295	7.957	37.506	35.075	36.319	25.257	25.589	26.01
TRINITY_DN14136_c0	blue	2305.68312610578	2280.26478780367	25.418338302115	2254.84644950155	0.453	0.415	0.122	0	0	0.122	1.321	1.656	1.587	3.24	3.428	2.862	20.441	20.836	17.758
TRINITY_DN22660_c0	brown	337.886781301132	181.722709869501	156.16407143163	25.5586384378709	2.162	2.43	1.875	7.464	8.824	7.568	4.004	5.084	4.792	16.202	16.296	14.58	13.255	13.529	14.115
TRINITY_DN19880_c0	turquoise	229.174534175072	202.483011016389	26.6915231586824	175.791487857707	2.51	2.177	2.65	2.787	11.55	4.764	4.477	1.12	1.877	0.402	0.246	0.596	0	0.207	0
TRINITY_DN23454_c0	turquoise	1190.29875838176	1086.61950138901	103.679256992757	982.940244396249	30.708	33.667	32.33	22.684	25.233	22.472	21.873	24.904	23.662	6.225	6.466	5.39	0.666	0.828	0.819
TRINITY_DN17753_c0	turquoise	1822.73943288783	1774.67031131578	48.0691215720462	1726.60118974374	34.473	38.031	31.362	44.629	31.127	35.494	19.496	18.593	18.849	12.012	9.794	9.236	6.569	6.064	6.367
TRINITY_DN26882_c5	blue	824.679135863942	802.076640533216	22.6024953307266	779.474145202489	5.325	5.944	6.442	3.357	3.868	3.907	3.688	3.097	3.794	5.139	5.42	5.01	8.086	7.869	8.242
TRINITY_DN12973_c0	yellow	6.91722667901133	2.88949376878426	4.02773291022707	-1.13824	0	0.111	0.092	0.056	1.616	4.508	1.252	0.049	1.258	0.301	0.155	3.647	0.822	0.187	0.069
TRINITY_DN23058_c1	blue	2377.98197243741	2343.97150285893	34.0104695784767	2309.96103328046	21.333	19.684	19.692	18.028	18.101	16.973	19.614	18.827	21.046	29.62	27.754	27.4	60.989	62.903	59.264
TRINITY_DN28036_c6	blue	1721.20573218289	1693.01002880553	28.1957033773585	1664.81432542817	0.39	0.608	0.316	0.336	0.657	0.657	0.759	0.643	0.569	0.84	0.791	0.713	1.938	1.666	1.569
TRINITY_DN45828_c0	blue	1427.20036979675	1412.7356632118	14.4647065849451	1398.27095662686	0.327	0.496	0.224	0.112	0.463	0.356	0.316	0.37	0.479	0.402	0.718	0.19	1.772	2.317	1.421
TRINITY_DN17518_c0	blue	2190.12522952175	2133.00071468341	57.1245148383414	2075.87619984506	7.097	7.695	8.602	6.334	4.676	6.166	7.297	8.016	7.338	11.017	11.613	10.743	20.382	19.968	19.702
TRINITY_DN65078_c0	yellow	194.166806053364	139.577679692272	54.5891263610926	84.9885533311792	0.2	0.516	0.255	0.571	0.776	0.634	0.424	0.896	1.098	0.621	0.437	0.28	0.078	0.039	0.118
TRINITY_DN26429_c3	turquoise	1675.34568794378	1556.12795059733	119.217737346442	1436.91021325089	8.763	7.503	7.135	12.869	12.358	12.889	6.992	6.399	6.519	2.656	3.628	4.153	3.035	2.584	2.162
TRINITY_DN26308_c3	yellow	261.895088840434	215.423170377757	46.4719184626776	168.951251915079	230.447	189.083	224.343	303.36	312.983	295.916	356.411	466.896	451.267	188.59	180.693	164.713	182.869	179.547	160.538
TRINITY_DN28781_c0	blue	65.1831869778757	61.3262800573925	3.85690692048327	57.4693731369092	0.791	0.932	1.07	0.783	0.733	1.002	1.331	1.851	1.378	0.21	0.427	0.596	1.508	1.657	2.014
TRINITY_DN25207_c6	blue	744.765546544519	665.442232765206	79.3233137793137	586.118918985892	1.181	2.744	2.11	5.293	5.269	5.098	6.637	8.074	6.43	7.412	8.73	7.349	13.02	12.504	10.157
TRINITY_DN27323_c2	green	48.383410676525	20.3433982214854	28.0400124550396	-7.69661	1.287	1.752	1.682	4.555	2.252	3.595	4.112	4.266	3.215	3.304	4.701	3.792	3.436	2.702	2.112
TRINITY_DN21935_c9	yellow	246.248762630353	185.742873262522	60.5058893678311	125.236983894691	0	0	0.183	0.168	0.474	0.378	2.367	2.484	2.546	0	0	0.226	0	0	0
TRINITY_DN26342_c7	blue	684.397197088314	666.120743485128	18.2764536031855	647.844289881943	4.524	7.098	5.82	3.424	3.922	4.875	4.793	5.474	5.95	5.805	5.793	5.67	8.478	8.056	8.045
TRINITY_DN18020_c0	blue	1389.26960021641	1365.60720418727	23.6623960291442	1341.94480815812	0.411	0.476	0.52	0.313	0.657	0.501	0.838	0.282	0.529	0.73	0.691	0.903	2.026	1.351	1.826
TRINITY_DN20656_c1	turquoise	1590.72653793019	1379.34494144893	211.38159648126	1167.96334496767	150.724	164.873	141.745	240.344	223.89	242.481	178.186	150.71	154.299	82.917	83.981	88.762	66.413	59.422	61.663
TRINITY_DN23517_c0	blue	726.696117404505	671.439738779044	55.2563786254603	616.183360153584	1.371	1.802	1.682	0.638	0.668	0.824	0.473	0.526	0.499	0.63	0.3	0.569	2.614	2.909	2.458
TRINITY_DN26655_c1	turquoise	1001.84804550856	932.315180258434	69.5328652501272	862.782315008307	0.443	0.962	0.632	0.996	1.034	0.557	0.582	0.516	0.479	0.219	0.182	0.072	0.078	0	0
TRINITY_DN11692_c0	yellow	901.631629728466	172.842607542582	728.789022185884	-555.946	294.341	223.53	290.013	249.879	232.434	226.898	241.96	251.271	295.68	88.969	81.844	76.267	7.058	18.302	15.181
TRINITY_DN20141_c2	turquoise	1428.36383941254	1331.72340471169	96.6404347008543	1235.08297001084	9.153	7.219	8.042	17.379	20.945	17.263	4.783	6.759	6.4	1.15	0.946	1.029	0.157	0	0.059
TRINITY_DN27896_c1	green	38.1838409059629	15.2370415619068	22.9467993440561	-7.70976	12.064	12.475	6.9	5.293	6.615	7.479	10.453	21.846	9.295	8.836	9.176	9.94	0.666	3.106	7.107
TRINITY_DN28891_c2	brown	830.517862907516	371.329325535271	459.188537372246	-87.8592	11.125	12.151	11.048	7.99	8.393	8.581	15.226	13.811	14.856	18.383	19.733	18.318	20.118	17.888	20.59
TRINITY_DN24368_c0	blue	1098.75289838035	1087.50899849415	11.2438998862017	1076.26509860795	15.618	12.809	18.224	21.71	15.062	16.829	22.76	23.716	19.918	16.613	19.542	17.297	34.42	44.088	36.038
TRINITY_DN28340_c2	green	154.896015605475	83.9520447974704	70.9439708080044	13.008073989466	2.004	2.4	3.18	2.529	3.706	2.282	5.177	8.025	3.994	5.906	5.893	4.135	3.407	2.672	2.645
TRINITY_DN25328_c1	turquoise	468.708060838304	325.154253740134	143.55380709817	181.600446641964	0.306	0.192	0.326	1.018	1.67	2.159	0.907	0.623	0.988	0.192	0.2	0.181	0.108	0	0.079
TRINITY_DN20675_c4	turquoise	946.314311943401	838.326669326105	107.987642617296	730.339026708809	73.501	70.615	71.244	50.761	52.848	50.275	40.294	46.857	45.237	35.516	34.729	36.798	4.67	4.299	4.837
TRINITY_DN16791_c0	turquoise	1398.09107048204	1339.04120127131	59.049869210736	1279.99133206057	5.494	6.541	5.534	4.566	4.816	4.942	3.442	3.272	4.093	2.839	2.874	2.726	1.684	1.302	1.787
TRINITY_DN24578_c2	green	365.275071239515	226.454771059615	138.82	87.6344708797156	0.675	0.699	0.601	1.175	0.927	1.224	1.588	2.24	2.007	1.579	1.773	1.733	0.959	0.72	0.859
TRINITY_DN26641_c3	turquoise	1973.67555265245	1862.7627030961	110.912849556354	1751.84985353975	88.391	99.807	94.493	96.733	105.998	98.446	62.571	70.583	69.956	24.937	22.58	25.007	7.518	5.995	7.808
TRINITY_DN19899_c4	yellow	290.33281605033	185.452251462022	104.880564588309	80.5716868737132	1.044	0.891	0.754	1.018	1.121	1.391	2.327	1.315	2.286	0.146	0	0.144	0	0	0.059
TRINITY_DN28250_c1	blue	1757.77660201993	1725.52344995178	32.253152068145	1693.27029788364	42.36	47.094	45.804	40.913	45.166	41.104	34.949	37.118	37.379	38.875	35.284	37.502	90.887	89.724	93.664
TRINITY_DN22916_c2	green	367.725248604163	212.541743000892	155.183505603271	57.3582373976208	10.703	9.903	10.294	22.348	22.992	21.181	37.306	38.053	37.06	27.849	26.39	26.858	15.282	14.752	16.504
TRINITY_DN22021_c2	brown	809.345119132154	674.948514004428	134.396605127727	540.551908876701	2.215	3.098	2.334	0.246	0.345	0.356	10.463	12.067	12.899	22.765	25.008	23.888	1.576	1.568	2.201
TRINITY_DN27501_c3	blue	2264.51164764112	2241.62371303714	22.887934603978	2218.73577843316	31.235	23.319	27.754	1.69	0.679	0.378	2.761	3.574	3.105	49.747	41.086	50.385	567.424	588.055	559.812
TRINITY_DN19352_c2	yellow	71.3803569834881	29.8640715228685	41.5162854606197	-11.6522	1.582	4.961	5.443	9.881	2.834	10.785	5.266	3.048	6.829	3.596	7.002	5.453	0	2.692	0.809
TRINITY_DN18489_c0	brown	1022.30538819935	448.091320278159	574.214067921193	-126.123	0.295	0.537	0.387	0.213	0.442	0.245	2.347	2.445	2.196	5.011	5.247	5.001	5.981	5.128	4.847
TRINITY_DN19802_c1	turquoise	1544.70878332326	1283.98951397278	260.71926935048	1023.2702446223	22.103	25.8	23.504	36.717	36.654	38.332	26.291	26.823	29.732	6.599	6.347	6.527	0.069	0.128	0.158
TRINITY_DN28485_c1	blue	2013.81047719291	1994.19257652631	19.6179006665966	1974.57467585972	0.685	1.397	0.856	1.186	1.627	2.693	1.667	1.149	1.358	1.698	1.928	1.661	10.436	10.522	9.723
TRINITY_DN21445_c6	blue	1854.93022477307	1834.07227672715	20.8579480459282	1813.21432868122	0.348	0.506	0.245	0.604	0.334	0.334	0.375	0.37	0.29	0.146	0.464	0.244	3.221	4.043	4.235
TRINITY_DN23145_c3	green	576.848840094363	353.711461235531	223.137378858832	130.574082376699	37.699	37.96	39.658	44.181	48.721	41.871	63.517	74.829	74.409	68.605	70.895	69	37.005	31.92	33.719
TRINITY_DN23436_c6	brown	750.69259950581	716.554610324686	34.1379891811239	682.416621143562	6.538	6.814	6.044	5.819	6.562	6.177	8.579	9.993	10.124	16.257	17.878	18.372	9.398	10.176	10.611
TRINITY_DN20792_c4	grey	4.07217391981946	0.570387041775528	3.50178687804393	-2.9314	1.171	2.785	4.281	14.839	2.026	3.372	3.659	3.526	5.142	3.596	3.628	3.494	6.804	7.149	5.37
TRINITY_DN23421_c3	blue	1879.06638040928	1849.75044021462	29.3159401946607	1820.43450001996	0.622	0.658	0.398	0.638	0.442	0.568	1.203	0.916	0.659	1.324	0.837	0.975	2.477	2.948	3.099
TRINITY_DN24941_c4	blue	506.141495823057	489.628910679333	16.5125851437241	473.116325535609	0.211	0.142	0.183	0.269	0.334	0.2	0.513	0.711	0.968	0.292	0.309	0.37	1.116	1.095	1.086
TRINITY_DN27475_c1	blue	409.713251284887	331.192149544593	78.5211017402942	252.671047804299	0.622	0.678	0.326	0.604	0.84	0.79	1.509	2.172	1.647	1.342	2.064	1.192	2.203	2.662	2.093
TRINITY_DN16578_c0	blue	599.748716619448	572.750119265488	26.9985973539606	545.751521911527	1.002	1.195	0.581	0.571	0.937	0.545	0.749	0.799	0.689	0.502	0.418	0.361	1.605	1.854	1.55
TRINITY_DN28263_c0	brown	293.978483033749	251.553492234016	42.4249907997327	209.128501434283	4.218	5.468	5.147	8.36	8.889	7.568	11.035	9.886	8.776	12.313	12.64	12.44	10.201	9.871	8.785
TRINITY_DN28603_c3	turquoise	2087.02383582352	2041.8752483798	45.1485874437178	1996.72666093609	35.875	36.766	37.161	36.448	35.049	33.602	20.581	20.862	22.583	12.797	13.441	12.513	12.354	12.168	13.197
TRINITY_DN4572_c0	black	128.137428811291	104.513927305994	23.6235015052969	80.8904258006969	18.887	16.95	17.042	1.265	1.401	1.402	0.375	0.341	0.369	13.317	13.541	12.323	1.566	1.44	1.323
TRINITY_DN17448_c0	turquoise	1733.78172378089	1684.31402975518	49.4676940257118	1634.84633572946	0.685	0.861	0.938	0.66	0.84	0.79	0.404	0.516	0.319	0	0.136	0.027	0	0	0
TRINITY_DN18591_c1	brown	388.673856741505	198.34206769716	190.331789044346	8.01027865281395	1.202	1.296	1.019	0.213	0.119	0.479	1.381	0.75	0.699	1.616	1.955	2.284	1.889	1.805	1.846
TRINITY_DN1162_c0	turquoise	1875.40783080741	1826.63490878836	48.7729220190583	1777.8619867693	58.938	49.281	48.403	52.653	45.694	58.522	30.196	26.014	30.76	17.717	18.451	19.807	9.731	11.646	12.013
TRINITY_DN19711_c1	grey	2.83502394130603	0.0593325464378409	2.77569139486818	-2.71636	0.432	0.375	1.345	0.783	0.485	1.013	0.335	0.205	0.579	0.748	0.518	0.984	0.607	0.483	0.405
TRINITY_DN22333_c0	grey	1.03162326239829	0.0354597224702909	0.996164	-0.960704	12.085	23.542	22.311	21.307	7.1	31.086	9.25	32.764	27.156	21.085	14.959	32.365	20.235	27.472	20.334
TRINITY_DN15158_c0	turquoise	1857.69846814412	1768.27836802479	89.4201001193289	1678.85826790546	3.881	3.514	3.343	6.121	5.904	6.522	2.485	2.045	2.007	0.493	0.6	0.497	0	0.059	0
TRINITY_DN24760_c0	blue	1606.33458137977	1588.39652639844	17.9380549813252	1570.45847141712	0.538	0.324	0.561	0.358	0.194	0.601	0.355	0.614	0.689	0.164	0.527	0.153	2.35	3.175	2.892
TRINITY_DN22420_c4	brown	824.086038406214	755.377902910533	68.7081354956814	686.669767414852	8.763	10.014	9.876	8.449	10.548	8.915	15.611	15.457	15.345	23.477	23.407	24.98	12.1	12.75	12.496
TRINITY_DN19963_c5	green	289.725639433104	108.776516411948	180.949123021156	-72.1726	1.561	1.478	1.906	2.63	1.767	2.649	2.82	3.029	2.586	2.766	2.128	2.257	1.077	1.213	1.323
TRINITY_DN25750_c0	yellow	104.152	57.6213351025729	46.5304722751272	11.0908628274457	0.875	0.233	1.213	0.078	0	0.089	1.686	1.539	2.057	0.685	0.309	0.551	0	0	0.227
TRINITY_DN24328_c0	brown	1226.80146867197	391.718756361356	835.082712310613	-443.364	5.684	7.108	6.309	4.745	3.857	3.929	10.976	11.308	11.122	25.412	24.644	24.104	29.036	27.078	27.5
TRINITY_DN25556_c3	brown	225.838811814997	150.227613092579	75.6111987224176	74.6164143701615	1.16	1.337	1.6	1.141	0.98	0.568	1.026	1.334	1.118	1.999	2.228	3.747	2.506	1.785	2.339
TRINITY_DN17125_c0	brown	434.154276868262	400.373471033536	33.7808058347259	366.59266519881	13.424	12.11	10.651	2.831	2.726	3.417	11.242	12.389	11.571	24.289	22.007	22.362	8.262	7.051	8.114
TRINITY_DN17905_c0	green	572.578040298764	308.649134113099	263.928906185665	44.7202279274335	0.907	1.154	1.315	0.593	0.733	0.479	3.294	3.253	3.514	3.377	3.31	3.051	0.538	0.651	0.602
TRINITY_DN28329_c1	turquoise	1704.7367838657	1588.37764761237	116.359136253323	1472.01851135905	10.809	12.404	11.273	10.967	11.173	11.776	9.082	8.259	8.566	5.623	6.484	6.256	3.456	3.086	2.971
TRINITY_DN25333_c1	brown	670.895185207465	393.026292457517	277.868892749948	115.157399707569	3.638	3.615	4.811	2.775	3.502	2.36	10.157	11.317	11.342	12.405	11.94	13.199	3.045	3.254	3.524
TRINITY_DN25834_c0	blue	1824.93313089088	1788.70965114499	36.223479745888	1752.4861713991	6.738	7.392	6.89	7.587	8.792	7.713	8.737	9.35	9.405	9.794	9.148	9.109	14.675	14.653	15.073
TRINITY_DN14968_c0	yellow	556.237476328128	199.653359685314	356.584116642814	-156.931	13.53	10.753	11.334	17.032	12.121	15.949	11.666	10.441	10.263	10.68	11.249	12.522	0.352	0.414	0.128
TRINITY_DN18155_c0	turquoise	918.697161305317	841.25207442986	77.4450868754566	763.806987554404	14.067	14.105	13.128	12.399	11.184	11.92	9.27	8.844	8.656	7.293	7.257	7.06	9.124	9.417	10.216
TRINITY_DN19011_c1	turquoise	2127.71361875967	2039.21839416076	88.4952245989107	1950.72316956185	30.602	29.141	30.078	39.425	34.661	39.022	19.831	21.252	19.878	9.438	8.466	8.378	5.335	5.828	4.264
TRINITY_DN19791_c2	brown	454.007834209282	373.824935052979	80.1828991563027	293.642035896676	1.065	0.79	1.223	0.492	0.42	0.579	1.676	1.412	1.637	2.601	2.001	2.275	0.401	1.213	0.79
TRINITY_DN26974_c3	green	503.818848897118	247.291888585814	256.526960311304	-9.23507	32.458	33.941	31.464	48.031	50.531	48.472	54.622	57.152	57.566	69.892	72.068	73.92	25.913	27.926	24.391
TRINITY_DN24988_c4	yellow	477.681317148336	299.592381240697	178.088935907639	121.503445333058	3.016	3.048	4.097	5.36	5.872	5.509	8.895	6.564	8.766	5.285	5.365	5.561	1.331	0.927	1.017
TRINITY_DN18137_c0	turquoise	1596.56905257467	1457.00632709067	139.562725484004	1317.44360160666	6.823	6.096	6.217	8.527	7.111	6.979	5.739	5.522	5.88	0.52	0.618	0.776	0.206	0.108	0.089
TRINITY_DN18552_c2	blue	2001.53484863776	1957.13177126724	44.4030773705178	1912.72869389673	9.681	9.204	8.521	11.985	11.453	11.787	12.445	11.795	12.53	19.917	17.569	15.022	30.72	33.981	35.535
TRINITY_DN18536_c0	yellow	140.079231613492	94.4011411235654	45.6780904899271	48.7230506336383	0.063	0.435	0.092	0.145	0.205	0.056	1.016	1.023	1.138	0.091	0.146	0.289	0.313	0.227	0.099
TRINITY_DN27633_c4	yellow	243.824098716549	152.521324359793	91.3027743567559	61.2185500030371	20.142	21.689	19.63	20.513	24.609	36.106	33.539	26.092	30.031	36	20.47	14.038	2.859	2.83	3.198
TRINITY_DN26356_c6	green	158.003721325554	94.4986732275407	63.5050480980128	30.9936251295278	7.308	14.965	11.028	16.988	13.737	15.738	22.849	25.381	26.347	35.589	19.515	16.151	10.269	12.918	8.795
TRINITY_DN16860_c0	yellow	254.629354454104	144.380899750358	110.248454703746	34.1324450466123	7.245	4.445	15.268	5.013	8.081	13.968	151.432	139.86	163.724	34.403	24.717	29.792	11.982	11.488	9.042
TRINITY_DN20068_c0	blue	2033.41760786138	1971.09468951193	62.3229183494582	1908.77177116247	0.78	0.638	0.724	0.47	0.474	0.523	0.523	0.467	0.429	1.57	1.892	2.266	4.131	3.905	4.323
TRINITY_DN27864_c1	brown	758.852932745212	642.636387023991	116.216545721221	526.41984130277	6.021	7.928	7.838	0.694	0.593	0.568	12.07	12.447	13.089	51.015	51.725	48.019	30.005	31.989	30.244
TRINITY_DN28103_c3	turquoise	2021.44824820864	1964.53544509161	56.9128031170353	1907.62264197457	58.548	60.419	59.87	73.647	79.741	74.26	35.136	37.01	39.146	18.511	21.87	20.972	18.287	18.065	19.949
TRINITY_DN27937_c0	red	108.765707777755	51.9437972453553	56.8219105323997	-4.87811	2210.16	1761.95	1840.37	1386.7	1129.63	1352.72	1392.31	1227.16	1223.95	926.391	890.533	914.523	1550.3	1725.13	1608.08
TRINITY_DN22636_c4	blue	1289.34007316709	1207.31269792554	82.027375241548	1125.28532268399	4.324	4.86	4.495	4.611	4.45	3.94	27.296	30.271	27.565	23.468	23.744	24.33	55.889	54.61	55.74
TRINITY_DN26398_c2	blue	1539.18699711871	1326.47324814435	212.713748974362	1113.75949916999	0.917	1.256	0.928	1.007	0.883	0.69	1.252	1.14	1.248	2.109	2.273	2.113	2.81	2.85	2.813
TRINITY_DN15601_c0	brown	201.867570110222	144.533680092456	57.3338900177663	87.1997900746896	1.381	1.62	2.059	0.772	0.862	0.968	1.381	1.607	1.707	2.437	2.201	2.23	1.145	0.611	0.73
TRINITY_DN15632_c0	turquoise	945.780470275762	750.844921369431	194.935548906332	555.909372463099	3.533	3.028	3.71	12.735	11.722	12.822	5.256	5.376	5.331	2.948	2.428	2.753	0.744	0.818	0.602
TRINITY_DN19622_c0	turquoise	2015.29196765134	1877.85801632753	137.433951323813	1740.42406500372	29.094	28.969	25.297	35.161	36.805	37.965	19.289	22.421	22.493	7.549	5.356	6.31	0.225	0.325	0.513
TRINITY_DN16973_c0	blue	1882.1723526044	1855.9275840402	26.2447685642028	1829.68281547599	0.411	0.577	0.408	0.179	0.075	0.078	0.128	0.136	0.25	0.064	0.082	0.036	3.094	2.81	2.793
TRINITY_DN20214_c2	blue	1428.9535975818	1413.13149455307	15.8221030287252	1397.30939152435	13.403	6.085	4.566	2.462	2.931	3.25	9.654	6.311	5.561	5.358	7.557	6.482	24.836	24.948	22.288
TRINITY_DN18839_c1	blue	1795.57816806752	1707.50508138861	88.0730866789133	1619.4319947097	6.116	5.913	6.472	5.069	4.644	4.808	5.749	5.6	6.28	7.923	8.157	7.565	11.248	10.186	11.46
TRINITY_DN26694_c3	brown	501.918384728738	338.600104781281	163.318279947457	175.281824833824	2.014	2.4	1.702	2.652	2.467	2.749	4.714	4.285	4.243	4.655	4.511	4.911	2.996	3.412	2.961
TRINITY_DN21679_c1	brown	664.355633549981	432.060608189915	232.295025360067	199.765582829848	48.561	50.84	47.292	35.878	40.037	35.527	70.539	78.55	78.942	106.065	102.696	98.016	28.811	27.472	28.882
TRINITY_DN27558_c2	turquoise	1574.35841738662	1417.71292943037	156.645487956258	1261.06744147411	5.621	6.268	6.961	7.431	8.695	8.37	6.923	5.191	5.811	2.017	2.237	2.031	1.557	1.39	0.948
TRINITY_DN20101_c0	green	247.049757919525	105.146870685608	141.902887233917	-36.756	0.337	0.203	0.469	0.783	0.485	0.49	1.538	1.354	2.077	1.661	1.064	1.769	1.038	0.878	0.691
TRINITY_DN24044_c0	yellow	222.087034745339	109.109619753298	112.977414992041	-3.8678	7.224	4.799	5.677	10.24	11.604	11.664	7.692	6.759	4.423	6.691	7.784	12.693	0	0	0
TRINITY_DN24258_c3	grey	2.9313708081102	0.153493058107858	2.77787775000234	-2.62438	4.872	3.979	6.686	0.246	1.433	11.264	3.146	3.604	7.777	7.448	4.065	3.34	2.183	8.53	10.374
TRINITY_DN24791_c0	turquoise	1248.8990306579	1205.29965161522	43.5993790426846	1161.70027257253	2.077	2.106	2.049	1.164	1.164	1.08	1.065	0.877	0.519	0.018	0.109	0.018	0.039	0.059	0.01
TRINITY_DN28183_c6	turquoise	1698.5576271706	1535.66129546294	162.896331707658	1372.76496375529	21.175	20.15	20.721	29.779	26.623	29.372	18.855	20.697	19.359	13.062	14.605	14.688	11.503	11.251	11.253
TRINITY_DN16509_c0	turquoise	1647.24138901433	1405.27090828288	241.970480731451	1163.30042755143	19.129	18.52	17.898	33.337	31.418	33.491	18.825	21.174	21.934	7.019	6.238	7.078	1.508	1.795	2.132
TRINITY_DN26031_c3	yellow	1258.38261357394	375.793490346518	882.589123227418	-506.796	32.364	27.592	30.659	56.211	52.008	59.602	45.323	41.052	40.354	19.068	21.225	20.918	5.13	5.069	6.455
TRINITY_DN27606_c1	turquoise	1131.07402091654	1087.46387426014	43.6101466563989	1043.85372760374	18.855	10.753	15.92	16.92	11.378	16.239	10.65	10.869	11.102	4.646	4.065	4.884	4.699	4.004	4.521
TRINITY_DN28651_c7	yellow	47.8874211797774	34.0613993336214	13.826021846156	20.2353774874654	4.408	3.959	4.016	6.379	5.107	9.071	6.992	6.019	7.628	3.706	5.438	7.773	5.081	2.672	4.462
TRINITY_DN21225_c1	yellow	645.674789153982	393.716074800246	251.958714353736	141.757360446511	10.05	9.781	10.182	20.087	21.484	22.383	18.076	20.112	18.35	11.109	12.422	11.736	7.89	6.469	6.584
TRINITY_DN25871_c2	brown	208.549579215276	111.839720182736	96.7098590325394	15.129861150197	1.339	1.013	1.009	0.94	0.722	0.701	0.72	0.653	0.719	1.397	1.773	1.742	1.204	1.489	1.678
TRINITY_DN28188_c2	green	156.616905394066	87.8885121693054	68.7283932247606	19.1601189445448	1.002	0.415	0.968	1.298	1.358	1.08	1.331	1.675	1.418	1.451	1.801	1.255	0.685	0.966	0.553
TRINITY_DN23074_c2	blue	2051.72786582626	2026.61684936493	25.111016461334	2001.50583290359	50.607	48.947	50.37	42.2	44.11	40.58	42.276	41.354	41.323	43.877	46.478	45.103	109.653	102.682	104.275
TRINITY_DN25759_c0	yellow	328.854011817618	177.819194143865	151.034817673754	26.784376470111	3.944	4.901	4.464	4.734	4.407	4.474	5.917	5.357	5.012	4.217	5.847	5.498	1.977	1.302	1.599
TRINITY_DN20096_c0	brown	21.4708072210996	17.2258741461919	4.2449330749077	12.9809410712842	0.591	0.547	0.673	1.701	0.528	3.239	1.144	1.11	1.338	2.492	2.319	2.636	1.419	1.706	1.747
TRINITY_DN16318_c0	turquoise	13.6824012994242	8.52462883229732	5.1577724671269	3.36685636517042	1.497	1.276	1.101	1.052	1.034	0.957	1.104	1.208	0.779	0.958	0.418	0.614	1.331	0.602	1.421
TRINITY_DN17883_c1	blue	264.737460276043	175.001545906835	89.735914369208	85.2656315376266	1.592	1.63	1.488	0.537	0.873	0.634	1.154	1.286	1.498	1.899	1.773	1.788	2.232	1.696	1.895
TRINITY_DN17594_c0	blue	1499.83062752901	1418.56033214166	81.2702953873497	1337.29003675431	1.613	1.337	1.508	2.16	1.832	1.881	2.031	2.328	2.027	3.45	2.719	2.708	4.112	4.822	4.343
TRINITY_DN16506_c0	turquoise	1643.86088303028	1456.71719535369	187.143687676583	1269.57350767711	194.466	189.205	187.213	414.26	402.646	406.906	185.365	192.435	191.319	57.551	59.7	60.071	0.568	0.463	0.73
TRINITY_DN28404_c1	blue	2319.76730722305	2284.68461286872	35.0826943543325	2249.60191851438	17.358	17.092	16.155	18.219	15.989	15.17	17.859	14.687	15.874	27.657	26.281	27.246	62.213	59.954	59.363
TRINITY_DN27667_c4	brown	371.675562431349	197.453568237835	174.221994193514	23.2315740443211	10.725	10.834	9.55	5.047	4.762	4.741	7.791	7.938	7.867	12.98	14.45	13.984	12.129	13.953	12.644
TRINITY_DN26373_c2	blue	482.576539526633	456.565199786253	26.0113397403809	430.553860045872	0.316	0.233	0.051	0.045	0.162	0.134	0.296	0.692	0.449	0.274	0.909	0.397	0.666	1.104	1.599
TRINITY_DN18616_c7	blue	2163.32688304013	2141.82778674711	21.499096293026	2120.32869045408	0.401	0.294	0.469	0.134	0.194	0.334	0.178	0.429	0.399	0.493	0.573	0.587	9.339	10.127	8.903
TRINITY_DN13464_c1	blue	1344.90039956833	1324.9168298096	19.9835697587303	1304.93326005087	0	0	0	0.515	0.097	0.289	0	0	0.06	0	0	0	1.439	1.44	1.954
TRINITY_DN28722_c0	yellow	553.692415226996	273.812267905675	279.880147321321	-6.06788	0.432	0.415	0.347	0.727	0.646	0.946	0.621	0.614	0.489	0.493	0.518	0.469	0.108	0.138	0.148
TRINITY_DN24579_c6	blue	1107.21493674626	1094.84388645895	12.3710502873118	1082.47283617163	2.172	1.6	2.13	2.104	2.457	1.313	2.1	2.065	1.847	2.51	1.955	1.336	4.484	3.708	4.679
TRINITY_DN26831_c1	blue	718.682092610736	708.390669806403	10.2914228043325	698.099247002071	0.464	0.435	0.163	0.548	0.787	0.39	0.552	1.12	1.048	0.803	0.336	0.542	1.762	1.499	1.915
TRINITY_DN26266_c1	turquoise	131.905188979546	100.004405054274	31.9007839252727	68.1036211290009	17.463	16.768	15.146	10.396	12.272	10.941	11.952	12.642	13.219	8.069	7.657	7.99	11.963	12.543	12.911
TRINITY_DN9514_c0	yellow	50.5683080689805	29.1114558437318	21.4568522252487	7.65460361848318	0.527	1.033	0.612	0.515	0.517	0.968	0.868	1.013	1.238	0.776	0.782	0.605	0.489	0.611	0.207
TRINITY_DN27325_c0	blue	1808.78935380159	1773.24128717073	35.5480666308617	1737.69322053986	0.148	0.365	0.316	0.257	0.356	0.356	0.404	0.526	0.509	0.612	0.582	0.876	1.723	1.479	2.093
TRINITY_DN23498_c1	turquoise	1273.10439690452	1143.70856334079	129.395833563727	1014.31272977706	1.213	2.633	1.733	3.603	4.051	4.485	1.943	2.182	1.338	0.31	0.209	0.578	0.117	0	0
TRINITY_DN20085_c0	green	323.720597262709	161.513117486766	162.207479775942	-0.694362	3.543	3.605	4.199	3.335	4.137	4.118	4.674	4.149	4.313	5.504	4.774	5.39	2.565	2.288	2.675
TRINITY_DN24944_c4	yellow	293.72338073193	185.352857353489	108.370523378441	76.982333975048	0.042	0.132	0.031	0.448	0.237	0.122	1.292	1.062	1.038	0.228	0.227	0.361	0.029	0.049	0.039
TRINITY_DN27181_c3	red	722.299190034762	69.4858151218928	652.813374912869	-583.328	39.956	38.912	35.928	31.636	31.989	31.376	25.955	25.099	23.102	24.809	25.963	28.23	50.925	49.975	51.822
TRINITY_DN28518_c1	brown	716.68668840998	587.300230560868	129.386457849112	457.913772711756	15.829	17.679	16.501	13.72	15.784	10.785	30.462	27.592	28.314	49.391	52.989	57.724	10.583	11.774	9.881
TRINITY_DN27949_c0	turquoise	699.743408062985	493.96168545098	205.781722612005	288.179962838975	0.728	0.942	1.142	1.623	1.304	2.304	1.824	0.984	1.318	0.338	0.627	0.433	0.049	0.049	0.069
TRINITY_DN25332_c0	yellow	463.33025516298	210.139109418741	253.191145744239	-43.052	91.28	87.008	87.899	172.774	155.171	162.889	117.992	101.662	107.945	113.331	121.784	119.394	55.017	50.577	54.566
TRINITY_DN15602_c0	turquoise	718.842440566897	580.649856867794	138.192583699104	442.45727316869	2.499	3.676	3.414	4.241	4.364	2.961	3.678	2.932	3.215	2.766	1.51	1.499	0.636	0.611	1.441
TRINITY_DN21367_c2	green	312.435117059009	155.882892104741	156.552224954268	-0.669333	9.09	27.025	18.428	18.957	15.741	20.947	34.14	34.02	35.173	45.265	28.891	58.311	3.691	3.737	5.962
TRINITY_DN28332_c5	turquoise	163.81651201641	153.334556218728	10.481955797682	142.852600421046	16.166	9.528	14.116	9.4	9.395	8.114	7.623	5.113	15.984	2.428	0.673	2.979	4.219	4.132	7.739
TRINITY_DN18669_c7	brown	93.0989789230083	69.4010906911944	23.6978882318139	45.7032024593804	0.464	0.921	0.245	0.369	0.657	0.579	0.296	0.467	1.168	1.972	0.928	1.21	0	0.444	0.237
TRINITY_DN28851_c2	brown	22.5863901138367	14.0548441310029	8.53154598283384	5.52329814816901	6.306	4.658	5.698	9.579	16.819	7.346	12.623	15.71	10.094	11.574	14.777	21.513	6.725	23.824	11.618
TRINITY_DN18378_c0	blue	1619.61329540559	1587.29256607106	32.3207293345299	1554.97183673653	1.097	0.759	0.724	0.291	0.549	0.646	0.286	0.078	0.23	0.356	0.273	0.596	2.712	3.155	2.961
TRINITY_DN19668_c3	yellow	60.6211910317006	44.8297754281907	15.7914156035099	29.0383598246809	2.499	1.671	0.866	3.413	1.562	3.873	4.102	2.649	4.053	2.145	3.037	1.453	2.31	1.035	1.066
TRINITY_DN20886_c1	red	515.688021145349	84.037846721475	431.650174423874	-347.612	47.496	42.507	39.281	34.367	35.049	37.019	27.257	19.021	24.62	19.004	17.487	20.123	58.924	65.348	64.348
TRINITY_DN19535_c3	brown	435.418836858752	350.929388183583	84.4894486751685	266.439939508415	0.591	0.476	0.469	0.145	0.237	0.879	1.292	1.217	0.799	1.835	1.519	1.49	0.529	0.503	0.681
TRINITY_DN21682_c1	blue	1778.74577652486	1754.38166914536	24.3641073795038	1730.01756176585	0.443	0.203	0.408	0.269	0.065	0.178	0.207	0.195	0.1	0.557	0.5	0.478	1.243	1.893	1.698
TRINITY_DN27914_c1	yellow	843.718	280.953818454042	562.763957957158	-281.81	35.696	31.875	32.218	44.271	37.268	41.359	37.897	31.8	36.65	31.171	30.564	32.202	19.217	19.554	21.469
TRINITY_DN25022_c8	yellow	402.038	311.028061366635	91.0101748999655	220.017886466669	29.78	26.964	29.15	97.763	108.993	93.994	91.405	97.62	99.718	61.503	52.244	57.851	30.132	25.905	27.618
TRINITY_DN26358_c1	brown	522.556644174908	322.081073593575	200.475570581333	121.605503012242	5.178	6.511	7.512	2.686	2.844	2.727	13.057	13.889	14.007	15.043	15.032	15.69	15.262	15.067	15.635
TRINITY_DN25739_c7	green	335.113	214.357660735377	120.755164161023	93.6024965743546	0.738	0.78	1.029	1.13	0.474	1.113	1.913	1.87	1.747	1.506	1.164	1.625	0.587	0.355	0.464
TRINITY_DN26799_c3	blue	1819.28242972158	1798.95914508056	20.3232846410251	1778.63586043953	0.517	0.273	0.275	0.19	0.162	0.601	0.562	0.555	0.809	0.584	0.5	0.758	2.751	2.15	2.28
TRINITY_DN20231_c0	turquoise	181.485993343891	166.723840521637	14.7621528222543	151.961687699383	0.348	0.739	1.233	0.582	2.263	0.501	0.394	0.721	0.669	0.137	0.082	0.208	0	0	0
TRINITY_DN18740_c0	turquoise	1136.89627239977	1081.67360000554	55.2226723942317	1026.45092761131	1.867	1.964	1.896	0.985	1.024	1.291	0.345	0.185	0.26	0.201	0.091	0.208	0.264	0.227	0.385
TRINITY_DN24744_c1	blue	1733.63881989953	1711.78999442975	21.8488254697713	1689.94116895998	1.181	2.288	4.78	0	0	0.612	1.538	0.409	0	1.497	1.701	2.365	10.622	11.794	12.338
TRINITY_DN21172_c4	blue	2082.24203367732	2015.46609696693	66.7759367103879	1948.69016025654	1.308	1.438	1.427	0.604	0.399	0.735	1.252	1.169	1.488	2.766	3.647	2.961	7.176	7.08	6.041
TRINITY_DN25859_c6	turquoise	182.934971324319	177.380741536323	5.55422978799584	171.826511748327	25.509	6.956	12.659	21.699	8.469	8.058	8.934	5.357	4.642	4.354	4.474	4.333	2.35	2.199	4.945
TRINITY_DN27334_c3	turquoise	2039.15722497744	1938.68880526708	100.468419710361	1838.22038555672	18.929	16.079	16.175	19.293	19.825	18.031	12.899	11.746	11.811	5.34	5.92	5.209	2.624	2.465	3.06
TRINITY_DN19761_c4	green	206.016966488891	86.5069677182956	119.509998770595	-33.003	1.255	1.61	1.621	1.231	1.692	1.681	1.607	1.675	1.707	1.88	2.019	2.438	1.145	1.035	0.928
TRINITY_DN18917_c1	blue	931.36480516506	855.671	75.6933861909597	779.97803278314	5.083	4.901	6.024	1.858	1.821	2.126	7.219	7.675	7.947	7.01	7.366	7.177	12.345	11.508	12.516
TRINITY_DN19781_c2	turquoise	1153.25980929786	1112.19039181621	41.0694174816524	1071.12097433456	16.071	18.601	18.153	13.574	15.526	13.011	7.958	8.785	9.165	8.169	8.912	8.992	7.93	8.638	8.193
TRINITY_DN26934_c0	green	499.948633625464	225.218909529731	274.729724095734	-49.5108	12.844	16.95	15.91	18.677	20.191	18.431	24.042	26.073	26.038	20.866	20.179	20.484	11.131	10.551	10.71
TRINITY_DN28293_c1	blue	151.513807721658	148.387907392871	3.12590032878666	145.262007064085	0.928	1.671	1.743	1.902	2.133	2.86	2.357	1.802	1.518	1.707	1.791	1.408	3.495	3.935	2.162
TRINITY_DN15970_c0	blue	2268.87704337721	2229.78285483115	39.0941885460625	2190.68866628508	5.758	6.45	7.175	0.38	0.302	0.301	1.588	1.519	1.747	16.959	15.714	17.09	50.299	57.45	56.52
TRINITY_DN22075_c5	blue	2060.5272211523	2038.89788440215	21.6293367501532	2017.26854765199	0.169	0.516	0.173	0.269	0.474	0.479	0.108	0.146	0.25	0.301	0.718	0.244	4.797	5.029	5.557
TRINITY_DN25207_c4	turquoise	1368.5154235964	1107.92436353253	260.591060063873	847.333303468655	18.127	18.57	17.867	31.883	35.404	35.149	19.861	21.193	22.883	13.664	11.867	12.621	6.843	6.035	6.169
TRINITY_DN28018_c2	blue	1092.73358233982	1071.52059096837	21.2129913714491	1050.30759959692	2.13	0.84	1.468	1.466	1.271	2.282	1.174	2.299	0.689	0.548	0.955	0.713	6.05	4.822	5.636
TRINITY_DN25152_c0	turquoise	1283.00204585882	988.295413334156	294.706632524662	693.588780809494	42.867	52.197	47.201	55.372	60.153	53.77	46.23	52.428	51.556	28.88	29.346	28.302	11.121	10.798	10.552
TRINITY_DN27135_c0	yellow	829.960841055166	296.933514808226	533.02732624694	-236.094	22.187	18.175	20.13	30.114	32.603	37.653	32.089	27.505	30.291	14.267	13.095	12.585	11.287	11.291	10.71
TRINITY_DN26047_c3	brown	550.010720792311	510.146488500821	39.8642322914901	470.282256209331	8.13	5.134	5.433	6.479	8.296	5.821	8.55	9.535	8.826	14.194	14.295	16.033	10.955	10.413	9.565
TRINITY_DN28837_c2	brown	52.3009760592704	40.4013961681042	11.8995798911662	28.501816276938	7.804	4.384	4.199	2.798	3.189	3.428	5.138	5.006	5.421	5.595	5.647	10.283	3.368	3.787	3.425
TRINITY_DN28053_c0	brown	756.150389095452	719.116657918643	37.0337311768087	682.082926741834	1.076	0.982	0.499	0.123	0.259	0	3.027	1.743	2.356	6.189	7.039	7.078	2.066	1.982	1.56
TRINITY_DN20426_c2	brown	407.952928286901	317.378870100498	90.5740581864024	226.804811914096	10.313	10.379	9.734	14.514	11.41	13.256	22.957	21.232	20.996	24.189	23.171	21.82	20.421	19.347	18.31
TRINITY_DN26595_c0	red	32.3257553576937	9.69105704591569	22.634698311778	-12.9436	15.997	18.712	19.233	14.033	12.293	24.086	12.79	13.431	15.125	7.622	9.412	11.61	19.892	12.78	16.445
TRINITY_DN26379_c4	green	373.573276927996	178.050580770311	195.522696157686	-17.4721	0.633	0.678	0.499	0.694	0.517	0.59	0.828	0.984	0.919	0.73	0.737	0.704	0.303	0.276	0.326
TRINITY_DN21790_c0	turquoise	945.713498625191	887.037472196737	58.6760264284546	828.361445768282	65.592	71.871	64.487	47.393	55.132	41.838	19.644	22.372	23.332	22.482	21.816	23.084	29.623	26.23	27.688
TRINITY_DN20575_c3	yellow	206.484751783697	141.656088403811	64.8286633798868	76.8274250239237	1.961	2.035	2.405	3.838	4.762	2.693	4.359	3.516	2.885	2.729	2.41	3.088	1.351	1.952	1.352
TRINITY_DN27197_c4	turquoise	1249.49416905555	1195.00099581346	54.4931732420839	1140.50782257138	10.999	11.432	11.558	7.017	7.036	7.012	5.118	5.347	5.87	4.016	3.756	3.358	2.095	1.923	2.211
TRINITY_DN22749_c2	blue	1393.20892323167	1377.17247465907	16.0364485726027	1361.13602608647	0.2	0.223	0.622	0.101	0.086	0.111	0.158	0.058	0.13	0.301	0.318	0.208	3.172	1.844	1.885
TRINITY_DN28637_c3	yellow	50.0819645858605	28.0038041577608	22.0781604280997	5.92564372966101	1.561	3.281	2.242	2.865	1.939	2.938	4.664	2.406	2.596	1.844	2.301	1.074	1.185	1.39	1.767
TRINITY_DN25419_c4	black	210.651135587236	91.7347708980357	118.916	-27.1816	0.801	1.205	1.233	0.19	0.129	0	0	0	0.08	0.447	0.336	0.244	0.039	0.079	0.059
TRINITY_DN28822_c12	turquoise	1969.17931393154	1865.64445212542	103.534861806123	1762.1095903193	8.89	10.439	8.704	14.19	13.899	13.846	7.228	6.516	6.479	3.021	2.619	2.835	1.537	1.499	1.49
TRINITY_DN21054_c3	yellow	406.573026698203	276.441313780112	130.131712918091	146.309600862021	0.939	1.144	1.386	1.768	1.465	1.414	2.337	1.812	2.107	1.086	1.519	1.607	0.441	0.493	0.296
TRINITY_DN27001_c4	blue	77.3705836024416	75.2730141594799	2.09756944296176	73.1754447165181	13.435	21.588	8.633	4.778	10.462	10.306	14.694	13.012	23.292	8.525	6.702	19.672	23.27	19.515	26.691
TRINITY_DN17232_c0	blue	1791.28021484046	1629.76332390403	161.516890936434	1468.2464329676	0.601	0.506	0.775	0.638	1.153	1.258	3.501	3.214	3.424	10.734	11.913	11.971	21.087	19.633	19.09
TRINITY_DN24068_c1	blue	1760.90988557186	1739.42855994504	21.4813256268164	1717.94723431822	2.088	1.762	1.101	0	1.142	1.313	0	2.542	0	5.23	2.519	1.797	14.107	10.768	15.981
TRINITY_DN15025_c0	blue	1974.54850906098	1919.1	55.4450338959796	1863.65844126902	10.029	10.277	10.243	8.729	8.964	8.203	12.228	14.872	13.578	14.194	13.977	14.661	25.101	24.78	26.217
TRINITY_DN17679_c0	blue	2192.44400903444	2169.01346469673	23.4305443377089	2145.58292035902	1.086	1.083	0.887	0.683	0.819	1.191	1.085	1.013	1.168	1.278	1.51	1.264	3.612	4.161	3.741
TRINITY_DN22142_c2	turquoise	2080.86237422817	1995.43495265299	85.4274215751741	1910.00753107782	842.19	844.911	856.207	1207.73	1255.14	1220.27	496.227	530.719	536.199	171.238	173.381	174.102	62.693	58.15	60.34
TRINITY_DN23747_c5	turquoise	1121.01978857578	1077.74995114819	43.2698374275915	1034.4801137206	21.28	22.661	23.239	25.134	25.201	25.889	13.845	14.502	14.217	13.783	12.386	12.17	16.045	15.422	15.31
TRINITY_DN28190_c5	blue	669.989479772202	658.627770318833	11.3617094533687	647.266060865465	0.485	1.326	0.846	0.325	0.528	0.735	1.124	0.419	0.739	0.456	0.318	0.569	1.488	3.057	2.774
TRINITY_DN18868_c4	green	583.526211777425	358.963998828517	224.562212948908	134.401785879609	6.074	6.187	7.043	9.68	9.826	10.329	18.253	15.846	16.194	16.101	17.014	19.347	3.926	3.008	3.435
TRINITY_DN23344_c4	brown	661.782611545391	505.34186140273	156.440750142662	348.901111260068	23.242	22.063	22.27	25.761	24.242	25.944	34.219	34.897	37.269	63.676	63.938	61.976	14.968	15.127	14.895
TRINITY_DN25777_c3	turquoise	1692.80220385969	1619.12843251847	73.6737713412267	1545.45466117724	6.369	10.571	8.878	12.679	15.849	13.39	5.631	4.451	5.671	0.52	0.464	0.713	0.029	0.03	0.089
TRINITY_DN25067_c4	green	414.142109952817	201.386798684188	212.755311268629	-11.3685	6.496	6.764	5.636	7.475	7.908	7.535	7.495	8.736	8.506	11.182	10.312	10.599	3.818	4.24	3.869
TRINITY_DN18809_c0	blue	1773.35085237547	1687.91390128582	85.4369510896522	1602.47695019616	0.696	1.205	1.05	0.716	0.668	0.523	1.144	1.081	0.789	1.616	1.664	1.526	2.418	2.751	2.784
TRINITY_DN28152_c0	green	375.651619907277	169.081053970941	206.570565936337	-37.4895	4.693	4.536	4.373	4.432	4.127	4.252	5.424	5.659	5.082	5.86	7.493	7.358	2.927	2.416	2.231
TRINITY_DN18221_c2	red	393.395147201074	81.4331898284274	311.961957372647	-230.529	8.014	7.392	6.472	7.162	5.883	6.767	4.319	4.87	4.543	3.779	2.783	2.889	5.766	5.611	5.834
TRINITY_DN24986_c1	blue	1948.70683968319	1923.71791892836	24.9889207548315	1898.72899817353	92.799	98.703	91.894	81.189	80.646	77.421	72.521	75.852	77.075	97.376	98.358	90.008	171.602	154.432	163.845
TRINITY_DN21177_c5	yellow	51.2177377367774	40.7738386994453	10.443899037332	30.3299396621133	0.749	0.567	0.785	1.611	2.284	0.69	1.834	2.036	1.677	1.041	1.073	0.542	0.764	0.858	1.155
TRINITY_DN26475_c1	blue	1262.16741825408	1247.46325160318	14.7041666509056	1232.75908495227	1.329	0.79	1.508	0.75	0.776	1.28	1.992	1.247	0.988	1.095	1.882	1.372	5.042	3.165	4.096
TRINITY_DN21049_c1	blue	504.978140544567	484.137473570328	20.8406669742394	463.296806596088	70.812	53.979	59.309	42.838	30.34	40.302	39.85	52.087	46.115	62.772	55.245	61.615	78.943	92.485	71.998
TRINITY_DN15226_c0	blue	533.969083299342	382.478900368463	151.490182930879	230.988717437585	0.095	0.223	0.153	0.213	0.259	0.167	0.247	0.146	0.21	0.338	0.555	0.587	0.538	0.621	0.444
TRINITY_DN22048_c3	brown	516.990650986001	433.600237929621	83.3904130563801	350.209824873241	0.095	0.172	0.326	0.134	0.237	0.189	0.592	0.399	0.379	0.694	1.009	0.794	0.636	0.572	0.592
TRINITY_DN25213_c3	blue	2267.4420255113	2243.95361777135	23.4884077399497	2220.4652100314	11.515	10.601	12.445	11.124	8.695	9.95	12.011	12.593	10.733	13.016	13.495	14.535	36.76	35.144	34.173
TRINITY_DN22482_c1	brown	585.386610819246	567.198954233639	18.1876565856077	549.011297648031	2.478	1.377	1.009	0.28	0	0	2.022	2.006	2.296	18.183	14.568	19.356	4.777	4.457	2.971
TRINITY_DN23672_c4	turquoise	820.695805888646	739.226293619282	81.4695122693641	657.756781349918	28.261	29.961	29.16	20.121	21.225	20.246	13.017	13.09	12.48	11.629	11.504	10.617	15.947	16.665	15.369
TRINITY_DN23520_c2	green	265.096308022817	106.454633748928	158.641674273889	-52.187	11.167	11.685	12.567	17.816	17.422	17.753	14.072	14.502	14.716	25.01	23.271	20.963	2.418	2.84	2.892
TRINITY_DN24441_c2	blue	1285.45989027357	1234.85692307343	50.6029672001396	1184.25395587329	10.461	12.009	10.977	11.493	10.817	10.24	14.772	17.356	15.435	14.869	15.823	16.34	28.605	24.603	21.469
TRINITY_DN20918_c7	turquoise	1671.25540312071	1566.37106784125	104.884335279458	1461.48673256179	3.005	2.785	3.486	4.711	4.967	4.697	2.278	2.669	2.366	1.789	1.446	1.562	0.969	1.045	1.115
TRINITY_DN21248_c2	brown	625.709455048774	498.427611505685	127.281843543089	371.145767962597	25.72	25.243	26.969	23.557	24.188	24.23	43.183	44.091	41.592	47.647	48.297	46.737	35.781	33.507	31.863
TRINITY_DN20962_c7	blue	1180.79353760559	987.422971299825	193.370566305764	794.052404994061	14.299	18.418	18.244	16.07	20.482	17.586	19.042	19.343	22.024	31.171	28.745	27.038	36.27	33.004	33.146
TRINITY_DN25864_c2	brown	66.0984100489488	57.540130141049	8.55827990789972	48.9818502331493	1.772	1.347	2.13	2.428	1.401	3.306	2.732	4.198	2.636	9.803	3.983	3.53	5.061	3.086	2.991
TRINITY_DN22700_c3	turquoise	1392.15740813466	1350.67007930549	41.4873288291628	1309.18275047633	8.637	8.181	8.551	9.255	9.007	9.739	4.941	4.724	5.751	4.345	4.392	3.674	5.453	4.674	5.162
TRINITY_DN22469_c0	turquoise	1682.56219210239	1630.80309542032	51.7590966820703	1579.04399873825	5.146	4.101	3.985	6.424	4.417	6.778	1.785	2.6	2.526	0.73	0.518	0.226	0.255	0.256	0.395
TRINITY_DN19229_c3	turquoise	1379.00950875702	1207.5132022858	171.496306471221	1036.01689581457	21.46	19.755	19.885	28.76	26.225	27.035	17.396	20.112	20.607	16.074	17.324	17.297	12.022	12.721	12.062
TRINITY_DN19777_c0	blue	16.5432253588652	11.7422072403655	4.80101811849973	6.94118912186572	30.465	25.506	67.565	20.613	28.53	40.48	35.649	22.206	37.12	60.189	52.662	30.469	42.78	49.591	56.185
TRINITY_DN23450_c0	blue	874.986905729562	700.476536095178	174.510369634384	525.966166460794	6.317	10.034	8.827	9.758	10.904	9.349	11.124	11.736	10.253	13.801	15.514	14.887	16.055	16.379	18.123
TRINITY_DN13251_c0	brown	640.453251856079	485.016219730935	155.437032125144	329.579187605791	70.01	61.472	63.254	146.398	143.891	148.465	221.537	199.145	203.749	399.296	394.387	395.98	70.133	72.547	73.656
TRINITY_DN24680_c1	turquoise	2133.1183054679	2034.31075197885	98.8075534890452	1935.50319848981	41.085	42.173	40.097	51.153	51.006	51.71	27.001	29.998	31.279	10.533	10.149	10.256	6.344	6.015	6.08
TRINITY_DN16525_c0	red	362.653231066021	90.6928920846322	271.960338981389	-181.267	5.357	5.275	5.178	3.368	3.426	3.662	2.495	2.415	2.905	1.543	1.537	1.354	3.955	3.234	3.465
TRINITY_DN18433_c0	yellow	181.634531904609	81.223952720035	100.410579184574	-19.1866	4.587	5.215	3.914	4.118	4.805	3.25	4.812	3.535	3.664	5.97	4.865	5.11	0.969	0.71	1.066
TRINITY_DN16127_c0	turquoise	1346.14739759374	1282.82745912246	63.3199384712846	1219.50752065117	16.778	11.756	11.721	16.036	10.99	13.712	10.759	9.058	9.824	4.655	4.838	4.803	4.121	3.599	2.872
TRINITY_DN19839_c1	blue	1990.69646120943	1969.2881942779	21.4082669315374	1947.87992734636	0.274	0.476	0.173	0.134	0.032	0.033	0.197	0.263	0.11	0.429	0.182	0.271	1.743	1.528	1.481
TRINITY_DN20140_c0	brown	259.69517731955	185.872321768089	73.8228555514608	112.049466216628	1.993	2.106	1.641	1.276	2.101	2.515	2.209	2.279	2.176	2.811	3.628	3.349	1.508	1.41	1.421
TRINITY_DN24005_c1	green	512.712312168149	293.000572980377	219.711739187772	73.288833792605	10.946	11.381	12.098	32.33	34.629	31.264	73.832	77.771	75.567	46.661	46.578	48.236	5.962	5.897	5.429
TRINITY_DN15397_c0	turquoise	1224.44018712965	1141.60616796344	82.8340191662069	1058.77214879724	2.773	2.855	2.518	6.916	7.477	7.947	1.745	1.763	1.847	0.347	0.5	0.388	0.098	0.089	0.109
TRINITY_DN28223_c6	green	53.5709392988333	31.4547260884543	22.1162132103791	9.33851287807523	0.401	2.845	0.306	0.895	0.625	0.879	8.215	3.945	1.807	2.072	4.711	2.248	1.057	1.154	1.007
TRINITY_DN20519_c1	brown	646.934596394693	539.625563243873	107.30903315082	432.316530093054	3.87	4.637	4.434	3.973	3.846	3.473	19.23	18.437	18.67	23.02	22.734	23.924	13.01	13.016	13.069
TRINITY_DN16191_c0	yellow	76.3049628936234	38.1362340041832	38.1687288894403	-0.0324949	0.401	0.587	0.754	0.168	0.119	0.523	0.552	0.633	0.749	0.237	0.236	0.226	0.157	0.069	0.089
TRINITY_DN18641_c0	blue	2181.03958869761	2137.29401869308	43.7455700045266	2093.54844868855	0.453	0.466	0.367	0.739	0.549	0.712	0.927	1.14	0.829	1.853	2.701	2.212	6.559	6.912	5.725
TRINITY_DN18567_c0	yellow	565.625060705971	316.511450197008	249.113610508963	67.3978396880457	1.033	0.527	0.713	2.372	2.952	2.003	2.239	1.48	2.556	0.748	0.864	0.894	0	0	0
TRINITY_DN27255_c0	brown	271.218366181076	244.554269509987	26.6640966710893	217.890172838898	1.065	1.144	1.101	0.873	0.69	0.723	2.1	1.617	1.238	3.386	2.746	4.424	2.359	0.848	3.277
TRINITY_DN27108_c3	blue	2089.19277377262	2067.40163706326	21.7911367093593	2045.6105003539	2.541	1.893	2.467	0.291	0.743	0	0.947	0.925	0.938	2.081	2.219	2.401	20.509	23.686	17.915
TRINITY_DN28506_c5	yellow	268.591	226.365458476558	42.2258426352427	184.139615841315	13.899	14.095	13.495	32.498	29.155	26.679	36.172	36.699	36.021	15.609	15.25	17.649	17.386	15.472	14.984
TRINITY_DN19226_c3	yellow	193.403910016047	116.773336438441	76.6305735776059	40.1427628608348	0.432	0.537	0.071	0.705	0.862	1.18	1.262	1.441	1.518	1.068	0.882	0.569	0.372	0.276	0.612
TRINITY_DN19643_c0	turquoise	1476.05761295799	1432.51285706944	43.5447558885478	1388.96810118089	8.257	6.501	5.137	4.398	6.335	6.99	3.353	2.649	3.255	1.041	1.046	1.453	0.078	0	0.118
TRINITY_DN20552_c3	turquoise	142.942999528855	117.08396673762	25.8590327912348	91.2249339463852	0.527	0.79	0.836	0.671	0.517	1.202	0.72	1.11	0.439	0.246	0.491	0.325	0.274	0.414	0.118
TRINITY_DN23870_c3	turquoise	1205.99485660103	1150.17407794621	55.8207786548182	1094.3532992914	17.779	19.238	19.253	15.589	15.741	15.226	8.51	8.405	8.247	8.79	8.203	7.854	9.662	9.259	9.308
TRINITY_DN22484_c2	red	120.547882095774	61.3599217873127	59.1879603084612	2.17196147885149	8.183	7.635	8.449	9.982	10.44	10.585	5.799	6.535	5.94	5.312	4.829	5.065	9.799	10.098	9.989
TRINITY_DN23774_c0	brown	421.649035610498	304.355287205583	117.293748404915	187.061538800668	93.526	104.637	103.116	111.863	120.651	119.805	111.71	116.554	117.289	209.036	204.3	205.33	67.137	64.49	68.089
TRINITY_DN25467_c0	yellow	135.899974859042	81.2992982977485	54.6006765612931	26.6986217364554	40.452	44.015	42.074	47.874	49.745	48.205	115.951	114.8	122.85	51.965	48.379	50.249	65.189	64.954	65.473
TRINITY_DN21530_c1	turquoise	466.872010452937	386.339431691998	80.532578760939	305.806852931059	9.259	5.022	6.656	8.684	7.973	7.157	4.635	6.75	5.102	5.185	6.075	5.859	1.88	1.657	2.339
TRINITY_DN25200_c5	turquoise	559.789123400882	537.715872303506	22.0732510973761	515.64262120613	4.556	5.782	7.104	6.323	7.143	5.509	4.428	5.026	3.165	2.51	2.81	2.772	4.082	3.994	3.632
TRINITY_DN25830_c1	turquoise	1715.81464298414	1675.07829143819	40.7363515459506	1634.34193989224	43.774	50.243	48.393	34.87	39.552	33.134	9.428	9.321	10.064	2.647	2.837	3.774	1.615	1.469	1.135
TRINITY_DN27278_c2	turquoise	837.095082892799	675.434203702442	161.660879190358	513.773324512084	4.545	3.433	3.567	5.416	3.793	4.441	4.26	4.49	4.113	1.899	1.764	2.419	1.889	1.775	1.362
TRINITY_DN25067_c3	blue	1208.2565892028	1194.10749392321	14.1490952795855	1179.95839864362	0.981	1.519	1.488	1.141	1.239	0.79	1.006	0.886	1.518	1.579	0.746	1.742	4.19	3.589	2.714
TRINITY_DN16293_c1	brown	1128.31193375695	389.19612652404	739.115807232914	-349.92	1.308	1.094	0.897	0.213	0.097	0.1	2.781	3.477	4.023	16.174	14.605	16.9	17.034	17.75	17.165
TRINITY_DN25727_c1	turquoise	660.876208583046	597.325205375683	63.551003207363	533.77420216832	6.148	6.531	6.584	8.415	7.79	8.893	6.025	7.217	7.128	4.418	4.247	3.864	5.355	5.581	5.301
TRINITY_DN20445_c1	green	327.566	182.015995546261	145.550060246339	36.4659352999215	1.392	1.144	0.591	2.216	1.207	1.447	2.485	2.182	2.216	1.944	1.955	2.591	0.46	0.434	0.306
TRINITY_DN20062_c0	turquoise	1292.18252069169	1262.20019313962	29.9823275520755	1232.21786558754	15.871	14.429	15.38	17.312	15.019	15.571	11.163	10.441	8.836	5.413	10.667	5.624	5.521	8.066	7.906
TRINITY_DN14773_c0	green	204.654048018876	120.485165778811	84.1688822400651	36.3162835387458	1.255	0.962	1.57	1.544	1.605	1.592	2.889	2.562	3.265	2.154	2.337	1.986	1.694	1.568	1.974
TRINITY_DN27458_c1	black	5.98188789833568	2.64817631111091	3.33371158722477	-0.685535	1.656	1.397	9.581	2.205	1.648	0.812	1.617	2.201	1.777	3.259	3.756	3.34	1.419	2.051	1.234
TRINITY_DN24504_c0	red	254.792797269959	93.7774056003266	161.015391669632	-67.238	3.343	3.23	2.67	1.992	1.648	2.048	0.917	0.565	0.879	0.94	0.409	0.831	2.163	2.11	1.964
TRINITY_DN22266_c5	blue	291.225060136817	286.411853853983	4.81320628283424	281.598647571149	0.654	0.739	0.683	0.638	0.549	0.312	0.848	0.76	0.28	0.466	0.336	0.894	1.351	0.986	1.175
TRINITY_DN26871_c3	blue	1961.81885197137	1906.39469867028	55.4241533010836	1850.9705453692	0.622	0.577	0.601	0.19	0.312	0.356	0.503	0.701	0.779	1.579	0.882	1.589	3.348	3.313	2.685
TRINITY_DN26583_c0	blue	1279.70707753834	1264.97506920585	14.7320083324919	1250.24306087336	0.137	0.496	0.255	0.123	0.215	0.089	0.325	0.205	0.18	0.201	0.209	0.253	1.302	0.799	1.046
TRINITY_DN19028_c0	blue	762.982167619444	740.889355395798	22.0928122236462	718.796543172151	3.469	3.017	3.272	3.984	2.855	4.497	2.485	3	2.865	2.318	3.128	3.34	6.5	5.621	5.784
TRINITY_DN25187_c3	brown	563.832190829668	343.15803035248	220.674160477188	122.483869875292	2.373	2.44	0.978	3.626	3.06	3.962	8.047	6.292	7.388	9.183	7.766	8.992	3.74	2.416	3.287
TRINITY_DN26598_c1	turquoise	1017.26910059899	972.756276486777	44.5128241122138	928.243452374563	10.239	11.401	10.488	13.071	14.297	13.256	6.587	6.769	7.029	4.409	4.356	4.505	7.235	7.327	7.403
TRINITY_DN23946_c1	turquoise	3.00867899148473	2.00232386654465	1.00635512494008	0.99596874160457	0.654	27.794	0.499	11.873	0.7	0.39	0.345	8.824	0.19	0.329	0.218	8.947	0.92	0.976	8.785
TRINITY_DN23291_c1	blue	2090.27400828647	2065.49731163032	24.7766966561521	2040.72061497417	76.021	71.81	71.142	106.794	100.998	108.93	158.907	142.587	153.311	144.685	153.448	148.147	448.627	471.716	458.636
TRINITY_DN25512_c2	black	101.805388751924	34.877090865399	66.9282978865252	-32.0512	9.607	11.3	10.457	2.205	4.116	2.805	5.029	5.639	6.34	11.894	12.495	10.581	5.1	4.437	4.965
TRINITY_DN13546_c0	turquoise	1257.21008007269	1201.14698997412	56.0630900985695	1145.08389987555	292.042	288.708	292.979	161.461	169.878	161.988	50.126	56.967	57.267	27.575	26.645	26.425	42.888	40.824	45.455
TRINITY_DN16179_c0	blue	2211.42273937275	2187.18696806407	24.2357713086735	2162.9511967554	85.185	74.807	78.43	126.456	115.565	127.93	349.873	337.165	336.513	338.067	341.152	341.768	1751.7	1788.21	1747.4
TRINITY_DN26943_c2	brown	438.955184316645	318.215432222379	120.739752094265	197.475680128114	1.424	3.473	2.385	1.007	1.228	1.625	5.315	4.509	4.622	7.868	7.53	4.676	1.292	2.209	1.263
TRINITY_DN24479_c1	blue	1505.12794285781	1486.54567493683	18.5822679209773	1467.96340701586	3.469	1.043	1.396	0.392	1.034	0	0.947	1.149	0.369	1.625	1.901	1.842	6.618	9.161	6.534
TRINITY_DN11035_c0	black	49.3634315416098	36.4994004670241	12.8640310745858	23.6353693924383	0.633	0.557	0.673	0.078	0.14	0.089	0.079	0.107	0.16	0.548	0.309	0.785	0.215	0.325	0.168
TRINITY_DN28957_c15	green	460.836963714666	261.811702206305	199.025261508361	62.7864406979448	0.443	0.527	0.357	0.649	0.399	0.523	0.947	1.071	0.988	0.849	1.1	1.128	0.206	0.404	0.434
TRINITY_DN27917_c3	blue	577.437357217067	567.937828754729	9.4995284623385	558.43830029239	0	0.901	0.296	0.571	1.067	0.312	0.276	0.117	0.539	0.785	0	0.126	1.733	4.023	2.073
TRINITY_DN22763_c6	yellow	1106.04776669822	278.117819501154	827.929947197064	-549.812	3.554	2.46	3.741	10.351	9.126	9.861	5.897	5.211	5.012	2.483	2.255	1.76	0.343	0.089	0.049
TRINITY_DN24783_c6	brown	677.518207049945	597.543236097842	79.9749709521025	517.56826514574	1.719	2.025	1.896	1.656	1.864	1.848	3.333	3.224	2.855	4.336	4.738	4.379	2.947	3.816	3.435
TRINITY_DN27101_c5	grey	0.848778315420545	0.132926600737684	0.715851714682862	-0.582925	5.146	9.265	0.428	0.302	0.226	7.123	5.167	0.419	5.391	7.823	0.446	0.849	5.649	0.769	4.629
TRINITY_DN22998_c3	red	166.415606367575	96.9341409492346	69.4814654183403	27.4526755308943	82.443	82.32	84.576	95.2	93.618	98.079	50.195	51.172	52.425	33.034	31.41	35.019	97.318	97.12	96.951
TRINITY_DN23701_c7	brown	289.181137070434	191.584879171127	97.5962578993067	93.9886212718205	13.667	12.95	26.826	12.455	15.375	44.153	68.655	74.177	57.367	54.511	103.069	83.77	8.928	44.976	29.681
TRINITY_DN27609_c2	turquoise	1212.46928819053	1130.48435286875	81.9849353217846	1048.49941754696	26.384	23.066	25.032	31.278	22.346	27.569	22.602	20.706	17.202	13.418	18.115	13.948	12.315	9.407	8.903
TRINITY_DN27394_c0	turquoise	901.762700436269	868.866144051265	32.8965563850035	835.969587666262	12.675	13.74	13.036	9.602	12.477	9.127	9.536	9.35	9.535	6.216	5.093	7.674	7.019	6.133	6.554
TRINITY_DN17238_c1	yellow	367.809409934175	244.908689829935	122.900720104239	122.007969725696	11.6	10.237	10.682	22.236	16.732	27.146	27.602	22.372	18.6	12.56	10.994	9.308	6.686	7.8	6.89
TRINITY_DN19757_c7	yellow	598.999859485714	299.742641430763	299.257218054952	0.48542337581091	0.949	0.618	0.785	1.567	1.487	1.336	1.361	1.578	1.438	0.301	0.737	0.533	0.206	0.138	0.513
TRINITY_DN25601_c0	yellow	1159.64275479732	360.718576854075	798.924177943244	-438.206	446.509	454.249	450.45	953.633	994.877	960.006	574.24	667.706	684.258	387.868	370.025	403.139	62.536	60.763	60.37
TRINITY_DN21626_c1	turquoise	287.371475341736	257.06997268041	30.3015026613252	226.768470019085	14.806	13.801	19.141	33.595	36.428	32.411	19.131	15.515	19.379	6.043	14.941	3.828	12.815	16.931	20.413
TRINITY_DN27507_c3	blue	542.931547875627	479.12116303882	63.8103848368069	415.310778202013	1.772	0.608	1.111	0.94	0.98	0.913	1.43	1.588	1.767	1.917	1.828	3.142	2.506	2.84	4.373
TRINITY_DN27500_c1	turquoise	770.195473799073	553.169790190257	217.025683608815	336.144106581442	1.213	1.428	1.111	2.898	2.694	3.295	2.179	2.133	2.156	0.612	0.673	0.578	0.773	0.759	0.809
TRINITY_DN28964_c0	blue	1566.71079201479	1534.80288879653	31.907903218269	1502.89498557826	2.657	1.64	2.66	2.026	1.627	2.17	1.903	2.016	2.156	2.948	2.637	3.015	4.699	5.285	4.264
TRINITY_DN20023_c3	brown	1289.78374437761	354.610452247344	935.173292130262	-580.563	25.804	25.617	26.031	21.8	21.743	21.247	31.813	34.819	35.333	66.085	64.075	63.574	74.734	72.152	73.192
TRINITY_DN22424_c4	yellow	57.9143280043549	26.9372288582942	30.9770991460607	-4.03987	1.424	0.8	1.111	3.615	2.683	3.996	2.278	2.581	1.957	1.826	1.391	2.167	1.263	2.288	2.33
TRINITY_DN23690_c3	turquoise	1932.5434306993	1893.14376204368	39.3996686556147	1853.74409338807	4.703	4.577	4.576	5.696	5.667	5.187	1.026	1.364	1.547	0.484	0.291	0.163	0.215	0.079	0.207
TRINITY_DN25120_c3	blue	2271.69135668487	2249.67995466093	22.011402023938	2227.66855263699	0.612	0.435	0.724	0.28	0.334	0.145	1.44	1.003	1.128	2.83	2.41	2.717	27.362	29.602	27.194
TRINITY_DN28012_c4	red	273.192822535015	70.9046675076165	202.288155027398	-131.383	12.433	11.887	11.701	10.676	9.88	11.308	9.921	5.678	6.489	6.672	5.656	7.764	16.016	15.718	13.878
TRINITY_DN21985_c2	brown	394.522547932589	314.633506201588	79.8890417310012	234.744464470586	0.749	0.587	0.479	0.727	0.539	0.356	1.006	1.12	0.968	1.187	1.146	1.282	1.116	1.045	0.967
TRINITY_DN12856_c0	red	78.0896673546126	39.7669388439105	38.3227285107021	1.44421033320842	0.475	0.577	0.683	0.369	0.129	0.122	0.256	0.234	0.09	0.055	0.109	0.208	0.548	0.532	0.454
TRINITY_DN19470_c7	blue	2371.73159994577	2339.74867488394	31.9829250618372	2307.7657498221	15.628	14.409	13.974	12.556	12.337	12.733	13.55	14.268	14.217	21.377	20.997	21.766	49.946	53.821	49.482
TRINITY_DN25203_c5	blue	1326.43108858596	1265.95025677203	60.4808318139308	1205.4694249581	8.478	9.599	11.222	9.848	9.115	7.079	6.745	8.152	7.737	14.276	14.35	12.621	20.989	18.834	18.044
TRINITY_DN22039_c3	brown	378.528288488549	332.247829343851	46.2804591446978	285.967370199153	7.139	4.263	5.84	7.912	7.003	7.301	10.285	8.853	9.634	12.742	12.349	10.879	9.388	9.851	9.288
TRINITY_DN26855_c1	turquoise	282.564305367611	266.780207206475	15.7840981611359	250.996109045339	0.939	1.144	1.233	1.891	1.778	2.348	0.74	1.071	0.739	0.484	1.091	0.831	0.852	1.026	1.046
TRINITY_DN19621_c2	turquoise	561.889847556268	528.065674537586	33.8241730186814	494.241501518905	8.278	3.989	4.913	6.188	4.019	5.743	5.098	4.451	2.586	1.533	0.918	3.431	1.136	0.957	0.859
TRINITY_DN26857_c5	turquoise	1925.46460071337	1868.06945356834	57.3951471450387	1810.6743064233	3.944	4.475	4.688	3.939	4.687	5.465	2.022	2.182	2.726	0.091	0.355	0.099	0	0	0
TRINITY_DN16568_c0	brown	74.9015723524165	69.9380642583844	4.96350809403206	64.9745561643524	5.494	4.435	6.798	3.066	14.47	6.634	6.676	6.827	5.281	13.783	13.741	15.727	6.696	9.309	9.18
TRINITY_DN22748_c2	green	509.381839075066	189.131703721187	320.250135353879	-131.118	2.415	4.172	3.598	2.417	2.467	3.061	7.751	7.675	8.706	7.978	8.612	7.773	4.219	4.033	4.452
TRINITY_DN16934_c0	brown	511.23476722012	436.174201410123	75.0605658099965	361.113635600127	8.489	11.006	6.38	5.696	5.226	4.63	10.197	8.094	9.165	28.479	29.346	30.288	0.989	0.68	1.066
TRINITY_DN28711_c3	brown	254.541129833385	147.261084618213	107.280045215172	39.9810394030411	135.56	162.787	149.45	89.862	100.136	89.92	140.249	156.048	153.221	188.681	181.511	179.98	83.946	80.554	87.287
TRINITY_DN21182_c0	blue	1324.70646976066	1018.60417781766	306.102291942998	712.501885874666	4.165	3.726	3.934	4.208	3.857	4.452	5.887	5.776	5.731	9.612	8.966	9.154	11.258	10.492	10.937
TRINITY_DN27958_c5	turquoise	2194.00506285347	2112.70498645498	81.3000763984892	2031.40491005649	163.505	171.445	163.689	189.952	189.735	184.437	122.607	124.891	127.443	78.937	77.752	76.836	65.013	65.654	67.506
TRINITY_DN27173_c0	blue	1897.27534021856	1871.96092121005	25.3144190085038	1846.64650220155	66.087	68.62	67.381	64.056	60.659	62.963	46.93	45.162	44.388	71.014	74.987	71.067	141.969	143.328	144.331
TRINITY_DN24988_c3	yellow	489.415282989309	272.674750607783	216.740532381527	55.9342182262559	52.168	49.959	52.603	84.524	77.941	80.27	59.119	58.506	68.419	68.303	70.768	63.096	12.932	11.419	10.907
TRINITY_DN15098_c0	yellow	443.673041584031	246.955741228604	196.717300355427	50.2384408731768	5.02	5.063	5.453	5.998	5.053	6.133	9.22	6.72	6.879	5.413	1.919	2.41	0.274	0.168	0.069
TRINITY_DN21055_c4	blue	21.4313193665459	20.6941547121497	0.737164654396146	19.9569900577536	0.443	0.375	0.673	1.265	1.261	1.414	1.41	1.032	1.348	0.794	0.746	0.885	0.705	0.858	6.446
TRINITY_DN23207_c0	turquoise	2132.48515776716	2061.12013204534	71.3650257218214	1989.75510632351	3.258	3.868	3.608	4.219	4.665	4.63	2.022	1.948	1.837	0.703	0.609	0.623	0.098	0.089	0.089
TRINITY_DN18139_c0	black	13.2807550400904	4.6104667260262	8.67028831406417	-4.05982	0.928	1.023	0.53	0.369	0.787	0.612	0.749	0.545	0.539	0.849	0.9	0.641	0.587	0.493	0.296
TRINITY_DN21524_c4	yellow	383.448535951902	220.944247277668	162.504288674234	58.4399586034344	54.793	61.776	58.851	55.764	69.645	79.992	126.926	112.814	108.174	76.756	64.911	77.802	33.431	42.007	37.46
TRINITY_DN27761_c0	brown	58.0501484175707	49.9272025007147	8.12295	41.8042565838587	1.012	1.843	1.06	1.455	1.562	1.603	1.686	0.74	2.047	1.871	3.628	2.383	1.752	0.986	1.115
TRINITY_DN25748_c1	turquoise	1680.9437861475	1493.00822876404	187.935557383458	1305.07267138058	11.579	10.267	12.353	13.272	13.048	12.221	9.447	10.353	9.395	4.683	4.992	5.155	1.273	1.006	0.997
TRINITY_DN25588_c3	turquoise	1152.70917624498	1106.13249733467	46.5766789103006	1059.55581842437	107.984	114.6	110.098	86.191	91.355	83.186	49.731	53.48	50.238	54.776	55.681	56.271	53.461	49.985	51.92
TRINITY_DN17641_c0	blue	163.620993435051	149.724848356063	13.8961450789879	135.828703277075	0.886	0.203	1.04	0.772	1.196	1.213	1.292	0.477	0.639	1.132	1.682	1.246	1.821	1.952	1.372
TRINITY_DN28945_c3	green	508.444044003929	329.389437608409	179.054606395519	150.33483121289	76.021	97.721	87.593	101.556	93.284	93.905	135.427	142.266	159.241	139.719	138.561	137.269	73.363	55.931	74.949
TRINITY_DN28223_c8	turquoise	805.357463082973	647.12907169049	158.228391392482	488.900680298008	1.719	2.187	1.539	4.655	5.366	5.999	2.958	2.484	2.216	1.287	1.182	1.788	0.92	0.986	0.642
TRINITY_DN25096_c1	turquoise	1488.36409598913	1356.61113156412	131.752964425011	1224.85816713911	33.323	38.993	37.039	33.718	37.247	34.158	29.781	30.193	30.48	22.883	22.762	22.398	15.732	13.638	14.786
TRINITY_DN16863_c0	turquoise	373.959528406879	251.64150627933	122.318022127549	129.32348415178	19.867	18.611	17.052	12.265	13.037	14.369	12.465	13.119	11.901	13.454	14.568	13.542	2.937	2.229	2.616
TRINITY_DN26812_c3	yellow	751.289699024354	448.958756483918	302.330942540436	146.627813943483	22.335	23.157	24.125	49.116	51.62	49.451	41.743	40.049	43.37	30.441	31.328	30.884	1.919	1.479	1.964
TRINITY_DN15818_c0	turquoise	1848.24698277819	1684.28760826796	163.959374510228	1520.32823375773	462.623	401.313	408.875	527.567	477.517	551.72	375.917	347.907	355.303	100.607	99.013	97.492	3.084	2.426	2.586
TRINITY_DN27820_c1	turquoise	160.61094390172	153.114755532876	7.49618836884409	145.618567164032	0.274	0.557	1.193	1.108	0.862	0.59	0.217	0.409	0.629	0.438	0.382	0.361	0.176	0.256	0.247
TRINITY_DN20209_c3	turquoise	1390.46967710788	1233.67968458459	156.789992523282	1076.88969206131	3.49	4.091	3.944	4.812	4.751	4.842	3.59	3.428	4.233	2.775	2.51	3.042	2.095	2.071	2.626
TRINITY_DN25619_c0	turquoise	449.579002957401	381.244657024244	68.334345933157	312.910311091087	0.105	0.192	0.071	1.309	1.185	1.67	0.434	0.117	0.24	0.037	0.1	0.108	0.088	0.039	0.109
TRINITY_DN27608_c0	brown	361.441968923478	343.536567308606	17.9054016148728	325.631165693733	76.685	89.985	95.258	13.91	14.879	15.493	63.31	56.918	61.201	166.966	167.68	158.945	62.663	63.938	67.96
TRINITY_DN12649_c0	black	445.085830742965	70.5957533978822	374.490077345083	-303.894	2.594	2.298	2.711	0.28	0.312	0.523	0.276	0.253	0.24	0.173	0.273	0.253	0.196	0	0.148
TRINITY_DN25780_c0	blue	1572.48495333748	1542.63457779076	29.8503755467134	1512.78420224405	5.009	5.599	3.486	5.797	5.56	5.955	3.501	3.604	4.922	2.647	1.464	1.923	22.203	22.069	22.13
TRINITY_DN22312_c4	yellow	474.747112217264	353.052271187473	121.694841029791	231.357430157682	3.427	3.007	3.537	4.633	4.708	4.463	8.658	8.805	8.886	2.912	3.756	3.62	0.117	0.454	0.237
TRINITY_DN22610_c4	brown	688.214638301867	609.377236081675	78.8374022201917	530.539833861484	4.144	5.042	4.413	2.842	3.62	2.849	9.102	8.941	9.854	12.907	12.031	11.863	7.244	7.425	7.127
TRINITY_DN19353_c1	blue	1650.67122101317	1581.26313755658	69.4080834565973	1511.85505409998	3.143	2.005	6.442	0.783	0.98	2.037	5.621	3.974	3.584	7.366	6.666	7.71	14.567	13.322	15.793
TRINITY_DN28245_c2	brown	64.6945725778369	53.5545444465625	11.1400281312744	42.4145163152881	16.103	17.072	15.197	10.24	24.522	17.853	8.796	18.973	16.284	30.149	24.299	30.243	24.033	15.669	25.447
TRINITY_DN21222_c3	blue	292.832157382004	284.747969168647	8.08418821335664	276.663780955291	0.548	0.79	1.06	0.38	0.668	0.256	0.375	0.205	0.539	0.721	0.437	0.957	1.684	1.282	0.898
TRINITY_DN16888_c0	yellow	97.7972698764124	62.3043327423024	35.4929	26.8113956081923	0.601	0.557	1.386	2.16	1.045	2.271	1.893	1.14	2.166	0.785	1.155	1.056	0.989	0.71	0.464
TRINITY_DN17077_c0	turquoise	1734.86590407948	1681.06809862903	53.7978054504501	1627.27029317858	151.989	116.484	122.767	128.895	125.122	155.477	96.001	80.731	85.821	53.042	58.309	45.293	40.186	46.524	38.743
TRINITY_DN23982_c0	blue	1237.06414237112	1224.56842057633	12.4957217947908	1212.07269878154	21.576	21.8	18.703	21.856	21.182	20.346	28.766	27.982	21.385	24.554	20.488	20.412	37.465	46.415	43.747
TRINITY_DN17530_c0	turquoise	1617.51559841071	1580.57557448913	36.9400239215804	1543.63555056755	5.114	4.749	6.095	5.047	5.57	5.176	3.737	3.263	3.864	2.309	2.628	2.419	2.34	2.574	2.843
TRINITY_DN26234_c2	blue	1417.21822348442	1373.89477890639	43.3234445780333	1330.57133432835	5.051	5.863	5.106	3.85	3.717	3.217	4.359	5.483	5.102	6.234	5.584	5.489	8.272	8.914	8.528
TRINITY_DN22561_c2	brown	161.45458590149	114.785547481133	46.6690384203566	68.1165090607763	1.107	1.853	1.641	0.638	0.679	0.879	1.39	1.344	2.536	2.054	3.056	2.194	0.48	0.927	0.849
TRINITY_DN20038_c1	yellow	755.472174951394	314.536630885308	440.935544066086	-126.399	6.38	5.437	5.218	7.005	8.372	8.648	6.41	7.899	8.297	2.674	5.265	5.038	0.499	0.779	1.569
TRINITY_DN20794_c6	blue	174.196280815977	155.045867689518	19.1504131264584	135.89545456306	1.445	1.377	1.417	0.996	1.53	1.28	0.937	0.594	0.709	1.433	1	1.083	1.909	1.814	1.599
TRINITY_DN18767_c5	turquoise	1042.8738769011	843.806474258278	199.067402642822	644.739071615456	2.668	3.22	3.098	5.181	5.807	4.463	2.771	3.097	3.574	2.51	2.765	2.194	0.979	0.907	1.273
TRINITY_DN27491_c0	blue	1901.77151491117	1805.33939043311	96.4321244780599	1708.90726595505	4.946	5.306	4.536	5.148	4.805	4.853	7.347	6.681	6.899	7.996	8.757	7.773	12.433	13.007	12.585
TRINITY_DN26864_c6	brown	592.191490063609	352.975500615713	239.215989447895	113.759511167818	0.306	0.182	0.234	0.235	0.399	0.312	0.572	0.799	0.569	1.278	1.055	0.921	0.999	0.818	1.194
TRINITY_DN28578_c4	turquoise	1145.68295937068	898.742434615505	246.940524755173	651.801909860332	8.299	9.366	9.581	14.223	15.795	14.447	10.867	11.103	11.112	6.882	6.966	6.861	6.696	4.911	5.844
TRINITY_DN17068_c0	brown	619.913631360305	577.987004785358	41.9266265749477	536.06037821041	0.464	0.648	0.438	1.309	1.67	1.258	1.627	1.987	2.446	5.531	5.029	5.128	1.977	1.578	1.402
TRINITY_DN27039_c4	yellow	177.325220588448	106.797617509657	70.5276030787912	36.2700144308654	12.254	16.859	18.214	12.276	15.159	12.009	19.821	17.882	19.049	14.258	15.177	13.343	8.771	8.175	9.2
TRINITY_DN16198_c0	yellow	1072.67384191781	421.828060285908	650.845781631904	-229.018	30.771	28.665	27.183	40.947	36.773	39.779	37.118	33.942	36.65	24.399	22.543	23.572	8.39	9.289	10.187
TRINITY_DN23758_c2	blue	1484.94472014454	1469.86059302691	15.0841271176337	1454.77646590927	0	0	0.041	0	0.183	0.935	0.799	0.146	0.09	0.292	0.4	0.785	4.19	3.106	2.705
TRINITY_DN26966_c0	turquoise	513.303163673924	423.724099366494	89.5790643074294	334.145035059065	35.78	32.098	59.676	60.979	76.595	82.541	31.813	39.426	37.749	34.594	56.418	17.776	11.738	0	0
TRINITY_DN26473_c2	green	608.371104596657	397.205671502786	211.165433093871	186.040238408915	20.648	21.699	19.783	28.313	31.935	29.528	68.912	80.371	75.547	65.948	70.167	66.68	0.147	0.079	0.118
TRINITY_DN24817_c2	turquoise	375.164027465902	254.376197309867	120.787830156035	133.588367153832	15.691	14.348	18.316	19.808	15.181	20.446	16.045	15.398	19.878	9.958	17.478	13.578	9.026	7.977	8.716
TRINITY_DN25314_c2	green	198.264216058548	96.7424775827352	101.521738475813	-4.77926	1.329	1.499	1.203	2.842	1.961	2.961	6.499	2.971	4.373	2.008	3.219	3.891	0.675	1.144	0.513
TRINITY_DN17776_c1	turquoise	821.054768267295	753.662812197247	67.3919560700485	686.270856127198	264.698	254.626	251.475	228.426	204.184	228.946	180.927	166.216	180.227	124.978	111.244	122.445	185.336	168.326	178.79
TRINITY_DN27432_c1	brown	522.937314007005	461.890544330124	61.0467696768811	400.843774653243	0.664	0.881	1.06	0.593	0.377	0.312	1.065	1.198	1.488	1.871	2.055	1.887	0.901	0.848	0.582
TRINITY_DN20578_c2	brown	316.033957073302	137.829347743618	178.204609329684	-40.3753	0.253	0.759	1.04	0.157	0.442	0.356	0.158	0.643	0.26	1.223	1.628	1.517	1.527	1.528	1.017
TRINITY_DN55642_c0	blue	2307.73585776557	2281.46414227819	26.2717154873753	2255.19242679082	0.685	0.547	0.54	0.101	0.151	0.111	1.282	1.013	0.839	1.57	1.91	1.589	8.165	9.555	8.647
TRINITY_DN27156_c6	blue	2064.70098178695	2042.11459479428	22.5863869926743	2019.5282078016	42.603	43.236	43.531	49.351	48.786	49.128	40.481	40.147	41.203	44.571	40.413	43.271	225.298	230.016	226.969
TRINITY_DN18284_c0	yellow	179.377398928401	87.4102099688489	91.9671889595523	-4.55698	3.353	3.979	2.171	2.104	3.351	3.239	2.16	3.535	2.606	3.122	3.883	3.738	0.059	0.049	0
TRINITY_DN22880_c1	blue	718.351286708632	643.814215372354	74.5370713362774	569.277144036077	0.907	0.932	0.999	0.537	0.722	0.601	1.43	0.867	0.968	1.123	1.31	1.345	1.625	1.509	2.004
TRINITY_DN21346_c1	brown	771.719501716573	737.426033905242	34.2934678113306	703.132566093912	51.05	39.024	50.554	38.116	36.449	39.211	72.087	80.877	87.618	175.628	192.824	185.035	74.391	69.036	79.914
TRINITY_DN22317_c2	turquoise	1434.64540718567	1386.07365975947	48.5717474262001	1337.50191233327	94.317	93.134	92.557	51.903	51.006	52.99	14.694	18.788	17.122	3.122	3.619	3.647	2.408	2.376	1.984
TRINITY_DN22357_c1	yellow	150.914100551871	82.4391814049655	68.4749191469051	13.9642622580605	0.612	0.84	0.734	1.466	1.724	1.146	1.193	1.286	1.747	0.493	0.491	0.65	0.891	0.552	0.859
TRINITY_DN25048_c1	green	49.8191066728457	19.1140942980418	30.7050123748039	-11.5909	1.255	1.306	1.753	2.081	1.67	1.247	1.509	2.883	1.288	1.442	2.064	1.977	0.793	0.868	0.869
TRINITY_DN24623_c2	blue	34.2603265884291	27.7912414789872	6.46908510944191	21.3221563695453	2.531	2.795	2.579	1.432	1.39	1.414	2.682	3.623	3.175	1.826	2.228	2.284	2.859	3.382	3.109
TRINITY_DN23924_c0	brown	654.672221925382	544.774863578851	109.897358346531	434.87750523232	0.823	0.759	0.815	0.716	0.808	0.401	1.479	1.685	1.707	2.127	2.346	2.122	0.842	1.282	0.888
TRINITY_DN27551_c1	brown	70.8094224591026	66.0677457317167	4.74167672738588	61.3260690043308	0.612	0.466	0.907	0.783	0.593	0.49	0.71	0.721	0.579	1.415	0.728	1.282	0.617	0.523	0.878
TRINITY_DN21653_c1	red	459.614152057948	79.6384451795794	379.975706878369	-300.337	17.474	17.244	19.365	17.827	19.642	20.724	11.124	12.136	10.333	6.983	7.439	7.737	31.268	29.839	29.77
TRINITY_DN17701_c2	turquoise	787.687413570692	639.581124763364	148.106288807328	491.474835956037	5.705	6.47	6.156	5.562	5.646	5.532	5.582	5.318	5.202	4.6	4.565	5.083	3.221	2.741	3.465
TRINITY_DN20344_c1	turquoise	1921.75008586746	1881.34090507944	40.4091807880163	1840.93172429142	22.314	21.618	23.993	26.847	27.668	24.431	7.436	7.188	8.167	1.725	1.892	1.896	2.516	2.85	2.616
TRINITY_DN17165_c0	turquoise	790.976900356853	714.724882736506	76.2520176203467	638.47286511616	2.668	3.038	2.242	1.735	1.832	1.592	1.805	1.51	1.707	0.986	1.328	1.128	0.382	0.444	0.336
TRINITY_DN17742_c0	turquoise	2114.8895706026	2057.36301432536	57.5265562772415	1999.83645804812	26.743	28.544	28.396	28.055	28.013	25.911	19.042	18.232	18.18	12.788	12.859	12.395	9.976	10.216	10.167
TRINITY_DN20562_c2	brown	763.829940577699	720.346888331408	43.4830522462911	676.863836085117	3.659	3.088	3.333	1.757	2.069	2.415	5.463	5.746	5.341	14.449	14.759	15.465	7.342	7.613	8.203
TRINITY_DN21458_c2	turquoise	1014.51179944663	975.846328439205	38.6654710074209	937.180857431784	184.3	159.416	185.714	184.558	162.757	170.903	132.488	114.07	120.345	81.228	54.017	89.881	117.69	92.791	118.706
TRINITY_DN19950_c2	blue	237.862871673429	180.280385725785	57.5824859476446	122.69789977814	13.382	15.31	14.728	6.782	7.499	7.479	14.398	14.531	14.496	17.37	17.542	16.936	17.22	15.935	27.164
TRINITY_DN6710_c0	turquoise	1616.05140230626	1567.83211371305	48.2192885932102	1519.61282511984	2.278	1.357	1.784	2.137	1.713	1.503	1.104	0.779	0.869	0.11	0.218	0.099	0	0	0
TRINITY_DN21729_c4	blue	940.161553164207	892.04451871766	48.1170344465468	843.927484271114	7.16	7.999	7.991	5.383	5.926	4.675	5.158	4.977	5.122	4.117	4.656	3.963	13.382	11.695	11.776
TRINITY_DN17233_c0	blue	334.101436042086	282.898471752183	51.2029642899024	231.695507462281	2.499	2.896	2.028	1.074	1.002	1.102	0.434	0.195	0.24	0.995	1.055	1.21	3.045	3.323	3.04
TRINITY_DN18387_c1	turquoise	1808.88590491511	1739.0832943155	69.8026105996105	1669.28068371589	84.426	88.507	90.885	143.242	140.325	144.035	52.473	53.383	52.814	21.596	20.688	21.568	16.456	17.02	16.445
TRINITY_DN15448_c0	brown	192.80327847781	151.152567689563	41.6507107882472	109.501856901315	5.684	4.749	5.922	3.066	2.478	3.606	5.394	3.691	3.484	7.658	6.911	7.818	5.091	6.991	5.982
TRINITY_DN20124_c0	turquoise	1207.94382288311	1166.94575571526	40.9980671678513	1125.94768854741	2.499	2.795	2.151	2.697	3.739	3.027	1.824	1.987	1.747	0.694	0.555	0.749	1.106	1.351	1.086
TRINITY_DN12754_c0	blue	1909.31918686434	1845.57500555678	63.7441813075645	1781.83082424921	0.127	0.051	0	0	0	0	0	0.185	0.02	0.292	0.382	0.388	0.979	0.749	0.928
TRINITY_DN26663_c3	turquoise	405.354784868505	318.692119509011	86.6626653594941	232.029454149516	2.594	2.876	3.048	1.365	1.756	1.503	0.769	0.954	0.689	0.73	0.509	0.433	1.772	1.292	1.382
TRINITY_DN21124_c0	turquoise	1873.58568051742	1832.07485227801	41.510828239409	1790.5640240386	34.662	37.424	36.173	41.07	43.593	39.178	23.953	20.891	21.835	17.343	14.423	14.761	16.505	16.083	16.731
TRINITY_DN18134_c5	blue	2001.38546132334	1982.79792210889	18.5875392144574	1964.21038289443	6.665	7.827	7.593	7.587	10.203	7.724	9.516	8.629	9.984	8.909	8.275	8.504	26.912	25.905	27.115
TRINITY_DN24202_c2	brown	255.111639133814	179.252595023597	75.8590441102176	103.393550913379	1.898	2.339	2.11	1.533	0.711	1.836	1.874	1.997	1.637	3.624	3.519	3.169	0.617	0.71	0.8
TRINITY_DN23144_c2	green	206.350907082714	96.7596425554978	109.591264527216	-12.8316	0.812	1.073	0.571	0.615	0.754	0.857	1.095	0.808	1.078	1.141	0.918	1.165	0.157	0.375	0.099
TRINITY_DN28202_c2	blue	698.312864855305	482.796631970459	215.516232884846	267.280399085613	1.276	0.972	1.498	1.768	1.304	1.391	2.199	1.627	2.196	2.638	3.092	3.304	3.025	4.013	2.961
TRINITY_DN22250_c0	brown	737.669230685693	657.139451127945	80.529779557748	576.609671570197	5.926	6.895	6.126	3.704	3.771	3.695	12.573	10.548	9.964	22.181	22.771	20.611	12.531	16.803	13.76
TRINITY_DN28748_c0	yellow	412.402651750769	201.906467384192	210.496184366577	-8.58972	12.57	11.948	12.302	13.395	11.927	13.568	11.745	11.541	15.894	8.954	12.795	12.161	4.582	1.617	3.613
TRINITY_DN27258_c4	blue	1927.69514628188	1905.3845061043	22.3106401775806	1883.07386592672	27.745	24.595	24.625	18.946	20.407	19.3	21.971	24.982	22.973	26.306	24.971	26.443	52.805	44.621	52.759
TRINITY_DN27069_c0	blue	205.068309898787	189.382977861039	15.6853320377484	173.697645823291	0.591	0.861	1.091	1.086	0.42	0.768	0.385	0.312	0.619	0.566	0.582	0.677	1.224	1.538	1.066
TRINITY_DN26071_c6	yellow	16.2465929129613	11.2841134745027	4.96247943845864	6.32163403604406	5.062	4.597	4.913	5.293	5.398	6.467	5.937	6.029	5.162	4.966	4.574	5.976	5.022	4.723	5.459
TRINITY_DN22763_c8	brown	247.766839400992	227.29203932941	20.4748000715819	206.817239257829	0.116	0.537	0.622	0.112	0	0	0.227	0.302	0.23	1.643	0.782	1.751	0	0.118	0.089
TRINITY_DN23816_c4	blue	880.519426656677	588.690477135481	291.828949521196	296.861527614285	4.492	3.493	5.514	3.626	5.042	4.508	7.761	9.74	8.955	12.085	10.267	10.572	12.472	12.849	13.02
TRINITY_DN27527_c0	blue	1867.49716317874	1745.09426854535	122.402894633388	1622.69137391196	0	0.041	0.051	0	0	0	0.178	0.127	0.27	1.068	1.2	1.273	2.516	2.386	2.053
TRINITY_DN23188_c2	brown	422.692969833017	176.413253352954	246.279716480064	-69.8665	0.823	0.678	0.693	0.839	0.183	0.557	1.144	1.247	2.296	1.926	1.682	3.133	2.536	2.643	2.181
TRINITY_DN18810_c0	turquoise	203.634130615199	166.50277304491	37.1313575702891	129.371415474621	1.413	2.197	1.57	2.339	2.187	2.693	0.947	2.513	1.737	1.625	1.573	1.39	1.361	0.858	0.948
TRINITY_DN25823_c6	blue	682.168095592247	525.768252127038	156.399843465209	369.368408661829	1.772	1.61	2.375	2.518	2.036	2.092	1.972	2.172	2.666	4.92	3.856	3.747	4.768	3.826	5.547
TRINITY_DN26971_c0	turquoise	2000.69103618425	1956.02194131055	44.6690948736957	1911.35284643685	122.178	114.833	115.55	137.076	126.156	138.559	76.357	67.534	74.409	57.222	53.399	54.068	50.749	49.245	47.163
TRINITY_DN22190_c1	yellow	83.6903127192747	55.3607639599031	28.3295487593716	27.0312152005315	17.315	14.226	14.962	34.468	31.084	34.314	25.492	27.164	27.645	24.225	22.152	22.976	20.47	21.704	25.546
TRINITY_DN21372_c2	turquoise	974.917833523259	913.889809717285	61.0280238059731	852.861785911312	11.368	12.171	10.712	7.901	8.997	9.049	5.266	5.561	6.03	5.285	5.083	5.363	6.246	5.907	6.426
TRINITY_DN21303_c6	brown	537.447138075585	480.67030779704	56.7768302785441	423.893477518496	48.677	49.291	45.804	4.286	4.687	4.708	90.932	78.511	78.992	120.624	117.646	122.31	59.296	54.117	50.025
TRINITY_DN25266_c1	blue	2019.57268043555	1988.25	31.3218633895467	1956.92895365645	0.485	0.506	0.724	0	0.442	0.301	0.266	0.594	0.349	0.885	0.955	1.508	3.681	2.998	3.919
TRINITY_DN21221_c3	brown	1252.18411920738	381.976991805232	870.207127402147	-488.23	1.93	1.934	2.038	1.69	1.756	1.48	3.027	2.863	2.955	4.993	4.874	5.11	5.649	5.769	5.478
TRINITY_DN25494_c0	brown	397.854837447938	292.995990236631	104.858847211307	188.137143025324	2.352	2.136	3.007	2.607	2.694	2.371	6.735	6.36	6.819	6.225	6.056	7.954	4.464	5.078	5.271
TRINITY_DN18676_c3	brown	302.120430869896	169.448395129989	132.672035739907	36.7763593900817	1.466	1.772	1.59	1.645	2.047	2.326	2.061	2.493	3.504	4.153	3.447	3.024	3.926	2.909	3.465
TRINITY_DN25442_c0	green	305.519235340336	176.948235252376	128.57100008796	48.377235164416	2.067	2.623	1.458	1.947	0.991	1.658	2.712	3.292	2.805	3.213	2.974	3.033	0.587	0.789	0.888
TRINITY_DN23901_c1	blue	27.4764235172722	26.242420719989	1.23400279728316	25.0084179227059	0.063	0.192	0.143	0.425	0.291	0.401	0.858	0.711	0.649	0.31	0.373	0.298	3.015	0.325	0.286
TRINITY_DN28817_c1	green	125.235030241451	74.236256464867	50.9987737765835	23.2374826882836	21.091	8.991	11.487	10.631	19.879	16.038	26.202	25.488	27.186	25.348	11.331	37.989	3.377	9.181	2.695
TRINITY_DN23614_c2	yellow	27.1456112904766	12.7835778218964	14.3620334685803	-1.57846	0.538	1.094	0.571	1.332	0.485	0.89	1.213	1.724	1.208	1.652	0.846	0.397	0.46	0.621	0.701
TRINITY_DN25323_c0	yellow	290.284854124845	216.110664947642	74.1741891772031	141.936475770438	0.443	0.597	0.398	0.638	0.84	0.579	0.789	0.896	0.839	0.438	0.691	0.415	0.313	0.266	0.296
TRINITY_DN24504_c2	yellow	859.531	390.478453353838	469.052155498562	-78.5737	18.644	18.479	17.408	22.639	22.227	20.212	20.048	23.628	22.653	14.468	14.586	15.203	5.893	6.281	4.916
TRINITY_DN25889_c3	brown	76.6941356479899	40.8930064462189	35.801129201771	5.09187724444786	22.356	19.137	11.487	15.723	18.499	18.376	20.502	21.641	22.334	21.213	21.334	30.207	18.502	13.322	13.375
TRINITY_DN22500_c1	blue	1081.88051346556	1058.44125755913	23.4392559064304	1035.0020016527	11.537	11.087	11.558	0.515	0.485	0.456	5.631	5.795	5.671	2.912	4.256	2.835	24.278	24.889	25.437
TRINITY_DN18438_c1	yellow	342.417221005753	210.753577864594	131.663643141159	79.0899347234349	29.358	45.443	35.204	43.084	50.348	33.257	45.432	44.013	46.075	35.781	38.93	39.181	14.273	19.081	16.415
TRINITY_DN26690_c1	blue	1332.48418882698	1164.80242832355	167.681760503428	997.120667820126	9.406	9.953	8.806	5.506	7.413	5.754	11.074	11.006	12.969	15.371	13.322	16.539	20.323	21.645	19.179
TRINITY_DN16417_c0	turquoise	134.846825363504	91.3808976188038	43.4659277447003	47.9149698741035	24.528	20.636	23.605	18.196	23.208	18.877	17.405	16.548	18.131	19.999	24.817	17.604	12.374	10.896	13.247
TRINITY_DN20225_c0	turquoise	969.212126598944	845.354455461577	123.857671137367	721.496784324209	9.396	9.822	10.304	21.139	17.497	20.09	7.82	8.357	7.807	8.452	7.539	9.037	1.801	1.952	2.349
TRINITY_DN11895_c0	brown	312.358205190982	189.671757275702	122.68644791528	66.9853093604228	0.19	0.233	0.265	0.067	0	0.022	0.039	0.117	0.07	0.484	0.737	0.388	0.421	0.434	0.415
TRINITY_DN18545_c0	black	112.392926609723	89.6284641449524	22.764462464771	66.8640016801815	1.497	1.337	1.61	0.134	0.183	0.134	0.138	0	0.03	1.378	1.237	0.984	0.127	0.138	0.059
TRINITY_DN25301_c4	brown	515.790341857906	471.836087701626	43.9542541562801	427.881833545346	13.139	12.626	12.751	0.839	1.239	0.545	20.275	17.94	18.959	29.054	32.647	30.577	18.267	18.834	19.051
TRINITY_DN22058_c0	blue	496.63045717315	461.625865699091	35.004591474059	426.621274225032	5.884	3.321	4.271	1.846	1.487	1.213	0.345	0.292	0.689	2.976	1.819	1.192	6.187	7.337	7.196
TRINITY_DN12847_c0	turquoise	121.86716378744	105.447314760857	16.4198490265825	89.0274657342746	1.276	1.377	0.652	1.13	2.015	1.948	0.611	1.081	1.288	0.931	1.082	1.092	0.646	1.006	0.484
TRINITY_DN26775_c0	blue	1032.07184950953	994.980027308301	37.0918222012307	957.888205107071	0.337	0.354	0.357	0.179	0.205	0.612	0.148	0.195	0.1	0.037	0.136	0.063	1.057	1.203	1.165
TRINITY_DN19965_c1	brown	317.226657638135	162.385300634139	154.841357003996	7.5439436301433	39.819	44.734	41.473	17.883	18.704	18.331	41.576	43.964	43.449	63.813	65.302	60.776	4.503	4.102	4.758
TRINITY_DN27599_c2	turquoise	1699.2013242802	1562.28028108176	136.92104319844	1425.35923788332	33.165	32.078	34.267	51.209	53.441	56.908	31.261	29.764	30.74	14.723	14.359	14.589	12.462	12.02	13
TRINITY_DN23278_c2	red	111.148396103111	42.7185854422395	68.4298106608718	-25.7112	4.44	4.637	4.22	4.7	5.204	4.931	4.941	3.38	3.684	2.09	2.001	1.86	6.51	5.374	6.14
TRINITY_DN21767_c8	blue	2169.58405889344	2146.7576071289	22.8264517645316	2123.93115536437	1.35	2.147	1.519	1.5	1.465	1.558	1.321	1.188	1.108	2.045	1.637	1.806	10.524	10.364	9.841
TRINITY_DN25348_c3	blue	2071.78729374133	2015.66025474319	56.1270389981466	1959.53321574504	3.28	3.362	3.394	3.782	3.9	3.651	3.235	3.604	3.814	5.842	5.374	5.39	9.241	9.19	8.943
TRINITY_DN22821_c0	red	879.210995978354	87.3099057077962	791.901090270558	-704.591	29.97	28.088	28.936	28.223	26.332	25.911	16.824	15.739	16.343	12.122	12.013	13.442	18.953	19.643	20.729
TRINITY_DN28865_c4	grey	7.03175121437406	0.0194907695374164	7.01226044483664	-6.99277	18.676	13.244	23.289	8.214	13.425	16.361	15.127	12.769	14.347	14.504	21.07	20.394	16.221	22.71	14.53
TRINITY_DN16976_c0	turquoise	1212.05185943399	958.514364831188	253.537494602803	704.976870228385	12.159	13.801	11.843	19.841	21.365	18.509	16.045	17.921	15.714	3.003	3.919	3.385	1.987	1.696	1.796
TRINITY_DN74886_c0	blue	2254.86552218694	2215.29951005883	39.5660121281144	2175.73349793071	0.053	0	0	0	0	0	0.099	0	0.03	0.329	0.518	0.668	1.782	1.854	1.994
TRINITY_DN23859_c1	blue	1855.00296753489	1835.61841826822	19.3845492666687	1816.23386900155	0.253	0.233	0.133	0	0	0	0	0.107	0.08	0.593	0.118	0.108	3.113	4.112	4.906
TRINITY_DN23732_c0	blue	704.284700940295	675.746669345984	28.5380315943108	647.208637751673	0.464	0.213	0.489	0.839	0.593	0.423	0.986	0.672	0.599	0.721	0.873	0.749	1.282	1.44	1.204
TRINITY_DN19191_c2	brown	410.406576807788	339.68300410886	70.7235726989282	268.959431409932	3.554	2.967	2.405	5.92	1.907	3.395	7.061	6.652	5.222	10.771	11.513	8.757	8.997	6.331	8.301
TRINITY_DN27865_c4	turquoise	491.17574869083	467.409087975481	23.7666607153489	443.642427260132	6.717	12.252	9.673	12.657	15.558	16.161	3.718	4.48	6.38	1.296	0.791	5.029	4.787	6.587	7.275
TRINITY_DN17774_c0	black	131.092923453822	104.24493540207	26.8479880517523	77.3969473503175	6.253	7.3	7.807	0.671	0.797	0.69	0.187	0.166	0.16	5.312	4.947	5.335	0.255	0.365	0.424
TRINITY_DN27761_c1	blue	1194.81205168151	1071.18498988596	123.627061795547	947.557928090417	0.643	0.324	0.52	0.47	0.194	0.245	0.957	0.614	0.369	1.177	0.937	1.02	1.478	1.568	1.619
TRINITY_DN24036_c0	blue	2178.3389966673	2151.78029811174	26.5586985555624	2125.22159955618	10.925	10.176	11.018	9.635	10.817	10.284	8.412	8.736	9.564	12.879	13.013	13.09	26.354	24.564	26.207
TRINITY_DN17728_c6	blue	2099.44321239788	2076.85845276358	22.5847596342983	2054.27369312928	5.768	6.065	5.371	7.811	6.939	8.715	9.832	8.454	8.916	9.438	9.539	10.382	26.921	29.642	26.562
TRINITY_DN28784_c0	turquoise	303.622740325306	204.54317471787	99.0795656074358	105.463609110434	1.961	1.934	2.416	2.171	2.263	2.705	2.16	1.753	2.047	2.054	2.01	1.95	1.596	0.72	0.938
TRINITY_DN17083_c0	turquoise	1994.41581255878	1953.10510906219	41.3107034965947	1911.79440556559	13.973	12.059	12.588	10.855	11.281	10.919	3.866	3.477	4.083	0.721	0.537	0.803	0	0	0
TRINITY_DN18151_c0	brown	403.868838227542	307.469923421833	96.3989148057085	211.071008616125	3.67	5.539	8.613	3.022	8.673	2.838	12.711	9.964	9.714	15.371	15.405	14.761	3.563	5.108	7.186
TRINITY_DN19371_c0	blue	1532.63022168293	1415.15085078191	117.479370901013	1297.6714798809	2.141	2.562	2.426	2.081	2.931	2.293	2.219	2.747	2.426	4.372	3.883	3.882	5.257	5.621	5.38
TRINITY_DN28899_c0	red	256.687173877991	116.107101984775	140.580071893216	-24.473	58.157	50.557	52.195	34.803	37.462	33.223	15.118	14.794	15.085	11.09	9.867	9.344	65.786	60.615	61.929
TRINITY_DN17168_c0	turquoise	737.320348714104	477.353378231929	259.966970482176	217.386407749753	2.109	1.893	2.018	2.372	2.101	2.426	2.209	1.841	2.166	1.707	2.028	1.607	1.047	1.026	0.8
TRINITY_DN20760_c0	brown	461.910524783855	366.333716381512	95.5768084023433	270.756907979169	1.023	0.476	0.347	0.716	0.808	1.002	1.213	1.373	1.198	1.835	1.71	1.797	0.764	0.937	0.75
TRINITY_DN20871_c3	brown	663.830783217596	537.524360598354	126.306422619242	411.217937979113	38.533	38.305	46.263	26.321	26.419	29.083	65.588	65.674	67.371	80.087	84.772	84.365	40.509	43.102	41.813
TRINITY_DN21806_c6	blue	1481.98198554316	1466.84533004713	15.1366554960252	1451.70867455111	0.2	0.061	0.143	0.134	0.215	0.078	0.523	0.117	0.21	0.183	0.127	0.352	1.253	1.173	0.938
TRINITY_DN19350_c1	green	75.9947686378514	34.3524948150334	41.642273822818	-7.28978	0.96	0.638	0.489	1.231	3.071	2.449	3.304	3.837	2.656	2.026	2.883	2.067	1.919	1.43	2.024
TRINITY_DN28148_c0	brown	620.06395790135	563.808000626207	56.2559572751434	507.552043351064	14.753	15.857	15.533	11.437	11.916	10.83	18.53	19.255	19.758	24.143	25.608	24.086	19.188	18.903	19.722
TRINITY_DN19763_c1	blue	1875.37743283262	1853.65979657966	21.7176362529592	1831.9421603267	7.593	8.009	8.246	10.273	9.654	9.483	9.191	9.516	9.445	6.526	6.247	6.491	43.084	44.295	46.531
TRINITY_DN19795_c0	turquoise	798.841076697634	747.64909200575	51.191984691884	696.457107313866	9.364	10.52	11.894	22.191	22.152	22.405	10.118	9.262	9.165	3.304	3.919	3.828	8.272	7.928	7.058
TRINITY_DN25052_c0	yellow	151.132242960791	112.022791684237	39.1094512765544	72.9133404076822	0.422	0.435	0.591	1.444	1.67	1.313	1.312	1.217	1.328	0.73	0.991	0.822	0.627	0.907	0.76
TRINITY_DN19390_c4	turquoise	1913.92680190963	1874.81662198675	39.110179922887	1835.70644206386	29.21	30.792	29.772	30.361	33.864	30.964	5.996	5.785	6.509	0.091	0.182	0.063	0.206	0.158	0.178
TRINITY_DN27607_c1	yellow	534.276965829671	324.639595403561	209.637370426111	115.00222497745	3.258	4.07	4.046	9.367	7.456	11.82	10.502	6.623	8.746	4.482	4.11	5.083	0.656	0.868	1.007
TRINITY_DN28630_c2	brown	255.625621018268	153.923274240617	101.702346777652	52.2209274629648	31.509	30.984	43.644	43.913	44.175	34.96	72.166	69.677	67.98	61.202	63.274	69.199	60.451	52.046	56.54
TRINITY_DN28641_c4	green	194.743730555289	85.3618885335881	109.382	-24.02	1.761	2.339	5.942	3.872	3.286	2.182	6.341	8.454	8.127	6.773	8.048	6.59	4.621	3.905	4.679
TRINITY_DN28683_c2	blue	2375.9011332434	2349.5016096161	26.3995236272949	2323.10208598881	4.756	4.86	4.801	2.91	2.694	2.738	15.206	10.694	13.199	42.189	41.986	44.733	251.641	259.431	252.475
TRINITY_DN16297_c0	blue	150.172021077573	136.876276596182	13.2957444813911	123.580532114791	0.337	0.192	0.285	0.671	0.517	0.668	0.335	0.653	0.3	0.374	1.082	0.785	1.126	0.73	1.106
TRINITY_DN28836_c9	brown	621.926947430152	569.468049126182	52.4588983039706	517.009150822211	0.105	0.152	0	0	0	0.122	0.158	0.429	0.17	1.26	1.264	1.201	0	0	0.039
TRINITY_DN14050_c1	turquoise	1007.8506539004	761.768440902806	246.082212997594	515.686227905212	1.287	0.638	0.856	2.44	1.638	2.193	1.252	1.51	1.418	0.648	0.336	0.208	0	0	0
TRINITY_DN22219_c1	blue	1718.60543145376	1694.72904918259	23.8763822711776	1670.85266691141	0.285	0.486	0.55	0.056	0.162	0.334	0.385	0.253	0.329	0.648	0.364	0.451	1.302	1.459	1.234
TRINITY_DN19081_c2	turquoise	1332.81956562741	1301.0617518065	31.7578138209167	1269.30393798558	12.528	10.703	10.101	6.625	12.132	6.723	3.373	3.136	3.854	1.095	0.627	1.453	1.008	0.256	0.434
TRINITY_DN21386_c0	turquoise	1079.68854752886	826.435363720121	253.253183808739	573.182179911382	22.282	22.6	23.157	35.486	37.893	36.729	24.841	24.855	25.249	22.345	22.807	19.654	14.146	12.415	13.345
TRINITY_DN23247_c4	brown	587.867713980365	342.316975056432	245.550738923933	96.7662361324983	1.044	0.709	0.887	1.164	1.314	1.224	2.82	2.435	3.005	2.894	3.474	2.79	1.233	1.292	1.214
TRINITY_DN24369_c0	green	119.713531843598	35.0159099348459	84.6976219087524	-49.6817	5.494	4.982	5.361	2.999	1.896	2.682	4.231	5.045	3.884	5.422	5.02	5.552	1.713	1.765	1.826
TRINITY_DN16695_c0	yellow	250.759229308826	202.15041395034	48.6088153584862	153.541598591854	12.412	11.978	9.907	11.941	10.343	12.399	33.913	30.738	30.6	0.265	0.182	0.244	0.294	0.187	0.148
TRINITY_DN28719_c2	blue	731.278097984029	715.406197157737	15.8719008262921	699.534296331445	0.411	0.486	0.143	0.056	0.205	0.056	0.375	0.555	0.539	0.301	0.509	0.316	0.999	1.203	0.75
TRINITY_DN24493_c2	blue	2158.59494014264	2081.90037977936	76.6945603632807	2005.20581941608	9.723	10.409	10.712	7.722	8.91	8.325	11.193	12.34	11.431	17.033	14.395	15.212	25.903	26.329	25.634
TRINITY_DN22670_c0	black	18.6725285597599	13.2104885853445	5.46203997441536	7.74844861092914	2.889	2.177	2.273	0.906	2.015	1.414	0.759	0.575	1.188	2.236	2.919	1.769	0.715	1.637	1.945
TRINITY_DN17596_c0	yellow	602.043959421715	268.092328901597	333.951630520118	-65.8593	2.362	2.187	3.883	2.966	3.437	3.695	3.737	3.906	3.934	1.497	1.928	1.49	0.157	0.641	0.118
TRINITY_DN20640_c0	blue	2197.15752818109	2168.98022795338	28.1773002277137	2140.80292772567	271.658	280.385	243.26	216.586	206.791	226.709	205.354	217.232	215.72	296.38	289.263	291.555	554.355	554.824	539.764
TRINITY_DN28890_c3	blue	2224.04348811746	2198.63157544591	25.4119126715505	2173.21966277436	5.926	5.832	5.769	4.476	4.224	4.374	6.913	6.34	6.41	7.932	5.565	8.026	18.776	19.751	19.159
TRINITY_DN17940_c1	turquoise	2077.75818854344	1959.48641326073	118.271775282708	1841.21463797802	4.756	5.002	4.862	5.629	5.775	5.732	3.451	3.759	3.494	2.41	1.973	2.094	0.979	0.986	0.997
TRINITY_DN22617_c5	yellow	291.319091573076	194.241479140747	97.0776124323297	97.1638667084169	14.932	11.017	6.054	18.174	15.407	13.445	18.766	20.775	17.012	14.65	14.004	14.517	3.172	6.636	6.979
TRINITY_DN25252_c2	yellow	527.517299216996	389.844626854052	137.672672362944	252.171954491108	4.809	4.627	4.525	5.237	5.657	6.4	6.873	7.071	7.528	4.683	4.665	5.029	2.653	2.692	3.05
TRINITY_DN22330_c6	blue	2033.06019483295	1967.1351168788	65.9250779541535	1901.21003892465	0.253	0.243	0.224	0.123	0.097	0.234	0.375	0.526	0.649	0.666	0.873	0.641	1.733	1.736	1.688
TRINITY_DN24848_c0	turquoise	1772.48584558875	1729.51853804103	42.9673075477176	1686.55123049332	291.103	265.976	280.065	227.766	212.545	227.522	81.347	78.696	83.964	38.811	39.103	39.659	42.927	44.285	41.921
TRINITY_DN28659_c1	yellow	45.8453164697571	30.171311310106	15.6740051596511	14.4973061504549	16.503	14.793	14.544	35.967	24.005	18.298	26.31	24.456	20.247	17.489	20.688	20.972	20.803	12.435	15.24
TRINITY_DN18291_c0	turquoise	1408.12482260617	1361.66	46.4623975621735	1315.20002748182	14.637	13.548	13.79	7.229	7.801	7.479	4.231	4.47	4.622	0.502	0.191	0.126	0.098	0	0
TRINITY_DN25299_c1	blue	1998.89561668961	1962.19363580154	36.7019808880764	1925.49165491346	0.643	0.253	0.285	0.313	0.151	0.345	0.178	0.438	0.2	0.758	0.846	0.722	1.987	1.814	2.083
TRINITY_DN21367_c0	turquoise	1061.58384693995	966.445083502195	95.1387634377514	871.306320064444	3.079	1.316	1.855	6.547	4.364	5.431	1.755	2.221	1.567	0.301	0	0.704	0	0	0.128
TRINITY_DN22462_c2	brown	429.895655674861	207.672188973052	222.223466701809	-14.5513	0.485	0.446	0.581	0.403	0.442	0.523	0.937	1.013	1.258	1.205	1.209	1.327	1.057	1.193	1.747
TRINITY_DN24416_c1	blue	979.268080595228	937.092421027701	42.1756595675272	894.916761460173	348.153	260.164	253.198	367.214	266.298	330.676	253.547	221.332	243.934	167.194	152.611	174.527	634.59	658.857	645.204
TRINITY_DN12381_c0	blue	1282.23126195072	981.611064192331	300.62019775839	680.990866433941	2.52	2.177	2.844	1.164	1.099	1.224	3.629	2.347	3.514	11.099	10.558	10.337	12.051	13.717	13.217
TRINITY_DN24903_c11	green	282.269332367755	149.515681196295	132.753651171459	16.7620300248357	1.687	2.855	2.65	5.797	8.275	6.289	11.784	11.015	11.841	8.398	10.922	15.257	4.102	6.084	3.889
TRINITY_DN25829_c1	turquoise	295.12859936032	283.255161318779	11.8734380415403	271.381723277239	0.633	1.083	0.703	0.436	1.153	0.657	0.493	0.312	0.559	0.502	0.464	0.244	0.196	0.266	0.207
TRINITY_DN19889_c1	turquoise	1741.16452876179	1616.51977676531	124.644751996477	1491.87502476883	55.51	47.863	56.302	74.609	70.572	68.05	48.232	47.792	47.603	35.434	33.465	34.279	26.305	29.445	31.547
TRINITY_DN18820_c0	yellow	816.217378066697	348.358606440091	467.858771626606	-119.5	31.562	30.235	24.421	34.311	37.344	40.536	39.643	34.838	34.444	25.302	21.57	24.971	14.518	14.16	16.435
TRINITY_DN24370_c3	brown	445.18157417651	390.998334384697	54.1832397918125	336.815094592885	1.845	2.541	1.59	2.059	0.496	0.39	2.17	2.776	2.506	6.983	5.511	5.218	1.645	0.957	0.267
TRINITY_DN26504_c0	brown	775.108516958343	611.605715224643	163.503	448.102913490943	0.875	1.033	0.928	0.906	0.959	0.879	5.582	6.594	5.671	9.018	8.33	8.188	2.232	2.633	2.251
TRINITY_DN19544_c4	turquoise	1350.28620996716	1205.14872936522	145.137480601942	1060.01124876327	0.411	0.547	0.296	0.638	0.539	0.69	0.365	0.39	0.3	0.137	0.164	0.262	0	0.02	0
TRINITY_DN13304_c0	blue	159.524218866569	123.717248786875	35.8069700796942	87.9102787071809	0.2	0.567	0.754	0.403	0.334	0.111	0.394	0.263	0.589	1.132	1.164	0.623	1.468	0.394	1.5
TRINITY_DN21303_c4	yellow	1361.59882095553	315.155130255429	1046.4436907001	-731.289	41.496	35.186	33.9	50.538	45.769	46.813	39.17	40.75	39.256	24.919	23.917	25.738	11.111	9.565	9.891
TRINITY_DN27318_c1	blue	891.951917627651	831.637785767184	60.3141318604675	771.323653906717	0.274	0.203	0.296	0.526	0.215	0.401	0.444	0.73	0.589	0.812	0.455	0.758	0.959	1.183	1.244
TRINITY_DN23911_c2	yellow	899.869712056057	433.719688819017	466.15002323704	-32.4303	19.994	19.755	19.926	28.536	27.884	28.471	24.575	25.255	24.7	19.397	19.388	20.71	6.207	6.893	6.317
TRINITY_DN22177_c1	blue	1949.26	1844.91016592544	104.345379981556	1740.56478594389	21.333	19.168	19.365	18.319	14.955	18.276	23.677	22.158	23.612	31.327	32.947	31.859	44.68	51.789	48.9
TRINITY_DN24966_c1	blue	996.701091094068	692.938626590587	303.762464503481	389.176162087105	1.065	1.205	0.785	1.567	1.368	1.77	2.643	4.276	2.895	5.632	5.675	5.074	6.902	6.084	6.327
TRINITY_DN28183_c2	blue	2171.1462039578	2135.29739858133	35.8488053764686	2099.44859320486	3.28	4.303	4.76	2.473	1.411	2.983	7.002	10.207	10.114	10.899	12.013	8.929	36.819	33.685	36.709
TRINITY_DN27336_c2	blue	2043.7654590436	1999.90405140118	43.8614076424201	1956.04264375876	0.685	0.496	0.418	0.325	0.431	0.479	0.641	0.828	0.709	0.949	0.991	1.011	2.575	2.189	2.024
TRINITY_DN24933_c1	yellow	131.41212027076	108.569126938668	22.8429933320915	85.7261336065768	18.17	15.401	13.953	39.168	35.307	36.74	39.86	37.371	41.183	22.007	18.342	21.414	26.686	24.84	22.318
TRINITY_DN20382_c1	turquoise	1826.06739006203	1621.74487077358	204.32251928845	1417.42235148513	43.056	36.553	38.119	61.068	57.977	65.089	34.811	36.631	35.053	16.886	15.841	15.835	1.136	1.775	1.224
TRINITY_DN21399_c4	yellow	107.586501115227	83.2949391247013	24.2915619905257	59.0033771341756	0.696	0.689	0.713	1.556	2.726	2.081	2.189	3.01	2.366	1.278	1.419	1.76	1.224	1.095	1.431
TRINITY_DN17354_c1	turquoise	954.460873637005	919.156808414766	35.3040652222395	883.852743192526	1730.42	1350.16	1231.89	1379.51	1237.64	1280.32	746.085	682.365	737.252	692.482	688.852	734.056	831.723	746.461	746.804
TRINITY_DN21215_c6	green	484.270622393907	232.484528661373	251.786093732534	-19.3016	0.232	0.284	0.326	0.448	0.496	0.423	1.489	2.357	1.807	2.264	2.01	1.481	0.548	0.375	0.474
TRINITY_DN26096_c3	blue	1843.98977319878	1821.2914308343	22.6983423644772	1798.59308846982	0.633	0.516	0.387	0.504	0.28	0.223	0.355	0.136	0.26	1.004	0.391	0.506	2.017	2.091	2.024
TRINITY_DN28553_c1	blue	1169.29171724992	1157.46598115809	11.8257360918331	1145.64024506625	0.327	0.304	0.856	0.403	0.172	0.445	0.552	0.565	0.988	0.456	0.537	0.433	1.596	2.771	2.517
TRINITY_DN22732_c1	brown	780.706270094484	601.780854317046	178.925415777438	422.855438539608	111.264	117.02	119.515	54.913	59.56	54.771	129.816	145.052	142.538	335.639	328.203	325.78	257.016	242.45	251.172
TRINITY_DN57_c0	turquoise	703.164947124096	617.863416415545	85.3015307085516	532.561885706993	1.065	1.013	0.866	0.951	0.625	0.557	0.671	0.877	0.928	0.11	0.164	0.163	0.098	0.03	0.089
TRINITY_DN20637_c1	turquoise	1597.79022513027	1442.44362458531	155.346600544959	1287.09702404035	89.414	78.665	83.883	114.65	96.236	102.074	79.118	71.264	77.554	61.622	63.229	60.387	42.653	43.477	46.225
TRINITY_DN25785_c0	turquoise	1839.03269211531	1794.61267856975	44.420013545558	1750.19266502419	14.531	14.986	15.757	18.834	21.398	18.298	7.238	7.889	7.658	5.267	5.029	4.153	3.818	3.392	3.859
TRINITY_DN18850_c0	turquoise	944.038244474096	902.974546146503	41.0636983275924	861.910847818911	46.652	48.977	44.469	61.146	54.561	55.751	38.726	35.939	35.472	22.829	21.234	22.362	34.185	36.84	34.37
TRINITY_DN22779_c3	yellow	691.531224753644	317.306610264728	374.224614488916	-56.918	13.867	11.087	10.61	26.041	26.386	26	22.79	17.132	19.259	13.683	13.823	12.774	7.127	8.165	8.38
TRINITY_DN23822_c0	blue	66.3217240286974	62.3147172930142	4.00700673568325	58.3077105573309	0.179	0.314	0.398	0.392	3.189	0.579	0.631	2.396	3.604	0.31	3.246	1.083	2.868	5.167	2.685
TRINITY_DN16258_c0	turquoise	1727.39017247043	1671.44570427226	55.9444681981647	1615.5012360741	42.128	33.758	35.49	36.292	29.274	31.899	24.565	20.852	22.244	8.699	8.685	7.656	5.149	7.563	6.544
TRINITY_DN25282_c2	yellow	700.427733822761	292.736129320738	407.691604502023	-114.955	17.895	16.282	14.799	16.092	17.638	18.943	16.676	20.19	18.989	13.947	11.949	12.142	5.649	6.972	7.462
TRINITY_DN19655_c1	brown	832.381071913276	672.378582669892	160.002489243383	512.376093426509	1.276	1.488	1.121	0.459	0.334	0.467	10.187	10.285	9.245	18.657	17.396	17.334	1.635	1.805	2.004
TRINITY_DN28954_c8	green	252.277353421668	141.489559140185	110.787794281483	30.7017648587014	6.454	7.503	7.165	9.087	12.574	10.54	11.863	13.606	11.701	11.967	13.068	12.657	8.713	7.494	6.347
TRINITY_DN25241_c3	yellow	174.450138072461	86.1531537554632	88.296984316998	-2.14383	7.044	7.878	6.992	18.689	14.459	26.178	25.413	33.455	29.552	16.101	25.208	18.85	7.215	14.348	12.111
TRINITY_DN23615_c2	yellow	484.580966299983	299.319418258303	185.261548041681	114.057870216622	5.462	5.731	5.983	8.483	7.596	8.515	11.962	12.506	13.458	8.032	7.848	8.324	4.063	3.875	3.948
TRINITY_DN17971_c0	turquoise	1846.60275980421	1805.53441259759	41.0683472066207	1764.46606539097	21.966	24.747	24.92	21.956	21.064	22.85	12.583	10.986	12.21	6.992	7.73	7.836	7.548	8.135	9.387
TRINITY_DN22008_c1	blue	85.0897474588864	71.4406964632819	13.6490509956046	57.7916454676773	3.912	2.552	2.1	1.41	1.088	1.302	1.183	1.383	1.158	1.999	2.019	1.553	3.103	3.52	2.379
TRINITY_DN26000_c2	blue	1509.1060691477	1426.31995190473	82.7861172429659	1343.53383466177	1.55	0.871	0.805	0.593	0.42	0.657	1.144	1.812	1.627	2.355	3.428	2.69	5.277	4.211	6.406
TRINITY_DN20984_c0	red	110.371925502605	57.2063190066919	53.1656064959134	4.0407125107785	7.593	6.744	11.558	1.354	2.381	3.562	0.602	0.867	0.978	0.246	0.209	0.433	4.905	6.922	5.478
TRINITY_DN20961_c3	blue	33.2303179666824	22.085629804793	11.1446881618894	10.9409416429035	32.564	33.525	34.654	87.87	98.1	88.907	79.453	96.88	92.55	51.627	52.553	51.793	97.269	88.985	99.744
TRINITY_DN15068_c0	turquoise	389.620147941069	223.34794072373	166.272207217339	57.0757335063904	120.607	88.618	100.507	83.506	72.328	85.056	85.035	76.407	83.764	84.432	75.442	81.621	4.914	4.102	4.718
TRINITY_DN26754_c3	blue	2095.3605410183	2071.50105887844	23.8594821398565	2047.64157673859	10.05	9.801	10.152	5.159	5.7	4.897	6.469	6.876	7.428	9.237	9.003	8.414	28.116	26.841	28.201
TRINITY_DN23573_c2	blue	1251.22754277539	1192.10182029096	59.1257224844305	1132.97609780653	0.801	0	0.387	0.515	0.765	0	2.584	1.627	2.626	2.309	1.519	2.681	6.295	4.999	4.728
TRINITY_DN22548_c2	brown	613.669925936419	578.841110550871	34.8288153855482	544.012295165323	1.561	1.974	1.61	1.421	1.659	1.146	2.268	2.045	2.746	3.605	3.537	4.279	2.516	2.416	2.438
TRINITY_DN15469_c0	blue	1595.34588458304	1578.21868345411	17.127201128925	1561.09148232519	0.084	0	0	0.078	0	0	0.158	0	0	0.073	0.227	0.352	1.41	1.726	2.557
TRINITY_DN15317_c0	blue	225.734102390842	202.655327888371	23.0787745024707	179.576553385901	0.96	1.104	0.632	2.149	1.551	0.924	0.818	0.828	0.849	0.447	0.573	0.524	2.34	2.475	1.856
TRINITY_DN26564_c0	brown	742.608005116717	692.580337568345	50.0276675483726	642.552670019972	19.509	21.223	19.376	10.519	10.171	10.652	26.951	29.501	30.381	48.916	49.497	52.651	22.585	21.447	21.42
TRINITY_DN24709_c4	blue	663.460422376503	654.623106217884	8.83731615861871	645.785790059265	5.505	7.3	6.482	7.408	7.1	3.606	5.286	3.643	9.155	4.509	8.421	5.182	13.255	11.744	16.405
TRINITY_DN21127_c2	blue	181.61296806501	158.262234712564	23.3507333524454	134.911501360119	21.481	12.383	35.011	26.891	17.077	25.978	13.303	11.561	13.738	20.209	7.202	8.549	43.123	38.734	31.172
TRINITY_DN26719_c3	brown	707.085186268034	313.453396093389	393.631790174645	-80.1784	0.2	0.243	0.143	0.235	0.194	0.211	0.256	0.36	0.29	0.949	0.782	0.731	0.979	0.799	0.612
TRINITY_DN23510_c3	red	224.983325887871	115.137814598476	109.845511289395	5.2923033090803	23.179	23.572	23.126	24.127	22.626	22.705	14.23	15.174	14.646	11.747	12.913	11.447	21.087	24.061	22.308
TRINITY_DN28317_c2	turquoise	49.9734502219279	22.9316833771957	27.0417668447322	-4.11008	3.311	3.888	5.147	4.029	3.114	3.517	5.513	4.217	2.416	4.856	2.874	2.88	2.085	1.854	1.599
TRINITY_DN28333_c1	blue	1453.11464012558	1368.94144589258	84.1731942330007	1284.76825165958	0.654	0.608	0.428	0.302	0.334	0.501	0.631	0.73	0.369	0.968	0.773	0.876	1.322	1.371	1.342
TRINITY_DN27638_c1	blue	1120.41465759226	1093.59873982576	26.8159177665002	1066.78282205926	0.917	0.557	0.316	1.376	0.657	1.358	1.341	1.042	0.978	0.995	1.619	2.519	3.72	2.998	4.343
TRINITY_DN18452_c0	brown	759.564868555832	630.32655605446	129.238312501372	501.088243553088	6.201	4.577	5.361	2.54	2.069	2.115	16.271	16.031	16.563	39.669	38.939	35.407	0.822	0.651	0.977
TRINITY_DN24326_c3	green	12.5569022928132	6.07716830368945	6.47973398912378	-0.402566	0.316	0.152	0.255	0.392	0.172	0.256	1.243	13.071	0.759	0.666	0.9	7.412	0.989	1.548	1.046
TRINITY_DN25576_c2	turquoise	1636.08072310891	1566.30982600645	69.7708971024599	1496.53892890399	1.118	1.509	1.814	1.578	1.551	1.38	0.957	0.906	1.038	0.11	0.018	0.045	0	0	0
TRINITY_DN17684_c0	blue	1010.65509124986	957.70841399929	52.9466772505692	904.761736748721	0.981	0.982	1.091	0.436	0.28	0.334	0.651	0.37	0.609	1.67	1.946	1.399	1.831	3.461	3.346
TRINITY_DN21289_c4	brown	540.178925863023	442.35133359624	97.827592266783	344.523741329457	1.287	1.114	0.612	1.444	0.7	1.313	2.041	1.86	1.587	3.313	3.638	4.442	3.035	3.047	2.29
TRINITY_DN28422_c0	turquoise	1463.17235430377	1422.73391348041	40.4384408233614	1382.29547265705	3.448	4.475	4.046	3.782	5.29	3.573	2.248	2.747	2.336	1.26	0.828	0.758	0.607	1.44	0.938
TRINITY_DN66625_c0	turquoise	1512.48554082463	1465.39673553273	47.0888052919013	1418.30793024082	34.43	31.855	31.392	19.483	19.922	20.335	3.501	3.74	4.293	0	0	0	0	0	0
TRINITY_DN28395_c7	blue	35.9999723313392	28.8667631300278	7.13320920131138	21.7335539287164	1.729	0.709	0.285	2.451	1.185	0.712	1.548	1.344	1.498	0.876	1.51	3.882	1.84	2.436	3.435
TRINITY_DN22445_c2	green	324.119730001391	138.719891503808	185.399838497583	-46.6799	38.216	35.196	40.27	81.256	72.317	79.758	85.962	81.822	81.727	82.251	79.234	78.073	40.617	39.503	38.97
TRINITY_DN19869_c2	brown	948.294703627723	469.383636168088	478.911067459634	-9.52743	0.084	0.041	0.143	0.123	0.108	0.111	0.355	0.526	0.379	0.968	1.091	1.074	1.057	0.966	1.017
TRINITY_DN20896_c4	turquoise	1382.56830666307	1210.97900546371	171.589301199355	1039.38970426436	52.263	45.21	43.674	118.522	105.62	115.82	54.682	45.055	46.285	21.624	17.469	23.328	5.639	3.708	4.531
TRINITY_DN27150_c2	brown	525.457028844023	435.793241257885	89.6637875861385	346.129453671746	1.877	2.309	1.59	2.775	1.444	1.525	1.696	3.691	1.947	7.631	8.221	8.288	4.347	5.611	6.248
TRINITY_DN27189_c4	blue	2365.19340835544	2338.98768895974	26.2057193956971	2312.78196956405	3.005	2.643	2.681	2.16	1.972	2.037	2.189	2.474	2.256	4.591	4.938	4.189	16.926	17.345	16.622
TRINITY_DN22858_c1	turquoise	1773.10242171071	1724.06220167885	49.0402200318617	1675.02198164699	181.885	179.92	177.612	238.912	227.542	240.533	124.244	118.044	120.065	68.605	72.832	75.437	90.025	86.253	83.655
TRINITY_DN22037_c3	turquoise	973.476396324313	736.98474625534	236.491650068974	500.493096186366	64.474	54.121	56.15	77.418	62.265	71.144	67.127	59.246	64.605	46.068	45.405	49.554	36.163	41.179	37.41
TRINITY_DN20794_c4	turquoise	846.291723209679	588.092199368292	258.199523841387	329.892675526905	0.58	0.527	0.408	0.649	0.668	0.723	0.7	0.633	0.509	0.31	0.4	0.388	0.206	0.237	0.276
TRINITY_DN23965_c4	turquoise	392.89414172148	327.839229540894	65.0549121805865	262.784317360307	41.875	42.395	39.475	45.334	39.563	47.002	31.231	29.608	30.73	14.678	14.277	15.925	34.606	34.05	35.416
TRINITY_DN19608_c1	yellow	57.0625418590353	35.2468117420207	21.8157301170146	13.4310816250061	0.559	0.456	0.968	0.962	1.368	1.146	1.164	1.217	0.799	0.776	1.246	1.174	0.578	0.818	0.385
TRINITY_DN27604_c3	blue	2340.83352165016	2312.11910020853	28.714421441628	2283.4046787669	4.07	3.321	4.444	2.731	2.92	3.016	5.394	7.568	4.732	11.072	9.167	10.472	38.189	42.53	42.168
TRINITY_DN25491_c2	yellow	526.518111778267	359.438673369264	167.079438409003	192.35923496026	10.334	11.827	12.068	12.142	12.768	12.221	14.102	15.203	15.535	11.519	10.785	11.538	6.383	5.956	6.791
TRINITY_DN19633_c4	blue	504.877284904365	491.753346259514	13.1239386448512	478.629407614663	0.453	0.304	0.367	2.563	0.215	0.134	2.337	0.545	0.379	1.223	1.701	1.797	3.182	3.185	5.153
TRINITY_DN17176_c0	brown	584.407632117106	559.246238174632	25.1613939424743	534.084844232158	0.685	0.324	0.907	0.28	0.722	0.345	1.026	0.954	1.198	9.383	11.34	10.048	3.73	3.629	3.415
TRINITY_DN19987_c4	brown	746.664437342678	519.241121428213	227.423315914466	291.817805513747	16.904	17.973	16.114	21.654	19.792	20.624	31.576	28.342	29.382	47.684	50.443	50.917	47.568	38.891	42.494
TRINITY_DN13814_c0	turquoise	453.898839058243	405.963848606881	47.9349904513616	358.02885815552	0.527	0.759	0.764	0.235	0.517	0.156	0.138	0	0.12	0	0	0.045	0.196	0.138	0.188
TRINITY_DN27503_c1	yellow	325.835351237405	264.372944669987	61.4624065674186	202.910538102568	1.455	0.476	0.285	3.671	3.275	3.562	8.994	9.399	8.426	0.657	1.055	1.607	0.186	0	0
TRINITY_DN25809_c0	blue	1864.11646748928	1834.96133605458	29.1551314346996	1805.80620461988	129.148	110.864	115.693	105.395	95.622	96.888	91.583	92.536	85.481	93.058	104.06	94.856	248.939	250.832	257.055
TRINITY_DN25158_c0	blue	31.7821339336351	25.4246195553367	6.35751437829836	19.0671051770384	4.946	3.605	0.958	0.627	0.862	2.46	5.591	6.214	2.127	3.642	7.275	1.183	7.009	6.252	3.899
TRINITY_DN25086_c3	blue	2080.81573896133	2054.72028458325	26.0954543780808	2028.62483020516	0.401	0.375	0.612	0.358	0.463	0.467	0.533	0.331	0.539	0.739	0.873	0.785	2.095	2.712	2.201
TRINITY_DN25562_c3	turquoise	2026.16920515606	1983.05108722074	43.1181179353225	1939.93296928542	464.89	486.074	474.361	390.849	427.514	397.957	164.143	181.293	176.613	54.101	54.954	55.368	29.193	27.591	28.556
TRINITY_DN25200_c3	blue	969.834295672888	956.397551221311	13.4367444515764	942.960806769735	1.36	1.306	0.734	0.862	0.754	0.634	0.749	1.295	0.449	1.104	0.773	0.84	2.271	2.307	3.376
TRINITY_DN14497_c0	black	160.191959243779	99.5828255952005	60.6091336485788	38.9736919466217	4.703	4.293	3.455	0.257	0.269	0.278	0	0.107	0.24	1.771	1.555	1.67	1.273	0.552	0.395
TRINITY_DN32908_c0	yellow	952.352846765485	363.878981715187	588.473865050298	-224.595	5.262	5.336	5.748	12.925	16.021	12.944	11.775	11.171	10.892	2.538	2.828	2.609	0.029	0.03	0.069
TRINITY_DN22513_c2	brown	731.291246929467	645.24638752229	86.0448594071763	559.201528115114	21.913	26.863	23.718	14.951	15.558	15.193	28.312	27.845	30.071	60.663	62.001	59.376	44.445	40.213	40.253
TRINITY_DN25795_c0	turquoise	1463.79031924305	1203.02349815667	260.766821086379	942.256677070293	10.345	11.432	9	20.076	21.021	21.348	10.857	11.989	13.169	4.527	6.311	5.76	0.666	0.887	0.75
TRINITY_DN25439_c1	turquoise	2040.1748676624	1995.91247940479	44.2623882576142	1951.65009114717	31.594	33.566	33.298	34.076	31.967	35.405	19.319	19.986	21.086	12.523	13.195	11.61	14.312	12.513	12.723
TRINITY_DN21683_c0	turquoise	1490.29339735336	1444.99207738804	45.3013199653226	1399.69075742272	18.317	18.287	19.202	9.568	10.904	11.264	5.651	5.746	6.18	0.173	0.437	0.307	0.02	0.02	0.02
TRINITY_DN21429_c0	blue	727.30198443875	698.674983555762	28.6270008829882	670.047982672774	29.4	31.733	25.481	21.072	24.781	24.219	17.81	17.278	20.197	24.517	20.725	27.86	40.627	38.063	38.871
TRINITY_DN24628_c4	turquoise	636.911764399986	609.122324005423	27.7894403945628	581.33288361086	1.571	1.225	0.856	1.164	1.767	0.957	0.73	0.487	0.399	0.055	0.055	0.163	0.45	0.483	0.582
TRINITY_DN26691_c0	yellow	338.57621312212	130.497757642204	208.078455479916	-77.5807	17.4	15.654	15.227	33.695	30.696	33.947	20.886	23.219	24.261	20.255	19.934	19.563	17.895	16.872	17.205
TRINITY_DN24496_c1	turquoise	1899.71747141452	1843.96641614724	55.7510552672782	1788.21536087996	960.118	1012.17	999.195	1473.8	1556.65	1442.8	427.443	473.11	471.953	135.776	130.959	132.231	73.99	72.783	74.781
TRINITY_DN27259_c0	blue	1086.70017798842	1053.72100113085	32.9791768575615	1020.74182427329	21.744	23.684	24.034	15.152	14.524	13.156	13.934	12.817	15.085	16.165	16.596	18.092	34.479	33.754	34.232
TRINITY_DN27829_c3	green	539.301104259931	331.924207954665	207.376896305266	124.547311649399	27.534	30.832	29.058	27.261	28.261	24.954	44.357	44.841	46.554	45.429	47.533	46.809	12.873	12.523	12.309
TRINITY_DN19772_c2	blue	2257.74964336372	2218.53647455165	39.2131688120717	2179.32330573958	36.74	36.199	39.679	32.229	38.744	36.184	38.923	41.354	43.34	56.547	48.297	52.307	102.477	99.023	92.183
TRINITY_DN28953_c5	blue	6.27598758296171	3.26693476496586	3.00905281799585	0.25788194697001	8.225	9.771	4.729	35.352	6.023	8.748	8.51	13.616	12.37	27.566	21.416	11.664	19.06	14.574	22.456
TRINITY_DN18175_c5	blue	2177.62877012675	2155.93715660145	21.6916135252959	2134.24554307616	1.687	1.519	1.886	2.462	1.519	2.003	1.686	1.461	1.667	2.227	2.501	2.618	10.827	11.596	10.641
TRINITY_DN25204_c0	yellow	321.02539283745	173.22227253106	147.80312030639	25.4191522246701	8.9	10.227	8.572	8.382	9.072	8.715	8.708	9.506	10.074	9.63	9.839	9.245	4.464	4.743	4.61
TRINITY_DN24754_c3	turquoise	1490.89255941274	1456.16655180174	34.726007610999	1421.44054419074	566.842	418.162	456.3	605.287	436.876	575.371	328.247	277.247	296.548	199.799	198.78	207.343	200.481	194.398	207.178
TRINITY_DN15061_c0	brown	534.332693619174	508.516012535297	25.8166810838774	482.69933145142	123.486	141.888	132.663	75.84	88.996	116.733	119.195	144.594	126.664	271.963	323.501	305.431	153.834	174.666	197.89
TRINITY_DN26496_c0	yellow	481.727431153087	281.430488381276	200.296942771811	81.1335456094645	1.951	1.478	1.957	2.854	2.521	2.66	4.043	4.1	4.083	2.775	2.583	2.781	0.881	1.381	1.293
TRINITY_DN15386_c0	turquoise	912.455248571438	794.98746371884	117.467784852599	677.519678866241	2.879	2.359	2.416	2.663	2.403	2.337	1.923	1.636	2.087	1.524	1.391	2.022	0.255	0.72	0.444
TRINITY_DN23025_c5	brown	272.164263393063	201.362555761232	70.8017076318309	130.560848129402	2.584	1.833	2.1	1.589	2.166	1.914	3.807	5.298	4.613	4.546	4.292	4.767	3.074	4.092	4.432
TRINITY_DN23720_c1	red	319.48135891271	97.6920743749465	221.789284537763	-124.097	10.071	9.71	8.174	7.934	7.079	8.281	5.227	4.587	4.892	3.66	3.647	4.803	6.872	7.573	7.512
TRINITY_DN22779_c5	blue	1470.13832360477	1406.56847186577	63.5698517389983	1342.99862012677	10.292	6.885	7.512	7.453	7.854	9.26	11.124	9.058	9.934	12.277	12.331	12.955	19.814	20.649	15.892
TRINITY_DN26943_c3	turquoise	462.88683445536	394.48057366098	68.4062607943803	326.074	0.295	0.527	0.296	0.403	0.215	0.367	0.404	0.282	0.21	0.128	0.218	0.144	0	0.02	0.02
TRINITY_DN20559_c1	turquoise	1296.6641988641	1250.03916191515	46.6250369489553	1203.41412496619	64.442	64.297	79.113	34.949	41.298	33.535	9.97	9.983	10.373	0.183	0.173	0.235	0.078	0.089	0.059
TRINITY_DN24725_c3	blue	1144.04542456277	1112.37303916691	31.6723853958699	1080.70065377104	0.538	0.547	0.377	0.582	0.851	0.568	0.71	1.081	1.048	1.004	0.6	1.119	1.84	1.706	1.806
TRINITY_DN44379_c0	yellow	459.806533837188	292.34284418236	167.463689654828	124.879154527532	5.283	3.746	3.537	9.176	7.488	9.895	12.12	11.473	12.949	0.383	0.382	0.542	0	0	0
TRINITY_DN16471_c0	brown	366.260862948599	326.172672025123	40.0881909234763	286.084481101647	0.306	0.294	0.377	0.09	0.14	0.1	0.345	0.273	0.14	0.812	0.818	1.092	0.734	0.513	0.345
TRINITY_DN18851_c7	turquoise	1300.15329921498	1227.82137266985	72.3319265451298	1155.48944612472	16.451	17.73	17.021	21.262	23.725	22.984	17.455	14.687	15.046	9.356	10.822	11.899	12.051	11.843	11.983
TRINITY_DN19185_c0	blue	1797.19804738713	1678.3057538519	118.892293535223	1559.41346031668	0.443	0.82	0.296	0.504	0.431	0.512	1.578	1.247	1.727	1.972	2.192	2.311	3.994	4.142	4.126
TRINITY_DN21484_c4	turquoise	1701.33693193968	1659.60409886094	41.7328330787359	1617.87126578221	10.345	9.558	10.478	6.759	7.79	7.568	1.499	1.734	2.396	0.283	0.327	0.587	0.137	0.168	0.237
TRINITY_DN21583_c6	turquoise	1431.35970930819	1394.1048305045	37.2548788036891	1356.84995170081	18.676	23.471	17.653	16.932	14.567	15.638	8.875	7.48	10.743	7.722	6.648	6.347	3.838	3.836	4.205
TRINITY_DN27287_c0	yellow	111.000137581734	71.5878591651751	39.4122784165585	32.1755807486166	1.002	0.567	0.744	0.974	1.013	0.445	1.578	0.974	0.879	0.922	0.546	0.776	0.303	0.286	0.276
TRINITY_DN28897_c1	blue	2095.04381311629	2069.42505115257	25.6187619637258	2043.80628918884	16.672	16.454	18.703	14.246	14.459	13.334	14.516	12.642	14.457	19.178	18.515	18.236	38.972	34.227	37.578
TRINITY_DN23483_c3	brown	812.277716383566	741.039986714822	71.2377296687434	669.802257046079	9.934	8.88	8.378	8.371	8.436	9.104	29.032	28.576	26.287	44.571	45.46	47.64	21.048	22.828	19.959
TRINITY_DN24527_c0	brown	907.712234784201	502.297356304436	405.414878479766	96.8825	36.803	39.672	38.517	37.534	39.876	34.336	46.556	49.302	49.579	90.886	92.629	93.637	85.708	82.802	87.633
TRINITY_DN28911_c8	turquoise	1582.08405146869	1549.21426901718	32.8697824515075	1516.34448656567	39.376	48.197	44.632	47.113	52.869	47.715	23.115	23.813	25.329	19.771	20.606	21.965	20.636	18.834	21.094
TRINITY_DN23541_c0	yellow	835.839204728971	467.684898678604	368.154306050367	99.5305926282374	14.7	16.211	15.023	21.307	20.73	21.036	21.241	22.703	22.853	13.6	12.722	12.765	6.755	6.656	6.969
TRINITY_DN25890_c0	turquoise	1570.90218137326	1535.81823738384	35.0839439894164	1500.73429339442	57.725	47.894	43.827	36.079	44.207	54.081	22.07	24.592	17.432	3.313	10.303	3.367	11.052	2.071	5.774
TRINITY_DN23057_c8	blue	2151.37499471804	2131.01508028699	20.3599144310474	2110.65516585594	2.689	2.258	2.691	1.634	1.519	2.371	7.485	5.367	4.433	6.043	4.574	7.349	68.596	57.933	62.403
TRINITY_DN17903_c0	turquoise	1781.45204999784	1727.64591224727	53.8061377505694	1673.8397744967	1.603	1.245	1.121	1.153	1.121	1.169	0.631	0.711	0.699	0.201	0.127	0.172	0.029	0.079	0.039
TRINITY_DN21659_c3	blue	2049.20068981355	2024.82298617902	24.3777036345261	2000.44528254449	18.106	17.77	17.989	18.588	16.862	15.883	9.526	8.376	8.886	13.555	13.168	12.892	146.149	158.928	156.255
TRINITY_DN25807_c9	blue	2043.4952916216	2017.61236824802	25.8829233735767	1991.72944487444	0.411	0.375	0.54	0.28	0.248	0.49	0.335	0.604	0.469	0.639	0.7	0.713	2.085	1.726	2.231
TRINITY_DN25021_c5	yellow	950.086149631063	353.007749494774	597.078400136289	-244.071	187.38	182.006	182.677	219.395	233.856	220.109	177.91	212.518	214.142	157.966	161.132	156.769	63.388	57.647	67.151
TRINITY_DN18294_c3	turquoise	486.277570664259	422.322421097474	63.9551495667845	358.367271530689	1.044	1.114	1.478	1.466	1.519	1.569	1.006	1.13	1.178	0.958	1.291	0.776	0.431	0.651	0.918
TRINITY_DN26616_c5	blue	764.324466358525	716.371503577718	47.9529627808064	668.418540796912	18.338	14.52	19.162	14.201	14.244	16.35	9.428	9.593	9.195	9.867	12.659	12.034	30.739	28.34	24.45
TRINITY_DN14018_c0	yellow	1040.4053222043	293.634020972809	746.771301231495	-453.137	11.726	10.541	11.874	31.748	27.119	34.681	21.113	18.096	14.716	10.241	8.003	9.308	0.196	0.276	0
TRINITY_DN21115_c0	blue	38.019258599468	24.393551764194	13.625706835274	10.7678	71.824	62.1	64.283	121.006	107.237	115.575	106.277	115.239	115.672	36.009	36.912	39.091	124.935	129.069	122.951
TRINITY_DN28336_c2	blue	2264.46531460667	2211.55008120919	52.9152333974803	2158.63484781171	15.027	17.426	17.939	11.482	14.039	13.401	16.005	16.343	16.603	22.737	23.344	22.985	41.292	40.469	41.763
TRINITY_DN20271_c2	yellow	460.36357679496	333.399092865118	126.964483929842	206.434608935276	1.434	0.648	1.131	2.742	2.877	3.461	4.625	3.078	2.775	1.36	1.246	1.417	0	0	0
TRINITY_DN21933_c0	blue	1195.86859139336	1117.31302560938	78.5555657839848	1038.75745982539	0	0	0.571	0	0	0	0.178	0	0.839	2.41	1.2	1.147	2.604	2.731	4.057
TRINITY_DN10477_c0	turquoise	749.809557355816	709.696328810115	40.1132285457003	669.583100264415	2.984	2.015	2.14	1.276	1.024	0.79	0.71	1.003	0.968	0.201	0.2	0.253	0.147	0.286	0
TRINITY_DN20827_c6	turquoise	347.915617705471	288.27035913366	59.6452585718112	228.625100561849	362.664	289.538	332.086	293.859	269.024	292.555	259.01	216.988	227.76	186.426	157.331	185.297	284.329	249.225	247.392
TRINITY_DN26541_c4	yellow	604.830278335696	319.187295513835	285.642982821861	33.5443126919732	1.308	1.154	0.815	2.82	3.017	1.926	2.298	2.113	2.137	0.876	1.428	1.201	0	0.513	0.089
TRINITY_DN18723_c0	blue	2040.06913777349	2018.62763511085	21.4415026626364	1997.18613244822	0.896	0	0	2.07	0	1.124	1.795	0	0.629	0	0	0	41.909	38.921	42.109
TRINITY_DN22862_c0	turquoise	1696.08532948459	1592.71660032992	103.368729154672	1489.34787117525	4.26	3.422	3.527	6.748	6.852	7.513	2.239	3.029	2.596	0.666	0.964	0.677	0.137	0.089	0.178
TRINITY_DN20728_c4	blue	52.8783141824209	51.3778188454264	1.50049533699445	49.877323508432	1.592	0.982	1.193	0.727	0.851	0.545	1.351	1.958	1.348	2.218	1.1	1.589	13.324	1.548	1.155
TRINITY_DN25182_c1	turquoise	1593.10822426229	1557.8421657406	35.2660585216904	1522.57610721891	3.606	2.754	2.293	3.301	2.812	3.35	0.937	1.412	0.789	0.895	0.664	0.117	0.137	0.138	0
TRINITY_DN18814_c3	blue	1492.30483779207	1461.63001811833	30.6748196737424	1430.95519844459	1.497	1.083	1.651	1.321	2.004	2.037	3.797	2.678	2.945	3.815	2.201	3.286	7.959	6.469	9.111
TRINITY_DN24138_c3	blue	1671.35343002931	1499.57222625462	171.781203774695	1327.79102247992	3.838	4	3.812	3.055	3.857	4.519	4.773	4.529	4.463	10.205	10.158	9.867	14.058	14.022	14.717
TRINITY_DN21548_c1	blue	2087.12592072253	2049.00407907602	38.121841646504	2010.88223742952	0.306	0.233	0.224	0.145	0.302	0.323	0.473	0.243	0.399	0.529	0.728	0.722	1.703	1.992	1.579
TRINITY_DN22119_c0	turquoise	1690.81265369367	1449.99651774726	240.816135946414	1209.18038180084	5.884	6.227	6.095	7.419	7.143	7.969	5.937	5.931	5.691	3.14	3.21	3.349	1.39	1.213	1.52
TRINITY_DN25858_c0	green	543.249907263653	293.360554949912	249.88935231374	43.4712026361718	2.257	2.481	2.303	3.368	3.308	3.072	6.282	6.039	4.992	7.028	5.911	5.462	2.594	2.406	1.737
TRINITY_DN23025_c4	turquoise	1193.60191956292	1151.03509011198	42.5668294509389	1108.46826066105	6.116	5.367	5.504	5.965	4.482	4.864	3.106	3.156	4.852	2.382	3.156	2.889	1.997	1.913	1.796
TRINITY_DN18085_c1	brown	748.640416191417	638.812142161322	109.828274030095	528.983868131226	2.668	3.007	3.751	5.64	4.547	5.665	18.756	15.184	17.831	27.739	26.326	24.917	9.721	9.457	11.411
TRINITY_DN22966_c1	brown	446.545090076384	404.634568139883	41.910521936501	362.724046203382	0.707	0.8	0.703	0.414	0.334	0.501	0.72	0.954	1.078	1.652	1.4	1.273	1.175	0.907	0.967
TRINITY_DN25901_c2	turquoise	195.947233476643	151.80363420946	44.1435992671829	107.660034942278	3.965	4.536	4.189	1.119	1.25	1.391	2.84	2.269	3.544	1.086	1.219	1.165	0.724	0.542	0.819
TRINITY_DN19981_c0	brown	24.3944517374763	21.6482558412476	2.74619589622874	18.9020599450189	0.274	0.567	0.785	0.213	0.302	0.534	0.503	0.506	0.21	0.602	0.8	0.822	0.627	0.394	0.424
TRINITY_DN24864_c0	yellow	790.601516485181	436.799104962588	353.802411522593	82.9966934399948	7.456	7.209	7.328	12.064	14.351	13.378	11.784	12.184	12.4	7.33	7.393	7.295	3.926	4.329	4.343
TRINITY_DN12813_c0	brown	229.363229658331	178.216765234955	51.1464644233762	127.070300811579	13.983	11.573	12.424	3.066	1.896	2.081	22.326	20.745	20.766	20.565	22.252	21.694	17.279	14.584	14.026
TRINITY_DN20165_c3	turquoise	2109.92422351748	2034.35357203308	75.5706514844014	1958.78292054868	7.624	7.959	7.237	7.509	8.124	7.869	4.615	4.568	4.593	1.141	1.064	1.02	0.382	0.424	0.306
TRINITY_DN26902_c1	yellow	658.951671271842	286.879836185306	372.071835086535	-85.192	7.983	8.84	9.193	9.434	11.432	11.631	9.132	8.873	9.135	8.571	8.321	8.82	1.772	1.913	1.866
TRINITY_DN19897_c0	yellow	87.9833250653525	63.433720988585	24.5496040767675	38.8841169118176	2.615	3.463	4.658	4.107	18.446	3.261	11.617	13.567	11.362	2.957	2.528	2.221	1.331	1.726	1.254
TRINITY_DN28267_c0	turquoise	1976.56799332478	1932.85255184104	43.7154414837389	1889.1371103573	113.362	96.638	95.798	131.659	107.269	125.447	42.079	43.263	42.541	16.585	17.151	16.467	10.445	10.689	11.648
TRINITY_DN22930_c1	blue	2072.04250534701	2052.32258108543	19.7199242615779	2032.60265682386	38.638	39.165	40.769	31.01	30.384	32.667	39.426	43.682	43.21	37.296	39.221	37.727	103.153	99.28	102.814
TRINITY_DN26240_c3	turquoise	1962.20958027214	1864.64806284636	97.5615174257769	1767.08654542059	50.069	40.988	41.513	66.305	60.067	70.732	33.194	29.287	29.242	7.914	6.657	6.834	2.594	3.146	2.843
TRINITY_DN18488_c0	brown	28.0797317672791	18.5678809885527	9.51185077872646	9.05603020982621	6.359	7.523	3.109	5.439	4.137	4.597	7.258	7.577	1.917	5.294	11.685	12.296	3.544	11.774	8.973
TRINITY_DN28547_c0	turquoise	834.347842889112	638.023988619372	196.32385426974	441.700134349632	1.392	1.519	0.754	1.533	1.638	1.714	1.233	1.217	1.398	0.374	1	0.93	0.147	0.069	0.109
TRINITY_DN23305_c2	blue	2319.9554757645	2296.80297356746	23.1525021970424	2273.65047137041	1.698	2.076	2.477	0.526	0.937	0.356	8.234	10.256	9.674	58.308	56.163	53.292	511.183	522.244	525.56
TRINITY_DN16718_c0	blue	1269.42508190522	1252.77186762793	16.6532142772896	1236.11865335064	0.453	0.213	0.561	0.224	0.086	0.334	0.513	0.857	0.429	0.557	0.564	0.596	2.575	1.4	2.102
TRINITY_DN18993_c0	blue	584.775048726154	567.815574139164	16.9594745869902	550.856099552173	40.452	34.113	34.684	46.486	32.366	37.319	52.907	56.285	65.853	39.679	47.506	47.225	89.203	81.244	66.549
TRINITY_DN25012_c3	brown	549.496990764253	491.390288714875	58.1067020493781	433.283586665497	0.601	0.719	0.612	0.56	0.28	0.401	1.361	1.227	1.278	1.889	1.491	1.869	0.93	1.272	1.283
TRINITY_DN26516_c2	blue	991.792506640156	938.441418948812	53.3510876913437	885.090331257469	68.091	68.681	68.085	67.76	60.692	67.526	46.201	37.682	39.696	4.856	9.312	4.18	193.883	184.902	198.383
TRINITY_DN24468_c4	green	15.4424292903374	5.0728676431461	10.3695616471913	-5.29669	0.316	0.506	0.459	0.448	0.506	0.601	1.006	4.13	0.739	1.141	1.2	1.011	1.371	1.361	1.106
TRINITY_DN28921_c5	brown	441.957875012281	311.777584847177	130.180290165105	181.597294682072	7.814	6.987	7.094	18.778	18.112	6.634	53.873	26.852	26.048	53.452	49.515	50.782	19.119	9.19	9.417
TRINITY_DN23009_c2	yellow	45.0241614169778	24.2266436058986	20.7975178110792	3.42912579481946	1.413	2.369	1.172	1.488	1.53	2.783	1.736	2.484	2.456	2.346	1.91	1.769	1.322	1.193	0.878
TRINITY_DN17535_c0	turquoise	1114.99064317273	825.53126346124	289.459379711492	536.071883749747	173.65	134.416	155.086	249.644	198.517	237.194	216.251	165.329	181.505	95.386	113.817	103.577	52.453	61.759	60.705
TRINITY_DN28661_c5	blue	1514.3557922381	1319.33890391295	195.016888325152	1124.3220155878	33.819	31.703	28.355	34.736	37.333	35.65	39.495	40.614	41.672	91.652	92.338	97.673	129.262	129.829	119.95
TRINITY_DN17936_c0	brown	641.226876365485	451.856077581734	189.370798783751	262.485278797983	0	0.03	0	0.19	0.194	0	0.247	0.156	0.409	4.929	5.947	5.985	4.063	3.52	4.067
TRINITY_DN17984_c0	blue	533.47284340742	511.372002260909	22.1008411465115	489.271161114397	1.033	0.091	0.673	0.034	0.765	0.679	0.197	0.351	0.719	1.342	1.146	1.038	2.428	2.633	1.125
TRINITY_DN33163_c0	blue	264.086475623533	151.156549038946	112.929926584587	38.2266224543595	0.316	0.314	0.398	0.022	0.043	0.033	0.227	0.292	0.18	0.456	0.373	0.542	0.382	0.493	0.523
TRINITY_DN26406_c0	turquoise	1172.90872453582	1125.22709310225	47.6816314335722	1077.54546166868	9.881	8.931	9.153	10.296	10.16	10.039	6.676	7.11	7.059	4.792	4.083	4.631	6.246	6.952	6.465
TRINITY_DN26924_c1	turquoise	536.719594844572	500.041284698057	36.6783101465154	463.362974551541	2.826	3.797	3.649	4.488	4.385	4.519	2.268	2.493	1.987	4.254	0.837	1.138	0.901	0.799	0.444
TRINITY_DN16913_c0	blue	1511.20295168921	1490.31411007057	20.8888416186346	1469.42526845194	0.485	0.527	0.663	0.28	0.614	0.301	0.089	0.243	0.24	0.429	0.264	0.46	3.191	1.962	2.941
TRINITY_DN25113_c3	turquoise	898.349062109574	865.116500786555	33.2325613230195	831.883939463535	1.856	1.812	1.57	1.544	1.692	1.135	0.611	1.032	0.779	0.511	0.709	1.156	0.186	0.177	0.415
TRINITY_DN19804_c0	turquoise	1335.26712938393	1282.56437357303	52.7027558108944	1229.86161776214	54.72	61.978	60.267	46.845	52.966	44.498	27.671	31.176	32.188	21.679	21.507	22.028	30.759	26.546	27.569
TRINITY_DN24013_c1	turquoise	930.472363345633	861.344723482712	69.127639862921	792.217083619791	16.725	17.406	17.368	12.668	12.961	13.111	8.471	10.042	10.223	5.979	5.574	5.769	9.506	9.654	9.752
TRINITY_DN18258_c0	turquoise	1462.31845545214	1307.62429872869	154.694156723447	1152.93014200525	32.49	35.287	36.529	52.294	50.262	51.154	37.266	32.257	35.023	23.988	22.698	26.091	20.411	23.992	21.025
TRINITY_DN24237_c0	turquoise	1662.1826585816	1412.23155454278	249.951104038827	1162.28045050395	31.9	26.934	27.978	52.664	48.452	53.925	29.949	32.355	30.82	11.83	12.167	13.352	1.371	0.897	1.283
TRINITY_DN18845_c5	blue	64.1892661500549	62.5207672365384	1.66849891351643	60.852268323022	1.223	1.509	1.519	1.298	1.174	1.336	1.243	1.081	1.438	1.47	1.91	0.686	1.831	1.913	1.668
TRINITY_DN25055_c1	blue	1564.76691037825	1539.61368864362	25.1532217346357	1514.46046690898	0.496	0.476	0.53	0.571	0.442	0.634	0.759	0.487	0.729	0.602	1.173	0.776	2.242	1.874	1.629
TRINITY_DN14301_c0	blue	1673.31978339082	1653.18403013082	20.1357532599973	1633.04827687082	99.01	86.786	89.693	107.006	77.974	102.731	104.373	75.881	78.682	110.93	107.097	105.238	170.867	196.627	185.887
TRINITY_DN28660_c1	turquoise	1514.29488048131	1467.34091954678	46.9539609345309	1420.38695861225	47.686	44.755	52.083	38.44	38.669	34.414	29.486	26.871	29.183	21.021	20.979	18.137	16.133	15.058	15.142
TRINITY_DN19072_c1	brown	744.137867340467	456.074866983267	288.063000357199	168.011866626068	120.754	121.577	122.063	69.573	74.892	73.347	432.078	454.78	453.503	611.271	582.737	585.818	37.249	42.205	40.352
TRINITY_DN27796_c1	blue	447.684	329.334790034453	118.349094491247	210.985695543206	20.584	21.78	19.1	15.88	16.722	15.727	32.326	26.492	26.118	29.099	27.672	47.162	49.349	35.509	37.608
TRINITY_DN24084_c2	blue	602.736	593.472192112328	9.26360767487188	584.208584437456	1.097	3.129	1.59	1.578	1.648	0.746	1.509	2.045	1.138	1.232	2.183	1.138	3.749	3.481	4.215
TRINITY_DN23656_c0	turquoise	1361.99029933717	1150.8184077818	211.171891555367	939.646516226436	26.637	28.28	28.202	65.209	69.57	69.619	36.408	37.965	38.208	3.669	3.283	3.133	1.136	1.45	1.204
TRINITY_DN25481_c3	brown	82.4272197977002	70.2518657907218	12.1753540069784	58.0765117837434	0.622	2.602	0.673	0.504	0.528	0.523	0.927	1.315	1.238	2.437	4.038	1.589	1.361	1.795	2.024
TRINITY_DN23749_c4	turquoise	1649.89858107783	1602.65160531145	47.247	1555.40462954507	19.562	20.048	21.842	18.42	21.301	20.19	7.633	7.529	8.167	3.423	4.174	3.972	7.244	6.262	6.14
TRINITY_DN25050_c3	brown	853.847673348503	797.159787181252	56.6878861672515	740.472	9.111	9.741	8.623	3.368	3.857	2.76	45.136	44.675	47.313	111.825	106.979	111.512	29.535	29.524	29.928
TRINITY_DN18048_c0	blue	2100.33472031605	2051.29646536081	49.0382549552382	2002.25821040557	9.312	8.738	9.295	10.184	7.445	9.416	12.83	10.499	11.521	13.29	13.231	13.235	23.015	23.627	23.048
TRINITY_DN14852_c0	turquoise	1399.74835261871	1355.67546054334	44.0728920753738	1311.60256846797	4.302	4.313	5.035	2.954	2.747	2.137	0.996	0.808	0.829	0.055	0.227	0.135	0.078	0	0.049
TRINITY_DN27593_c1	turquoise	1574.12810023512	1403.3094312145	170.818669020624	1232.49076219387	196.891	199.148	196.875	443.972	448.103	433.763	179.004	191.568	190.85	70.394	69.413	71.988	0.715	0.887	0.878
TRINITY_DN17502_c0	brown	679.222976774997	593.097708227933	86.1252685470639	506.97243968087	24.813	20.717	22.831	0.358	0.549	0.39	68.714	62.031	64.066	575.637	565.968	564.097	296.037	301.596	304.524
TRINITY_DN24200_c5	turquoise	1555.54091862483	1517.72737485342	37.8135437714116	1479.91	4.102	4.172	3.129	3.167	2.888	2.927	0.375	0.497	0.429	0.164	0.191	0.235	0	0.03	0
TRINITY_DN24721_c1	turquoise	303.250253180469	275.875091244573	27.3751619358955	248.499929308678	2.183	1.053	2.324	2.283	2.435	1.703	1.607	2.123	2.027	0.329	0.391	0.542	0.529	1.331	1.096
TRINITY_DN22339_c0	brown	360.579370970712	227.12198459425	133.457386376462	93.6645982177882	0.538	0.699	0.357	0.291	0.636	0.579	0.769	0.799	0.869	1.013	1.31	1.76	1.273	1.43	0.938
TRINITY_DN26563_c1	blue	1669.17738461671	1653.00508895472	16.1722956619933	1636.83279329273	8.088	10.055	8.776	10.407	11.625	11.765	10.808	11.96	12.41	10.251	11.331	12.043	24.337	21.221	23.048
TRINITY_DN28759_c0	black	336.227941121455	90.7587929757724	245.469148145683	-154.71	4.598	5.62	5.728	2.596	1.767	2.037	1.292	1.617	1.488	2.519	2.619	2.663	1.038	0.907	0.543
TRINITY_DN26289_c1	turquoise	1451.81457617819	1381.67546000908	70.1391161691147	1311.53634383996	101.056	85.52	91.762	141.272	108.088	131.157	85.213	69.833	71.793	52.293	49.697	55.837	47.773	51.868	48.416
TRINITY_DN21864_c1	blue	1646.66775021034	1618.85658064167	27.811169568675	1591.04541107299	42.16	33.839	31.443	32.431	25.912	32.333	28.667	25.079	24.5	29.483	30.446	30.234	71.66	76.008	67.181
TRINITY_DN23966_c0	brown	5.72428316768918	4.09935243177186	1.62493073591732	2.47442169585453	0.654	0.405	2.813	1.209	0.7	0.757	1.203	1.276	1.468	0.548	4.574	0.957	0.617	0.631	1.283
TRINITY_DN22205_c0	blue	485.118776704782	424.836527072512	60.2822496322697	364.554277440243	0.643	1.245	0.907	0.895	1.239	1.291	1.519	1.256	0.859	1.734	1.937	1.715	2.702	1.568	2.507
TRINITY_DN22882_c4	yellow	78.0842073137403	62.9490840643269	15.1351232494134	47.8139608149135	2.099	2.754	2.354	3.38	2.92	3.161	5.207	3.769	3.814	2.985	2.073	1.923	3.074	1.272	2.537
TRINITY_DN26303_c2	blue	1008.47655249027	730.857430004403	277.619122485867	453.238307518536	44.417	45.686	48.78	22.046	23.757	22.394	39.663	42.572	41.842	78.444	79.243	74.236	84.66	85.81	88.886
TRINITY_DN23362_c0	turquoise	1346.79058566189	1318.77628714666	28.0142985152381	1290.76198863142	2.805	1.742	2.783	2.921	2.435	3.751	0.611	0.75	0.24	0.091	0.136	0.144	0	0.158	0.188
TRINITY_DN21271_c0	yellow	48.2652440496799	32.0704145358838	16.1948295137961	15.8755850220877	0.896	3.848	0.887	4.846	4.654	0.824	8.629	3.798	2.196	0.748	1.191	1.128	0.891	0.434	0.484
TRINITY_DN22036_c1	yellow	512.962317361952	378.119530720978	134.842786640974	243.276744080004	41.96	34.427	33.359	59.501	55.563	58.188	70.795	73.32	73.87	47.848	48.706	49.933	26.363	26.822	26.651
TRINITY_DN19049_c5	turquoise	1827.12223224216	1780.44690433159	46.6753279105712	1733.77157642102	1.033	1.225	1.101	1.108	1.099	0.902	0.552	0.555	0.689	0.164	0.073	0.126	0.137	0.168	0.207
TRINITY_DN24756_c1	red	799.024736222502	63.3450243638114	735.67971185869	-672.335	18.95	17.416	17.429	17.525	16.129	16.35	13.323	12.885	13.298	8.388	8.639	8.495	30.387	32.285	32.001
TRINITY_DN28567_c6	turquoise	1785.77182153661	1745.19527289022	40.5765486463922	1704.61872424382	92.556	104.343	101.628	105.54	114.886	99.303	60.993	66.852	65.214	47.182	45.069	45.004	52.629	49.383	52.749
TRINITY_DN27119_c2	blue	2210.48306024969	2188.31364598775	22.1694142619435	2166.14423172581	6.306	5.964	5.29	6.446	4.762	5.242	7.791	8.434	8.227	10.963	6.111	9.687	35.908	34.415	34.913
TRINITY_DN19874_c1	black	141.608013913955	57.6578334841464	83.950180429809	-26.2923	5.663	6.308	5.178	3.066	2.952	2.961	2.209	2.221	1.997	4.765	5.438	4.713	0.362	0.316	0.306
TRINITY_DN25631_c3	brown	725.841439343827	376.14723982333	349.694199520497	26.4530403028335	15.586	14.652	15.798	12.623	12.304	14.425	13.343	12.642	13.778	42.855	39.585	41.167	34.998	37.077	39.019
TRINITY_DN13224_c0	turquoise	854.684405268566	820.557896057763	34.1265092108025	786.431386846961	1.814	3.422	3.333	2.059	1.293	2.048	0.592	0.175	0.779	0	0	0	0.607	0.394	0
TRINITY_DN28943_c2	green	118.270554697827	54.2015748882765	64.0689798095502	-9.8674	27.776	36.857	25.939	14.302	20.288	21.96	18.599	39.884	38.058	31.527	30.4	53.409	3.73	3.846	4.965
TRINITY_DN21071_c1	yellow	904.239566920267	266.63440420399	637.605162716278	-370.971	9.438	9.447	9.662	11.045	10.591	8.314	10.867	10.236	9.614	5.714	6.111	6.356	2.281	2.761	2.961
TRINITY_DN18957_c1	turquoise	672.394373356322	516.981509411726	155.412863944596	361.56864546713	15.08	13.933	14.025	21.598	17.239	22.973	16.764	14.941	15.215	13.619	12.449	15.049	11.219	11.212	10.621
TRINITY_DN23110_c2	blue	1301.15017312571	1273.57212737012	27.5780457555852	1245.99408161453	6.601	6.308	6.676	3.648	3.739	3.706	3.521	3.925	3.844	5.294	4.165	5.218	11.493	10.867	10.266
TRINITY_DN19884_c3	blue	1890.24348982979	1810.16554320417	80.0779466256195	1730.08759657855	0.707	1.063	0.744	0.425	0.593	0.523	1.104	0.614	0.789	4.144	3.065	2.338	6.334	6.242	7.127
TRINITY_DN19042_c1	turquoise	319.792731834387	217.275764793117	102.51696704127	114.758797751847	79.849	69.339	68.798	70.737	50.725	61.527	57.63	54.142	54.132	61.594	63.984	57.95	25.228	26.743	25.19
TRINITY_DN14865_c0	blue	2298.26763953318	2270.90562830754	27.3620112256408	2243.5436170819	0.422	0.466	0.612	0.168	0.183	0.278	0.73	0.214	0.319	1.387	1.564	0.803	5.316	5.917	5.478
TRINITY_DN19694_c1	yellow	272.69364201348	172.967406098359	99.7262359151208	73.2411701832381	1.635	1.519	1.896	3.234	1.95	2.682	3.501	2.747	3.135	1.816	2.61	3.069	0.871	1.095	0.918
TRINITY_DN24842_c1	blue	714.162949320008	575.974802656708	138.188	437.786655993408	26.711	26.336	24.798	10.754	12.1	15.248	25.344	33.3	29.163	33.371	35.075	34.17	42.448	42.708	43.343
TRINITY_DN19298_c4	blue	2316.78411503984	2271.4093093559	45.3748056839377	2226.03450367196	16.124	17.892	17.021	15.432	15.396	14.391	18.914	20.015	20.457	23.787	23.289	23.147	44.2	42.086	43.678
TRINITY_DN25600_c3	blue	1840.58001378939	1813.88688933296	26.6931244564228	1787.19376487654	129.517	103.128	123.439	130.35	113.669	122.376	107.46	100.181	89.235	85.601	80.08	96.661	437.683	428.378	431.916
TRINITY_DN21688_c0	turquoise	509.264259979284	425.31636837723	83.9478916020539	341.368476775176	27.576	24.261	25.715	8.415	7.068	7.991	1.854	2.211	1.867	3.076	3.901	4.388	5.786	4.733	4.837
TRINITY_DN18929_c3	blue	683.701700285942	666.904799167236	16.7969011187055	650.107898048531	4.524	3.412	3.394	4.275	3.933	4.029	4.231	3.945	4.473	3.66	2.755	2.049	7.626	6.38	7.995
TRINITY_DN23410_c0	blue	1622.79901600565	1586.52961511263	36.2694008930214	1550.26021421961	2.499	2.602	2.752	2.876	2.812	3.617	3.136	3.896	3.155	3.377	4.129	4.406	5.981	6.853	7.127
TRINITY_DN20660_c1	turquoise	85.6453787141766	68.2217232062523	17.4236555079243	50.798067698328	43.13	32.807	35.816	44.17	37.311	49.407	43.094	33.582	40.494	14.741	14.459	15.519	37.014	39.089	35.91
TRINITY_DN18374_c6	yellow	267.497422735517	200.084207104169	67.4132156313481	132.670991472821	0.169	0.263	0.071	0.727	1.164	0.979	0.917	1.49	0.889	0.319	0.136	0.181	0.039	0.128	0.158
TRINITY_DN21878_c6	blue	1790.79982411281	1731.74542192952	59.0544021832932	1672.69101974622	0.475	0.597	0.408	0.425	0.334	0.323	0.611	0.623	0.699	0.73	1.591	1.119	2.408	2.574	2.132
TRINITY_DN24059_c5	blue	1928.87841190847	1908.85260384334	20.025808065132	1888.82679577821	2.552	1.772	1.692	2.059	0.916	1.258	2.199	1.578	1.008	2.191	2.219	2.293	11.287	8.48	11.095
TRINITY_DN24372_c6	brown	418.218214804048	362.966974794168	55.2512	307.715734784288	12.528	12.738	11.731	10.027	11.238	10.496	16.025	17.327	23.122	22.71	20.579	22.949	16.985	18.351	17.679
TRINITY_DN24049_c3	yellow	262.301963013048	154.116404058074	108.185558954974	45.9308451030998	4.049	2.957	3.537	27.966	23.402	27.302	193.106	180.172	175.295	39.231	37.384	37.691	22.868	24.899	22.574
TRINITY_DN13392_c0	green	155.103439695351	74.7321165827162	80.3713231126348	-5.63921	2.109	1.144	1.508	0.47	0.625	0.501	2.801	2.24	2.137	1.424	1.173	1.598	0.098	0	0.079
TRINITY_DN24173_c0	brown	636.763752017431	507.165280774459	129.598471242972	377.566809531486	37.077	33.222	29.334	47.192	38.346	40.002	53.469	52.574	49.789	77.55	75.46	80.664	33.637	36.042	35.061
TRINITY_DN22833_c0	blue	1323.16626862882	1037.03836155748	286.127907071344	750.910454486134	4.724	4.769	4.811	4.129	4.213	4.908	5.641	6	6.679	9.009	10.185	9.29	11.366	10.64	11.509
TRINITY_DN19482_c3	turquoise	1728.81668309519	1687.68934390275	41.127339192444	1646.5620047103	74.302	85.257	84.963	56.793	62.814	56.875	24.515	25.216	23.053	10.963	10.149	10.644	5.502	3.481	4.55
TRINITY_DN19955_c0	brown	654.947426846759	501.255150858076	153.692275988683	347.562874869393	2.763	3.514	3.71	2.809	2.564	2.46	4.625	4.237	3.614	6.873	8.039	6.897	6.637	5.345	5.824
TRINITY_DN27601_c0	green	246.02403986761	121.639132814989	124.384907052621	-2.74577	1.244	1.205	1.356	1.667	2.241	1.759	3.126	1.646	4.992	3.688	3.765	4.216	1.292	0.838	0.632
TRINITY_DN17287_c0	turquoise	1218.21529975404	1006.65172498487	211.563574769171	795.088150215696	2.447	2.947	2.997	2.663	3.577	2.916	2.791	2.922	2.775	0.94	0.891	0.912	0.069	0.108	0.069
TRINITY_DN16100_c0	yellow	646.679531612858	185.307206506403	461.372325106455	-276.065	0.253	0.628	0.52	2.54	2.058	2.649	1.39	1.305	0.859	0.493	0.127	0.668	0.137	0.128	0.158
TRINITY_DN16195_c0	turquoise	843.380032744719	700.86596519739	142.514067547329	558.351897650062	226.64	229.099	213.071	179.869	183.691	182.901	135.052	151.012	150.366	134.462	131.687	134.028	0.225	0.237	0.257
TRINITY_DN20835_c3	yellow	416.740176483591	277.329585080714	139.410591402876	137.918993677838	19.952	19.319	19.671	26.858	22.615	24.898	29.821	24.612	28.114	23.44	25.99	21.053	8.723	12.957	13.464
TRINITY_DN20348_c5	brown	397.418155538193	352.631081308916	44.7870742292768	307.844007079639	2.921	2.379	3.527	1.768	2.618	1.67	4.576	3.497	3.025	6.426	7.12	6.112	0.979	3.649	2.438
TRINITY_DN16449_c0	green	648.223031554977	343.099118428623	305.123913126354	37.9752053022688	60.741	46.527	51.512	106.704	91.851	114.963	272.865	229.231	248.506	268.787	271.076	263.542	54.215	61.207	57.231
TRINITY_DN23901_c2	blue	1582.65543803913	1534.89476072104	47.7606773180948	1487.13408340294	0.369	0.375	0.438	0.257	0.108	0.145	0.197	0.205	0.21	0.402	0.618	0.632	0.979	1.065	1.115
TRINITY_DN22444_c0	green	600.914494779244	279.276611333484	321.63788344576	-42.3613	0.401	0.577	0.479	0.436	0.42	0.445	0.779	0.954	1.058	1.132	1.1	1.056	0.255	0.286	0.296
TRINITY_DN23726_c1	blue	1312.28042592099	1262.61501540265	49.6654105183427	1212.94960488431	0.39	0.527	0.55	0.213	0.42	0.234	0.335	0.185	0.16	0.712	0.791	0.605	1.165	1.124	1.234
TRINITY_DN21668_c1	yellow	992.15633224715	448.824418134523	543.331914112626	-94.5075	4.102	4.111	4.22	9.12	9.665	10.151	7.781	7.412	8.107	3.341	4.283	3.34	0.137	0.128	0.168
TRINITY_DN24951_c3	brown	95.9608082278085	87.5612046739126	8.39960355389593	79.1616011200166	0.854	2.096	1.386	0.336	1.196	0.902	0.602	1.13	1.108	3.158	1.919	2.51	1.977	0.887	1.599
TRINITY_DN24102_c2	turquoise	1315.02960732897	1251.33579687374	63.693810455231	1187.64198641851	55.078	56.379	58.433	37.444	39.035	38.855	25.63	26.404	28.014	21.122	19.688	20.538	4.121	3.777	4.669
TRINITY_DN28338_c2	brown	497.181866914727	446.711879955749	50.4699869589782	396.241892996771	4.587	4.658	4.688	4.465	12.401	3.784	18.283	21.213	17.502	32.961	25.681	33.078	12.022	22.019	9.96
TRINITY_DN25550_c2	green	199.981486516276	66.1948104591285	133.786676057148	-67.5919	1.055	0.901	0.928	1.455	1.573	1.959	2.199	2.415	2.496	2.355	2.173	2.438	2.075	1.834	1.54
TRINITY_DN27117_c3	brown	138.517281341299	85.3370806352146	53.1802007060841	32.1568799291305	9.491	8.293	27.652	0.224	11.054	24.943	27.859	26.268	13.438	27.292	46.678	36.328	0.793	1.262	9.673
TRINITY_DN20687_c5	blue	676.801	661.337543064628	15.4633359599723	645.874207104655	0.58	0.861	0.764	0.526	0.711	0.79	0.848	0.643	1.068	0.904	0.637	1.101	1.292	1.706	1.293
TRINITY_DN24824_c3	blue	1897.94639776695	1870.91522015007	27.0311776168746	1843.8840425332	1.751	1.59	1.835	0.895	1.347	1.592	0.759	0.76	0.988	1.232	1.61	1.174	5.962	5.493	5.814
TRINITY_DN24090_c0	brown	761.653198376757	638.087420740222	123.565777636536	514.521643103686	0.506	0.587	0.642	0.739	0.539	0.512	1.972	1.519	1.498	2.729	3.037	2.582	0.715	0.74	0.888
TRINITY_DN27258_c3	brown	93.1432452042006	59.7334458889043	33.4097993152963	26.3236465736079	0.517	0.486	0.173	0.19	0.733	0.601	0.809	1.003	1.008	0.949	1.173	0.668	0.822	0.69	0.494
TRINITY_DN22265_c0	turquoise	1817.02895496549	1774.24988796886	42.7790669966298	1731.47082097223	5.789	6.146	5.076	4.454	4.234	4.207	2.278	1.987	2.097	0.803	0.637	0.74	0.333	0.552	0.345
TRINITY_DN26333_c0	blue	2186.36353717448	2140.01441811977	46.349119054707	2093.66529906506	0.116	0.213	0.367	0	0	0.134	0.345	0.711	0.679	1.095	1.237	1.029	3.857	3.688	3.099
TRINITY_DN26244_c0	green	474.298270923046	245.966139339377	228.332131583669	17.6340077557086	1.93	2.015	1.784	1.813	2.058	1.981	2.613	2.63	2.925	2.601	2.519	2.428	0.832	0.828	0.78
TRINITY_DN20758_c0	yellow	259.600656021374	197.571736407845	62.0289196135296	135.542816794315	0.633	0.982	1.335	2.361	2.672	2.426	4.674	3.039	2.805	1.424	1.682	2.04	0.91	0.7	0.661
TRINITY_DN28886_c1	brown	49.8580545491318	41.4589405357238	8.39911401340802	33.0598265223158	4.608	3.422	16.247	2.081	3.512	2.371	7.1	4.237	4.163	14.34	13.159	10.382	3.994	5.374	1.925
TRINITY_DN25855_c0	brown	306.678682160327	215.470584859151	91.2080973011756	124.262487557976	1.94	3.382	2.681	4.443	4.751	4.942	7.08	6	6.589	7.859	7.257	7.972	5.874	7.78	7.581
TRINITY_DN21195_c2	blue	2288.01901424501	2265.22581639258	22.7931978524266	2242.43261854016	35.991	35.247	31.056	19.584	20.6	27.38	27.789	27.806	27.236	45.548	54.826	45.302	286.747	285.809	269.492
TRINITY_DN22636_c1	blue	1932.00617458773	1912.40311944588	19.6030551418535	1892.80006430403	0	1.023	0	0	2.661	0	0	0	0	2.437	1.482	1.038	41.841	29.957	32.327
TRINITY_DN21680_c3	green	553.938144914085	316.293157931306	237.64498698278	78.6481709485257	2.088	2.116	2.477	3.436	3.265	2.916	5.01	4.763	4.922	4.089	4.583	4.622	0.587	0.651	0.573
TRINITY_DN17490_c0	red	772.397419942716	60.5353841117737	711.862035830943	-651.327	7.034	7.635	6.166	8.986	7.951	9.527	3.846	3.029	3.754	1.588	2.137	2.158	18.091	18.262	17.846
TRINITY_DN15189_c0	turquoise	1188.88719559405	1146.92883583847	41.9583597555747	1104.9704760829	18.096	15.35	14.412	8.964	5.807	9.405	5.897	3.983	3.464	0.082	0.082	0	0.088	0.079	0.069
TRINITY_DN26859_c1	black	130.624668878246	46.0790766139428	84.545592264303	-38.4665	4.049	5.691	4.923	3.156	3.459	3.985	2.416	2.99	2.586	3.788	4.01	3.873	2.633	2.87	2.458
TRINITY_DN24974_c0	blue	1342.12192400783	1112.59834051915	229.523583488672	883.074757030481	0.443	0.729	0.53	0.213	0.453	0.223	0.611	0.682	0.589	2.145	1.882	1.643	2.594	2.258	2.626
TRINITY_DN16000_c0	turquoise	694.095998123483	622.754906983353	71.3410911401298	551.413815843223	4.946	4.759	4.067	0.962	1.174	1.146	0.108	0.39	0.18	0	0	0	0	0	0
TRINITY_DN20731_c2	blue	1109.17910957892	1093.50812538317	15.670984195755	1077.83714118741	0.084	0.111	0.133	0.201	0.086	0.534	0.197	0.039	0.21	0.155	0.155	0.036	0.93	0.907	1.106
TRINITY_DN25814_c0	blue	933.865945604818	719.379926227095	214.486019377723	504.893906849372	7.245	7.179	7.665	1.13	1.562	14.558	6.824	9.058	8.866	36.959	24.371	35.01	35.546	37.826	42.415
TRINITY_DN18276_c0	yellow	691.290916128185	427.495993899962	263.794922228223	163.701071671739	2.299	3.22	2.528	6.077	5.323	5.253	4.753	5.006	5.841	2.976	3.692	2.681	0.372	0.631	0.533
TRINITY_DN20471_c0	turquoise	841.435459752879	807.596791061339	33.8386686915401	773.758122369799	19.857	20.646	17.735	29.521	28.951	31.131	3.363	3.243	3.375	2.565	3.128	2.149	8.38	8.697	8.074
TRINITY_DN27530_c2	blue	415.551826477837	354.544988807349	61.0068376704881	293.538151136861	0.991	1.549	2.905	1.086	0.97	1.703	8.856	6.711	7.128	4.792	5.365	6.997	9.143	8.244	14.658
TRINITY_DN26231_c5	turquoise	1683.78612575057	1595.49544480996	88.2906809406093	1507.20476386935	67.395	58.93	64.375	61.023	58.17	63.909	54.327	47.821	49.12	37.022	32.892	31.561	23.025	27.512	28.862
TRINITY_DN20934_c4	yellow	339.955179394465	272.917496832141	67.0376825623241	205.879814269817	0.359	0.365	0.469	2.787	2.812	3.651	6.084	6.077	6.31	1.378	1.528	1.201	0.372	0.532	0.345
TRINITY_DN22894_c1	black	247.496183991104	56.167471509649	191.328712481455	-135.161	8.531	8.647	8.49	2.104	2.306	2.159	2.811	3.682	3.874	2.611	2.455	2.483	2.31	2.524	3.178
TRINITY_DN28586_c6	turquoise	419.635196717813	310.668226485753	108.96697023206	201.701256253693	3.353	3.301	2.732	3.637	5.376	5.654	3.945	4.003	4.622	1.223	2.528	1.995	2.33	2.584	1.392
TRINITY_DN28853_c3	blue	828.909642918274	647.803025121669	181.106617796605	466.696407325064	47.96	54.354	51.838	28.156	32	28.215	47.433	50.344	49.43	67.455	66.475	63.204	77.015	74.825	75.729
TRINITY_DN27776_c0	blue	2286.82269266711	2226.57940038258	60.2432922845292	2166.33610809805	3.427	4.263	4.006	2.496	3.092	2.716	4.122	4.548	4.692	6.663	7.166	7.258	14.058	14.535	15.053
TRINITY_DN20261_c0	yellow	435.89249869131	321.875085056166	114.017413635144	207.857671421022	7.382	6.44	6.462	16.171	15.181	15.348	15.374	15.038	15.105	12.478	12.413	12.847	5.286	5.147	5.172
TRINITY_DN19513_c1	blue	1857.28023129513	1838.67242619248	18.607805102657	1820.06462108982	0	0	0	0	0.377	0	0	0.292	0	0	0.373	0	5.492	6.064	4.077
TRINITY_DN22207_c1	turquoise	1552.64063651014	1515.73718762861	36.9034488815266	1478.83373874708	17.642	20.879	20.578	15.589	17.045	14.903	5.315	6.584	6.859	5.331	5.693	5.227	4.405	3.461	3.741
TRINITY_DN21798_c2	turquoise	936.893174246577	908.833972177669	28.0592020689081	880.774770108761	27.249	22.165	21.343	31.2	24.501	31.387	16.715	13.051	15.944	12.259	10.785	12.991	14.293	15.117	16.534
TRINITY_DN17935_c0	brown	787.320308049368	736.571046391712	50.7492616576562	685.821784734055	1.729	1.721	1.672	0.884	0.991	0.623	5.177	5.688	5.162	16.978	17.551	16.774	8.576	8.017	8.124
TRINITY_DN23568_c2	brown	203.741804611367	119.42522012176	84.3165844896062	35.1086356321543	2.172	2.066	3.435	2.518	2.683	4.419	6.696	6.097	7.438	8.89	5.147	7.06	2.232	5.986	3.03
TRINITY_DN25350_c1	blue	2100.17610609376	2078.04498557569	22.1311205180673	2055.91386505762	11.526	11.725	12.241	11.963	10.494	10.496	11.863	11.015	11.132	11.172	10.431	10.861	63.574	62.193	63.903
TRINITY_DN25695_c3	green	98.1824094313158	61.2723899714468	36.910019459869	24.3623705115777	0.612	0.628	0.336	0.448	0.463	0.334	0.72	0.701	0.958	0.529	0.773	0.65	0.313	0.513	0.197
TRINITY_DN26793_c0	yellow	446.643295849371	276.436947542065	170.206348307306	106.230599234758	160.31	200.92	206.619	197.181	222.252	179.495	256.742	301.255	311.494	210.506	194.779	225.561	47.852	41.524	41.023
TRINITY_DN19650_c2	turquoise	1003.6013573468	779.451308260589	224.150049086209	555.30125917438	1.888	1.812	1.335	3.01	2.446	2.716	1.953	1.5	1.767	1.698	1.209	1.336	0.343	0.493	0.424
TRINITY_DN25197_c3	brown	725.983051157043	376.586462491615	349.396588665428	27.1898738261875	0.211	0.132	0.071	0.347	0.075	0.39	1.489	0.916	1.288	2.054	2.192	2.988	2.134	2.15	2.833
TRINITY_DN19468_c2	blue	87.4087441271266	85.2641609941882	2.14458313293838	83.1195778612498	0.253	0.284	0.448	0.459	0.463	0.367	0.533	0.74	0.319	0.666	0.9	0.451	4.513	0.7	0.79
TRINITY_DN24724_c7	blue	2162.11093169947	2135.07975358373	27.0311781157329	2108.05	11.558	12.748	12.679	10.105	8.986	9.093	11.074	9.048	10.782	13.573	12.458	13.127	25.414	25.066	25.555
TRINITY_DN17888_c0	blue	25.1879353622767	20.7866	4.4013450703867	16.3852452215033	8.257	8.87	9.764	2.876	3.523	2.86	8.53	9.603	9.924	4.865	4.292	4.442	10.162	9.358	9.071
TRINITY_DN24556_c0	turquoise	1256.11849032881	1218.93708965119	37.181400677616	1181.75568897358	2.531	2.643	2.283	2.294	1.314	2.76	1.529	1.305	1.218	0.566	0.737	0.686	0.45	0.424	0.267
TRINITY_DN28595_c6	yellow	369.364978814851	201.883861534077	167.481117280775	34.4027442533021	23.379	21.608	22.882	29.443	25.309	25.288	23.628	22.869	23.422	25.257	26.799	25.161	11.767	12.543	11.904
TRINITY_DN23986_c0	red	123.222993567054	75.3070600404704	47.9159335265832	27.3911265138872	3.828	3.827	4.485	3.581	4.234	3.862	2.446	2.639	3.275	2.218	1.519	1.824	4.846	4.319	3.958
TRINITY_DN3935_c0	turquoise	1137.25184654094	1097.0294751664	40.2223713745357	1056.80710379187	4.492	4.091	4.342	2.619	2.424	3.461	2.386	2.386	2.436	1.132	0.673	0.632	1.194	0.917	0.898
TRINITY_DN19778_c6	turquoise	121.894414745018	84.6870590706288	37.2073556743889	47.4797033962399	16.936	1.316	13.648	20.815	8.253	8.67	11.577	14.035	12.57	7.111	4.892	5.832	0.264	0.247	4.343
TRINITY_DN22349_c4	pink	82.6871346005075	12.6377840456639	70.0493505548436	-57.4116	0.654	0.506	0.815	1.432	1.131	1.458	2.416	2.61	2.815	1.497	1.5	1.472	2.017	1.726	2.31
TRINITY_DN19567_c5	brown	560.043295868919	422.61370943741	137.429586431509	285.184123005901	0.274	0.243	0.285	0	0	0.145	0.661	1.042	0.609	2.501	4.138	4.351	2.066	3.175	2.29
TRINITY_DN19936_c3	brown	299.683300743827	283.846784100325	15.8365166435024	268.010267456822	1.033	1.053	1.559	1.488	1.659	1.013	1.479	1.373	1.278	3.085	2.319	3.033	2.095	1.617	1.639
TRINITY_DN20203_c2	turquoise	2118.52256490655	2037.52144054438	81.0011243621677	1956.52031618221	107.256	103.239	101.118	137.3	127.913	130.634	60.993	55.194	59.204	31.318	30.291	31.209	4.944	5.828	5.567
TRINITY_DN18502_c1	brown	133.155804607169	114.057822032097	19.0979825750719	94.9598394570249	0.696	1.904	1.345	0	0.108	0.434	0.483	0.516	0.499	1.643	2.328	3.024	0.401	0.286	0.306
TRINITY_DN26438_c4	blue	1019.04547912488	994.652937852524	24.3925412723511	970.260396580173	17.621	15.219	13.739	11.202	8.566	9.961	9.832	7.607	9.774	13.217	12.54	13.226	22.35	24.425	22.95
TRINITY_DN21878_c8	turquoise	554.803009147313	496.295628266811	58.5073808805021	437.788247386309	25.256	11.351	13.719	25.011	21.301	25.176	19.476	15.564	12.709	12.03	10.894	11.005	9.701	6.873	9.733
TRINITY_DN21920_c6	brown	655.961180532406	613.033867536093	42.9273129963128	570.106554539781	4.113	4.374	4.566	2.809	2.737	3.283	4.921	4.88	5.022	12.094	12.222	11.429	3.446	3.422	3.84
TRINITY_DN18951_c1	green	297.978323513676	145.172159462032	152.806164051645	-7.634	60.614	72.934	66.546	34.736	40.08	32.199	69.878	79.699	72.173	90.968	90.428	86.947	1.282	1.578	0.898
TRINITY_DN20931_c4	turquoise	1417.15189647621	1107.3004293595	309.851467116711	797.448962242785	36.708	38.416	38.303	67.883	74.687	67.226	41.566	47.334	45.386	26.991	22.698	24.592	5.1	2.731	2.241
TRINITY_DN20472_c0	blue	255.248989261507	222.991707057778	32.2572822037284	190.73442485405	12.349	10.419	11.477	17.67	18.025	18.521	16.202	18.262	15.844	21.122	19.752	17.288	23.838	20.767	23.641
TRINITY_DN19621_c3	blue	2130.69275731869	2108.10558369469	22.5871736240001	2085.51841007069	0.886	0.911	0.54	0.727	0.42	0.568	0.286	0.506	0.569	0.849	0.627	0.677	9.359	8.786	9.436
TRINITY_DN28711_c5	blue	547.826504352489	445.403183880441	102.423320472049	342.979863408392	0.274	0.699	0.357	0.134	0.442	0.378	0.335	0.419	0.519	1.013	0.573	0.903	1.067	0.868	1.066
TRINITY_DN17629_c0	turquoise	1700.10796869411	1627.03299759204	73.0749711020678	1553.95802648997	10.83	11.148	11.66	9.143	9.481	7.991	6.282	5.561	7.059	2.419	2.173	2.167	0.186	0.079	0.237
TRINITY_DN21324_c6	blue	1096.76124186402	906.061388762483	190.699853101541	715.361535660943	0.179	0.395	0.377	0.112	0.194	0.134	0.296	0.419	0.339	0.831	0.782	0.632	0.871	1.164	0.888
TRINITY_DN15128_c0	blue	1433.28076626932	1286.64584368708	146.634922582246	1140.01092110483	0	0.071	0.041	0	0	0	0.227	0.243	0.17	1.232	2.328	1.327	2.78	2.554	2.803
TRINITY_DN28660_c0	turquoise	344.500627113083	261.95372411641	82.5469029966728	179.406821119737	5.948	2.754	4.362	6.267	4.881	5.22	5.986	3.701	5.182	3.058	3.428	2.609	2.702	2.031	2.458
TRINITY_DN23800_c3	brown	381.374788632748	222.86435592455	158.510432708197	64.3539232163532	0.896	0.78	0.958	0.481	0.851	0.467	1.045	0.721	0.579	1.862	1.873	2.049	2.163	1.075	1.787
TRINITY_DN26079_c1	turquoise	1784.18830573363	1573.19922914698	210.989076586647	1362.21015256033	9.839	10.915	11.018	14.112	14.513	15.593	10.66	10.295	9.584	5.285	4.974	5.299	2.398	2.988	2.063
TRINITY_DN24962_c1	turquoise	1911.69700283081	1730.96894019478	180.728062636033	1550.24087755874	22.662	21.264	20.405	29.174	27.302	29.606	18.066	19.84	19.159	10.899	11.731	11.095	5.835	5.611	6.347
TRINITY_DN28099_c5	turquoise	341.86812457874	296.485811804531	45.3823127742098	251.103499030321	1.529	1.833	1.967	0.817	0.259	0.646	0.227	0.711	0.15	0.11	0.227	0.099	0.117	0.69	0.543
TRINITY_DN24073_c1	blue	808.116040054932	773.189685369512	34.9263546854204	738.263330684091	0.295	0.203	0.224	0.213	0.183	0.367	0.414	0.117	0.05	0.758	0.546	0.497	0.93	1.489	0.77
TRINITY_DN26855_c2	yellow	140.001961962038	104.571073229717	35.4308887323207	69.1401844973968	0.359	0.577	0.326	0.772	0.711	0.49	2.071	1.237	1.757	0.411	0.609	0.388	0.352	0.355	0.75
TRINITY_DN22402_c2	blue	1502.94375641317	1484.46277492447	18.4809814886958	1465.98179343578	0.506	1.002	0.632	0.806	0.636	0.768	0.74	0.477	0.389	1.095	0.709	0.488	1.968	2.307	2.26
TRINITY_DN28942_c4	green	569.270496650001	303.683160197973	265.587336452028	38.0958237459453	78.563	104.981	85.035	87.904	89.739	75.351	139.302	139.539	149.437	149.952	151.884	140.41	75.527	73.917	69.846
TRINITY_DN25515_c2	turquoise	1760.07431443372	1707.15967081842	52.9146436152992	1654.24502720312	13.023	14.409	16.134	14.112	19.027	16.05	9.575	10.11	8.396	4.263	3.556	5.733	4.043	3.333	4.175
TRINITY_DN22175_c0	turquoise	935.010860029158	893.432608951114	41.578251078044	851.85435787307	2.52	2.643	3.231	1.399	1.282	1.414	1.026	1.334	1.198	0.338	0.3	0.144	0.392	0.345	0.237
TRINITY_DN22230_c7	blue	1706.01700803145	1678.20388696282	27.8131210686302	1650.39076589419	0.601	0.547	0.469	0.157	0	0	0.592	0.39	0.579	0.977	1.892	1.833	3.828	6.656	6.722
TRINITY_DN23892_c3	yellow	230.676094600839	122.361386826331	108.314707774508	14.0466790518224	4.914	4.04	4.719	2.887	1.907	2.126	4.664	5.357	4.652	2.903	2.464	2.663	0.098	0.049	0.039
TRINITY_DN24650_c4	yellow	645.553149120537	407.603083294241	237.950065826296	169.653017467945	13.93	11.908	9.509	26.556	21.613	28.226	30.373	26.628	24.271	11.492	8.503	11.14	3.338	2.16	2.043
TRINITY_DN28204_c2	yellow	767.799839068242	368.317387717886	399.482451350356	-31.1651	142.351	150.465	138.116	158.372	152.015	171.07	173.551	164.248	160.03	126.867	118.346	117.272	29.055	27.256	26.394
TRINITY_DN25374_c1	blue	2090.92846533482	2035.56064337159	55.3678219632347	1980.19282140835	7.54	9.295	7.726	7.576	6.648	7.502	9.003	7.801	8.207	12.87	10.44	12.738	19.09	21.191	21.429
TRINITY_DN26153_c2	blue	264.950962011524	233.205769082572	31.7451929289519	201.46057615362	14.879	13.892	15.38	16.137	28.498	16.328	13.362	12.36	10.383	23.678	27.018	28.492	30.994	27.423	32.929
TRINITY_DN25896_c5	black	266.409198257678	43.8221974652357	222.587000792442	-178.765	21.586	23.937	23.636	12.052	12.735	11.62	9.082	9.379	10.353	11.036	9.849	11.113	13.745	14.328	13.247
TRINITY_DN26178_c0	green	231.362836075264	93.5719148547829	137.790921220481	-44.219	3.585	5.67	4.617	4.801	3.577	3.495	4.753	5.191	7.218	7.047	7.248	6.581	3.808	2.781	2.557
TRINITY_DN16824_c0	blue	867.266614210847	778.805277880899	88.4613363299483	690.34394155095	0.327	0.415	0.173	0.123	0.086	0.356	0.158	0.36	0.21	0.785	0.455	0.578	0.764	0.947	0.849
TRINITY_DN20585_c1	yellow	36.9116440251783	18.2917312883041	18.6199127368742	-0.328181	11.937	10.733	11.691	27.261	24.63	26.134	21.715	19.469	19.658	15.828	14.877	16.214	19.334	23.134	19.021
TRINITY_DN25211_c0	yellow	1071.01855397765	339.358035730092	731.660518247562	-392.302	42.719	43.054	41.605	58.08	56.005	59.947	49.041	42.766	44.058	37.506	33.692	36.12	6.236	7.396	5.626
TRINITY_DN21298_c0	green	418.20735611046	253.848490426255	164.358865684205	89.4896247420494	3236.92	2798.74	2991.64	3548.62	3389.03	3771.35	5857.97	5330.43	5411.72	4990.75	4979.45	4700.01	3469.64	3630.57	3652.03
TRINITY_DN18830_c3	blue	1094.96942679771	984.135608301537	110.833818496175	873.301789805361	0.243	0.203	0.102	0.235	0.172	0.089	0.523	0.331	0.3	0.383	0.546	0.542	0.871	0.71	0.75
TRINITY_DN25580_c6	blue	122.035399605373	118.546811981513	3.48858762386001	115.058224357653	1.434	0.719	0.683	1.69	1.541	1.447	1.272	1.227	1.418	1.086	1.628	2.158	1.468	4.339	2.211
TRINITY_DN19540_c3	black	230.099590184673	117.66505452808	112.434535656593	5.23051887148731	3.174	3.088	3.282	0.772	0.711	0.812	0.168	0.156	0.09	1.798	1.4	1.724	0.049	0.049	0.059
TRINITY_DN25341_c0	yellow	486.266072470561	182.890590069868	303.375482400694	-120.485	6.369	6.197	6.187	5.092	4.353	4.608	7.347	7.081	7.947	1.086	1.601	1.598	0	0.138	0.128
TRINITY_DN21887_c0	blue	1395.80607286062	1320.18521801506	75.6208548455543	1244.56436316951	1.171	1.863	1.896	1.611	1.379	1.213	4.102	5.513	4.642	4.162	4.401	4.424	9.29	9.003	9.081
TRINITY_DN28042_c1	brown	86.3664022278199	42.9850919073393	43.3813103204806	-0.396218	0.39	0.547	0.622	1.086	1.282	0.646	1.272	0.964	1.328	1.816	1.282	0.984	0.881	0.631	0.809
TRINITY_DN17028_c0	yellow	253.446571786001	149.851135598086	103.595436187915	46.2556994101706	1.318	1.731	1.386	2.048	1.121	1.035	2.574	2.445	2.156	0.612	0.446	0.244	0.578	0.089	0.069
TRINITY_DN21848_c0	brown	681.139851660371	499.692545817507	181.447305842864	318.245239974643	18.475	17.315	18.132	11.997	8.641	9.939	16.291	18.116	18.38	37.853	34.447	35.452	29.026	28.932	29.711
TRINITY_DN27605_c1	yellow	722.637832618784	492.54502875132	230.092803867464	262.452224883856	58.885	57.503	57.801	100.549	106.719	111.045	122.755	115.414	114.115	57.396	60.528	57.643	17.807	15.245	16.02
TRINITY_DN27407_c2	blue	1166.20314174433	1120.75428814518	45.4488535991541	1075.30543454603	1.012	1.833	0.877	1.03	1.638	0.378	1.667	2.172	1.528	1.899	2.146	2.067	4.121	3.678	3.188
TRINITY_DN17533_c0	turquoise	1499.8481947989	1318.76881226038	181.07938253852	1137.68942972185	21.312	16.778	19.885	27.417	23.154	25.388	17.05	18.213	20.846	12.587	13.386	12.431	8.732	8.895	8.903
TRINITY_DN26590_c0	brown	46.022667510477	34.1328346363378	11.8898328741392	22.2430017621987	0.981	0.668	0.632	0.649	0.722	0.979	2.13	0.945	1.248	2.41	0.864	1.715	0.871	1.952	1.293
TRINITY_DN22253_c4	turquoise	1840.57966364808	1796.7312221028	43.8484415452849	1752.88278055751	43.847	47.185	49.117	40.488	43.873	38.165	26.705	23.872	24.78	14.924	19.997	16.043	13.803	9.614	12.22
TRINITY_DN18270_c3	yellow	5.70767675310051	3.61126333771722	2.09641341538328	1.51484992233394	10.05	5.508	7.981	8.248	4.461	10.24	9.467	12.126	10.433	5.285	5.574	5.2	7.43	6.488	10.69
TRINITY_DN24255_c1	green	501.595320730004	297.742221719081	203.853099010923	93.8891227081571	18.391	17.335	17.388	18.487	19.965	18.821	31.152	40.302	36.341	31.591	28.218	29.449	3.397	3.086	3.662
TRINITY_DN20099_c3	blue	2010.22121560977	1987.9324766896	22.2887389201678	1965.64373776943	14.299	17.659	16.889	14.805	14.287	14.569	14.92	17.96	14.017	20.373	19.033	20.782	43.544	56.947	46.146
TRINITY_DN21821_c1	turquoise	1331.82550411762	1299.41595101627	32.4095531013518	1267.00639791492	0.506	0.587	0.408	0.313	0.549	0.289	0.178	0.127	0.17	0.027	0	0.027	0	0	0
TRINITY_DN23713_c0	blue	32.3715730210613	30.2879306098629	2.08364241119841	28.2042881986645	19.741	11.938	9.092	20.121	14.147	18.086	8.412	4.548	10.213	30.14	14.141	10.933	23.054	17.572	29.148
TRINITY_DN21245_c4	turquoise	1175.06667847554	1018.83035789471	156.236320580834	862.594037313871	2.478	2.42	2.365	2.305	2.629	2.693	2.722	2.221	2.326	0.128	0.191	0.307	0	0	0.039
TRINITY_DN27247_c2	yellow	796.621212270939	386.634057227538	409.987155043401	-23.3531	77.076	77.754	77.472	94.696	93.93	91.868	104.728	109.765	111.539	50.614	48.833	46.746	19.667	19.751	19.791
TRINITY_DN28328_c2	blue	158.491250938746	150.024279940301	8.46697099844482	141.557308941856	0.453	0.385	0.52	3.749	0.539	0.167	0.73	0.467	0.739	4.4	4.947	1.661	13.862	1.824	5.488
TRINITY_DN13452_c0	turquoise	605.777264310577	529.082028796262	76.695235514315	452.386793281947	4.619	5.64	5.504	4.331	4.514	4.33	2.229	2.406	2.316	2.565	2.483	2.374	3.485	3.234	3.396
TRINITY_DN44394_c0	turquoise	570.426927061048	463.951779081199	106.475147979849	357.47663110135	1.076	0.881	0.856	1.667	2.413	2.282	1.292	1.627	1.448	0.164	0.191	0.117	0.431	0.71	0.651
TRINITY_DN21985_c5	yellow	480.242612056655	384.432081740644	95.8105303160106	288.621551424634	11.621	10.743	10.172	53.973	51.857	55.428	67.57	69.054	71.204	17.635	20.079	19.572	2.252	1.627	1.895
TRINITY_DN28817_c2	green	461.44171143826	230.638190252542	230.803521185718	-0.165331	22.641	27.693	26.918	29.7	40.845	32.5	54.396	60.658	45.796	40.71	40.413	43.352	11.121	10.443	10.206
TRINITY_DN26890_c0	turquoise	1175.80983904021	1124.87277808024	50.9370609599698	1073.93571712027	11.073	11.411	11.426	5.304	4.708	4.942	2.209	3.087	2.047	0.319	0	0.153	0.088	0.089	0.069
TRINITY_DN18026_c0	blue	1952.68189114002	1933.72927552518	18.9526156148365	1914.77665991034	1.55	1.428	1.254	2.081	2.683	2.215	1.864	2.854	2.676	2.611	2.392	2.88	8.497	10.127	10.147
TRINITY_DN18941_c0	brown	783.497861799955	386.144805313312	397.353056486643	-11.2083	0.063	0.061	0	0.056	0	0.067	0.059	0	0.27	3.469	3.101	3.738	3.064	3.234	2.813
TRINITY_DN9796_c0	blue	976.114539500959	665.341220064483	310.773319436476	354.567900628007	1.919	2.349	0.744	0	0.517	0.824	2.613	6.292	5.331	9.94	8.212	12.684	13.255	11.251	11.835
TRINITY_DN27861_c2	turquoise	2006.42979415864	1963.63668850625	42.7931056523814	1920.84358285387	397.326	411.5	421.157	437.682	480.879	459.985	196.607	204.531	213.663	151.312	154.239	140.871	105.943	103.53	98.668
TRINITY_DN24206_c1	turquoise	1732.31841698221	1694.58978917705	37.7286278051552	1656.8611613719	28.704	31.105	29.711	27.664	26.839	27.692	18.194	17.901	17.472	17.379	16.514	16.566	12.482	12.356	14.145
TRINITY_DN19969_c5	turquoise	1933.5529097825	1870.04262411932	63.510285663182	1806.53233845613	34.167	35.733	33.563	46.733	50.316	47.859	22.602	21.33	21.665	10.953	9.867	10.87	10.583	8.895	10.246
TRINITY_DN25659_c4	blue	55.0303459277402	39.3406953965294	15.6896505312108	23.6510448653187	0.327	0.172	0.194	0.403	0.657	0.456	0.907	0.808	0.649	0.301	0.6	0.659	0.675	0.68	1.086
TRINITY_DN28333_c2	brown	550.254852086233	375.201967792673	175.052884293561	200.149083499112	1.318	1.296	1.08	0.75	1.681	0.824	2.189	2.026	2.067	3.304	3.183	2.717	2.849	3.116	2.241
TRINITY_DN27070_c1	brown	509.258648842627	348.260613049903	160.998035792724	187.262577257179	172.743	178.938	186.846	239.65	202.977	206.864	335.042	397.024	372.615	380.794	463.208	382.511	253.913	215.412	269.591
TRINITY_DN19329_c1	turquoise	2028.64178920879	1945.39590953369	83.2458796750973	1862.15002985859	58.959	45.079	49.647	73.814	61.683	70.454	32.464	31.021	29.871	11.163	9.403	8.405	1.557	1.893	1.806
TRINITY_DN18181_c0	yellow	392.941257608762	295.782144605611	97.1591130031508	198.623031602461	1.656	1.792	1.896	2.026	2.65	2.104	2.978	2.562	3.015	1.67	1.755	1.508	1.185	1.252	1.066
TRINITY_DN22818_c2	blue	1814.52890699051	1751.79717393611	62.731733054402	1689.06544088171	2.193	1.337	1.519	0.414	0.226	0.345	0.671	0.37	0.339	2.894	3.256	3.701	6.872	7.001	6.87
TRINITY_DN26123_c1	green	468.139164248969	302.615889587234	165.523274661735	137.092614925499	113.425	109.943	111.188	163.162	159.503	153.406	275.489	294.963	305.594	230.852	221.769	221.454	123.212	122.295	125.803
TRINITY_DN24016_c0	brown	745.161774314467	683.87274754649	61.289026767977	622.583720778513	3.912	3.443	4.118	2.395	1.756	2.393	7.12	6.467	6.989	12.405	13.04	15.293	4.464	3.757	4.669
TRINITY_DN25289_c1	brown	154.578628377581	120.106422328637	34.4722060489439	85.6342162796929	0.116	0.172	0.194	0.145	0.237	0.122	0.394	0.614	0.589	0.958	0.373	0.488	0.343	0.325	0.484
TRINITY_DN24101_c7	turquoise	1158.07520522796	1108.31920267796	49.7560025499999	1058.56320012796	23.674	20.089	20.008	13.239	11.841	12.889	6.578	5.337	6	5.741	6.42	5.642	0.734	0.651	0.553
TRINITY_DN27234_c3	turquoise	1271.68903046188	976.280596560559	295.408433901316	680.872162659243	5.747	5.842	6.625	8.561	8.975	8.47	7.978	6.701	7.678	3.186	3.31	2.799	1.977	1.489	1.836
TRINITY_DN14083_c0	brown	650.166136643736	612.469959026219	37.696177617517	574.773781408702	0.306	0.284	0	0.201	0.108	0.111	0.394	0.614	0.519	1.415	1.255	1.336	0.206	0.592	0.316
TRINITY_DN24513_c0	yellow	236.34543067447	105.03096873143	131.31446194304	-26.2835	6.085	7.381	6.778	4.532	4.116	4.241	6.035	6.185	6.29	7.01	5.747	6.392	0.636	0.73	0.721
TRINITY_DN16881_c0	red	791.421880112418	70.8361662499165	720.585713862501	-649.75	20.553	19.927	19.162	17.86	18.769	17.73	11.567	12.058	11.252	13.555	11.422	12.251	29.888	32.571	30.205
TRINITY_DN21562_c0	blue	1698.2269151673	1669.9738953486	28.2530198186987	1641.7208755299	0.854	0.84	0.815	0.694	0.474	0.668	1.095	1.081	0.988	1.305	1.319	1.228	2.408	3.875	3.208
TRINITY_DN13516_c0	turquoise	637.731979185341	600.801071656725	36.9309075286156	563.87016412811	0.791	0.932	1.131	1.074	0.56	0.812	0.769	0.896	0.579	0.073	0.109	0.172	0.206	0.385	0.059
TRINITY_DN22254_c1	brown	135.230786003064	117.919192868307	17.3115931347564	100.607599733551	0.538	0.435	0.917	0.66	1.013	0.723	0.523	1.227	0.978	1.36	1.373	1.833	1.038	0.779	0.415
TRINITY_DN19045_c0	turquoise	17.2415067818487	15.3435613573435	1.89794542450516	13.4456159328384	40.853	51.265	38.67	36.225	28.509	55.929	37.552	28.293	30.5	14.741	24.608	33.845	20.059	57.962	19.84
TRINITY_DN20062_c4	turquoise	1696.11224810114	1654.57838521163	41.5338628895076	1613.04452232212	17.727	18.246	18.367	11.806	16.388	12.933	4.921	5.951	6.3	1.104	1.619	1.264	1.527	2.13	1.984
TRINITY_DN15712_c0	brown	69.2702334818347	42.6471075876455	26.6231258941893	16.0239816934562	0.369	0.344	0.428	0.436	0.442	0.223	0.907	0.984	1.378	1.397	0.591	0.912	0.548	1.43	0.75
TRINITY_DN24925_c1	brown	796.216001363183	663.211901562348	133.004099800835	530.207801761513	11.368	14.176	13.27	16.551	14.718	16.862	29.772	32.559	29.612	48.094	51.416	52.56	16.946	16.113	15.714
TRINITY_DN26269_c1	brown	270.348683847621	200.651242075764	69.6974417718569	130.953800303907	15.966	14.328	15.064	10.139	11.108	11.731	12.12	11.687	11.531	22.747	23.235	23.924	6.5	7.07	6.347
TRINITY_DN23838_c1	blue	1527.72429654511	1419.18893971944	108.535356825677	1310.65358289376	3.438	4.951	3.924	3.122	4.762	4.107	5.345	5.902	5.671	7.001	7.011	6.157	10.181	9.328	9.525
TRINITY_DN24088_c1	turquoise	1699.71616500051	1656.60739810563	43.1087668948735	1613.49863121076	154.204	170.007	160.427	110.889	122.17	115.141	25.699	25.226	24.281	2.547	2.128	1.905	0.382	0.168	0.207
TRINITY_DN19974_c2	yellow	549.814503210639	395.409609981563	154.404893229076	241.004716752487	20.521	20.464	22.066	104.499	113.27	103.41	86.209	98.263	97.941	55.552	54.717	53.644	0.333	0.207	0.257
TRINITY_DN27489_c1	blue	20.1114635225071	9.07774444392684	11.0337190785803	-1.95597	1.287	12.232	8.276	8.348	8.124	35.004	4.97	4.003	24.221	25.512	28.791	27.869	23.544	11.468	34.202
TRINITY_DN25130_c0	turquoise	1787.27119030592	1741.8237314059	45.4474589000204	1696.37627250588	46.652	46.263	42.38	42.2	45.231	44.71	27.829	28.927	28.244	20.921	20.988	20.647	24.552	24.258	24.568
TRINITY_DN28068_c0	blue	910.181743397667	859.571037708405	50.6107056892628	808.960332019142	2.932	2.967	1.957	2.305	1.993	2.382	1.262	1.451	1.298	1.159	1.055	1.679	5.737	5.059	4.639
TRINITY_DN27902_c5	blue	1836.95896362221	1804.7329282853	32.2260353369049	1772.5068929484	2.035	1.519	1.009	0.615	0.711	0.434	1.923	1.597	1.737	2.172	1.546	2.753	5.012	6.232	6.317
TRINITY_DN26438_c2	blue	1252.96130394688	1240.37833600623	12.5829679406509	1227.79536806558	0.264	0.061	0.275	0.38	0.636	0.211	0.187	0.36	0.499	0.246	0.246	0.632	1.762	1.341	1.372
TRINITY_DN24357_c2	green	711.276845142022	274.84910768509	436.427737456931	-161.579	26.637	25.607	27.968	59.569	71.434	77.655	169.991	170.861	168.586	246.77	220.051	255.109	24.376	19.712	22.831
TRINITY_DN24149_c1	blue	1775.09727766312	1732.23253984225	42.8647378208718	1689.36780202138	0.369	0.253	0.285	0.09	0.399	0.601	0.444	0.711	0.409	0.84	0.773	0.641	1.782	1.597	1.688
TRINITY_DN25309_c3	turquoise	768.510474989366	568.33874577759	200.171729211776	368.167016565813	5.399	6.045	6.105	5.685	6.411	6.144	6.341	7.811	7.508	0.73	0.864	0.84	0.069	0.148	0.109
TRINITY_DN22078_c10	green	563.928425119137	338.939504088976	224.988921030161	113.950583058815	56.206	58.434	58.952	87.702	87.056	85.201	129.934	116.086	119.556	121.482	117.791	110.925	31.718	34.898	32.426
TRINITY_DN21769_c1	yellow	511.110195287466	199.230641330212	311.879553957254	-112.649	32.88	27.977	29.772	27.417	27.184	26.746	29.091	27.154	26.307	25.503	26.008	24.213	8.83	6.518	7.176
TRINITY_DN23651_c1	brown	650.243272750858	569.672531486687	80.5707412641709	489.101790222516	0.127	0.192	0.133	0.022	0.108	0.245	0.345	0.331	0.29	1.205	0.9	1.138	0.578	0.68	0.681
TRINITY_DN21163_c2	red	297.849368245054	50.8021006638755	247.047267581178	-196.245	16.567	14.884	13.882	19.416	16.409	16.907	12.218	11.395	10.673	13.354	10.812	10.951	22.262	21.457	20.798
TRINITY_DN28770_c6	blue	8.51807216410437	3.60117362488238	4.91689853922199	-1.31572	3.427	4.637	11.68	7.845	2.64	4.764	4.329	2.932	4.113	3.733	3.347	3.656	6.236	6.705	7.166
TRINITY_DN15897_c0	turquoise	1181.78062690695	1143.52681175206	38.2538151548845	1105.27299659718	3.248	2.987	2.66	3.122	4.094	3.806	2.455	2.357	2.246	1.698	2.037	1.679	1.86	1.834	2.024
TRINITY_DN26456_c3	blue	263.466990858814	258.105198196779	5.3617926620347	252.743405534745	0.084	0.122	0.143	0.347	0.194	0.434	0.256	0.429	0.499	0.283	0.282	0.153	0.783	0.68	0.484
TRINITY_DN27508_c11	brown	732.284872775887	464.357735661911	267.927137113976	196.430598547935	0.38	0.354	0.163	0.224	0.162	0.245	2.071	1.841	2.216	3.085	2.483	2.862	0.078	0.148	0.059
TRINITY_DN24354_c1	black	144.377568845213	115.688319121998	28.6892497232147	86.9990693987835	64.78	65.988	65.496	11.001	9.902	10.841	7.366	6.788	6.28	40.555	44.132	44.453	14.577	14.081	13.316
TRINITY_DN22639_c2	turquoise	1782.10369935371	1737.25536700482	44.848332348897	1692.40703465592	88.211	95.878	97.245	71.666	75.355	72.468	31.271	36.66	36.92	10.104	9.921	9.542	16.182	15.916	17.165
TRINITY_DN26403_c0	brown	646.479672886931	519.809301550082	126.670371336849	393.138930213233	28.451	28.594	26.969	25.705	25.998	25.61	56.95	66.151	66.432	77.605	73.641	71.636	45.619	41.376	45.524
TRINITY_DN15817_c0	green	314.651791305815	201.259205689314	113.392585616502	87.8666200728118	1.255	0.881	0.897	0.302	0.442	0.289	4.092	4.266	5.641	2.273	2.528	2.447	0.323	0.306	0.385
TRINITY_DN17281_c1	turquoise	920.254425021733	853.929578840471	66.3248461812628	787.604732659208	55.025	56.075	56.364	30.182	30.093	27.992	21.182	22.411	22.653	20.264	19.306	19.744	9.183	8.895	7.166
TRINITY_DN18827_c0	brown	317.950788132734	261.578778127724	56.3720100050099	205.206768122714	5.283	5.154	3.71	0.962	2.758	2.237	5.246	9.788	4.972	14.422	10.303	8.838	3.485	1.992	2.734
TRINITY_DN19800_c0	turquoise	1916.57407949845	1874.09088082138	42.4831986770619	1831.60768214432	136.773	128.766	121.268	110.151	148.75	139.605	61.447	69.55	55.041	27.958	27.972	34.017	20.989	19.801	22.772
TRINITY_DN17910_c0	turquoise	1729.10911819843	1656.20179811715	72.9073200812848	1583.29447803586	15.533	15.451	21.659	26.567	19.297	23.885	11.883	11.756	11.651	3.752	3.728	4.306	2.447	2.593	2.102
TRINITY_DN24661_c0	blue	2235.35216062935	2213.36875389312	21.9834067362308	2191.38534715689	2.067	2.268	2.528	2.82	2.521	1.892	2.199	2.6	2.216	7.658	7.975	7.204	73.177	67.271	76.054
TRINITY_DN21286_c2	turquoise	1405.44186909165	1347.93887780436	57.5029912872892	1290.43588651707	20.184	17.537	21.19	29.51	26.709	29.45	16.735	12.428	14.397	11.83	11.722	10.978	10.749	10.196	10.167
TRINITY_DN21560_c2	blue	722.476299586067	636.167441146962	86.3088584391052	549.858582707857	1.128	0.385	1.182	0	0.765	0.623	0.276	0.487	0.449	1.972	1.637	1.851	3.025	1.943	2.399
TRINITY_DN23672_c2	green	129.028159257576	57.6913902043184	71.3367690532573	-13.6454	2.425	3.493	2.915	3.055	2.597	1.436	6.844	5.386	4.063	4.664	6.484	3.837	3.201	3.274	3.425
TRINITY_DN45967_c0	turquoise	1055.45533956258	899.621311703292	155.834027859289	743.787283844003	3.891	5.063	4.638	15.152	13.026	16.016	6.124	4.763	5.701	1.807	2.937	2.185	0	0.68	0.533
TRINITY_DN17974_c7	blue	1543.77065445301	1520.06635429871	23.7043001543027	1496.36205414441	0.696	0	0.183	0	0	0	0.168	0.438	0.559	0.968	1.182	0.903	3.328	5.64	3.198
TRINITY_DN25694_c1	turquoise	1583.17930596993	1524.66239525915	58.5169107107836	1466.14548454836	83.688	91.119	90.019	63.955	69.43	64.766	48.696	52.136	52.415	9.301	9.212	8.811	7.205	7.021	7.739
TRINITY_DN25990_c5	blue	467.936594241507	421.211350980972	46.7252432605354	374.486107720436	49.247	50.729	50.207	29.633	29.629	30.118	21.094	22.313	23.642	57.259	56.39	56.126	68.625	68.326	69.569
TRINITY_DN25703_c5	brown	807.179194297934	690.695527946929	116.483666351005	574.211861595924	5.694	5.893	4.739	2.977	3.308	3.428	51.841	51.016	49.749	128.2	132.932	134.533	2.653	2.544	2.28
TRINITY_DN20027_c1	grey	1.78811921916314	0.0246329513195896	1.76348626784355	-1.73885	2.299	1.924	4.994	7.364	4.892	3.395	1.795	2.513	8.935	3.861	3.956	9.524	5.884	2.219	8.222
TRINITY_DN23477_c3	turquoise	1864.75222396388	1820.41651989571	44.335704068171	1776.08081582754	40.884	41.039	36.876	33.494	30.955	30.953	18.914	17.989	18.7	11.601	10.731	9.94	6.676	7.77	7.433
TRINITY_DN27388_c0	brown	721.388403759882	586.866902158958	134.521501600924	452.345400558034	10.841	11.138	11.629	3.268	3.157	3.295	26.488	24.3	23.771	36.073	38.085	36.915	9.467	10.098	9.644
TRINITY_DN23719_c5	yellow	163.333855380383	108.770929629325	54.5629257510583	54.2080038782666	0.243	0.182	0.306	0.302	0.474	0.723	1.578	0.964	1.188	0.219	0.473	0.623	0.343	0.266	0.316
TRINITY_DN27826_c1	blue	738.376778678542	703.583853670225	34.7929250083173	668.790928661908	0.548	0.83	0.55	0.47	0.366	0.434	0.178	0.633	0.29	0.201	0.246	0.09	1.126	1.538	1.471
TRINITY_DN20801_c1	yellow	952.399907696846	282.43978825699	669.960119439856	-387.52	25.203	27.076	28.447	29.432	27.712	27.614	25.886	27.875	26.906	22.902	21.989	22.859	13.608	14.367	14.095
TRINITY_DN26634_c2	turquoise	2133.22604200252	2088.03013548853	45.1959065139849	2042.83422897455	161.976	171.769	162.364	173.972	182.614	174.498	62.64	68.917	71.454	18.913	19.279	18.417	15.135	15.58	15.27
TRINITY_DN28672_c2	brown	550.002922943294	499.312599240866	50.6903237024281	448.622275538438	0.411	0.577	0.306	0	0.065	0.033	0.197	0.292	0.25	2.638	2.246	2.266	1.008	1.154	1.303
TRINITY_DN23051_c1	blue	2063.24447077825	2040.04952747277	23.194943305482	2016.85458416728	0.749	1.043	0.398	0.414	1.045	0.523	0.878	0.74	0.509	1.132	1.237	1.128	3.426	4.033	4.215
TRINITY_DN28249_c2	turquoise	18.8015697015594	13.3601786628211	5.44139103873838	7.91878762408269	2.278	3.139	7.165	4.566	3.588	12.076	5.404	3.331	4.193	5.303	3.71	4.397	5.149	0.641	1.263
TRINITY_DN21876_c1	blue	2183.28417823871	2148.27828628277	35.0058919559438	2113.27239432682	0.19	0.263	0.102	0.045	0.162	0.223	0.168	0.263	0.21	0.42	0.382	0.551	1.449	1.371	1.214
TRINITY_DN26637_c0	brown	680.251390097158	497.090770048456	183.160620048703	313.930149999753	0.485	0.749	0.775	0.269	0.496	0.423	3.787	3.224	2.646	4.619	4.783	3.738	1.155	0.848	0.829
TRINITY_DN26267_c3	blue	2137.63208710044	2116.9545787394	20.6775083610387	2096.27707037837	7.076	7.898	7.654	6.838	6.605	6.322	8.185	8.464	8.636	7.85	8.13	8.08	48.292	43.891	44.053
TRINITY_DN21213_c2	blue	1758.24069214887	1595.28662387179	162.954068277083	1432.3325555947	22.904	21.517	17.969	4.465	2.844	3.851	24.486	20.551	19.638	81.247	67.476	80.339	128.948	126.732	120.374
TRINITY_DN58665_c0	yellow	171.129726531871	138.906435790171	32.2232907416999	106.683145048471	0.464	0.344	0.387	0.358	0.151	0.2	0.976	1.276	1.478	0.046	0.045	0.081	0.049	0	0
TRINITY_DN28466_c5	blue	2169.2665444315	2147.89787160332	21.3686728281723	2126.52919877515	1.519	2.41	2.283	1.332	1.799	2.771	3.254	1.451	2.356	8.699	4.074	2.907	101.704	98.008	91.048
TRINITY_DN19196_c0	turquoise	1153.98803828783	1050.96829267549	103.019745612341	947.948547063146	1.234	1.073	1.152	1.466	1.692	1.77	1.065	1.149	1.098	0.63	0.937	0.316	0.587	0.493	0.602
TRINITY_DN18624_c0	black	229.881592617642	104.453895789458	125.427696828184	-20.9738	7.54	6.663	7.288	4.42	4.04	4.185	3.451	3.165	3.554	4.883	5.138	4.803	3.583	3.895	4.096
TRINITY_DN20564_c4	brown	731.674851973403	628.672875343693	103.00197662971	525.670898713983	0.738	1.134	0.897	0.839	0.269	0.601	1.607	2.026	1.518	3.788	3.647	3.674	2.859	2.258	2.428
TRINITY_DN27909_c1	green	429.596618796759	191.617255216935	237.979363579823	-46.3621	10.313	9.731	8.796	17.57	16.172	16.339	17.938	18.437	17.402	24.28	24.162	26.018	8.341	7.78	8.499
TRINITY_DN25927_c3	blue	1335.63997812927	1285.22708122769	50.4128969015785	1234.81418432611	19.646	22.276	20.456	12.78	13.08	12.043	5.463	6.555	5.261	4.966	6.766	5.308	53.843	54.689	53.115
TRINITY_DN21984_c1	blue	1843.73858632095	1825.31706965474	18.4215166662111	1806.89555298852	0.77	0.891	0.805	1.242	0.83	0.423	0.749	1.003	0.859	0.986	1.182	0.849	3.172	2.722	3.129
TRINITY_DN20525_c0	brown	674.037969404915	515.750118265344	158.28785113957	357.462267125774	1.856	1.478	1.641	1.556	1.433	1.224	2.229	2.075	1.997	3.076	3.392	3.449	3.084	2.436	2.823
TRINITY_DN19458_c3	turquoise	1190.49913888742	1004.39964815104	186.099490736381	818.300157414654	31.225	24.828	27.05	34.904	32.571	30.919	25.245	24.037	22.483	20.583	21.898	20.809	8.801	10.068	7.956
TRINITY_DN19642_c3	blue	2376.02357541565	2339.29138635956	36.7321890560847	2302.55919730348	37.963	39.662	36.886	36.404	38.594	36.996	40.057	40.39	43.809	57.688	56.472	55.278	119.12	113.963	114.906
TRINITY_DN15331_c0	brown	218.519266560279	82.6474786629727	135.871787897306	-53.2243	20.142	19.249	19.732	0.313	0.399	0.078	7.071	9.759	8.666	24.645	22.198	22.317	24.552	22.246	23.325
TRINITY_DN17566_c0	blue	2094.86198428833	2037.67221373891	57.1897705494255	1980.48244318948	3.364	3.23	2.844	0.392	0.302	0.568	2.308	2.328	2.716	5.687	5.238	5.155	12.57	12.05	13.434
TRINITY_DN22768_c0	turquoise	1147.09243980962	1093.32158668354	53.770853126083	1039.55073355745	1.603	1.488	1.529	1.186	1.261	1.091	0.247	0.38	0.3	0.201	0.364	0.379	0.529	0.424	0.395
TRINITY_DN24254_c3	turquoise	2001.12	1928.38097170144	72.7412028225569	1855.63976887888	80.123	84.487	81.141	76.343	76.832	71.366	48.015	50.646	50.278	18.657	18.078	18.606	8.674	7.928	8.716
TRINITY_DN21650_c2	turquoise	971.256464305957	902.878457516472	68.3780067894851	834.500450726987	41.042	40.178	40.78	42.391	41.61	44.743	26.35	27.115	26.966	17.626	16.341	16.837	28.067	28.823	29.612
TRINITY_DN28666_c2	blue	449.975351137753	442.77784568108	7.19750545667358	435.580340224406	0.517	0.375	0.55	0.201	0.679	0.634	0.404	0.175	0.13	0.292	0.691	0.46	2.124	0.68	1.945
TRINITY_DN14077_c0	yellow	492.138581186009	374.917453270709	117.221	257.696325355409	15.955	14.338	12.649	23.098	22.087	21.815	32.059	33.66	32.677	16.311	17.46	17.857	6.52	7.938	9.535
TRINITY_DN27620_c1	yellow	222.846697896736	179.762505965812	43.084191930924	136.678314034888	2.784	3.129	4.974	7.375	6.131	5.899	8.441	8.581	8.446	2.063	3.583	3.367	2.996	3.767	3.277
TRINITY_DN21411_c3	blue	1246.23209344974	1146.08415677093	100.147936678814	1045.93622009211	0.907	1.023	0.826	0.94	0.733	0.991	1.459	0.935	1.098	1.424	1.573	1.399	2.075	2.15	1.787
TRINITY_DN19738_c1	turquoise	1812.78125930485	1764.11101753583	48.6702417690242	1715.4407757668	21.744	22.57	21.852	27.373	27.194	26.579	15.897	16.898	16.533	13.254	13.004	13.063	12.942	13.647	13.326
TRINITY_DN18045_c4	brown	164.285764778298	85.7390608570616	78.5467039212365	7.19235693582505	0.2	0.425	0.245	0.47	0.356	0.312	0.286	0.448	0.329	0.566	0.709	0.803	0.401	0.868	0.622
TRINITY_DN19445_c0	brown	910.95272821745	477.542890775185	433.409837442265	44.1330533329203	5.853	7.199	6.228	5.73	5.883	5.265	14.131	14.385	14.656	21.459	22.116	20.349	22.115	20.609	21.4
TRINITY_DN26555_c0	brown	803.59726633187	338.452828958671	465.144437373199	-126.692	27.977	27.683	26.398	24.765	22.324	21.96	36.901	37.156	36.9	43.01	40.413	41.05	44.347	44.039	44.813
TRINITY_DN27041_c4	blue	1560.64940830289	1527.91485450419	32.7345537986978	1495.18030070549	1.835	2.076	1.957	1.611	1.627	1.614	1.637	1.967	1.837	2.866	2.11	2.203	4.63	3.501	3.751
TRINITY_DN24452_c0	blue	1841.65135071283	1808.53099138625	33.1203593265827	1775.41063205967	1.055	1.347	1.539	1.164	1.25	1.213	1.085	1.422	0.998	2.118	1.619	1.508	3.084	3.086	3.159
TRINITY_DN26810_c1	blue	392.115527334908	260.726612944484	131.388914390424	129.33769855406	1.181	1.407	1.305	0.38	0.97	1.091	1.578	1.412	1.557	1.451	2.237	2.564	2.663	2.229	1.954
TRINITY_DN23382_c3	brown	684.965124722287	646.15255892031	38.812565801977	607.339993118333	3.554	3.544	3.598	2.887	2.23	2.504	6.923	6.974	6.969	30.076	30.473	29.927	4.875	3.846	3.83
TRINITY_DN22839_c1	turquoise	1699.58191121081	1650.21461776162	49.3672934491935	1600.84732431243	58.653	58.92	58.157	46.397	47.116	47.069	35.866	36.845	38.348	24.545	26.272	26.804	23.652	21.704	21.903
TRINITY_DN27147_c5	blue	1648.35836687427	1615.3961527045	32.9622141697753	1582.43393853472	59.233	52.875	54.59	34.591	39.789	36.785	29.121	33.611	45.137	66.368	65.039	61.218	120.559	101.903	122.102
TRINITY_DN28374_c2	yellow	804.82973729141	216.924195012505	587.905542278905	-370.981	7.74	7.827	7.685	6.144	6.497	6.467	7.071	7.646	7.228	3.669	4.174	4.09	0.617	0.611	0.444
TRINITY_DN20089_c1	brown	243.95693153475	209.153705708113	34.803225826637	174.350479881476	1.065	1.448	0.928	3.973	2.877	2.994	3.678	3.039	3.914	7.321	6.975	4.803	3.965	2.288	2.191
TRINITY_DN13974_c0	green	226.43561852384	125.195438704183	101.240179819657	23.9552588845256	0.264	0.132	0.092	0.134	0.183	0.289	0.394	0.867	0.379	0.511	0.509	0.623	0.137	0.128	0.089
TRINITY_DN21054_c2	yellow	220.691939387146	156.789981364016	63.9019580231299	92.8880233408861	0.991	1.377	1.651	4.141	3.125	3.784	226.842	205.651	227.021	0.383	0.618	0.722	0	0	0
TRINITY_DN17890_c2	yellow	287.882017143517	110.469967910702	177.412049232815	-66.9421	18.001	20.94	20.354	12.5	13.619	12.566	20.492	21.797	21.635	23.915	21.216	21.459	0.793	1.006	0.938
TRINITY_DN24639_c3	turquoise	1761.35300978589	1718.5257464469	42.8273	1675.69848310791	11.094	10.834	11.762	9.501	9.298	9.205	5.729	4.957	5.082	3.971	3.192	3.142	3.622	3.816	3.8
TRINITY_DN23851_c0	turquoise	1374.04874387405	1336.43914859514	37.6095952789053	1298.82955331624	0.58	0.749	0.713	0.403	0.506	0.612	0.079	0	0.07	0	0.045	0	0	0	0
TRINITY_DN65031_c0	green	45.5839618698163	20.7314983704689	24.8524634993474	-4.12097	5.304	6.096	2.742	1.936	0.571	0.913	7.366	7.159	6.619	4.007	7.02	4.821	4.249	3.185	4.501
TRINITY_DN28063_c1	blue	2106.46081678029	2084.01260893696	22.4482078433311	2061.56440109363	1.54	1.256	0.805	0.772	0.668	0.512	0.759	1.451	1.288	1.579	1.346	1.21	4.699	5.009	4.639
TRINITY_DN23230_c0	turquoise	26.2058396858103	11.0411223106685	15.1647173751418	-4.1236	0.148	0.749	1.824	0.727	1.422	0.267	0.888	2.016	0.968	0.283	0.637	0.533	0.392	0.108	0.109
TRINITY_DN22332_c3	red	481.586252839183	93.7431686356478	387.843084203535	-294.1	51.619	53.797	53.102	52.384	50.769	51.588	35.856	34.4	37.13	33.444	31.637	30.731	71.268	73.385	72.985
TRINITY_DN18750_c4	blue	2296.73021863443	2272.1948332227	24.5353854117225	2247.65944781098	0.559	0.486	0.703	0.537	0.323	0.479	0.749	0.643	0.419	1.196	0.818	1.408	5.374	5.177	4.985
TRINITY_DN21389_c1	brown	290.864440713102	260.136134438682	30.7283062744203	229.407828164262	0.717	0.81	0.724	0.526	0.582	0.545	0.907	0.721	0.699	1.159	1.882	1.49	1.341	0.937	0.859
TRINITY_DN17675_c0	blue	2332.10478883951	2293.59479139792	38.5099974415921	2255.08479395632	1.761	1.397	1.427	0.358	0.366	0.512	0.72	0.799	0.639	3.916	3.856	3.404	11.728	12.109	12.042
TRINITY_DN24815_c4	turquoise	1119.24006853423	896.581499079461	222.658569454766	673.922929624695	0.612	0.81	0.683	1.018	1.465	1.169	0.966	1.013	0.669	0.173	0.173	0.37	0.029	0	0
TRINITY_DN24020_c3	blue	1682.44214378226	1663.45129980828	18.9908439739831	1644.4604558343	1.371	1.468	1.621	1.164	0.98	1.013	0.878	1.48	1.627	0.958	1.209	1.381	4.601	3.678	4.156
TRINITY_DN21612_c4	turquoise	93.8326941369056	70.6049373137503	23.2277568231553	47.3771804905949	5.494	1.964	8.602	0.336	2.004	2.081	0.148	0.945	0.489	2.054	1.564	1.282	0.411	0.68	0.661
TRINITY_DN16007_c0	blue	2354.42328288661	2325.36999005522	29.0532928313964	2296.31669722382	8.531	7.999	8.49	7.688	5.883	7.524	9.852	8.941	7.987	12.058	11.076	11.492	29.476	28.823	28.724
TRINITY_DN19408_c5	blue	1607.37529664854	1582.43244090575	24.9428557427855	1557.48958516297	2.605	1.985	1.417	1.41	1.551	1.569	2.1	1.86	1.428	0.831	0.673	1.02	8.204	7.425	7.561
TRINITY_DN20700_c0	turquoise	1644.51016501886	1602.14106157693	42.3691034419351	1559.77195813499	3.396	4.151	3.659	3.335	3.415	3.428	0.957	0.935	0.958	0.748	0.418	0.361	0.734	0.72	0.622
TRINITY_DN18967_c4	brown	246.712413625959	189.040249372712	57.672164253247	131.368085119465	27.871	21.78	21.832	20.345	30.308	21.381	21.656	31.215	20.756	40.327	37.439	38.116	33.617	33.29	31.863
TRINITY_DN26491_c2	turquoise	1420.80593155907	1252.73243191645	168.07349964262	1084.65893227383	8.9	9.518	10.773	20.39	19.997	21.292	8.392	8.834	10.733	4.098	6.575	4.397	1.654	0.552	1.283
TRINITY_DN25243_c3	brown	623.858225787704	547.663359392027	76.1948663956776	471.468492996349	7.392	8.688	8.531	16.809	21.301	16.038	27.05	30.329	28.134	47.282	45.714	44.471	22.506	19.515	21.854
TRINITY_DN27025_c6	turquoise	715.027973163161	657.325976145118	57.7019970180427	599.623979127075	0.453	0.709	0.245	0.918	0.496	0.824	0.335	0.633	0.309	0.073	0	0.099	0.078	0.069	0.03
TRINITY_DN20768_c2	blue	2229.57081056726	2162.37822617945	67.1925843878066	2095.18564179164	54.393	53.341	55.283	49.676	49.659	47.904	52.187	56.538	58.235	87.408	84.799	83.77	148.322	138.95	144.893
TRINITY_DN20796_c7	brown	639.499579438116	344.670694387873	294.828885050243	49.8418093376293	1.255	1.519	0.978	1.432	1.95	2.037	4.25	3.535	4.033	4.555	4.838	4.379	1.087	1.134	1.806
TRINITY_DN24468_c1	green	59.2489527977548	27.9637286915297	31.2852241062251	-3.3215	1.297	1.701	1.672	0.683	1.39	2.649	2.899	4.617	5.591	4.327	3.037	2.239	2.261	1.962	3.751
TRINITY_DN25627_c3	turquoise	1010.09477303653	951.272922667672	58.8218503688593	892.451072298813	13.224	15.026	15.401	8.986	12.649	9.383	4.891	5.425	5.052	3.377	3.601	3.431	5.649	5.552	6.031
TRINITY_DN27206_c0	brown	739.052424482043	632.489279213127	106.563145268917	525.92613394421	7.666	8.283	8.429	1.869	2.058	2.293	25.196	26.238	27.366	142.659	139.134	140.654	80.911	81.126	81.473
TRINITY_DN19467_c1	blue	248.287240567955	244.112327840597	4.17491272735793	239.937415113239	1.782	2.4	2.314	7.431	1.358	1.714	3.205	5.474	1.088	3.669	1.582	5.408	9.163	6.419	9.2
TRINITY_DN27737_c1	turquoise	1541.16186681199	1500.57	40.5923467209989	1459.98	5.705	4.982	4.576	4.577	3.997	4.775	3.333	2.279	2.596	0.575	1.892	1.598	0.45	1.41	0.957
TRINITY_DN21049_c2	red	746.848892496814	74.4581287472964	672.390763749518	-597.933	23.885	24.564	23.453	21.139	20.234	20.891	15.936	12.915	15.924	14.887	16.223	14.697	33.823	34	35.308
TRINITY_DN18918_c2	blue	236.452146531972	229.786081443694	6.66606508827743	223.120016355417	1.993	1.215	0.418	0.795	0.291	0.735	0.651	0.916	0.599	0.867	0.764	0.813	2.301	1.43	2.053
TRINITY_DN25247_c1	green	377.005061647154	214.776195204678	162.228866442476	52.5473287622015	0.517	0.84	0.52	0.593	0.474	0.723	1.035	0.896	0.928	0.977	1.009	1.047	0.392	0.434	0.385
TRINITY_DN16773_c0	yellow	1274.83506911759	316.864932242027	957.970136875568	-641.105	37.183	30.903	33.084	70.48	67.641	69.908	48.666	49.506	51.836	16.047	15.059	15.23	6.285	6.597	6.219
TRINITY_DN28699_c2	turquoise	793.865330015199	700.787953862572	93.0773761526267	607.710577709945	23.643	25.79	28.895	36.28	38.216	27.235	21.666	18.33	29.991	9.876	24.417	14.86	8.556	6.084	9.575
TRINITY_DN25103_c1	brown	357.204082288826	314.738196871097	42.4658854177291	272.272311453367	0.39	0.344	0.255	0.459	0.248	0.445	0.552	0.594	0.799	0.949	0.746	0.912	0.685	0.72	0.523
TRINITY_DN24389_c3	turquoise	10.9421308039819	7.34968152058022	3.59244928340172	3.7572322371785	6.96	1.023	1.019	1.824	1.659	0.623	1.923	1.325	1.887	1.041	2.019	2.69	0.568	0.138	0.651
TRINITY_DN28952_c1	blue	823.430261188631	809.493847990704	13.9364131979268	795.557434792777	1.666	2.623	1.682	1.432	1.864	2.805	1.42	0.886	2.766	2.118	3.301	2.428	4.033	5.019	5.113
TRINITY_DN20491_c1	brown	956.04119269459	321.259150373412	634.782042321178	-313.523	18.359	18.479	18.611	16.741	16.205	15.193	28.016	25.148	27.995	31.144	31.574	31.399	36.173	34.987	34.627
TRINITY_DN20999_c1	turquoise	2038.91671734463	1951.49631138493	87.4204059596957	1864.07590542524	2.563	1.995	2.273	2.518	2.424	2.682	1.469	1.5	1.268	0.602	0.627	0.533	0.117	0.138	0.069
TRINITY_DN23797_c0	turquoise	808.90833763017	719.653225122322	89.2551125078486	630.398112614473	72.91	70.696	73.405	110.71	118.733	118.97	53.912	53.022	52.375	65.629	65.866	66.174	23.808	28.459	27.52
TRINITY_DN21699_c3	blue	1876.87730400308	1849.19128629779	27.6860177052929	1821.5052685925	6.76	7.635	6.707	1.242	1.422	1.402	2.505	2.152	2.336	2.036	1.601	1.778	31.542	33.152	33.146
TRINITY_DN22831_c1	brown	243.137356233663	215.11240105262	28.0249551810431	187.087445871577	0.506	0.739	0.836	0.716	0.797	0.49	0.828	1.178	1.418	1.46	1.364	2.094	1.057	1.538	1.007
TRINITY_DN25133_c3	blue	2332.57938072005	2301.93406055254	30.6453201675035	2271.28874038504	64.833	66.828	67.453	51.769	50.639	52.167	64.671	65.859	64.355	77.678	75.715	75.338	154.098	149.817	151.132
TRINITY_DN18621_c0	turquoise	2001.85659873977	1962.23238374278	39.6242149969873	1922.60816874579	91.744	89.327	90.273	88.922	81.906	83.576	28.411	26.725	31.898	11.839	13.395	13.108	7.9	8.707	8.4
TRINITY_DN20721_c0	blue	644.132436514234	634.780608108135	9.35182840609968	625.428779702035	0.812	0.537	0.948	0.817	0.442	0.211	0.385	3.545	0.859	0.977	0.918	1.21	4.777	3.254	4.274
TRINITY_DN19848_c2	turquoise	1693.12824229187	1658.2260666676	34.9021756242669	1623.32389104334	17.284	17.952	12.547	14.861	18.78	16.094	3.116	3.935	3.774	0.885	0.464	1.246	0.803	0.316	0.612
TRINITY_DN23280_c1	yellow	1200.79531569966	292.180481199028	908.614834500635	-616.434	185.049	177.804	182.117	195.257	196.362	197.359	178.649	178.838	175.525	125.005	119.537	126.869	41.361	40.775	42.296
TRINITY_DN19486_c2	blue	935.511161219591	921.762112746477	13.7490484731137	908.013064273364	1.508	1.772	1.335	1.41	1.648	0.79	1.331	1.217	1.488	1.214	1.537	2.067	2.506	2.948	2.665
TRINITY_DN25206_c2	brown	165.066617050201	134.417511066991	30.6491059832101	103.768405083781	1.972	1.438	1.488	0.817	0.948	1.514	1.292	1.704	1.488	2.328	2.892	2.158	1.831	1.617	2.448
TRINITY_DN25250_c1	yellow	530.809385570868	296.133096194665	234.676289376203	61.4568068184614	17.273	11.867	12.475	31.144	30.287	32.422	33.075	20.015	18.919	19.698	18.442	18.724	2.31	1.972	2.102
TRINITY_DN25730_c4	blue	1546.59324077229	1526.83927900205	19.7539617702419	1507.0853172318	8.932	8.86	9.52	7.766	8.641	7.669	9.299	13.392	9.495	11.948	12.204	11.827	26.256	24.82	37.045
TRINITY_DN24225_c2	green	197.040499012759	116.763195405264	80.2773036074951	36.4858917977685	1.202	5.448	2.079	2.921	3.62	5.131	7.327	5.99	5.002	5.833	6.047	5.254	0.842	1.095	2.251
TRINITY_DN19787_c0	turquoise	2150.62919995438	2091.80571632342	58.8234836309666	2032.98223269245	26.859	25.536	26.235	25.716	26.753	25.11	13.155	13.645	14.806	3.396	4.347	3.413	2.075	1.736	2.043
TRINITY_DN25393_c1	turquoise	941.735703146107	888.266658095925	53.4690450501816	834.797613045744	18.085	16.98	15.044	11.638	18.327	12.677	12.327	12.661	11.951	8.069	9.394	8.477	6.021	6.479	6.13
TRINITY_DN20675_c1	blue	723.398784660786	475.642870370344	247.755914290442	227.886956079902	1.603	1.023	0.591	0.448	0.366	0.735	1.312	0.847	1.138	2.702	3.474	2.428	2.751	3.599	2.764
TRINITY_DN20915_c1	turquoise	118.108998157793	75.8867511519036	42.222247005889	33.6645041460146	1.213	1.164	1.284	1.488	2.435	1.113	1.055	1.549	0.998	1.488	1.3	1.138	0.607	0.749	0.365
TRINITY_DN19597_c1	yellow	92.650513559957	61.2049070248975	31.4456065350595	29.7593004898381	1.381	0.628	1.009	1.936	2.381	2.449	1.893	2.484	1.508	1.159	1.728	1.21	1.547	1.223	0.849
TRINITY_DN26362_c0	turquoise	867.58143535384	792.743424699718	74.8380106541224	717.905414045595	5.378	4.83	5.647	4.275	3.028	3.562	4.467	3.643	4.003	0.429	0.509	0.478	0.401	0.68	0.178
TRINITY_DN28574_c0	yellow	507.901962218549	332.256298918317	175.645663300233	156.610635618084	3.596	2.957	3.394	4.644	4.288	4.107	5.118	5.201	5.561	4.317	4.674	3.53	1.155	1.331	0.78
TRINITY_DN27218_c0	yellow	278.479607616154	160.395900277914	118.08370733824	42.3121929396742	2.025	2.653	2.008	1.611	1.422	1.013	5.158	5.065	4.333	1.844	2.073	2.248	0.215	0.148	0.178
TRINITY_DN19606_c0	turquoise	954.908546238697	845.97440984197	108.934136396727	737.040273445243	11.537	11.482	10.376	13.586	13.242	12.199	9.635	9.895	8.816	10.835	7.812	9.245	6.412	5.424	5.686
TRINITY_DN28238_c0	red	18.9934008240403	5.81727556668216	13.1761252573582	-7.35885	52.674	53.878	60.369	51.511	33.713	79.18	43.282	40.916	21.056	6.49	38.076	45.753	48.351	57.144	48.021
TRINITY_DN28102_c9	turquoise	2057.04063842508	2011.3503139641	45.6903244609823	1965.65998950311	95.203	91.362	94.513	95.58	89.588	95.174	49.051	44.783	45.227	33.526	33.056	33.593	19.912	17.483	18.962
TRINITY_DN19509_c0	brown	243.764232221396	196.950842069231	46.8133901521649	150.137451917066	0.327	0.395	0.428	0.425	0.474	0.523	0.483	0.672	0.849	0.831	0.818	1.354	0.548	0.375	0.385
TRINITY_DN24488_c0	turquoise	965.633294752626	898.666551477541	66.9667432750856	831.699808202455	50.923	45.808	46.66	51.701	50.111	55.417	25.334	21.388	22.513	9.922	10.967	11.718	26.412	30.805	28.25
TRINITY_DN24047_c0	blue	1617.81667563875	1584.4460425238	33.3706331149481	1551.07540940886	12.306	10.622	11.008	11.012	8.544	9.928	6.587	5.844	7.618	9.758	9.285	8.27	24.082	25.135	24.48
TRINITY_DN24404_c1	brown	549.56949735899	504.953810033777	44.6156873252133	460.338122708564	0.812	0.334	0.754	0	0	0	1.489	1.549	1.088	3.651	2.192	3.62	0.734	0.957	0.415
TRINITY_DN27199_c1	yellow	886.299938316656	179.052391779556	707.248	-528.195	13.857	13.659	14.127	10.307	13.996	11.419	12.948	11.95	13.229	7.649	6.602	6.599	2.78	2.238	1.905
TRINITY_DN24757_c1	yellow	84.0147971508529	56.3916728961861	27.6231242546668	28.7685486415192	0.211	0.354	0.173	0.369	1.045	1.035	0.769	0.653	0.529	0.383	0.582	0.587	0.215	0.365	0.227
TRINITY_DN26132_c4	turquoise	190.546723655635	166.752612538634	23.7941111170015	142.958501421632	3.533	3.341	2.293	2.663	1.842	3.762	0.828	0.419	0.779	1.917	2.092	2.871	0	0	0
TRINITY_DN11040_c0	green	152.827578600365	84.5699035864941	68.2576750138705	16.3122285726236	1.424	0.658	0.428	0.504	0.657	0.557	2.584	2.727	1.947	1.324	2.028	1.697	0.94	1.39	1.254
TRINITY_DN22129_c0	blue	1265.33299740603	1240.19345280576	25.139544600268	1215.05390820549	6.106	7.462	7.726	10.161	6.917	8.659	4.862	4.509	6.479	5.23	5.138	8.477	17.582	21.635	18.824
TRINITY_DN24364_c4	yellow	381.664867232453	118.725476740696	262.939390491757	-144.214	3.164	3.19	2.426	12.12	14.728	13.056	7.692	7.12	5.491	4.226	4.729	3.169	3.975	3.067	3.83
TRINITY_DN28132_c3	brown	25.7751000919565	11.6718009722488	14.1032991197077	-2.4315	3.016	2.906	3.435	6.032	5.172	5.988	4.783	4.85	4.523	4.409	10.767	4.685	3.436	3.205	3.425
TRINITY_DN18564_c0	turquoise	115.491456064132	83.0747352499612	32.416720814171	50.6580144357901	5.937	5.032	4.709	7.117	7.133	7.914	4.319	4.714	4.722	2.428	2.892	2.699	7.274	5.384	5.31
TRINITY_DN17148_c0	blue	1808.19835455682	1790.21477838642	17.9835761703932	1772.23120221603	0	0	0	0	0	0	1.962	0.214	0.319	1.506	1.146	1.444	17.758	22.808	29.099
TRINITY_DN25317_c0	brown	644.614760529015	526.300136871875	118.314623657139	407.985513214736	3.438	4.648	2.986	3.022	3.071	3.384	5.986	5.97	6.13	7.868	7.593	7.042	3.984	4.605	3.958
TRINITY_DN15156_c0	black	119.403656675941	24.0581237987077	95.345532877233	-71.2874	2.246	1.792	2.354	0.078	0.334	0.334	0.976	1.071	0.819	2.857	3.328	2.221	0.558	0.749	0.839
TRINITY_DN23719_c3	blue	49.6638943445691	43.3660821640488	6.2978121805203	37.0682699835285	3.385	4.627	3.975	2.798	4.364	2.827	4.24	3.253	3.824	2.547	2.264	1.571	4.092	4.27	7.482
TRINITY_DN25502_c3	blue	620.048104654563	566.577937558641	53.4701670959219	513.107770462719	7.688	10.986	7.899	8.662	4.935	4.062	3.826	2.24	3.085	5.157	2.037	2.979	15.595	15.935	14.194
TRINITY_DN19070_c2	brown	35.9171362165715	28.030019100193	7.8871171163785	20.1429019838145	0.78	1.296	0.652	0.839	0.894	0.69	1.992	0.633	0.599	2.894	1.428	2.546	0.989	3.313	0.434
TRINITY_DN24628_c3	turquoise	1460.4332384364	1379.53365253916	80.8995858972391	1298.63406664192	3.143	4.587	3.914	5.092	3.696	4.452	3.461	2.552	3.125	1.287	1.591	1.11	0.783	1.045	1.027
TRINITY_DN16533_c0	green	655.350345352695	278.878945073081	376.471400279614	-97.5925	37.467	30.376	32.952	53.425	52.105	55.55	85.745	90.198	92.36	131.377	131.687	126.011	13.891	14.427	16.287
TRINITY_DN19367_c1	yellow	477.755755652281	250.057942763905	227.697812888376	22.3601298755296	51.408	51.913	52.022	46.744	46.685	47.793	51.891	53.5	55.36	47.054	46.651	44.273	25.238	25.461	24.154
TRINITY_DN45360_c0	brown	402.200529937655	230.782135172782	171.418394764873	59.3637404079087	0.38	0.182	0.601	0.694	0.312	0.312	0.651	0.828	0.509	1.059	1.5	1.092	0.989	1.065	1.293
TRINITY_DN28505_c1	blue	260.993811595413	249.842920257765	11.1508913376482	238.692028920117	7.951	16.808	13.158	13.407	21.107	10.596	15.65	19.791	8.866	24.983	15.814	20.457	19.951	44.719	28.398
TRINITY_DN28290_c1	brown	777.781993334292	340.19135473366	437.590638600632	-97.3993	0.243	0.587	0.499	0.313	0	0	0.385	0.341	0.659	1.324	1.646	1.751	1.664	1.607	1.352
TRINITY_DN26912_c2	blue	2091.64683360647	2070.0199498107	21.6268837957696	2048.39306601493	0.801	0.891	0.785	0.571	0.69	0.979	0.671	0.643	0.539	1.123	1.373	1.309	5.257	6.558	6.929
TRINITY_DN23016_c0	turquoise	1599.03972012525	1553.3819104423	45.657809682948	1507.72410075935	149.859	156.834	160.59	93.756	99.328	94.105	54.041	54.405	53.303	5.385	5.893	6.274	0.989	0.799	0.464
TRINITY_DN26502_c1	green	486.931576417665	278.702011103123	208.229565314542	70.4724457885803	1.603	1.428	1.325	1.958	2.263	2.382	3.304	3.058	2.875	3.605	2.855	2.753	0.529	0.414	0.415
TRINITY_DN23931_c3	turquoise	856.882304400958	776.773048507929	80.1092558930293	696.664	1.044	0.648	1.08	0.996	1.045	0.902	0.74	0.945	0.659	0.584	0.473	0.478	0.196	0.247	0.444
TRINITY_DN24444_c2	brown	172.586389628977	92.0306379106453	80.5557517183321	11.4748861923132	59.18	80.194	29.741	76.802	73.535	31.932	69.138	124.228	130.528	120.779	140.38	98.819	39.697	64.55	54.812
TRINITY_DN16006_c0	turquoise	1458.84812314001	1419.29824114001	39.5498819999912	1379.74835914002	4.577	4.84	4.301	5.036	4.956	3.962	3.363	3.341	3.125	1.917	1.882	1.472	1.654	2.524	2.359
TRINITY_DN26342_c8	red	172.311979782949	92.1660258613668	80.1459539215819	12.0200719397849	14.268	14.763	12.669	15.488	15.386	14.681	10.374	9.457	9.515	6.645	7.13	5.976	17.328	16.833	17.363
TRINITY_DN24344_c0	brown	706.352162480483	518.578	187.773681918484	330.804798643516	4.302	4.668	3.914	4.118	5.484	4.597	9.073	7.821	7.198	13.035	12.649	16.178	12.08	11.232	11.519
TRINITY_DN26727_c2	blue	11.9694122893111	8.49768856288363	3.47172372642746	5.02596483645617	1.476	5.367	1.345	1.623	6.626	1.425	1.953	5.435	1.727	2.209	8.357	6.41	0.969	5.897	11.124
TRINITY_DN64670_c0	turquoise	1221.3580160208	1179.55027171565	41.8077443051473	1137.7425274105	9.786	5.579	7.206	9.49	6.906	9.861	6.144	4.597	4.882	3.076	2.628	2.717	2.477	2.702	2.468
TRINITY_DN27044_c0	turquoise	1680.57013635797	1580.97086302955	99.5992733284243	1481.37158970112	33.123	35.065	35.408	34.132	37.333	34.537	29.249	30.514	30.61	17.598	17.269	16.44	16.74	15.837	16.346
TRINITY_DN15223_c0	turquoise	891.033440713213	856.69475885668	34.3386818565332	822.356077000147	1.508	0.901	1.04	1.544	0.873	1.013	0.533	0.857	0.599	0.475	0.518	0.37	0.117	0.247	0.168
TRINITY_DN21441_c5	turquoise	1306.96483014495	1154.80678677722	152.158043367734	1002.64874340948	2.52	2.855	3.486	2.876	3.48	3.684	2.446	2.747	2.057	1.725	1.373	1.562	0.303	0.473	0.227
TRINITY_DN28779_c0	yellow	533.318068935099	299.371085200174	233.946983734925	65.4241014652496	1.508	1.407	0.887	3.894	5.096	6.11	3.816	4.5	3.514	1.716	1.701	1.905	0.568	0.454	0.257
TRINITY_DN26905_c2	blue	1931.2612517602	1901.38519146564	29.8760602945574	1871.50913117108	6.559	6.673	6.543	4.723	4.741	5.086	5.917	6.925	7.059	6.8	7.193	7.231	13.098	11.715	12.506
TRINITY_DN28592_c3	brown	309.291656127661	234.04143608813	75.2502200395314	158.791216048598	4.83	5.853	6.452	0.347	0.312	0.634	6.173	6.077	5.271	10.178	8.957	10.165	1.39	1.154	0.967
TRINITY_DN20963_c3	turquoise	1781.26874893076	1729.54299856559	51.7257503651665	1677.81724820042	54.646	63.963	62.571	55.439	64.215	60.203	43.834	46.623	45.706	33.234	36.784	37.791	30.994	29.938	32.88
TRINITY_DN18414_c0	yellow	299.893193746291	223.67969186599	76.2135018803016	147.466189985688	0.211	0.425	0.408	2.63	1.875	3.272	2.288	2.337	4.143	0.612	0.646	0.623	0	0	0
TRINITY_DN27246_c2	brown	234.097188955194	150.73601915234	83.3611698028539	67.3748493494861	0.327	0.415	0.306	0.034	0.119	0.045	0.178	0.643	0.389	0.575	0.746	0.65	0	0	0
TRINITY_DN23381_c0	green	155.995141081847	88.5182880720539	67.4768530097926	21.0414350622613	2.478	3.392	2.63	2.943	2.467	2.916	3.974	3.175	3.315	3.304	3.228	3.593	2.604	1.893	1.619
TRINITY_DN22675_c0	turquoise	1479.16864510893	1439.8685448502	39.3001002587305	1400.56844459147	61.279	60.409	53.744	46.397	36.105	35.461	10.059	10.49	11.332	12.14	2.919	2.618	0.284	0.306	0.385
TRINITY_DN21603_c1	turquoise	1910.38741482568	1835.93719622397	74.4502186017066	1761.48697762227	35.063	32.017	30.75	43.543	46.48	42.139	24.121	23.365	23.192	14.942	13.804	15.889	12.648	11.804	13.306
TRINITY_DN27982_c2	turquoise	975.702149666961	942.718792095154	32.9833575718072	909.735434523346	2.436	2.329	2.538	3.603	3.405	3.172	2.11	1.88	1.498	1.223	1.319	1.39	1.821	1.864	1.421
TRINITY_DN21859_c8	blue	1140.80199594202	1015.53222953051	125.26976641151	890.262463118996	14.943	15.836	15.044	10.676	11.087	10.273	15.67	16.83	17.012	18.274	18.006	19.302	23.632	22.72	24.164
TRINITY_DN19339_c1	green	22.3200432363564	8.33193258549458	13.9881106508618	-5.65618	3.67	1.438	1.478	1.298	9.74	7.791	7.209	11.707	13.848	14.404	1.491	14.237	3.407	11.103	5.952
TRINITY_DN22782_c2	turquoise	22.6794680145759	15.871391151547	6.80807686302886	9.06331428851816	0.517	1.023	1.06	1.141	0.883	1.536	0.72	1.11	0.938	0.292	0.173	0.325	1.508	0.523	0.928
TRINITY_DN23236_c1	blue	1007.22322032267	742.706221535175	264.516998787499	478.189222747676	6.749	8.343	9.265	8.203	7.499	7.958	15.394	13.704	14.197	17.261	16.451	16.693	20	21.595	19.742
TRINITY_DN28761_c0	blue	318.45524966072	237.522352817013	80.9328968437071	156.589455973305	1.434	1.013	1.926	2.417	3.092	2.46	1.686	2.883	1.877	3.094	4.783	5.01	5.551	3.727	4.817
TRINITY_DN21765_c4	blue	2367.43552097313	2332.93646271007	34.4990582630553	2298.43740444701	0.285	0.223	0.214	0.034	0.065	0.056	0.148	0.243	0.309	1.88	1.728	1.526	7.205	6.686	7.216
TRINITY_DN24818_c12	blue	863.542780551218	848.833461324068	14.7093192271499	834.124142096918	1.202	1.205	0.846	0.302	0.754	0.768	0.493	1.042	0.26	0.557	1.237	0.794	2.261	1.962	2.093
TRINITY_DN21457_c5	blue	948.571167299601	904.084966192853	44.4862011067477	859.598765086106	0.401	0.486	0.53	0.638	0.927	0.768	1.026	0.896	1.288	1.059	1.219	1.156	1.968	1.617	2.487
TRINITY_DN27917_c2	turquoise	1686.42533788972	1486.76316476439	199.662173125331	1287.10099163906	56.976	54.546	55.986	99.262	92.099	95.719	53.015	55.194	61.061	27.849	27.836	26.289	15.722	14.042	15.468
TRINITY_DN21077_c2	turquoise	2032.70079013885	1981.67962334925	51.0211667896019	1930.65845655965	22.852	20.352	22.637	29.566	28.272	28.794	9.891	8.123	8.496	2.501	3.01	3.295	0	0.296	0.898
TRINITY_DN17100_c0	blue	1366.74069723298	1345.56860096587	21.1720962671168	1324.39650469875	7.118	8.576	8.235	13.216	8.307	12.432	14.26	12.467	11.411	12.003	14.886	10.969	24.993	23.43	25.398
TRINITY_DN20688_c1	blue	1588.3219842099	1564.76793737407	23.554046835832	1541.21389053823	0.232	0.466	0.143	0.336	0.442	0.145	0.266	0.497	0.22	0.657	0.646	0.785	1.557	2.199	2.714
TRINITY_DN56194_c0	turquoise	1504.87404527356	1287.58743411497	217.286611158598	1070.30082295637	0.917	1.195	1.142	1.679	1.745	2.048	1.114	1.344	1.158	0.392	0.273	0.343	0.098	0.099	0.049
TRINITY_DN25309_c2	green	126.780125048352	41.3828433656135	85.3972816827384	-44.0144	4.914	6.085	5.147	3.402	3.028	2.927	4.467	4.597	5.182	6.243	5.793	4.965	2.653	2.367	1.639
TRINITY_DN14450_c0	brown	296.928780407719	279.040287304544	17.8884931031751	261.151794201369	10.619	10.298	10.447	1.432	1.821	1.269	6.045	5.065	4.543	19.561	19.788	19.32	7.381	5.601	7.571
TRINITY_DN22130_c1	blue	1829.15046808244	1807.17745138906	21.9730166933725	1785.20443469569	45.007	52.248	45.152	37.5	33.907	35.082	45.264	37.234	38.198	46.634	42.004	45.672	85.59	79.775	89.893
TRINITY_DN27098_c0	turquoise	423.238822334052	391.657180991758	31.5816413422946	360.075539649463	55.69	58.596	65.904	57.118	60.907	38.866	45.806	42.883	44.847	43.914	39.267	48.525	28.155	28.616	35.92
TRINITY_DN25600_c2	turquoise	1459.02004919503	1412.27365090985	46.746398285173	1365.52725262468	24.76	24.423	24.176	32.252	33.023	33.913	15.798	19.489	19.598	11.729	11.467	11.158	15.047	14.377	14.668
TRINITY_DN27886_c0	green	342.529553556953	173.504574516951	169.024979040001	4.4795954769499	46.188	44.998	44.082	141.16	131.554	139.293	269.572	269.182	291.606	159.737	161.969	158.981	83.153	80.199	92.637
TRINITY_DN18844_c0	blue	1766.53930281965	1742.89897388525	23.6403289343975	1719.25864495085	0.348	0.557	0.54	0.123	0.506	0.601	0.207	0.409	0.3	0.201	0.2	0.415	2.536	3.067	2.557
TRINITY_DN22003_c1	blue	42.9570986661883	24.0945933086088	18.8625053575795	5.23208795102936	3.427	2.39	4.108	3.816	2.737	4.318	2.939	3.107	3.355	4.39	6.166	4.315	6.109	4.506	3.425
TRINITY_DN12967_c0	yellow	502.835420201162	395.849295146863	106.986	288.863170092563	28.978	31.146	33.686	62.545	64.452	61.538	109.629	99.685	100.766	30.834	29.173	30.632	0.48	0.799	0.642
TRINITY_DN28417_c3	turquoise	407.941879604863	338.91391201521	69.0279675896531	269.885944425557	18.802	18.358	19.488	34.949	34.747	48.861	20.808	22.966	20.666	15.682	15.214	23.138	15.066	16.724	15.586
TRINITY_DN19100_c1	turquoise	674.155774165835	384.92452165893	289.231252506905	95.6932691520257	10.566	10.622	10.294	12.287	12.908	11.943	13.264	12.652	14.486	7.54	7.375	6.924	6.363	6.765	6.189
TRINITY_DN18657_c6	turquoise	283.642645994482	161.103650824003	122.538995170478	38.5646556535249	2.425	3.655	3.109	4.778	5.172	4.908	3.56	3.38	2.606	3.679	4.201	3.801	1.566	1.617	1.954
TRINITY_DN16112_c0	blue	965.448954132952	664.837109612365	300.611844520587	364.225265091778	1.381	1.337	1.407	1.701	1.099	1.781	5.01	5.454	4.443	7.841	7.43	5.995	9.075	7.761	9.249
TRINITY_DN26888_c0	turquoise	1526.63475583613	1492.58430459423	34.0504512419006	1458.53385335233	5.146	6.075	5.789	7.308	5.797	5.376	1.884	1.948	1.637	1.515	0.855	0.767	0.93	1.233	1.599
TRINITY_DN22748_c8	blue	329.623187107197	320.590522367342	9.03266473985445	311.557857627488	0.274	0.233	0.163	0.213	0.205	0.534	0.69	0.146	0.559	0.694	0.055	0.587	0.646	1.183	1.234
TRINITY_DN22083_c0	blue	1100.27100464358	1054.64931785159	45.6216867919979	1009.02763105959	2.773	3.26	2.762	2.07	3.232	1.97	2.377	3.253	3.235	3.797	4.047	3.683	6.471	4.546	5.834
TRINITY_DN20655_c0	turquoise	890.166717262045	855.855789295383	34.3109279666629	821.54486132872	3.575	3.463	3.516	3.492	3.62	3.35	1.953	2.396	3.065	1.67	2.019	1.887	2.731	2.12	2.201
TRINITY_DN20842_c2	blue	1028.2135858396	999.845527699513	28.3680581400847	971.477469559429	0.042	0.071	0.122	0.179	0.162	0.2	0.394	0.477	0.489	0.402	0.173	0.298	0.813	1.006	0.839
TRINITY_DN28686_c4	blue	2238.03740280088	2216.32866399702	21.7087388038644	2194.61992519315	8.088	9.204	7.818	7.554	7.951	8.648	20.916	20.054	18.73	19.944	19.67	21.414	130.564	126.328	132.881
TRINITY_DN22537_c2	blue	2333.46709423415	2301.88712365436	31.5799705797972	2270.30715307456	39.977	37.14	42.013	28.436	27.83	28.571	29.831	29.345	30.87	56.063	58.009	53.391	139.365	142.737	145.071
TRINITY_DN26013_c0	turquoise	1056.92735975611	1024.33722878512	32.5901309709941	991.747097814125	5.304	3.534	5.3	6.894	6.874	7.056	2.308	2.318	2.746	2.674	3.065	2.293	1.459	2.091	1.52
TRINITY_DN22784_c0	green	132.050530270794	81.3396513717918	50.7108788990025	30.6287724727893	0.517	0.608	0.234	1.41	2.306	0.902	5.907	3.341	4.692	5.44	1.528	2.654	2.467	0.375	0.444
TRINITY_DN17830_c0	turquoise	661.100909312141	641.997539675034	19.1033696371062	622.894170037928	18.644	14.307	20.945	18.252	29.532	23.384	7.958	11.171	8.726	5.897	1.982	10.617	7.058	10.66	8.657
TRINITY_DN23990_c4	brown	192.245437585883	175.411163442734	16.8342741431496	158.576889299584	0.148	0.203	0.306	0.145	0.539	0.467	0.562	0.555	0.679	0.794	1.41	0.948	0.294	0.907	0.503
TRINITY_DN17851_c0	black	40.2868831520574	13.0780984896444	27.208784662413	-14.1307	1.55	2.157	2.283	0.716	0.259	0.078	0.888	0.565	0.958	0.885	0.664	0.551	1.429	1.331	1.076
TRINITY_DN18206_c3	brown	687.655441554152	432.622734538337	255.032707015815	177.590027522522	2.921	2.43	2.558	1.981	1.864	1.825	6.972	8.347	7.368	9.055	8.375	9.199	2.829	2.278	2.379
TRINITY_DN27326_c3	blue	379.622279725821	323.835253235786	55.7870264900342	268.048226745752	0.801	1.478	1.05	2.137	1.864	1.425	2.702	1.841	2.256	2.318	2.901	2.04	2.878	3.639	3.03
TRINITY_DN21994_c0	brown	441.624525503115	402.267528737552	39.3569967655627	362.91053197199	0.601	1.043	0.713	0.369	0.733	0.568	1.095	1.305	0.998	2.218	2.319	1.58	0.46	1.026	0.869
TRINITY_DN26057_c4	blue	380.809489745969	302.023729275288	78.7857604706816	223.237968804606	0.285	0.294	0.133	0.09	0.172	0.167	0.454	0.321	0.309	0.228	0.455	0.605	0.519	0.542	0.622
TRINITY_DN23968_c4	blue	1375.61996714888	1311.8145474859	63.8054196629885	1248.00912782291	0.337	0.375	0.387	0.123	0.302	0.39	0.385	0.37	0.25	0.447	0.673	0.948	1.106	1.173	1.254
TRINITY_DN24059_c4	blue	537.971177658405	513.84599930171	24.1251783566946	489.720820945016	10.514	9.629	17.653	6.614	6.184	7.39	9.575	9.584	9.475	21.304	11.413	11.339	27.195	17.612	24.371
TRINITY_DN18061_c5	turquoise	2157.04850097524	2101.82687679973	55.2216241755068	2046.60525262423	43.995	48.187	47.945	49.15	48.527	46.39	29.88	30.952	30.311	19.251	20.179	20.069	15.908	17.592	16.168
TRINITY_DN24968_c4	blue	1501.96258226592	1448.98570274248	52.9768795234393	1396.00882321904	2.826	1.823	1.651	1.623	2.672	2.393	5.286	2.922	2.656	4.199	4.856	4.496	9.388	7.613	9.377
TRINITY_DN21233_c1	brown	656.700458777883	630.483472359053	26.2169864188297	604.266485940223	13.951	8.759	12.129	3.089	5.915	5.966	14.516	15.544	16.084	40.537	32.883	34.207	14.841	16.951	16.613
TRINITY_DN17115_c0	yellow	393.499087116325	145.878026475139	247.621060641186	-101.743	3.933	3.584	3.955	5.069	5.603	3.272	3.994	4.217	3.514	2.611	3.246	4.541	1.145	0.276	1.194
TRINITY_DN19180_c7	blue	741.858645569684	716.500093993883	25.358551575801	691.141542418082	1.381	0.729	1.233	1.018	0.905	0.913	0.848	1.14	1.188	1.561	1.446	1.174	1.85	1.775	2.547
TRINITY_DN21567_c2	turquoise	175.242351097799	69.6997521083903	105.542598989408	-35.8428	0.78	0.739	0.703	0.929	0.959	1.102	0.523	1.519	0.938	0.986	0.555	0.659	0.255	0.197	0.257
TRINITY_DN21692_c0	turquoise	980.708100513367	931.06194021351	49.6461602998572	881.415779913653	100.961	94.957	141.001	81.223	87.53	98.446	97.717	65.294	70.565	25.12	25.644	34.297	19.687	24.672	20.324
TRINITY_DN21101_c0	brown	775.232910385897	394.646394240412	380.586516145485	14.0598780949272	0.348	0.324	0.438	0.313	0.323	0.301	0.463	0.341	0.409	0.712	0.673	0.686	0.715	0.641	0.622
TRINITY_DN23996_c1	blue	346.890004459069	341.093528117182	5.79647634188763	335.297051775294	1.772	2.177	2.14	1.712	1.842	1.569	2.436	2.669	2.636	1.533	1.837	1.598	3.054	3.234	3.218
TRINITY_DN23879_c0	turquoise	1484.78835750611	1430.27220682717	54.5161506789411	1375.75605614823	48.983	48.086	45.264	35.396	38.723	35.973	18.401	19.762	19.788	8.845	9.421	9.109	17.406	13.145	17.817
TRINITY_DN24581_c6	yellow	307.433854953223	244.560902322731	62.8729526304911	181.68794969224	0.179	0.111	0.102	0.828	0.711	0.69	0.68	0.789	0.819	0.411	0.236	0.497	0.137	0.217	0.138
TRINITY_DN25373_c2	yellow	756.881616320847	317.536828366784	439.344787954064	-121.808	34.336	35.945	33.828	78.973	70.582	95.029	72.038	79.942	81.498	5.65	7.466	9.29	1.743	0	0.691
TRINITY_DN19154_c3	blue	1109.20852373587	1093.64500772089	15.5635160149736	1078.08149170592	0.295	0.132	0	0.436	0.399	0.234	0.434	0.633	0.849	0.484	0.409	0.316	1.41	1.381	1.718
TRINITY_DN28948_c5	turquoise	716.437838848842	651.77437264282	64.6634662060221	587.110906436798	23.094	28.199	30.414	23.378	22.594	26.467	14.112	14.122	12.689	10.369	8.639	12.612	18.835	15.856	15.872
TRINITY_DN20957_c3	blue	1304.21497695402	1201.03444330021	103.181	1097.85390964641	0.211	0.122	0.112	0.19	0.119	0.211	0.108	0.166	0.11	0.785	0.427	0.722	1.185	0.966	0.957
TRINITY_DN16151_c0	turquoise	1649.81806179201	1497.95235578604	151.86570600597	1346.08664978007	5.547	5.903	5.769	9.132	9.223	8.626	5.67	5.104	5.391	2.802	3.401	3.539	2.917	2.021	2.379
TRINITY_DN19350_c2	red	139.855046242039	85.6676162206769	54.1874300213625	31.4801861993145	6.665	6.42	6.136	4.118	3.76	3.695	1.745	3.516	2.097	1.004	2.21	2.122	5.228	6.725	5.399
TRINITY_DN18379_c2	turquoise	1858.79108608974	1797.61757726843	61.1735088213077	1736.44406844712	27.766	25.374	27.163	25.694	22.4	30.864	16.488	15.048	11.322	4.737	3.783	7.8	0.186	0.513	1.254
TRINITY_DN24605_c6	brown	806.190079077553	677.68560826819	128.504470809363	549.181137458828	1.624	1.509	1.875	1.97	1.261	1.514	8.441	8.123	8.756	15.809	18.697	17.415	1.919	1.726	2.458
TRINITY_DN23674_c6	turquoise	1288.40268624561	1110.11061545989	178.29207078572	931.818544674174	1.793	3.24	2.344	3.335	2.974	3.161	2.258	2.084	2.206	1.533	1.191	0.912	0.127	0	0.049
TRINITY_DN23277_c1	green	584.632349079213	368.996109855633	215.63623922358	153.359870632053	7.287	8.111	9.102	10.665	11.582	9.95	16.025	15.671	15.285	15.271	15.332	15.88	6.442	7.149	6.525
TRINITY_DN22583_c2	blue	1131.39576944811	1102.84456208063	28.551207367477	1074.29335471316	7.255	5.67	7.349	5.551	5.473	6.578	6.025	5.571	5.132	5.787	5.493	5.2	9.75	11.123	10.098
TRINITY_DN14532_c0	brown	109.447430681377	98.6234025056072	10.8240281757702	87.799374329837	15.744	17.122	7.807	4.241	2.435	3.684	8.215	8.581	9.904	19.251	14.741	23.843	8.752	9.989	9.782
TRINITY_DN27348_c0	turquoise	781.653977135411	689.468793495207	92.1851836402043	597.283609855003	4.387	5.974	5.687	4.364	5.344	4.719	4.132	4.918	4.173	3.733	3.71	3.331	2.359	2.219	2.181
TRINITY_DN28592_c2	turquoise	1684.2557889137	1630.91660606307	53.3391828506301	1577.57742321244	8.616	9.042	9.224	9.624	9.384	7.613	6.834	6.808	7.019	4.564	4.511	5.308	4.719	4.575	4.136
TRINITY_DN22700_c4	brown	889.098112999476	522.639172573672	366.458940425804	156.180232147869	13.709	13.973	15.176	14.794	13.856	14.425	22.07	22.683	21.076	33.234	32.356	35.768	30.583	30.776	33.995
TRINITY_DN22447_c0	turquoise	2160.42383891348	2098.93901766317	61.4848212503157	2037.45419641285	146.759	155.821	150.276	182.477	187.839	188.533	84.71	85.63	87.947	41.221	39.822	39.181	25.766	29.178	28.931
TRINITY_DN16751_c0	brown	795.383502608527	492.284178234766	303.099324373761	189.184853861006	10.925	11.371	12.465	5.114	4.687	4.719	10.571	11.045	11.481	37.296	37.112	37.989	30.916	31.2	31.547
TRINITY_DN22762_c5	brown	471.878944568096	386.112825423554	85.7661191445422	300.346706279012	3.374	2.673	3.037	2.708	3.426	2.382	7.169	5.668	6.619	6.8	7.975	7.186	5.414	4.487	5.508
TRINITY_DN20382_c2	turquoise	1370.4104758886	1329.54525634416	40.8652195444417	1288.68003679972	84.204	73.309	73.721	87.199	76.422	86.681	46.309	42.786	44.188	35.991	35.62	38.964	44.621	45.962	44.221
TRINITY_DN16659_c0	turquoise	1740.51799845105	1697.59924309515	42.9187553558929	1654.68048773926	14.974	12.505	13.342	10.038	8.706	9.739	4.793	4.636	4.073	0.173	0.045	0.045	0	0.089	0
TRINITY_DN25570_c0	yellow	133.841300009636	66.8158925030118	67.0254075066246	-0.209515	0.084	0.051	0.143	0.336	0.312	0.456	0.483	0.945	0.499	0.365	0.409	0.352	0.215	0.049	0.247
TRINITY_DN18811_c6	blue	1778.32597948994	1760.24900956441	18.0769699255297	1742.17203963888	0.39	0.243	0.55	1.5	0.28	0.289	0.848	0.448	0.479	0.931	0.855	0.867	3.955	4.112	3.504
TRINITY_DN8404_c0	blue	963.386464008101	946.464650458959	16.9218135491421	929.542836909816	2.004	1.812	1.743	3.547	3.06	1.681	7.061	4.139	4.852	2.811	3.419	3.927	9.163	9.9	11.855
TRINITY_DN27546_c2	blue	1059.58522724587	1046.02410190269	13.5611253431748	1032.46297655952	0	0.152	0.163	0.201	0.119	0.056	0.306	0	0.17	0.392	0.1	0.144	0.881	0.868	0.533
TRINITY_DN21453_c6	blue	995.110885025977	714.871273148207	280.23961187777	434.631661270436	1.171	1.448	1.029	1.074	1.336	1.759	1.765	1.695	1.887	3.651	2.719	3.367	3.681	3.708	3.514
TRINITY_DN23527_c2	turquoise	1012.95274097429	934.977069974874	77.975670999419	857.001398975455	23.389	21.962	20.66	19.506	19.297	17.563	8.905	10.811	11.242	7.576	6.793	6.672	12.443	11.143	13.158
TRINITY_DN23134_c1	turquoise	1903.44871390804	1816.25983188618	87.1888820218517	1729.07094986433	134.632	137.231	142.611	215.299	238.726	217.794	78.014	90.987	88.177	29.821	28.436	27.86	7.724	7.553	8.913
TRINITY_DN22461_c6	turquoise	1430.88334223239	1401.92606758033	28.957274652056	1372.96879292828	2.278	1.276	1.794	1.6	1.67	1.503	0.473	0.497	0.469	0.146	0.455	0.217	0.088	0.079	0.059
TRINITY_DN21342_c3	green	446.094376062604	296.819950811995	149.274425250609	147.545525561386	25.456	26.093	26.123	26.645	23.865	25.532	50.855	52.097	51.027	38.83	40.494	38.098	22.8	23.893	23.976
TRINITY_DN16405_c0	brown	794.88635234639	600.139753198154	194.746599148235	405.393154049919	17.442	15.208	15.533	3.346	3.254	2.771	25.669	22.313	24.5	59.331	56.8	56.984	40.48	45.705	45.544
TRINITY_DN25079_c0	brown	562.809404501252	442.397223331292	120.412181169959	321.985042161333	0.127	0.243	0.306	0.246	0.215	0.245	0.592	0.565	0.819	0.776	0.828	0.858	0.401	0.404	0.375
TRINITY_DN26892_c0	turquoise	1433.54286446037	1376.98875774106	56.5541067193096	1320.43465102175	25.857	29.587	27.519	24.497	25.934	24.753	15.985	16.703	17.392	13.363	13.122	12.946	16.427	16.428	15.951
TRINITY_DN28753_c3	blue	640.394723910908	616.105878205819	24.288845705089	591.81703250073	1.424	1.468	1.957	0.739	2.543	1.347	2.811	2.396	1.697	1.333	2.855	3.079	4.043	4.013	4.373
TRINITY_DN21157_c1	blue	46.8759117680897	36.8761692172656	9.9997425508241	26.8764266664415	1.645	2.623	2.538	3.29	4.374	2.549	1.075	3.428	0.928	1.981	1.219	1.354	3.436	3.491	5.123
TRINITY_DN28698_c3	yellow	243.740461289807	68.876401195124	174.864060094683	-105.988	33.787	37.221	37.447	25.683	23.779	24.386	29.062	31.449	31.289	27.949	27.991	27.228	16.574	15.768	15.211
TRINITY_DN25106_c1	turquoise	1460.45561220107	1279.80163188283	180.653980318246	1099.14765156458	18.117	20.322	20.109	32.207	35.868	38.967	18.49	21.456	20.686	10.46	11.176	9.895	6.05	6.035	7.196
TRINITY_DN23012_c0	turquoise	552.066005092926	518.698883718165	33.3671213747606	485.331762343405	237.892	178.229	190.546	277.442	197.31	261.023	132.113	121.18	130.498	95.267	99.813	93.249	146.413	162.409	150.727
TRINITY_DN28198_c5	blue	2243.55827022972	2217.61019150028	25.9480787294347	2191.66211277085	8.32	8.607	8.011	5.013	3.071	5.109	10.345	12.944	8.516	11.912	14.932	10.454	43.818	46.859	44.942
TRINITY_DN24713_c2	brown	752.688151732335	705.895416548941	46.7927351833931	659.102681365548	2.942	3.19	2.66	2.484	3.178	2.627	20.946	24.953	21.964	91.652	96.039	92.292	42.076	39.187	42.77
TRINITY_DN17538_c0	yellow	1218.5992038313	296.312488896875	922.286714934421	-625.974	19.751	19.218	18.367	54.41	53.925	57.476	31.024	32.326	32.927	9.119	10.503	8.08	0.088	0.128	0.138
TRINITY_DN21135_c1	turquoise	301.787364558126	287.871859521458	13.915505036668	273.95635448479	3.775	2.704	3.098	4.174	2.758	4.63	1.183	1.617	2.416	1.625	2.073	1.408	1.919	2.643	2.083
TRINITY_DN20722_c1	brown	399.454935085144	198.302769386416	201.152165698728	-2.8494	0.105	0.192	0.377	0.145	0.334	0.278	0.7	1.208	0.968	0.849	1	0.948	0.323	0.296	0.395
TRINITY_DN25297_c0	turquoise	1794.65292327466	1654.07453996968	140.578383304977	1513.4961566647	73.206	75.182	73.731	87.859	88.554	86.091	60.026	56.529	57.017	44.699	49.979	47.396	23.407	22.69	25.2
TRINITY_DN21023_c3	brown	916.448326079503	446.09120871276	470.357117366742	-24.2659	25.383	24.402	23.921	18.912	19.308	18.465	31.32	29.384	28.454	39.25	39.258	40.86	39.883	38.783	41.408
TRINITY_DN22306_c3	blue	2084.40610686489	2050.84757800364	33.5585288612483	2017.28904914239	0.285	0.111	0.173	0.034	0.129	0.089	0.237	0.282	0.18	0.593	0.664	0.957	2.124	2.791	2.981
TRINITY_DN21198_c0	green	233.054415213353	112.110447570576	120.943967642776	-8.83352	0.548	1.742	1.702	1.634	1.379	2.816	3.195	2.873	3.105	3.423	2.646	4.18	0.969	1.647	1.599
TRINITY_DN22092_c3	turquoise	869.669221682097	816.508771116499	53.1604505655979	763.348320550901	23.78	19.107	21.312	8.986	8.576	9.683	7.031	6.662	6.869	2.556	2.91	3.169	3.005	2.751	3.05
TRINITY_DN25730_c3	brown	773.62028730407	727.179574307874	46.4407129961961	680.738861311678	0.812	0.952	1.203	0.996	0.959	0.646	2.515	2.756	2.895	7.54	6.284	6.825	2.261	1.607	2.093
TRINITY_DN22561_c3	blue	1371.04794639888	1356.46892353614	14.5790228627425	1341.8899006734	1.033	1.357	1.549	1.578	1.745	1.759	2.002	1.276	1.538	1.625	1.437	2.067	3.103	3.846	3.632
TRINITY_DN17634_c1	blue	1783.20468380274	1736.18128721098	47.0233965917562	1689.15789061923	0.991	1.397	1.977	0.739	0	0.434	1.607	1.422	1.627	2.291	2.828	1.661	4.914	5.285	5.616
TRINITY_DN24779_c2	brown	420.553573037495	392.089054753666	28.4645182838295	363.624536469837	0.401	0.324	0.306	0.168	0.065	0.122	0.73	0.302	0.619	0.849	1.182	1.119	0.421	0.227	0.582
TRINITY_DN26473_c0	blue	1664.00694459483	1612.55044466799	51.4564999268348	1561.09394474116	0.337	0.203	0.102	0.123	0.205	0.2	0.178	0.185	0.14	0.621	0.418	0.352	0.95	0.858	0.948
TRINITY_DN19991_c0	turquoise	893.788606906449	693.745254866684	200.043352039765	493.701902826919	1.55	2.126	2.059	2.048	2.844	1.836	2.495	2.269	1.807	0.438	0.655	0.623	0	0	0
TRINITY_DN23289_c2	turquoise	1503.9703143253	1284.51784204528	219.452472280022	1065.06536976525	5.283	5.832	6.238	8.975	7.833	8.759	6.716	5.152	5.701	3.04	2.755	4.063	1.224	1.312	1.905
TRINITY_DN22769_c4	turquoise	1067.30504167372	1030.36693886719	36.9381028065243	993.428836060669	113.225	101.508	113.614	165.758	127.018	151.948	73.132	70.164	69.178	37.114	35.493	35.136	65.522	70.259	64.831
TRINITY_DN24388_c0	turquoise	2157.98324832552	2106.4895209401	51.4937273854225	2054.99579355467	19.91	22.509	20.884	23.657	22.971	24.631	10.069	10.626	10.233	4.509	4.41	4.415	2.947	2.367	2.596
TRINITY_DN20002_c4	brown	248.684391369521	204.978632074192	43.7057592953295	161.272872778862	0.359	0.284	0.061	0.38	0.463	0.289	0.493	0.419	0.859	0.885	1	0.695	0.47	0.345	0.395
TRINITY_DN21964_c1	green	350.342564978891	177.545297532692	172.797267446199	4.74803008649229	0.137	0.061	0.143	0.067	0.215	0.067	0.838	0.857	0.749	0.977	0.373	0.93	0.137	0.128	0.257
TRINITY_DN17167_c0	brown	595.346239567024	524.918065428421	70.4281741386038	454.489891289817	31.857	25.182	23.962	35.855	25.654	35.861	44.929	36.757	43.16	68.805	68.358	66.969	50.074	53.979	49.107
TRINITY_DN27230_c2	turquoise	770.311157142646	739.882341248674	30.4288158939719	709.453525354702	9.28	12.778	14.045	12.187	15.289	11.164	8.234	11.132	9.744	7.95	3.428	6.247	6.236	5.788	5.992
TRINITY_DN17824_c0	red	196.566789324572	98.7527475515183	97.8140417730534	0.93870577846485	7.666	8.07	7.695	6.625	5.937	6.901	4.211	3.75	4.283	4.08	4.292	4.893	8.987	8.007	8.104
TRINITY_DN19832_c2	red	203.640363551351	68.2305700865846	135.409793464767	-67.1792	13.308	12.991	11.038	12.422	12.531	13.145	8.895	7.84	7.468	8.124	9.312	8.983	16.27	14.357	14.688
TRINITY_DN26576_c3	blue	2135.77736815256	2113.99340894184	21.7839592107121	2092.20944973113	0.97	1.013	1.04	0.739	0.808	1.046	1.045	1.013	1.018	1.059	1.355	1.282	3.759	3.422	4.165
TRINITY_DN22030_c0	blue	313.155355483165	217.977726433882	95.1776290492827	122.800097384599	0.158	0.547	0.173	0.257	0.345	0.345	0.572	0.75	0.779	0.739	0.646	0.849	1.224	0.68	0.878
TRINITY_DN16078_c0	brown	796.646363631307	539.394662983494	257.251700647813	282.142962335681	1.424	2.076	2.528	1.567	1.465	1.414	3.856	4.11	4.043	6.125	6.193	5.931	5.159	5.65	5.508
TRINITY_DN23467_c0	yellow	432.484343154872	295.079930086539	137.404413068333	157.675517018207	2.615	3.028	3.068	4.465	4.019	3.695	5.246	3.954	4.063	3.222	2.91	4.171	1.136	1.292	1.323
TRINITY_DN21859_c7	turquoise	1534.09663347356	1499.51707401127	34.5795594622957	1464.93751454897	5.969	7.584	6.197	5.394	8.943	7.246	1.982	2.445	2.256	1.488	1.646	1.309	0.088	0.079	0.03
TRINITY_DN27617_c1	yellow	133.257431229088	81.9990643791667	51.258366849921	30.7406975292457	1.529	1.357	0.489	2.529	4.353	2.527	1.933	2.299	4.363	2.364	3.237	3.088	0.499	0.365	0.434
TRINITY_DN26269_c2	turquoise	1807.32645926286	1760.67868180883	46.6477774540263	1714.03090435481	4.819	6.045	5.677	5.528	7.089	6.066	3.087	3.662	3.514	1.689	1.919	2.149	1.948	1.637	1.648
TRINITY_DN18463_c0	blue	434.403863522523	388.145197050443	46.2586664720801	341.886530578363	0.949	1.144	0.846	1.41	1.228	1.336	0.493	0.75	0.659	0.849	0.464	0.659	1.977	1.805	1.974
TRINITY_DN24961_c3	blue	1587.19970458707	1526.61897145301	60.5807331340593	1466.03823831895	0.359	0.587	0	0.347	0.226	0.69	0.552	0.487	0.489	1.041	0.791	1.237	1.821	2.189	2.014
TRINITY_DN23245_c1	brown	723.535898210431	628.313914498567	95.2219837118643	533.091930786703	1.508	1.65	1.763	0.884	1.131	0.879	3.471	3.36	3.554	6.079	6.111	5.137	4.454	4.043	3.692
TRINITY_DN17081_c0	turquoise	1896.44486167586	1857.87473061944	38.5701310564248	1819.30459956301	160.31	157.958	156.299	149.319	143.04	141.052	88.792	89	90.603	76.482	77.024	77.369	70.72	67.675	67.467
TRINITY_DN19566_c4	yellow	359.842664009991	231.061357538423	128.781306471568	102.280051066855	3.828	3.868	4.474	4.241	5.269	5.932	6.43	6.048	5.831	5.714	4.538	4.74	2.575	3.106	2.438
TRINITY_DN26797_c1	brown	460.847750179039	314.234538849105	146.613211329934	167.621327519171	0	0	0	0	0.129	0	0	0.205	0.16	1.241	2.655	1.788	1.351	1.282	1.382
TRINITY_DN10647_c0	brown	698.26693776771	558.370199443634	139.896738324076	418.473461119558	0.306	0.233	0.255	0.716	0.399	0.267	1.252	0.964	1.717	7.092	6.92	7.683	4.513	4.349	5.044
TRINITY_DN25776_c2	blue	1939.75299136242	1912.84917606417	26.9038152982507	1885.94536076592	1.139	1.094	1.091	0.347	0.453	0.634	0.503	0.429	0.549	0.383	0.728	0.524	4.601	4.842	4.659
TRINITY_DN24123_c2	brown	749.876040521076	718.268697711553	31.6073428095228	686.66135490203	1.139	1.002	0.683	0.47	0.56	0.445	2.525	2.669	1.957	9	8.966	9.236	1.987	2.189	2.162
TRINITY_DN23904_c3	turquoise	2025.55518113664	1962.76947752883	62.7857036078092	1899.98377392103	1.339	1.701	1.743	1.858	2.069	2.015	0.69	0.838	0.839	0.265	0.391	0.235	0	0.02	0
TRINITY_DN23818_c0	turquoise	1046.05285719487	898.856660713029	147.196196481844	751.660464231186	1.149	1.407	1.702	1.69	1.53	2.003	1.489	1.208	1.358	0.748	0.773	1.083	0.411	0.316	0.632
TRINITY_DN27930_c2	yellow	291.099824889062	164.923085949746	126.176738939316	38.7463470104303	19.456	18.813	19.457	17.76	26.16	16.84	21.587	22.255	21.006	21.642	20.652	22.931	6.902	7.524	8.272
TRINITY_DN25739_c8	brown	552.323400205162	205.678384915326	346.645015289836	-140.967	0.274	0.699	0.622	0.47	0.646	0.646	0.838	1.217	0.789	1.387	1.046	1.706	1.615	1.509	1.372
TRINITY_DN24694_c0	turquoise	500.81023868619	446.180562225495	54.6296764606955	391.550885764799	2.141	2.926	2.405	1.41	1.476	1.068	0.631	0.594	0.29	0.885	0.573	0.605	0.578	1.006	0.957
TRINITY_DN19788_c2	turquoise	1045.95047643483	841.175448704743	204.775027730088	636.400420974655	31.794	34.903	33.145	85.341	97.432	88.162	47.108	52.126	50.129	17.315	16.705	17.379	14.175	12.839	13.78
TRINITY_DN22478_c3	blue	1357.07688948471	1136.45246097345	220.624428511262	915.828032462186	8.879	8.05	6.329	5.819	5.861	6.378	9.171	11.425	9.305	24.116	30.419	26.235	37.69	37.905	31.053
TRINITY_DN19352_c3	brown	560.676386906708	263.534478239712	297.141908666996	-33.6074	0.675	0.405	0.357	0.325	0.205	0.267	0.611	0.75	0.819	1.324	1.337	0.803	1.096	1.302	1.115
TRINITY_DN21801_c0	green	275.681571026258	140.21935016826	135.462220857998	4.75712931026209	6.675	6.754	6.075	6.681	8.221	7.045	22.75	29.569	16.643	9.739	11.695	12.467	3.025	2.909	3.02
TRINITY_DN26884_c1	blue	1261.22262203608	1217.15843429864	44.0641877374394	1173.0942465612	30.138	31.976	29.782	28.19	23.251	25.922	18.776	19.051	21.555	18.968	18.042	16.331	64.69	56.247	67.575
TRINITY_DN27789_c1	blue	1707.06724591023	1567.70735903815	139.359886872084	1428.34747216606	9.227	8.921	7.899	7.643	7.951	6.021	11.311	13.168	13.059	15.253	16.205	15.167	23.75	22.532	23.344
TRINITY_DN19930_c1	red	604.761609634965	70.9093738537827	533.852235781183	-462.943	2.204	2.531	2.365	1.634	1.616	1.759	1.016	0.974	1.188	1.114	1.282	1.363	3.466	3.333	3.119
TRINITY_DN24683_c0	brown	173.385013046178	164.013294330652	9.37171871552616	154.641575615126	1.181	2.501	2.426	1.791	3.954	1.992	2.308	2.201	3.065	4.838	4.711	6.708	2.056	2.653	3.583
TRINITY_DN21342_c2	green	157.38611716077	74.4986616771735	82.8874554835961	-8.38879	0.939	0.537	0.438	1.432	0.851	1.536	6.509	5.581	5.012	2.455	1.955	3.25	2.81	2.8	2.379
TRINITY_DN27178_c4	brown	881.788184563172	459.138711550681	422.649473012491	36.4892385381895	6.085	6.359	6.34	9.635	10.117	9.75	15.137	15.827	15.844	28.972	28.682	28.501	27.039	28.449	27.461
TRINITY_DN21822_c1	turquoise	1302.31668701942	1256.45591469799	45.8607723214313	1210.59514237656	10.461	13.892	13.637	11.482	14.071	13.434	9.003	11.249	10.114	6.618	5.975	6.942	6.99	6.055	6.436
TRINITY_DN19822_c6	blue	1847.02777090923	1820.69953691883	26.3282339903978	1794.37130292844	0.306	0.375	0.418	0.101	0.162	0.434	0.099	0.263	0.22	0.694	0.509	0.397	1.605	1.351	1.431
TRINITY_DN26404_c1	turquoise	847.859536159676	724.430844573445	123.428691586231	601.002152987213	1.993	2.339	2.059	1.802	2.198	2.059	2.012	1.627	1.797	1.606	1.491	1.499	0.91	0.72	1.096
TRINITY_DN25243_c1	yellow	317.57316861129	219.757571814875	97.8155967964154	121.94197501846	0.475	0.628	0.377	0.806	0.722	0.512	0.69	0.964	0.899	0.365	0.4	0.623	0.127	0.227	0.188
TRINITY_DN20262_c5	blue	1996.80271241972	1972.37724065591	24.4254717638148	1947.95176889209	9.712	11.472	10.692	8.36	9.234	8.158	11.005	11.989	11.292	10.506	11.94	11.745	22.154	20.304	21.834
TRINITY_DN26684_c3	turquoise	1112.56102470999	1056.48515734153	56.0758673684575	1000.40928997308	16.366	17.547	18.815	9.12	8.878	7.947	2.791	2.727	2.726	1.205	1.519	1.553	1.84	1.538	1.836
TRINITY_DN26545_c3	turquoise	86.6771935679001	82.7638885589191	3.91330500898091	78.8505835499382	0.981	2.025	7.563	4.868	3.48	8.57	3.304	0.565	0.2	0.411	0.437	0.19	0	4.309	0.168
TRINITY_DN33433_c0	green	338.711315525333	214.087506750354	124.62380877498	89.4636979753743	1.592	1.013	0.163	1.287	1.368	1.425	3.284	3.126	3.894	3.414	2.628	2.356	0.969	0.937	1.352
TRINITY_DN14858_c0	yellow	483.805911043455	325.904393724745	157.901517318709	168.002876406036	54.741	43.529	47.089	75.963	50.316	74.995	113.801	101.077	102.474	66.149	60.801	58.844	9.016	13.056	10.581
TRINITY_DN25891_c0	brown	546.489360938042	153.544313150988	392.945047787054	-239.401	3.079	3.078	2.691	3.167	3.459	2.638	7.495	5.805	5.401	5.723	5.82	6.437	7.499	7.534	7.719
TRINITY_DN18498_c2	turquoise	967.591597693754	833.487633424467	134.103964269287	699.38366915518	0.348	0.395	0.367	0.783	0.873	0.501	0.483	0.302	0.579	0	0	0.063	0.039	0	0
TRINITY_DN26508_c4	turquoise	1466.05628562164	1242.20664906061	223.849636561032	1018.35701249957	129.201	145.463	148.594	347.63	336.341	342.307	171.618	175.556	178.899	39.058	41.704	44.778	1.371	1.39	1.579
TRINITY_DN16688_c0	turquoise	697.22009173912	588.815537414142	108.404554324978	480.410983089163	0.485	0.901	0.968	0.94	0.528	0.879	0.888	0.75	0.679	0.301	0.045	0.144	0	0	0
TRINITY_DN28077_c5	green	148.14995928227	68.7475549608079	79.4024043214625	-10.6548	7.382	6.835	7.165	5.629	6.54	5.587	17.041	16.216	17.392	8.973	9.103	9.678	9.555	10.324	9.683
TRINITY_DN24679_c1	turquoise	1549.51523060961	1315.65346584679	233.861764762819	1081.79170108397	3.396	4.425	4.536	6.323	6.777	5.943	4.586	4.285	4.233	1.99	2.383	1.95	1.106	0.809	0.829
TRINITY_DN28050_c0	blue	1376.29504821109	1357.6315588681	18.6635	1338.96806952511	3.828	1.914	2.63	2.943	1.778	3.161	2.298	3.458	2.206	3.195	1.919	7.71	10.857	12.77	10.789
TRINITY_DN13163_c0	blue	2051.67735874071	2031.17137617898	20.5059825617247	2010.66539361726	2.246	2.025	2.212	1.869	1.95	1.603	1.903	2.045	2.376	2.209	2.192	2.113	5.443	4.901	5.636
TRINITY_DN22252_c1	blue	518.311829304229	475.007366049101	43.3044632551274	431.702902793974	0.285	0.122	0.408	0.224	0.172	0.167	0.178	0.117	0.11	0.046	0	0.045	0.509	0.621	0.533
TRINITY_DN20184_c0	blue	2306.44824586854	2259.67158999245	46.7766558760932	2212.89493411636	6.106	5.63	5.84	1.802	0.991	1.113	13.875	13.85	13.917	20.045	21.143	21.089	67.137	65.516	67.348
TRINITY_DN16966_c0	brown	358.526886710784	286.234814568754	72.2921	213.942742426723	0.306	0.365	0.275	0.246	0.054	0.111	0.888	0.721	0.958	0.986	0.882	1.336	0.861	1.095	0.602
TRINITY_DN25961_c1	brown	721.788258485724	469.100348821185	252.68790966454	216.412439156645	0.654	0.719	0.55	5.204	4.762	4.152	13.145	12.895	14.876	20.912	23.598	21.568	0.646	0.552	0.543
TRINITY_DN15562_c0	turquoise	2063.07145442643	2014.66431955611	48.4071348703212	1966.25718468579	2.077	2.369	1.794	2.037	2.09	1.992	0.878	0.838	0.938	0.192	0.191	0.153	0.049	0.049	0
TRINITY_DN20994_c0	blue	1071.20463728696	1049.92789898063	21.2767383063367	1028.65116067429	0.896	1.539	0.917	0	0.959	2.126	1.341	3.341	0.909	4.317	4.365	1.932	14.577	9.999	6.554
TRINITY_DN25425_c0	blue	2247.54209467953	2224.63659818333	22.9054964961906	2201.73110168714	0.285	0.213	0.194	0.134	0	0.256	0.138	0.117	0	0.511	0.427	0.289	3.182	3.106	3.228
TRINITY_DN27293_c6	turquoise	44.7836992886129	40.4170780050554	4.36662128355744	36.050456721498	17.02	23.927	20.487	33.214	42.192	36.262	10.631	10.908	29.901	33.682	14.432	10.183	9.427	28.015	14.865
TRINITY_DN23440_c0	turquoise	1631.41943389746	1444.06289564268	187.356538254787	1256.70635738789	11.283	10.713	9.887	20.602	21.268	17.953	11.331	10.09	11.731	1.917	2.555	3.214	0.46	0.483	0.671
TRINITY_DN20776_c0	yellow	12.0559249173684	8.18644360050215	3.86948131686622	4.31696228363593	1.276	0.962	1.967	1.88	1.584	2.56	2.002	1.763	2.386	1.734	1.555	2.058	1.694	1.026	1.866
TRINITY_DN28907_c1	turquoise	1514.63716748818	1286.00969385302	228.62747363516	1057.38222021786	74.249	64.358	64.446	125.773	118.959	128.909	72.896	75.569	83.275	35.471	34.202	30.397	18.825	19.919	20.452
TRINITY_DN26713_c2	turquoise	2114.76152223146	2070.56863103628	44.1928911951845	2026.37573984109	41.085	43.985	41.065	44.237	45.058	44.955	19.743	21.32	21.455	11.191	10.985	11.005	10.974	9.703	9.733
TRINITY_DN14227_c1	blue	2230.22539780748	2190.66395467715	39.5614431303275	2151.10251154682	3.406	3.615	3.649	3.514	3.459	3.684	3.737	4.159	3.734	4.883	4.238	4.55	7.137	7.435	7.65
TRINITY_DN18846_c2	blue	1400.67625006249	1356.4110781654	44.2651718970919	1312.1459062683	5.178	5.853	6.37	6.446	6.928	6.634	6.952	9.038	8.846	8.927	8.093	7.71	12.658	12.504	13.247
TRINITY_DN19338_c0	red	154.503055296642	48.6970379200555	105.806017376587	-57.109	5.484	5.893	5.341	3.771	4.202	4.029	2.278	2.591	2.696	3.386	3.692	3.169	4.493	4.28	4.116
TRINITY_DN17380_c0	yellow	802.786268798251	354.000947164551	448.785	-94.7844	3.185	3.595	3.323	13.474	11.895	12.299	8.925	9.623	10.443	2.465	2.128	2.022	0.255	0.404	0.513
TRINITY_DN23527_c1	blue	403.821485826483	381.297986356993	22.5234994694901	358.774486887503	1.287	0.851	1.356	0.369	0.453	0.991	0.552	0.789	0.499	1.47	1.273	1.463	2.418	2.495	1.234
TRINITY_DN20713_c0	blue	468.610522909794	451.191624462606	17.4188984471886	433.772726015417	0.496	0.496	0.265	0.716	0.722	0.712	0.414	0.429	0.449	0.575	0.373	0.316	0.969	1.203	1.007
TRINITY_DN14660_c0	turquoise	461.038848191756	332.092991367973	128.945856823783	203.14713454419	8.658	13.578	15.319	11.056	20.773	13.356	14.447	11.288	16.803	6.609	8.721	7.764	2.408	2.791	3.998
TRINITY_DN28895_c2	brown	22.0469003848682	19.9261536292849	2.12074675558323	17.8054068737017	0.728	0.587	0.255	0.671	0.356	0.913	0.197	0.477	0.519	1.013	0.982	1.101	0.94	0.414	0.286
TRINITY_DN16141_c0	turquoise	272.410815736721	209.77369756207	62.6371181746512	147.136579387419	1.729	1.397	1.437	1.891	2.015	2.259	2.239	1.685	1.957	1.196	0.537	0.442	0.959	1.321	1.165
TRINITY_DN23048_c1	brown	720.824757832875	587.458979565838	133.365778267037	454.093201298801	14.268	13.609	13.016	14.604	15.235	14.102	18.52	17.921	16.873	24.18	22.953	22.831	13.206	14.318	14.135
TRINITY_DN23352_c0	blue	1436.30454820938	1220.02655781353	216.277990395847	1003.74856741769	17.6	19.33	19.396	18.252	17.627	18.12	30.383	28.206	29.302	36.794	35.529	34.152	47.098	46.613	46.195
TRINITY_DN22493_c2	turquoise	363.723897767407	319.391066575577	44.3328311918307	275.058235383746	3.838	4.364	3.323	3.111	4.159	3.595	2.288	2.415	2.296	1.698	1.892	1.878	3.612	2.367	2.438
TRINITY_DN26501_c5	blue	601.561431228305	590.780685866383	10.7807453619228	579.99994050446	0.506	0.83	0.265	1.097	1.401	1.458	0.73	0.575	0.869	0.922	0.418	0.614	2.682	3.895	1.994
TRINITY_DN15908_c0	turquoise	589.736207544064	562.159678690351	27.5765288537123	534.583149836639	2.425	1.792	2.354	1.925	1.379	1.447	0.927	1.334	1.547	0.739	0.809	0.677	0.871	1.075	1.244
TRINITY_DN27441_c0	turquoise	1020.42357119016	976.473015779272	43.950555410885	932.522460368387	1.993	2.086	1.142	1.958	3.717	3.962	0.799	1.023	0.809	0.164	0.255	0	0	0	0
TRINITY_DN24935_c2	blue	998.725455630212	980.57395424183	18.1515013883821	962.422452853448	1.603	1.792	1.437	1.175	1.239	1.235	1.558	0.633	0.859	1.415	1.691	1.345	2.447	2.879	2.932
TRINITY_DN23736_c2	blue	2231.68788377667	2202.61333402074	29.0745497559255	2173.53878426481	2.056	3.412	1.498	4.443	3.502	1.503	4.378	7.587	5.351	12.377	12.686	13.966	58.238	47.697	58.149
TRINITY_DN18263_c0	turquoise	1196.21785960909	1169.06920916154	27.1486504475561	1141.92055871398	16.493	16.707	12.21	14.649	11.475	13.245	8.767	5.834	7.757	5.112	7.466	6.735	5.678	4.999	5.439
TRINITY_DN14406_c0	turquoise	844.669134739307	822.393563439988	22.2755712993184	800.11799214067	2.088	1.002	1.437	1.265	0.937	2.193	0.424	0.623	0.869	0.329	0.2	0.19	0	0.069	0.059
TRINITY_DN22383_c1	brown	364.043208972914	281.111345212429	82.9318637604856	198.179481451943	1.666	1.6	1.366	2.428	2.112	1.681	3.54	2.902	3.105	3.934	3.647	3.548	3.71	2.781	3.297
TRINITY_DN19425_c1	turquoise	56.8130949551541	42.2751207563668	14.5379741987873	27.7371465575795	0.717	1.104	0.887	1.097	0.593	1.091	0.69	0.623	0.719	0.657	1.046	0.894	0.441	0.611	0.296
TRINITY_DN26336_c6	green	439.883365392405	284.602355791168	155.281009601237	129.321346189931	23.295	20.595	20.945	34.221	28.994	34.548	91.682	79.533	86.2	64.132	62.62	61.705	31.64	31.762	28.063
TRINITY_DN22292_c1	yellow	1080.29492607259	375.822936380242	704.471989692352	-328.649	15.154	14.733	14.33	20.233	20.611	19.511	16.814	18.622	17.162	12.496	14.405	13.145	9.095	9.812	10.256
TRINITY_DN16643_c0	brown	728.922123354839	667.934062697688	60.9880606571506	606.946002040538	57.672	52.764	56.598	42.626	39.897	42.539	79.582	70.661	75.677	159.244	159.459	165.174	44.288	52.953	48.683
TRINITY_DN13956_c0	blue	2305.48223931522	2281.19932048381	24.2829188314158	2256.91640165239	0.232	0.385	0.224	0.918	0.84	0.79	0.424	0.565	0.389	3.176	2.946	3.404	19.736	19.702	20.926
TRINITY_DN24173_c2	turquoise	1301.9872719643	1249.79933453308	52.1879374312202	1197.61139710186	9.206	8.678	9.02	4.89	4.762	4.83	0.828	0.808	0.789	0.192	0.264	0.199	0.245	0.276	0.168
TRINITY_DN22194_c3	brown	507.100349027507	188.476888821374	318.623460206134	-130.147	14.964	13.852	15.747	10.005	11.453	19.032	21.251	26.238	20.746	31.883	24.69	26.343	32.903	25.145	32.87
TRINITY_DN23580_c3	blue	2181.14028038986	2150.0747289291	31.0655514607615	2119.00917746834	43.035	52.825	40.525	49.609	41.276	28.003	44.741	56.723	50.748	59.787	64.302	69.578	136.496	151.562	150.806
TRINITY_DN28443_c0	turquoise	360.980070659877	309.022465082309	51.9576055775684	257.06485950474	102.701	130.092	122.491	63.731	72.414	64.989	80.804	91.25	90.683	58.473	56.027	53.526	48.488	41.722	43.027
TRINITY_DN22168_c1	turquoise	1281.69606841228	1234.39007501327	47.3059933990062	1187.08408161427	33.502	30.285	35.928	19.819	17.422	17.819	6.43	9.642	9.375	4.783	5.82	4.92	0.852	0.621	0.612
TRINITY_DN24282_c2	yellow	290.186312697723	178.229917984334	111.956394713389	66.2735232709456	0.527	0.81	0.469	0.47	0.7	0.657	0.799	0.799	0.799	0.602	0.555	0.731	0.176	0.128	0.197
TRINITY_DN20843_c0	yellow	712.896768111999	421.358	291.538620980398	129.819526151202	5.705	5.194	5.738	15.6	14.728	14.525	13.155	13.684	14.996	5.568	5.374	5.155	1.791	1.933	2.191
TRINITY_DN22112_c3	brown	670.35876789928	460.715923199575	209.642844699706	251.073078499869	8.552	9.072	8.643	7.408	7.682	7.602	15.463	15.398	15.475	16.439	17.169	16.981	10.113	9.526	9.772
TRINITY_DN24682_c0	turquoise	1538.41401683785	1494.67956820873	43.7344486291142	1450.94511957962	76.875	62.454	60.869	65.444	56.468	63.119	31.044	28.157	26.447	16.129	17.769	16.295	22.193	26.753	23.798
TRINITY_DN21720_c2	turquoise	1918.95124049654	1823.22302060941	95.7282198871319	1727.49480072228	6.306	6.774	7.216	11.471	10.947	10.752	4.102	4.607	4.712	1.36	1.455	1.453	0.45	0.355	0.523
TRINITY_DN27812_c1	brown	525.857871792547	127.533925306701	398.323946485846	-270.79	0.063	0.223	0.143	0.28	0.14	0.234	0.828	0.808	0.829	0.666	0.764	0.605	1.028	1.016	1.076
TRINITY_DN22161_c3	blue	479.926148351308	336.191709580483	143.734438770825	192.457270809659	49.384	45.524	44.734	0.649	0.442	0.345	26.715	28.138	28.584	64.369	62.783	65.876	74.724	68.218	74.83
TRINITY_DN19274_c9	turquoise	544.087567838096	363.584621223633	180.502946614463	183.08167460917	6.106	6.774	6.554	9.355	9.675	8.771	5.108	5.191	5.92	6.818	6.848	7.024	0.441	0.73	0.711
TRINITY_DN26654_c6	green	595.277910314533	269.904277542978	325.373632771556	-55.4694	1.919	1.742	1.57	1.746	1.498	2.048	3.876	3.594	3.504	3.77	3.674	3.729	1.733	2.15	1.866
TRINITY_DN17877_c0	turquoise	1783.98056976002	1743.00819804853	40.9723717114914	1702.03582633703	9.807	9.619	9.163	6.949	6.831	7.413	2.505	2.902	2.756	1.068	1.41	1.417	0.489	0.355	0.622
TRINITY_DN14537_c0	blue	1438.13008158179	1401.98349077391	36.1465908078767	1365.83689996604	0.074	0.203	0.071	0.145	0.075	0.078	0.286	0.438	0.14	0.265	0.609	0.379	0.822	1.331	1.234
TRINITY_DN21180_c1	green	416.059597378359	256.16344939951	159.896147978849	96.2673014206611	0.569	0.527	0.296	0.28	0.151	0.256	1.568	1.003	1.158	1.041	1.073	1.318	0	0	0.049
TRINITY_DN22117_c10	turquoise	935.923534545653	880.934755441332	54.9887791043213	825.945976337011	339.295	305.172	301.866	159.569	160.613	163.412	159.725	184.779	176.553	34.75	31.219	34.965	19.54	20.452	20.778
TRINITY_DN18430_c1	blue	2176.3415307401	2154.08622127438	22.2553094657164	2131.83091180866	0	0.263	0.448	0.28	0.312	0	0.138	0.117	0.369	6.736	5.056	5.083	42.692	56.897	49.502
TRINITY_DN20420_c1	blue	146.964265008249	138.950192101637	8.01407290661177	130.936119195025	0.654	0.577	0.398	0.436	0.539	0.256	0.266	0.954	0.629	0.803	0.618	0.641	1.527	0.957	0.651
TRINITY_DN23605_c1	yellow	191.139689044297	154.636979500962	36.5027095433358	118.134269957626	1.065	1.367	1.284	3.033	2.995	3.528	4.378	4.578	4.892	2.391	1.71	2.103	2.252	2.021	1.866
TRINITY_DN21560_c7	blue	731.845848126071	704.402976227581	27.4428718984901	676.960104329091	15.533	14.064	15.146	14.783	12.078	16.094	16.715	13.587	13.688	11.538	11.213	9.696	23.798	23.006	23.848
TRINITY_DN26844_c1	blue	1187.53385675542	927.781835213846	259.752021541576	668.02981367227	0.517	0.557	0.795	0.369	0.485	0.523	1.558	1.558	1.957	2.218	2.674	2.961	3.182	3.491	3.85
TRINITY_DN23935_c0	blue	2182.97951136481	2161.01197757035	21.9675337944582	2139.04444377589	0.812	0.972	0.744	0.627	0.711	0.924	0.907	0.954	0.669	0.858	1.137	1.237	3.387	3.846	3.692
TRINITY_DN28904_c5	turquoise	221.405370786728	156.134792764676	65.2705780220522	90.8642147426234	2.689	5.306	3.618	4.588	7.262	6.556	3.254	4.052	4.583	5.057	2.037	4.911	1.645	2.091	0.355
TRINITY_DN19040_c0	turquoise	1155.1092347812	1102.26557989425	52.8436548869481	1049.4219250073	3.29	3.645	3.792	1.432	1.681	1.903	0.355	0.273	0.559	0.046	0.045	0.108	0.059	0.03	0.059
TRINITY_DN22294_c5	blue	948.033046338248	924.083378870693	23.9496674675552	900.133711403137	8.225	8.111	8.735	5.618	5.323	4.04	6.785	6.75	5.621	9.046	7.32	7.52	12.511	11.054	12.783
TRINITY_DN18004_c0	blue	787.499051524152	674.945225015277	112.553826508875	562.391398506401	0.411	0.83	0.469	0.246	0.399	0.601	0.789	0.682	0.769	0.922	0.918	1.697	1.498	1.745	1.54
TRINITY_DN22478_c5	brown	555.46764734879	528.461529477752	27.0061178710374	501.455411606715	9.849	14.155	6.788	3.928	8.242	11.397	10.483	16.324	12.24	51.727	44.341	50.168	7.029	16.566	8.992
TRINITY_DN24449_c4	blue	402.554832083413	286.071814643059	116.483017440354	169.588797202706	0.285	0.324	0.102	0.392	0.269	0.545	0.513	0.312	0.17	0.73	1.4	1.715	1.41	0.966	1.826
TRINITY_DN14514_c0	blue	441.422718660268	400.950704307652	40.4720143526167	360.478689955035	3.628	3.544	3.2	5.248	5.7	4.263	0.345	0.506	0.529	2.282	1.446	2.781	7.303	8.826	9.407
TRINITY_DN26533_c0	brown	258.940557765881	219.557223167292	39.3833345985881	180.173888568704	34.62	21.669	36.988	18.174	23.251	22.884	31.872	44.529	36.92	54.557	68.294	51.874	32.09	43.842	59.284
TRINITY_DN25462_c0	yellow	419.49153822117	302.827258917324	116.664279303847	186.162979613477	7.835	9.042	7.512	18.666	19.006	18.053	19.792	21.934	21.086	7.001	7.53	6.645	7.205	5.848	6.317
TRINITY_DN24439_c4	turquoise	1838.54621205455	1772.07846690836	66.4677451461966	1705.61072176216	576.28	610.212	598.891	948.53	984.06	957.279	324.115	324.425	332.6	118.269	113.79	100.607	75.429	66.255	77.723
TRINITY_DN21854_c0	turquoise	386.229689450043	357.16113832515	29.0685511248939	328.092587200256	1.613	1.418	1.651	1.477	1.196	0.712	0.878	0.76	0.859	0.648	0.7	0.65	0.715	1.055	0.849
TRINITY_DN28407_c4	brown	315.106794005818	193.586604182409	121.520189823409	72.0664143589999	0.295	0.375	0.367	0.325	0.172	0.401	0.73	0.672	0.479	0.776	0.946	0.813	0.754	1.085	0.543
TRINITY_DN28002_c4	brown	897.654783818372	562.475671912325	335.179111906047	227.296560006279	1.845	2.46	1.773	0.862	1.304	0.913	4.369	4.772	4.742	10.041	10.185	8.965	9.055	8.185	8.4
TRINITY_DN17931_c0	turquoise	757.872260853444	644.125244300074	113.74701655337	530.378227746704	0.411	0.729	0.336	2.171	2.079	2.271	0.671	0.682	0.958	0.046	0.209	0.244	0.186	0.266	0.178
TRINITY_DN27128_c0	red	570.674	112.863369866376	457.810507374424	-344.947	50.786	55.417	53.347	43.689	48.323	43.908	20.729	23.307	23.402	17.115	16.478	16.873	36.711	35.056	36.63
TRINITY_DN28759_c7	green	163.381011837803	93.9216093524159	69.4594024853873	24.4622068670286	0.506	0.314	0.438	0.078	0.269	0.278	1.795	1.734	1.168	0.776	1.019	0.885	0.773	0.73	0.454
TRINITY_DN21407_c2	blue	17.0193018857453	7.9024479304415	9.1168539553038	-1.21441	0.612	0.992	1.05	1.052	0.485	0.679	1.893	1.549	1.248	2.264	0.909	0.776	2.154	1.43	0.839
TRINITY_DN26318_c1	blue	616.664605302271	575.128722969291	41.5358823329805	533.59284063631	13.561	14.074	10.518	4.969	6.615	7.435	10.621	11.317	7.478	13.673	12.995	15.961	19.031	23.893	16.386
TRINITY_DN21792_c1	blue	58.7223041637705	55.6296663062645	3.09263785750601	52.5370284487585	0.928	0.587	0.978	0.683	0.636	1.057	1.154	0.429	0.669	1.214	0.673	0.957	1.361	1.095	1.145
TRINITY_DN17437_c0	black	171.712272913249	95.1365397568018	76.5757331564472	18.5608066003546	0.865	0.921	0.612	0.257	0.237	0.178	0.089	0.039	0.08	0.484	0.527	0.397	0.049	0.02	0.059
TRINITY_DN28823_c5	blue	2052.34216076319	2025.91686690008	26.425293863108	1999.49157303698	0.243	0.547	0.428	0.269	0.517	0.401	0.463	0.448	0.319	0.721	0.655	0.605	1.801	1.578	1.925
TRINITY_DN20356_c2	blue	779.986717741392	548.531444443059	231.455273298332	317.076171144727	14.194	15.613	15.859	7.699	8.458	8.092	14.979	13.499	14.896	21.067	20.77	20.936	23.661	22.71	22.821
TRINITY_DN19055_c0	turquoise	1614.17579562953	1561.52126839066	52.6545272388751	1508.86674115178	29.189	31.156	31.025	20.535	19.803	20.29	13.185	14.288	14.067	2.136	2.664	2.708	0.176	0.187	0.148
TRINITY_DN24703_c0	blue	766.885201821379	752.65095179472	14.2342500266592	738.416701768061	0.221	0.668	0.153	0.213	0.388	0.312	0.138	0.185	0.23	0.338	0.2	0.253	1.194	0.7	1.066
TRINITY_DN16488_c0	blue	1853.97060203748	1827.19016731267	26.7804347248059	1800.40973258786	2.7	9.65	2.456	2.205	2.069	5.398	2.455	3.467	4.013	11.154	7.148	8.062	30.005	23.37	26.118
[truncated: 15,649 more rows]
