# Supplementary material for: Integrated transcriptomic, untargeted and targeted metabolomic analyses reveal seasonal regulatory mechanisms of vascular cambium activity in woody plants: insights from Schima superba
Source: Front Plant Sci. 2026 Jan 22;16:1727826. doi: 10.3389/fpls.2025.1727826 (PMC12872755; doi:10.3389/fpls.2025.1727826)
Supplement: Supplementary file 6 [file Table14.xlsx]

## Sheet: Sheet1
Supplementary Table S14. PB-related DEGs
Gene name	KEGG name	Unigene	Ss4	Ss6	Ss8	Ss10	Ss12	Symbols	Representative Gene Model
4CL	4CL; 4-coumarate--CoA ligase [EC:6.2.1.12]; K01904	TRINITY_DN18673_c1	1.86267	1.422	0.557667	0.123667	0.0263333	At4CL6	AT4G19010.1
4CL	4CL; 4-coumarate--CoA ligase [EC:6.2.1.12]; K01904	TRINITY_DN19770_c0	11.6757	11.6073	7.498	5.22467	3.755	At4CL2	AT3G21240.2
4CL	4CL; 4-coumarate--CoA ligase [EC:6.2.1.12]; K01904	TRINITY_DN20520_c1	26.75	13.8467	5.19767	1.714	1.44367	At4CL3	AT1G65060.1
4CL	4CL; 4-coumarate--CoA ligase [EC:6.2.1.12]; K01904	TRINITY_DN23189_c3	119.798	187.6	106.363	78.162	3.88867	At4CL1	AT1G51680.1
4CL	4CL; 4-coumarate--CoA ligase [EC:6.2.1.12]; K01904	TRINITY_DN25740_c2	13.2903	12.1087	8.23933	9.488	18.851	At4CL7	AT4G05160.1
4CL	4CL; 4-coumarate--CoA ligase [EC:6.2.1.12]; K01904	TRINITY_DN20845_c0	11.7753	18.1533	4.79533	0.332333	0	AtACOS5	AT1G62940.1
C3'H	CYP98A, C3'H; 5-O-(4-coumaroyl)-D-quinate 3'-monooxygenase [EC:1.14.14.96]; K09754	TRINITY_DN19870_c2	28.3523	53.3607	25.5973	11.4983	2.621	AtCYP98A3	AT2G40890.1
C3'H	CYP98A, C3'H; 5-O-(4-coumaroyl)-D-quinate 3'-monooxygenase [EC:1.14.14.96]; K09754	TRINITY_DN20174_c1	238.187	369.291	133.989	44.591	7.36767	AtCYP98A3	AT2G40890.1
C3'H	CYP98A, C3'H; 5-O-(4-coumaroyl)-D-quinate 3'-monooxygenase [EC:1.14.14.96]; K09754	TRINITY_DN28256_c0	115.521	209.784	137.673	70.6553	6.57733	AtCYP98A3	AT2G40890.1
CAD	CAD; cinnamyl-alcohol dehydrogenase [EC:1.1.1.195]; K00083	TRINITY_DN10243_c0	0.493	0.0483333	0.379	3.77467	5.29433	AtCAD3	AT2G21890.1
CAD	CAD; cinnamyl-alcohol dehydrogenase [EC:1.1.1.195]; K00083	TRINITY_DN10715_c0	35.1833	37.378	22.26	4.519	3.187	AtCAD9	AT4G39330.1
CAD	CAD; cinnamyl-alcohol dehydrogenase [EC:1.1.1.195]; K00083	TRINITY_DN15766_c0	0.116	0.0186667	1.16767	0.0303333	0.728333	AtCAD-B2	AT4G37990.1
CAD	CAD; cinnamyl-alcohol dehydrogenase [EC:1.1.1.195]; K00083	TRINITY_DN26458_c3	284.29	449.591	361.283	287.091	236.012	AtCAD5	AT4G34230.1
CAD	K22395; cinnamyl-alcohol dehydrogenase [EC:1.1.1.195]; K22395	TRINITY_DN16751_c0	11.587	4.84	11.0323	37.4657	31.221	ATBBE-LIKE 13	AT1G30760.2
CAD	K22395; cinnamyl-alcohol dehydrogenase [EC:1.1.1.195]; K22395	TRINITY_DN25807_c6	0.893	0.987667	1.094	2.02167	2.18733	ATBBE23	AT5G44360.2
CCoAOMT	E2.1.1.104; caffeoyl-CoA O-methyltransferase [EC:2.1.1.104]; K00588	TRINITY_DN18237_c0	29.011	36.5783	21.769	20.61	2.00333	CCoAOMT1	AT4G34050.3
CCoAOMT	E2.1.1.104; caffeoyl-CoA O-methyltransferase [EC:2.1.1.104]; K00588	TRINITY_DN18429_c2	598.019	914.265	430.424	243.282	58.732	CCoAOMT1	AT4G34050.3
CCoAOMT	AOMT, CROMT2; flavonoid O-methyltransferase [EC:2.1.1.267]; K13272; E2.1.1.104; caffeoyl-CoA O-methyltransferase [EC:2.1.1.104]; K00588	TRINITY_DN28518_c1	16.6697	13.4297	28.7893	53.368	10.746	CCoAOMT	AT1G67980.1
CCR	CCR; cinnamoyl-CoA reductase [EC:1.2.1.44]; K09753	TRINITY_DN14362_c0	1.89133	1.12467	0.167667	0	0.023	AtCCR1	AT1G15950.1
CCR	CCR; cinnamoyl-CoA reductase [EC:1.2.1.44]; K09753; GA3ox; gibberellin 3beta-dioxygenase [EC:1.14.11.15]; K04124	TRINITY_DN18469_c0	24.1977	17.738	32.87	42.7043	37.132	CCR1-like	XM_028216763.1
CCR	CCR; cinnamoyl-CoA reductase [EC:1.2.1.44]; K09753	TRINITY_DN19364_c0	50.8467	19.7197	9.50067	3.43433	14.603	CCR-like (SNL6)	XM_035039517.2
COMT	COMT; caffeic acid 3-O-methyltransferase / acetylserotonin O-methyltransferase [EC:2.1.1.68 2.1.1.4]; K13066	TRINITY_DN23680_c0	1522.23	3249.82	1356.04	438.891	23.3073	AtCOMT1	AT5G54160.1
CSE	CSE; caffeoylshikimate esterase [EC:3.1.1.-]; K18368	TRINITY_DN21021_c5	263.098	465.436	262.718	186.739	62.7517	AtCSE	AT1G52760.1
F5H	CYP84A, F5H; ferulate-5-hydroxylase [EC:1.14.-.-]; K09755	TRINITY_DN26124_c1	7.38467	24.5837	24.3173	18.6357	1.77533	AtF5H1	AT4G36220.1
F5H	CYP84A, F5H; ferulate-5-hydroxylase [EC:1.14.-.-]; K09755	TRINITY_DN26124_c3	410.587	1053.46	492.549	181.091	4.82667	AtF5H1	AT4G36220.1
HCT	E2.3.1.133, HCT; shikimate O-hydroxycinnamoyltransferase [EC:2.3.1.133]; K13065; HHT1; omega-hydroxypalmitate O-feruloyl transferase [EC:2.3.1.188]; K15400	TRINITY_DN12510_c0	3.28633	8.00567	0.0723333	0.018	0	HXXXD-type acyl-transferase family protein;(source:Araport11)	AT1G24420.1
HCT	E2.3.1.133, HCT; shikimate O-hydroxycinnamoyltransferase [EC:2.3.1.133]; K13065; HHT1; omega-hydroxypalmitate O-feruloyl transferase [EC:2.3.1.188]; K15400	TRINITY_DN6938_c0	0.313	0.286333	0.606333	0.233333	0	HXXXD-type acyl-transferase family protein;(source:Araport11)	AT4G15390.1
HCT	E2.3.1.133, HCT; shikimate O-hydroxycinnamoyltransferase [EC:2.3.1.133]; K13065	TRINITY_DN16635_c0	1.43233	0.826333	0.680667	2.31067	1.54867	HXXXD-type acyl-transferase family protein;(source:Araport11)	AT1G24420.1
HCT	E2.3.1.133, HCT; shikimate O-hydroxycinnamoyltransferase [EC:2.3.1.133]; K13065	TRINITY_DN16829_c0	10.2763	3.68367	24.9367	57.4007	7.82633	HXXXD-type acyl-transferase family protein;(source:Araport11)	AT1G24420.1
HCT	E2.3.1.133, HCT; shikimate O-hydroxycinnamoyltransferase [EC:2.3.1.133]; K13065	TRINITY_DN19788_c1	1.28867	0.224667	0.853333	1.10833	0.026	HXXXD-type acyl-transferase family protein;(source:Araport11)	AT3G30280.1
HCT	E2.3.1.133, HCT; shikimate O-hydroxycinnamoyltransferase [EC:2.3.1.133]; K13065	TRINITY_DN28529_c6	6.76833	3.139	23.5247	38.9413	7.56433	HXXXD-type acyl-transferase family protein;(source:Araport11)	AT2G39980.1
HCT	E2.3.1.133, HCT; shikimate O-hydroxycinnamoyltransferase [EC:2.3.1.133]; K13065	TRINITY_DN18090_c2	7.95133	11.984	9.79033	7.752	0.79	HCT (HYDROXYCINNAMOYL-COA SHIKIMATE/QUINATE HYDROXYCINNAMOYL TRANSFERASE) (Primary Symbol)	AT5G48930.1
HCT	E2.3.1.133, HCT; shikimate O-hydroxycinnamoyltransferase [EC:2.3.1.133]; K13065	TRINITY_DN13575_c1	0.0236667	0.0113333	1.29133	1.66233	0.2	SHT (SPERMIDINE HYDROXYCINNAMOYL TRANSFERASE) (Primary Symbol)	AT2G19070.1
HCT	E2.3.1.133, HCT; shikimate O-hydroxycinnamoyltransferase [EC:2.3.1.133]; K13065	TRINITY_DN17073_c0	2.16733	2.15333	0.546333	0.971667	0	agmatine coumaroyltransferase-2-like	XM_028263710.1
HCT	E2.3.1.133, HCT; shikimate O-hydroxycinnamoyltransferase [EC:2.3.1.133]; K13065	TRINITY_DN17928_c0	1.74167	1.60233	4.75667	3.18967	2.16167	vinorine synthase-like	XM_028225760.1
HCT	E2.3.1.133, HCT; shikimate O-hydroxycinnamoyltransferase [EC:2.3.1.133]; K13065	TRINITY_DN18450_c0	20.039	12.5933	5.60633	3.01833	1.63733	acetyl-CoA-benzylalcohol acetyltransferase-like	XM_028196085.1
HCT	E2.3.1.133, HCT; shikimate O-hydroxycinnamoyltransferase [EC:2.3.1.133]; K13065	TRINITY_DN23997_c3	5.56367	5.263	5.808	4.95033	1.89933	shikimate O-hydroxycinnamoyltransferase	XM_028936223.1
HCT	E2.3.1.133, HCT; shikimate O-hydroxycinnamoyltransferase [EC:2.3.1.133]; K13065	TRINITY_DN27698_c0	94.8403	53.631	61.8737	88.219	43.8067	SHT, spermidine hydroxycinnamoyl transferase-like	XM_028198621.1
HCT	E2.3.1.133, HCT; shikimate O-hydroxycinnamoyltransferase [EC:2.3.1.133]; K13065	TRINITY_DN44571_c0	0.698333	0.211333	0.332	0.148333	0.056	HCT (HYDROXYCINNAMOYL-COA SHIKIMATE/QUINATE HYDROXYCINNAMOYL TRANSFERASE)	AT5G48930.1
HCT	E2.3.1.133, HCT; shikimate O-hydroxycinnamoyltransferase [EC:2.3.1.133]; K13065	TRINITY_DN46484_c0	0.168333	0.0626667	0.351	12.3423	0.01	BIA2 (BRASSINOSTEROID INACTIVATOR2), a putative HXXXD-type BAHD acyltransferase	AT5G47950.1
PAL	PAL; phenylalanine ammonia-lyase [EC:4.3.1.24]; K10775	TRINITY_DN19069_c0	41.7607	32.6933	17.341	13.7747	7.548	AtPAL4	AT3G10340.1
PAL	PAL; phenylalanine ammonia-lyase [EC:4.3.1.24]; K10775; PTAL; phenylalanine/tyrosine ammonia-lyase [EC:4.3.1.25]; K13064	TRINITY_DN19069_c1	92.6007	277.587	177.443	67.953	2.273	AtPAL4	AT3G10340.1
PAL	PAL; phenylalanine ammonia-lyase [EC:4.3.1.24]; K10775	TRINITY_DN19069_c3	4.31767	14.6077	24.1833	8.74033	0.197333	AtPAL2	AT3G53260.1
peroxidase	E1.11.1.7; peroxidase [EC:1.11.1.7]; K00430	TRINITY_DN12815_c0	38.718	40.813	8.77467	0.748	0.728	AtPRX73	AT5G67400.1
peroxidase	E1.11.1.7; peroxidase [EC:1.11.1.7]; K00430	TRINITY_DN14485_c0	255.012	461.019	212.369	58.2477	0.108333	AtPER64	AT5G42180.1
peroxidase	E1.11.1.7; peroxidase [EC:1.11.1.7]; K00430	TRINITY_DN14945_c0	28.7137	9.89567	2.02733	6.414	24.6863	AtPER3	AT1G05260.1
peroxidase	E1.11.1.7; peroxidase [EC:1.11.1.7]; K00430	TRINITY_DN16000_c0	4.59067	1.094	0.226	0	0	AtPER	AT4G33870.1
peroxidase	E1.11.1.7; peroxidase [EC:1.11.1.7]; K00430	TRINITY_DN17524_c0	0.577667	0.455	1.51933	0.323333	0	AtPRX35	AT3G49960.1
peroxidase	E1.11.1.7; peroxidase [EC:1.11.1.7]; K00430	TRINITY_DN18460_c1	3.37133	3.90033	2.54033	1.39233	0.554333	AtPER	AT5G14130.2
peroxidase	E1.11.1.7; peroxidase [EC:1.11.1.7]; K00430	TRINITY_DN19247_c1	4.32967	6.62167	1.50533	0.324333	1.34533	AtPRX17	AT2G22420.1
peroxidase	E1.11.1.7; peroxidase [EC:1.11.1.7]; K00430	TRINITY_DN19603_c0	5.65	2.903	10.917	14.618	6.47933	AtPRX47	AT4G33420.2
peroxidase	E1.11.1.7; peroxidase [EC:1.11.1.7]; K00430	TRINITY_DN19892_c0	6.656	14.773	6.16067	0.862333	0.216	AtPER	AT3G28200.1
peroxidase	E1.11.1.7; peroxidase [EC:1.11.1.7]; K00430	TRINITY_DN20487_c5	46.844	10.2693	57.8833	59.7473	37.5383	AtPRX72	AT5G66390.1
peroxidase	E1.11.1.7; peroxidase [EC:1.11.1.7]; K00430	TRINITY_DN22317_c2	93.336	51.9663	16.868	3.46267	2.256	AtPER	AT5G40150.1
peroxidase	E1.11.1.7; peroxidase [EC:1.11.1.7]; K00430	TRINITY_DN22667_c2	0.215	0.144667	1.36567	17.8537	66.767	AtPRX52	AT5G05340.1
peroxidase	E1.11.1.7; peroxidase [EC:1.11.1.7]; K00430	TRINITY_DN22779_c0	0.270333	8.01367	7.078	1.98967	0.0786667	AtPRX16	AT2G18980.1
peroxidase	E1.11.1.7; peroxidase [EC:1.11.1.7]; K00430	TRINITY_DN23660_c2	2.54267	3.112	3.20267	3.16867	12.3993	AtPRX53	AT5G06720.1
peroxidase	E1.11.1.7; peroxidase [EC:1.11.1.7]; K00430	TRINITY_DN24319_c2	425.724	262.064	130.364	159.735	21.174	AtPRXR1	AT4G21960.1
peroxidase	E1.11.1.7; peroxidase [EC:1.11.1.7]; K00430	TRINITY_DN26749_c2	5.857	0.725	1.89767	2.462	0.013	AtPER	AT5G58390.1
peroxidase	E1.11.1.7; peroxidase [EC:1.11.1.7]; K00430	TRINITY_DN27318_c1	0.257667	0.380667	0.587667	0.675	1.12867	AtPER	AT5G19890.1
peroxidase	E1.11.1.7; peroxidase [EC:1.11.1.7]; K00430	TRINITY_DN27596_c3	4.61133	0.763667	16.2473	33.8137	2.39133	AtPRX25	AT2G41480.1
peroxidase	E1.11.1.7; peroxidase [EC:1.11.1.7]; K00430	TRINITY_DN45556_c0	0.166	0.432667	5.22233	1.78633	0.292333	AtPER	AT5G19890.1
peroxidase	E1.11.1.7; peroxidase [EC:1.11.1.7]; K00430	TRINITY_DN66145_c0	2.33833	0.835667	2.52033	0.263667	0	AtPER	AT2G34060.1
peroxidase	E1.11.1.7; peroxidase [EC:1.11.1.7]; K00430	TRINITY_DN74886_c0	0.0176667	0	0.043	0.505	1.87667	AtPER4	AT1G14540.1
SCPL-I	SCPL-I; serine carboxypeptidase-like clade I [EC:3.4.16.-]; K16296; SCPL19, SNG2; serine carboxypeptidase-like 19 [EC:3.4.16.- 2.3.1.91]; K09756	TRINITY_DN22314_c3	2.677	4.047	6.93233	13.4503	0.898333	Atscpl6	AT1G73270.1
C4H	CYP73A; trans-cinnamate 4-monooxygenase [EC:1.14.14.91]; K00487	TRINITY_DN22888_c1	327.715	568.584	319.666	148.449	22.012	ATC4H	AT2G30490.1
UGT72E	E2.4.1.218; hydroquinone glucosyltransferase [EC:2.4.1.218]; K08237; UGT72E; coniferyl-alcohol glucosyltransferase [EC:2.4.1.111]; K12356	TRINITY_DN14539_c1	2.38033	1.944	0.370667	0.018	0	AtUGT72E1	AT3G50740.1
UGT72E	E2.4.1.218; hydroquinone glucosyltransferase [EC:2.4.1.218]; K08237; UGT72E; coniferyl-alcohol glucosyltransferase [EC:2.4.1.111]; K12356	TRINITY_DN27970_c2	12.7537	11.23	8.64233	4.317	3.99867	AtUGT72B1	AT4G01070.1
